# Supplementary material for: Single-cell transcriptomics reveals cell type–specific immune regulation associated with anti-NMDA receptor encephalitis in humans
Source: Front Immunol. 2022 Dec 2;13:1075675. doi: 10.3389/fimmu.2022.1075675 (PMC9762154; doi:10.3389/fimmu.2022.1075675)
Supplement: Supplementary file 2 [file Table_2.xlsx]

## Sheet: ST2-Sequencing information 
Supplementary Table 2. Sequencing information for each individual (5 HC, 5 anti-NMDARE)
b: before; a: after
SampleID	Cell Count.Raw	Cell Count.Filtered	Median UMI Count.Raw	Median UMI Count.Filtered	Median Gene Count.Raw	Median Gene Count.Filtered	Median Percent MT.Raw	Median Percent MT.filtered
HC1	12518	12301	3976	4001	1474	1481	2.58525	2.56294
HC2	14161	14146	3658	3658	1408	1408	2.83688	2.83589
HC3	9294	8730	3564	3675.5	1342	1370	2.19539	2.11141
HC4	5748	3888	1748.5	2374	891.5	1100.5	6.49214	4.38797
HC5	14071	14060	3413	3413	1420	1421	1.38053	1.38055
P1a	15317	12903	3212	3553	1407	1487	4.70588	4.27437
P1b	10650	9537	4021	4292	1526.5	1596	3.60078	3.40136
P2a	9661	9364	3860	3917	1568	1587	2.76062	2.71379
P2b	4650	4556	4571	4608.5	1817	1827	2.13812	2.12043
P3a	7706	6844	3055	3244.5	1345	1386	5.48545	5.16481
P3b	7829	7575	3188	3288	1340	1368	4.06787	4.00071
P4a	4010	3965	1232	1233	681	682	7.36006	7.34803
P4b	4564	4563	2123	2123	1046	1046	2.84108	2.84091
P5a	6017	5320	2831	3049.5	1109	1161.5	4.27711	3.91158
P5b	12066	11465	3462.5	3534	1365	1387	3.56953	3.49176
