# Supplementary material for: Single-cell transcriptomics reveals cell type–specific immune regulation associated with anti-NMDA receptor encephalitis in humans
Source: Front Immunol. 2022 Dec 2;13:1075675. doi: 10.3389/fimmu.2022.1075675 (PMC9762154; doi:10.3389/fimmu.2022.1075675)
Supplement: Supplementary file 3 [file Table_4.xlsx]

## Sheet: Supplement Table 4
Supplementary Table 4. Differentially expressed genes (DEGs) used to annotate cluster identity
Differentially expressed genes with p values calculated by Seurat's implementation of two-sided Wilcoxon rank-sum test.
gene	p_val	avg_logFC	pct.1	pct.2	p_val_adj	cluster
IL7R	0	0.708272	0.98	0.729	0	0
TSHZ2	0	0.533788	0.882	0.606	0	0
LTB	0	0.510712	0.962	0.745	0	0
CHRM3-AS2	0	0.500128	0.809	0.615	0	0
EPHX2	0	0.369103	0.707	0.665	0	0
MDS2	0	0.31117	0.747	0.529	0	0
NGFRAP1	0	0.275074	0.757	0.646	0	0
H1FX	0	0.268963	0.94	0.835	0	0
TMIGD2	0	0.259063	0.688	0.513	0	0
LINC00402	0	0.257745	0.838	0.565	0	0
AP000769.1	0	0.256808	0.944	0.847	0	0
TRBV4-2	4.25e-166	0.25235	0.826	0.483	8.51e-163	0
TRBV7-2	2.77e-165	0.405176	0.75	0.526	5.54e-162	0
TRBV20-1	1.89e-145	0.559305	0.483	0.442	3.79e-142	0
TRBV3-1	9.08e-128	0.294334	0.648	0.487	1.82e-124	0
TRBV5-1	2.56e-100	0.413641	0.559	0.512	5.12e-97	0
TRBV19	3.17e-33	0.312452	0.475	0.559	6.35e-30	0
HBA2	0.00622127	0.33666	0.617	0.344	1	0
S100A9	0	3.45802	0.999	0.754	0	1
S100A8	0	3.41942	1	0.789	0	1
LYZ	0	2.91887	0.999	0.65	0	1
CST3	0	2.30151	0.997	0.719	0	1
VCAN	0	2.25246	0.974	0.572	0	1
SAT1	0	2.24293	0.998	0.853	0	1
FOS	0	2.1904	0.997	0.852	0	1
S100A12	0	2.18986	0.947	0.546	0	1
THBS1	0	2.08337	0.965	0.776	0	1
CEBPD	0	2.07151	0.987	0.791	0	1
FCN1	0	2.04199	0.972	0.584	0	1
CSF3R	0	1.945	0.965	0.567	0	1
AIF1	0	1.81153	0.966	0.582	0	1
S100A6	0	1.79932	0.998	0.968	0	1
SPI1	0	1.77218	0.963	0.597	0	1
MNDA	0	1.76787	0.959	0.595	0	1
S100A11	0	1.76598	0.989	0.762	0	1
CD14	0	1.75191	0.92	0.57	0	1
TYROBP	0	1.74286	0.994	0.797	0	1
NEAT1	0	1.71705	0.989	0.899	0	1
FTL	0	1.68563	1	0.995	0	1
LGALS1	0	1.68453	0.984	0.842	0	1
TNFAIP2	0	1.66391	0.938	0.687	0	1
LST1	0	1.65174	0.955	0.469	0	1
CTSS	0	1.64842	0.977	0.723	0	1
MS4A6A	0	1.5763	0.936	0.539	0	1
NCF1	0	1.54054	0.95	0.732	0	1
CSTA	0	1.51475	0.919	0.58	0	1
GPX1	0	1.51308	0.98	0.753	0	1
PSAP	0	1.47192	0.991	0.898	0	1
GRN	0	1.45842	0.945	0.697	0	1
MAFB	0	1.43069	0.851	0.641	0	1
FTH1	0	1.38674	0.999	0.993	0	1
SLC11A1	0	1.38518	0.897	0.711	0	1
NCF2	0	1.38154	0.905	0.63	0	1
FPR1	0	1.36083	0.901	0.473	0	1
CXCL8	0	1.33476	0.897	0.598	0	1
CYBB	0	1.31884	0.895	0.468	0	1
NAMPT	0	1.28288	0.883	0.67	0	1
TYMP	0	1.27397	0.896	0.611	0	1
MT2A	0	1.26586	0.891	0.91	0	1
S100A4	0	1.23697	0.997	0.971	0	1
MT1G	0	1.22908	0.651	0.647	0	1
LRP1	0	1.22261	0.845	0.655	0	1
CLEC7A	0	1.22144	0.859	0.48	0	1
COTL1	0	1.20296	0.987	0.902	0	1
CD68	0	1.19471	0.879	0.58	0	1
SERPINA1	0	1.19189	0.846	0.462	0	1
MT1E	0	1.18362	0.731	0.83	0	1
MT1X	0	1.17916	0.866	0.896	0	1
EGR1	0	1.17463	0.882	0.669	0	1
BLVRB	0	1.17434	0.894	0.729	0	1
PLAUR	0	1.17304	0.858	0.55	0	1
FCER1G	0	1.16136	0.907	0.685	0	1
MPEG1	0	1.15311	0.867	0.474	0	1
PLBD1	0	1.13554	0.828	0.579	0	1
CDA	0	1.1352	0.897	0.617	0	1
RGS2	0	1.12289	0.827	0.754	0	1
PTPRE	0	1.10988	0.864	0.666	0	1
IRAK3	0	1.10456	0.855	0.568	0	1
CD302	0	1.10269	0.846	0.682	0	1
CFD	0	1.09148	0.819	0.756	0	1
G0S2	0	1.05029	0.8	0.576	0	1
PRAM1	0	1.04849	0.825	0.634	0	1
KLF10	0	1.03923	0.923	0.839	0	1
RBP7	0	1.02418	0.863	0.611	0	1
KCTD12	0	1.01489	0.876	0.65	0	1
HCK	0	1.01291	0.777	0.638	0	1
LILRB2	0	1.01071	0.807	0.482	0	1
DUSP1	0	1.00088	0.999	0.985	0	1
DUSP6	0	1.00086	0.712	0.546	0	1
IER3	0	0.983135	0.872	0.636	0	1
RAB31	0	0.959484	0.859	0.708	0	1
CD93	0	0.952824	0.809	0.618	0	1
EMILIN2	0	0.949875	0.828	0.608	0	1
TIMP2	0	0.947434	0.795	0.656	0	1
RP11-1143G9.4	0	0.946416	0.803	0.521	0	1
HK3	0	0.923129	0.783	0.701	0	1
PLEK	0	0.914275	0.876	0.675	0	1
FGL2	0	0.910977	0.805	0.697	0	1
GAS7	0	0.90402	0.785	0.647	0	1
ZFP36	0	0.895703	0.986	0.949	0	1
IFI30	0	0.891669	0.835	0.566	0	1
ASGR1	0	0.88641	0.813	0.538	0	1
DMXL2	0	0.88142	0.723	0.674	0	1
C5AR1	0	0.880185	0.779	0.591	0	1
IL1B	0	0.876653	0.745	0.54	0	1
IGSF6	0	0.874152	0.745	0.627	0	1
NLRP3	0	0.873149	0.825	0.714	0	1
FOSB	0	0.85494	0.842	0.789	0	1
IFITM3	0	0.848528	0.778	0.587	0	1
GCA	0	0.847418	0.778	0.668	0	1
CLEC12A	0	0.845658	0.807	0.586	0	1
RHOB	0	0.841976	0.91	0.842	0	1
KLF4	0	0.838508	0.793	0.462	0	1
CDKN1A	0	0.82967	0.835	0.654	0	1
CPVL	0	0.828165	0.742	0.505	0	1
LINC01272	0	0.808806	0.788	0.417	0	1
TBXAS1	0	0.807032	0.831	0.709	0	1
TRIB1	0	0.797354	0.862	0.749	0	1
ALOX5	0	0.792469	0.823	0.644	0	1
TNFSF13B	0	0.789456	0.697	0.647	0	1
ACSL1	0	0.788382	0.748	0.724	0	1
NAIP	0	0.787851	0.699	0.553	0	1
PECAM1	0	0.78471	0.835	0.581	0	1
PADI4	0	0.777961	0.826	0.621	0	1
LILRA5	0	0.777327	0.669	0.41	0	1
AHR	0	0.774845	0.882	0.821	0	1
SULT1A1	0	0.774613	0.779	0.715	0	1
LYN	0	0.773295	0.834	0.658	0	1
LINC00936	0	0.768854	0.778	0.756	0	1
CYP1B1	0	0.763662	0.701	0.469	0	1
LILRB3	0	0.759108	0.672	0.666	0	1
STX11	0	0.749829	0.83	0.64	0	1
LRRK2	0	0.742697	0.72	0.504	0	1
SMARCD3	0	0.742451	0.836	0.761	0	1
RAB32	0	0.737122	0.789	0.45	0	1
SIRPA	0	0.725687	0.781	0.427	0	1
PPIF	0	0.72276	0.817	0.671	0	1
IRS2	0	0.703604	0.879	0.684	0	1
CCDC88A	0	0.702185	0.771	0.688	0	1
STAB1	0	0.70102	0.708	0.539	0	1
TIMP1	0	0.68936	0.829	0.749	0	1
BCL6	0	0.677299	0.698	0.546	0	1
FES	0	0.673473	0.8	0.653	0	1
MSRB1	0	0.669956	0.763	0.674	0	1
HMOX1	0	0.664614	0.767	0.608	0	1
TGFBI	0	0.657236	0.633	0.643	0	1
SLC43A2	0	0.655818	0.746	0.614	0	1
PTAFR	0	0.651509	0.733	0.445	0	1
PLXNB2	0	0.650352	0.66	0.446	0	1
PILRA	0	0.642433	0.659	0.487	0	1
NFAM1	0	0.639797	0.726	0.519	0	1
APOBR	0	0.636564	0.798	0.76	0	1
CPPED1	0	0.627542	0.685	0.589	0	1
LMO2	0	0.625376	0.718	0.705	0	1
RNASE6	0	0.621306	0.85	0.594	0	1
TLR2	0	0.620818	0.636	0.588	0	1
RASSF4	0	0.620766	0.765	0.694	0	1
ROGDI	0	0.61641	0.842	0.719	0	1
DOK3	0	0.605662	0.689	0.739	0	1
MARCKS	0	0.602148	0.587	0.478	0	1
RBM47	0	0.602129	0.684	0.492	0	1
LGALS2	0	0.591675	0.567	0.476	0	1
RELT	0	0.581634	0.669	0.656	0	1
ZNF467	0	0.580223	0.731	0.592	0	1
LRRC25	0	0.573242	0.609	0.627	0	1
TLR4	0	0.56986	0.685	0.439	0	1
CD36	0	0.569497	0.555	0.445	0	1
POU2F2	0	0.566877	0.71	0.707	0	1
MEFV	0	0.55382	0.695	0.577	0	1
GAA	0	0.54997	0.763	0.744	0	1
MS4A7	0	0.547877	0.682	0.427	0	1
SLC25A37	0	0.547743	0.712	0.73	0	1
RAB3D	0	0.542879	0.812	0.73	0	1
SGK1	0	0.540679	0.656	0.544	0	1
ALDH1A1	0	0.528784	0.828	0.847	0	1
RETN	0	0.518847	0.635	0.447	0	1
KCNE3	0	0.517662	0.677	0.577	0	1
RRP12	0	0.516532	0.739	0.684	0	1
LTB4R	0	0.516281	0.81	0.656	0	1
NFKBID	0	0.51583	0.744	0.631	0	1
DENND3	0	0.515412	0.691	0.729	0	1
MXD1	0	0.513852	0.667	0.66	0	1
SLC15A3	0	0.510152	0.7	0.618	0	1
SECTM1	0	0.508078	0.521	0.511	0	1
CLEC4E	0	0.506641	0.702	0.479	0	1
GLUL	0	0.506411	0.704	0.739	0	1
GLT1D1	0	0.504457	0.7	0.608	0	1
CSF1R	0	0.500572	0.69	0.438	0	1
CD83	0	0.500124	0.853	0.691	0	1
SLC8A1	0	0.497487	0.648	0.493	0	1
FAM101B	0	0.496535	0.715	0.66	0	1
CES1	0	0.496448	0.869	0.702	0	1
TMEM91	0	0.495889	0.766	0.624	0	1
NFKBIA	0	0.489132	0.974	0.971	0	1
CD300E	0	0.487574	0.501	0.433	0	1
PYGL	0	0.482363	0.609	0.483	0	1
2022-03-01	0	0.481304	0.671	0.53	0	1
CSF2RA	0	0.480969	0.609	0.471	0	1
CREB5	0	0.479005	0.634	0.343	0	1
ADAM15	0	0.478463	0.834	0.734	0	1
NBPF14	0	0.472729	0.592	0.559	0	1
GSTO1	0	0.470993	0.726	0.663	0	1
NLRP12	0	0.463597	0.671	0.396	0	1
TLE3	0	0.459916	0.685	0.691	0	1
LILRA1	0	0.459369	0.65	0.493	0	1
CD300LF	0	0.459341	0.659	0.509	0	1
TMSB4X	0	0.459133	1	0.997	0	1
TREM1	0	0.453666	0.56	0.288	0	1
DENND5A	0	0.450586	0.661	0.579	0	1
PAK1	0	0.446895	0.595	0.619	0	1
NFE2	0	0.444001	0.67	0.502	0	1
MAFG	0	0.443162	0.683	0.63	0	1
CAMKK2	0	0.442313	0.67	0.722	0	1
ADGRE2	0	0.438868	0.524	0.568	0	1
ARID3A	0	0.43745	0.658	0.599	0	1
ATP6V0A1	0	0.436676	0.667	0.572	0	1
RP11-670E13.6	0	0.435725	0.661	0.614	0	1
ADAP2	0	0.434524	0.659	0.697	0	1
PPM1F	0	0.427985	0.641	0.641	0	1
C9orf72	0	0.426819	0.642	0.664	0	1
SIRPB1	0	0.425166	0.738	0.511	0	1
ENTPD1	0	0.425014	0.637	0.63	0	1
HLA-DRA	0	0.423766	0.952	0.845	0	1
DAPK1	0	0.423351	0.718	0.621	0	1
COLGALT1	0	0.421366	0.739	0.75	0	1
ZFHX3	0	0.420887	0.682	0.488	0	1
LINC00937	0	0.419362	0.469	0.476	0	1
CCR1	0	0.415072	0.561	0.585	0	1
MIR22HG	0	0.414348	0.717	0.669	0	1
METTL7A	0	0.413272	0.782	0.693	0	1
HLA-DRB1	0	0.410739	0.95	0.885	0	1
AREG	0	0.409922	0.884	0.772	0	1
SOX4	0	0.40881	0.749	0.595	0	1
DPYSL2	0	0.4086	0.674	0.739	0	1
AHNAK	0	0.406985	0.96	0.97	0	1
GNAQ	0	0.406468	0.676	0.69	0	1
RP6-159A1.4	0	0.398329	0.648	0.505	0	1
HNMT	0	0.393365	0.607	0.546	0	1
PDLIM7	0	0.392897	0.664	0.636	0	1
INPPL1	0	0.392826	0.686	0.788	0	1
HSPA1A	0	0.391894	0.789	0.626	0	1
APAF1	0	0.391496	0.782	0.677	0	1
SCO2	0	0.391303	0.498	0.558	0	1
PHACTR1	0	0.387977	0.705	0.451	0	1
CTNNA1	0	0.386366	0.682	0.676	0	1
MNT	0	0.382341	0.718	0.64	0	1
ACTB	0	0.382313	1	0.999	0	1
HBEGF	0	0.382134	0.628	0.453	0	1
RASGEF1B	0	0.381769	0.786	0.671	0	1
JAK2	0	0.374879	0.701	0.712	0	1
GM2A	0	0.374315	0.633	0.755	0	1
DOCK5	0	0.372671	0.569	0.619	0	1
ATF3	0	0.37116	0.697	0.76	0	1
DENND1A	0	0.369491	0.696	0.726	0	1
TLN1	0	0.367156	0.929	0.889	0	1
BASP1	0	0.364262	0.605	0.672	0	1
ZBTB43	0	0.357944	0.721	0.664	0	1
LILRB4	0	0.356348	0.693	0.585	0	1
IL1RN	0	0.3561	0.666	0.594	0	1
HIPK3	0	0.354607	0.719	0.768	0	1
FKBP15	0	0.353537	0.685	0.666	0	1
RNF24	0	0.351065	0.665	0.7	0	1
CARD9	0	0.347535	0.689	0.776	0	1
FURIN	0	0.347428	0.713	0.603	0	1
LYL1	0	0.345865	0.702	0.771	0	1
CYFIP1	0	0.345491	0.648	0.699	0	1
DEF8	0	0.344971	0.706	0.666	0	1
MRPL23	0	0.34257	0.831	0.809	0	1
STX3	0	0.340886	0.759	0.654	0	1
SH3TC1	0	0.339776	0.648	0.613	0	1
SPECC1	0	0.339619	0.702	0.644	0	1
ADRBK2	0	0.339474	0.583	0.563	0	1
C10orf11	0	0.339025	0.662	0.715	0	1
SLC6A6	0	0.338807	0.722	0.712	0	1
TFEC	0	0.337701	0.674	0.385	0	1
PLXND1	0	0.337395	0.703	0.744	0	1
CORO1C	0	0.33611	0.722	0.678	0	1
GNA15	0	0.335468	0.622	0.723	0	1
P2RX1	0	0.333909	0.554	0.463	0	1
CTD-3252C9.4	0	0.333173	0.711	0.586	0	1
GSN	0	0.332855	0.688	0.704	0	1
HHEX	0	0.33192	0.708	0.657	0	1
ATP11A	0	0.327454	0.627	0.655	0	1
ADAP1	0	0.325854	0.697	0.751	0	1
WDFY3	0	0.32535	0.65	0.377	0	1
MYO15B	0	0.322731	0.607	0.736	0	1
CD300LB	0	0.322251	0.627	0.451	0	1
SEMA4A	0	0.319433	0.598	0.57	0	1
NAGA	0	0.319225	0.686	0.752	0	1
ATP6V1A	0	0.318052	0.678	0.668	0	1
F13A1	0	0.31547	0.687	0.657	0	1
SORT1	0	0.315466	0.669	0.492	0	1
ASPH	0	0.314621	0.715	0.709	0	1
MCTP1	0	0.313264	0.612	0.522	0	1
P2RX4	0	0.312942	0.618	0.66	0	1
KIAA0513	0	0.312863	0.667	0.722	0	1
MPP1	0	0.312405	0.71	0.646	0	1
NRROS	0	0.311321	0.64	0.716	0	1
DUSP3	0	0.309258	0.623	0.618	0	1
SRGAP2	0	0.307651	0.716	0.714	0	1
NRG1	0	0.307522	0.68	0.761	0	1
PTPN12	0	0.307209	0.648	0.673	0	1
SERPINB8	0	0.306648	0.76	0.611	0	1
ASAP1	0	0.305566	0.588	0.568	0	1
RHOQ	0	0.304257	0.502	0.552	0	1
MEF2C	0	0.303814	0.692	0.511	0	1
CD74	0	0.30323	0.996	0.932	0	1
SMCO4	0	0.299638	0.539	0.612	0	1
STRN4	0	0.298153	0.726	0.696	0	1
CARD19	0	0.297365	0.64	0.712	0	1
CLCN7	0	0.295611	0.615	0.688	0	1
FGD4	0	0.293332	0.625	0.465	0	1
NPEPL1	0	0.290705	0.679	0.713	0	1
TET3	0	0.289051	0.668	0.681	0	1
FBP1	0	0.288812	0.594	0.582	0	1
CCDC159	0	0.286411	0.686	0.665	0	1
TK2	0	0.284757	0.656	0.623	0	1
SSFA2	0	0.277736	0.653	0.748	0	1
VEGFA	0	0.276829	0.687	0.627	0	1
CAMK1	0	0.276427	0.505	0.509	0	1
ZSWIM6	0	0.273666	0.714	0.725	0	1
ITGA5	0	0.272925	0.702	0.71	0	1
GNB4	0	0.272754	0.625	0.644	0	1
DLEU2	0	0.272088	0.716	0.638	0	1
FAM46A	0	0.271903	0.677	0.715	0	1
MID1IP1	0	0.271059	0.675	0.637	0	1
SCIMP	0	0.268341	0.631	0.333	0	1
MFSD1	0	0.268204	0.698	0.721	0	1
ARRB1	0	0.267224	0.677	0.724	0	1
CCL3	0	0.266492	0.767	0.637	0	1
CEP170	0	0.265543	0.667	0.68	0	1
TPM4	0	0.264471	0.769	0.722	0	1
TPCN1	0	0.263795	0.751	0.727	0	1
OTUD1	0	0.260126	0.664	0.789	0	1
ID1	0	0.258723	0.635	0.657	0	1
PFKFB4	0	0.256071	0.646	0.544	0	1
FGD2	0	0.255278	0.611	0.651	0	1
H1F0	0	0.25518	0.74	0.551	0	1
VIM-AS1	0	0.255157	0.735	0.758	0	1
MGST2	0	0.255032	0.651	0.738	0	1
CTBP2	0	0.253854	0.677	0.516	0	1
ITPRIP	0	0.253817	0.709	0.734	0	1
APP	0	0.252382	0.778	0.743	0	1
TNK2	1.26056897011227e-318	0.276369	0.646	0.742	2.52113794022455e-315	1
FAM53C	9.19659293107666e-315	0.251027	0.622	0.629	1.83931858621533e-311	1
CHN2	1.82e-301	0.251543	0.588	0.691	3.64e-298	1
WARS	6.6e-294	0.367677	0.535	0.68	1.32e-290	1
RNF19B	5.13e-291	0.266845	0.553	0.7	1.03e-287	1
ANPEP	2.75e-283	0.437417	0.45	0.366	5.51e-280	1
GABBR1	1.83e-268	0.270909	0.59	0.701	3.65e-265	1
PFKFB3	1.41e-265	0.335171	0.579	0.667	2.81e-262	1
LILRB1	1.13e-263	0.32493	0.49	0.563	2.25e-260	1
ULK1	1.86e-237	0.29235	0.604	0.742	3.72e-234	1
SBF2	1.39e-230	0.253859	0.555	0.67	2.79e-227	1
ITGAX	7.18e-225	0.334854	0.478	0.609	1.44e-221	1
BAZ2B	1.43e-173	0.255839	0.597	0.783	2.87e-170	1
PLXNC1	7.82e-160	0.252364	0.484	0.715	1.56e-156	1
IL7R1	0	0.918924	0.985	0.739	0	2
LTB1	0	0.714099	0.975	0.753	0	2
ITGB1	0	0.499378	0.921	0.825	0	2
IL32	0	0.495513	0.993	0.843	0	2
CRIP1	0	0.453593	0.967	0.892	0	2
CD69	0	0.438859	0.988	0.879	0	2
CRIP2	0	0.42528	0.738	0.584	0	2
TNFAIP3	0	0.419594	0.979	0.925	0	2
CCR6	0	0.394765	0.795	0.676	0	2
CTLA4	0	0.364792	0.812	0.641	0	2
TNFRSF4	0	0.320531	0.662	0.559	0	2
NPDC1	0	0.266658	0.865	0.753	0	2
KLRB1	0	0.253781	0.898	0.781	0	2
TRBV7-21	1.02e-154	0.478467	0.738	0.537	2.03e-151	2
TRBV20-11	9.78e-97	0.42699	0.509	0.44	1.96e-93	2
TRBV5-11	1.2e-43	0.260049	0.535	0.517	2.41e-40	2
GNLY	0	2.38258	0.991	0.615	0	3
NKG7	0	1.87	0.999	0.699	0	3
GZMH	0	1.72501	0.977	0.637	0	3
FGFBP2	0	1.62555	0.944	0.573	0	3
CST7	0	1.59871	0.988	0.764	0	3
PRF1	0	1.5924	0.976	0.768	0	3
CTSW	0	1.53485	0.988	0.75	0	3
CCL5	0	1.49721	0.997	0.844	0	3
GZMA	0	1.43397	0.978	0.737	0	3
KLRD1	0	1.40608	0.95	0.723	0	3
GZMB	0	1.36677	0.925	0.559	0	3
FCGR3A	0	1.2796	0.917	0.592	0	3
ADGRG1	0	1.15938	0.852	0.614	0	3
CMC1	0	1.15629	0.943	0.741	0	3
HOPX	0	1.15371	0.935	0.749	0	3
CLIC3	0	1.0964	0.921	0.743	0	3
KLRF1	0	1.03892	0.86	0.665	0	3
FCRL6	0	1.01311	0.856	0.752	0	3
CCL4	0	0.988322	0.842	0.611	0	3
SYNE1	0	0.979563	0.945	0.766	0	3
TBX21	0	0.957843	0.867	0.76	0	3
S1PR5	0	0.931475	0.796	0.655	0	3
SPON2	0	0.920918	0.776	0.754	0	3
KLRC3	0	0.887491	0.831	0.627	0	3
IL2RB	0	0.883451	0.894	0.806	0	3
IL321	0	0.882084	0.991	0.844	0	3
CX3CR1	0	0.824917	0.756	0.534	0	3
TGFBR3	0	0.798526	0.826	0.736	0	3
KLRB11	0	0.726563	0.928	0.777	0	3
SYNE2	0	0.718524	0.869	0.759	0	3
PRSS23	0	0.694367	0.679	0.513	0	3
CEP78	0	0.693379	0.794	0.736	0	3
SYNGR1	0	0.68394	0.783	0.698	0	3
KIR3DL1	0	0.672355	0.888	0.558	0	3
KIR2DL1	0	0.670358	0.817	0.649	0	3
PTMS	0	0.616477	0.789	0.596	0	3
C1orf21	0	0.564935	0.731	0.642	0	3
DUSP2	0	0.560975	0.961	0.837	0	3
TYROBP1	0	0.541927	0.977	0.806	0	3
EOMES	0	0.537822	0.797	0.745	0	3
RHOC	0	0.533038	0.774	0.73	0	3
CD160	0	0.532827	0.851	0.739	0	3
TTC38	0	0.531321	0.629	0.659	0	3
TRG-AS1	0	0.518786	0.764	0.712	0	3
LAG3	0	0.518583	0.712	0.703	0	3
F2R	0	0.517435	0.69	0.716	0	3
ASCL2	0	0.510241	0.8	0.808	0	3
HIST1H1E	0	0.506114	0.937	0.934	0	3
OSBPL5	0	0.503802	0.81	0.584	0	3
XCL2	0	0.499425	0.76	0.709	0	3
NCR1	0	0.47551	0.72	0.515	0	3
PPP2R2B	0	0.465601	0.798	0.656	0	3
TRDC	0	0.447234	0.686	0.633	0	3
GK5	0	0.445146	0.695	0.709	0	3
NCAM1	0	0.444654	0.722	0.694	0	3
LAIR2	0	0.426526	0.592	0.588	0	3
TIGIT	0	0.420605	0.685	0.732	0	3
PLEKHG3	0	0.417001	0.795	0.761	0	3
TOX	0	0.410566	0.764	0.634	0	3
ADRB2	0	0.408884	0.69	0.804	0	3
RAP1GAP2	0	0.408683	0.812	0.768	0	3
SYT11	0	0.405556	0.74	0.777	0	3
LLGL2	0	0.397346	0.736	0.703	0	3
SH2D1B	0	0.393546	0.796	0.554	0	3
BZRAP1	0	0.392741	0.798	0.673	0	3
RGS9	0	0.39144	0.737	0.736	0	3
CRIP11	0	0.389983	0.951	0.895	0	3
AHNAK1	0	0.387673	0.977	0.968	0	3
ABCA2	0	0.386534	0.866	0.814	0	3
RGS3	0	0.382802	0.724	0.662	0	3
PLA2G16	0	0.366423	0.727	0.805	0	3
FCRL3	0	0.359117	0.804	0.705	0	3
SBK1	0	0.345651	0.745	0.677	0	3
MYOM2	0	0.339527	0.823	0.688	0	3
PRR5L	0	0.331358	0.626	0.641	0	3
USP28	0	0.331184	0.685	0.668	0	3
PATL2	0	0.317293	0.682	0.666	0	3
NCALD	0	0.313727	0.676	0.703	0	3
ITGB11	0	0.312656	0.824	0.837	0	3
TLN11	0	0.310556	0.935	0.89	0	3
SLA2	0	0.306524	0.751	0.693	0	3
ZFYVE28	0	0.305107	0.799	0.697	0	3
YES1	0	0.303353	0.67	0.626	0	3
IFNG	0	0.299047	0.785	0.793	0	3
MT-CO1	0	0.286618	0.999	0.999	0	3
ACTB1	0	0.282524	0.999	0.999	0	3
KIF21A	0	0.281877	0.726	0.723	0	3
IGFBP7	0	0.265921	0.773	0.545	0	3
PLCG2	0	0.264148	0.821	0.795	0	3
MCOLN2	0	0.253369	0.755	0.78	0	3
AXIN1	0	0.253059	0.811	0.763	0	3
ARHGAP10	1.87361367871838e-314	0.274793	0.691	0.74	3.74722735743676e-311	3
SUSD1	4.35372569722361e-314	0.256308	0.728	0.771	8.70745139444721e-311	3
GAB3	5.20989755088815e-314	0.313055	0.648	0.718	1.04197951017763e-310	3
RP11-81H14.2	7.27404459402144e-310	0.309605	0.576	0.649	1.45e-306	3
COL6A2	8.28e-305	0.322117	0.677	0.63	1.66e-301	3
TTC16	6.92e-303	0.277544	0.604	0.479	1.38e-299	3
ADGRG5	1.5e-276	0.270305	0.607	0.689	2.99e-273	3
CLSTN3	2.02e-266	0.255825	0.658	0.689	4.05e-263	3
DTHD1	1.5e-255	0.287057	0.566	0.562	3e-252	3
NPC1	3.04e-249	0.259175	0.717	0.775	6.09e-246	3
PTGDS	7.34e-243	0.455768	0.663	0.6	1.47e-239	3
SYTL2	3.66e-231	0.291146	0.588	0.595	7.31e-228	3
MAN1A1	1.07e-228	0.25904	0.723	0.785	2.14e-225	3
CCL4L2	1.39e-222	0.383167	0.602	0.62	2.79e-219	3
GZMK	0	1.35287	0.949	0.784	0	4
CD8A	0	1.31232	0.951	0.733	0	4
CCL51	0	1.29943	0.996	0.848	0	4
GZMA1	0	1.02881	0.976	0.744	0	4
NKG71	0	0.94034	0.993	0.708	0	4
DUSP21	0	0.92572	0.972	0.839	0	4
GZMH1	0	0.915182	0.953	0.649	0	4
CD8B	0	0.834854	0.882	0.657	0	4
CST71	0	0.815546	0.969	0.772	0	4
ZNF683	0	0.793551	0.878	0.693	0	4
IL322	0	0.767065	0.995	0.848	0	4
CTSW1	0	0.693469	0.975	0.758	0	4
RP11-291B21.2	0	0.662055	0.941	0.801	0	4
SYNE11	0	0.637038	0.953	0.771	0	4
HOPX1	0	0.632694	0.908	0.757	0	4
CMC11	0	0.547742	0.888	0.751	0	4
CCL41	0	0.533507	0.84	0.617	0	4
ITGB12	0	0.497219	0.907	0.829	0	4
SYNE21	0	0.485124	0.89	0.76	0	4
FCRL61	0	0.457566	0.827	0.758	0	4
PRF11	0	0.416159	0.905	0.78	0	4
IL2RB1	0	0.414619	0.933	0.805	0	4
TRBV15	0	0.408124	0.885	0.62	0	4
TGFBR31	0	0.398413	0.837	0.738	0	4
CRIP12	0	0.388376	0.964	0.895	0	4
LAG31	0	0.384805	0.802	0.695	0	4
KLRD11	0	0.3847	0.866	0.737	0	4
IFNG1	0	0.379636	0.905	0.782	0	4
TRBV5-4	0	0.349896	0.86	0.662	0	4
NPDC11	0	0.349111	0.924	0.751	0	4
EOMES1	0	0.33742	0.801	0.746	0	4
TBX211	0	0.33531	0.814	0.768	0	4
TRGV10	0	0.322644	0.758	0.702	0	4
GZMB1	0	0.316585	0.77	0.583	0	4
CXCR3	0	0.314866	0.734	0.678	0	4
PTMS1	0	0.3124	0.784	0.602	0	4
KLRC1	0	0.30876	0.898	0.694	0	4
PPP2R2B1	0	0.293113	0.833	0.657	0	4
HIST1H1E1	0	0.290462	0.959	0.933	0	4
SYTL21	0	0.2849	0.761	0.579	0	4
SYT111	0	0.282181	0.839	0.767	0	4
AHNAK2	0	0.274012	0.986	0.967	0	4
TNFAIP31	0	0.27042	0.97	0.927	0	4
RGS1	0	0.269023	0.79	0.694	0	4
CLIC31	0	0.26332	0.895	0.751	0	4
HNRNPLL	0	0.257781	0.831	0.783	0	4
MCOLN21	0	0.251898	0.835	0.772	0	4
TIGIT1	5.92878775009496e-322	0.254288	0.753	0.724	1.18575755001899e-318	4
TRAV21	4.98e-306	0.265215	0.801	0.588	9.95e-303	4
TRG-AS11	4.23e-300	0.252188	0.756	0.715	8.46e-297	4
TRAV19	5.11e-190	0.250421	0.708	0.567	1.02e-186	4
TRGV2	7.62e-164	0.305514	0.528	0.385	1.52e-160	4
VCAN1	0	0.363375	0.785	0.616	0	5
FOS1	0	0.351158	0.886	0.871	0	5
HLA-DRA1	0	0.32322	0.914	0.855	0	5
SAT11	0	0.256708	0.947	0.867	0	5
SPI11	3.28e-303	0.424033	0.762	0.639	6.56e-300	5
MT2A1	1.8e-287	0.340131	0.946	0.904	3.6e-284	5
NEAT11	3.45e-279	0.305514	0.919	0.911	6.91e-276	5
MNDA1	3.88e-279	0.367723	0.806	0.633	7.76e-276	5
HLA-DRB11	4.63e-274	0.291296	0.928	0.892	9.26e-271	5
NCF11	6.46e-260	0.34356	0.846	0.756	1.29e-256	5
FCN11	1.53e-253	0.337026	0.74	0.63	3.06e-250	5
S100A121	5.67e-251	0.337723	0.734	0.592	1.13e-247	5
CEBPD1	4.95e-249	0.349976	0.819	0.818	9.91e-246	5
CYBB1	7.16e-246	0.440742	0.781	0.507	1.43e-242	5
EGR11	1.56e-244	0.272058	0.882	0.684	3.11e-241	5
CSF3R1	1.32e-235	0.38814	0.743	0.613	2.65e-232	5
CTSS1	2.31e-228	0.374123	0.808	0.755	4.63e-225	5
LGALS11	9.72e-223	0.302063	0.875	0.861	1.94e-219	5
TNFAIP21	5.34e-217	0.420882	0.74	0.721	1.07e-213	5
LST11	5.92e-216	0.380118	0.703	0.524	1.18e-212	5
S100A111	1.09e-186	0.311907	0.85	0.79	2.19e-183	5
AIF11	5.43e-185	0.287462	0.727	0.629	1.09e-181	5
MS4A6A1	2.64e-180	0.311684	0.734	0.583	5.27e-177	5
CSTA1	9.76e-169	0.338941	0.724	0.62	1.95e-165	5
PRAM11	3.98e-162	0.319215	0.722	0.656	7.97e-159	5
GRN1	7.75e-162	0.347817	0.778	0.728	1.55e-158	5
CD141	1.23e-161	0.348758	0.698	0.613	2.47e-158	5
PSAP1	1.5e-161	0.29825	0.901	0.912	3e-158	5
NCF21	1.6e-150	0.316898	0.73	0.664	3.2e-147	5
MEF2C1	2.77e-150	0.256415	0.748	0.519	5.54e-147	5
COTL11	7.67e-146	0.330289	0.899	0.915	1.53e-142	5
CD681	6.11e-142	0.383471	0.703	0.615	1.22e-138	5
CXCL81	1.76e-141	0.30483	0.733	0.632	3.51e-138	5
ZFP361	1.01e-140	0.290726	0.963	0.954	2.01e-137	5
FPR11	4.08e-137	0.335279	0.658	0.523	8.16e-134	5
MPEG11	2.88e-135	0.287362	0.74	0.512	5.77e-132	5
KLF101	2.65e-134	0.280545	0.881	0.848	5.31e-131	5
HCK1	8.1e-132	0.362459	0.674	0.656	1.62e-128	5
MT1E1	3.89e-127	0.323147	0.768	0.82	7.78e-124	5
SLC11A11	1e-126	0.33938	0.689	0.741	2.01e-123	5
MT1G1	6.94e-124	0.375706	0.681	0.645	1.39e-120	5
ALOX51	4.29e-121	0.260158	0.75	0.663	8.57e-118	5
FOSB1	9.6e-119	0.292706	0.841	0.793	1.92e-115	5
IGHM	1.74e-116	0.285616	0.667	0.597	3.48e-113	5
CD831	6.17e-114	0.310503	0.74	0.712	1.23e-110	5
IRAK31	1.44e-113	0.320799	0.669	0.604	2.88e-110	5
CLEC7A1	3.49e-110	0.368924	0.657	0.523	6.99e-107	5
NAMPT1	6.3e-109	0.387387	0.674	0.703	1.26e-105	5
FCER1G1	8.15e-108	0.328492	0.717	0.716	1.63e-104	5
PLAUR1	5.23e-107	0.341849	0.62	0.591	1.05e-103	5
LYN1	6.59e-107	0.324515	0.742	0.678	1.32e-103	5
BLVRB1	2.38e-102	0.259446	0.779	0.75	4.75e-99	5
IER31	1.75e-99	0.325124	0.668	0.669	3.5e-96	5
DUSP11	4.25e-97	0.263485	0.992	0.987	8.5e-94	5
TYMP1	7e-97	0.374877	0.646	0.652	1.4e-93	5
HLA-DPA1	1.24e-96	0.256735	0.921	0.921	2.48e-93	5
2022-03-11	2.05e-87	0.252382	0.665	0.54	4.11e-84	5
SERPINA11	2.46e-85	0.381796	0.563	0.513	4.92e-82	5
PLBD11	7.47e-84	0.293657	0.633	0.613	1.49e-80	5
LILRB21	1.55e-83	0.292101	0.662	0.516	3.1e-80	5
G0S21	5.26e-81	0.290172	0.641	0.605	1.05e-77	5
LRP11	1.06e-80	0.318006	0.608	0.688	2.12e-77	5
NLRP31	1.5e-77	0.259248	0.679	0.734	3e-74	5
PILRA1	8.19e-76	0.262594	0.608	0.503	1.64e-72	5
HLA-DQB1	6.29e-71	0.257958	0.786	0.824	1.26e-67	5
DOK31	2.81e-70	0.261403	0.678	0.737	5.63e-67	5
CFD1	5.69e-70	0.328792	0.66	0.773	1.14e-66	5
PTPRE1	1.07e-67	0.338345	0.658	0.697	2.14e-64	5
DUSP61	2.15e-67	0.27725	0.614	0.565	4.31e-64	5
MARCKS1	6.25e-67	0.283657	0.597	0.484	1.25e-63	5
GAS71	3.4e-64	0.273272	0.653	0.667	6.79e-61	5
TIMP21	5.21e-64	0.295351	0.641	0.679	1.04e-60	5
IL1B1	2.04e-63	0.313683	0.631	0.563	4.09e-60	5
MAFB1	2.88e-58	0.272414	0.58	0.678	5.75e-55	5
ACSL11	3.85e-57	0.36197	0.641	0.735	7.7e-54	5
NFKBID1	6.77e-53	0.250146	0.654	0.646	1.35e-49	5
SULT1A11	2.84e-50	0.297513	0.63	0.731	5.68e-47	5
CD3021	1.49e-49	0.260038	0.605	0.714	2.99e-46	5
BCL61	9.21e-48	0.263032	0.585	0.566	1.84e-44	5
IFITM31	5.83e-47	0.2839	0.627	0.613	1.17e-43	5
LILRA51	1.17e-45	0.261514	0.524	0.44	2.34e-42	5
NAIP1	3.68e-45	0.326848	0.548	0.576	7.36e-42	5
C5AR11	2.05e-41	0.293676	0.58	0.62	4.11e-38	5
DENND31	7.14e-39	0.258423	0.651	0.73	1.43e-35	5
CD361	2.74e-35	0.250219	0.507	0.456	5.48e-32	5
SLC25A371	4e-33	0.315447	0.665	0.733	8.01e-30	5
IGLV2-23	1.88e-32	0.429678	0.539	0.62	3.75e-29	5
IGLV2-14	2.37e-26	0.315535	0.438	0.462	4.73e-23	5
MXD11	4.39e-24	0.283412	0.566	0.669	8.78e-21	5
CD300E1	3.27e-23	0.310636	0.431	0.444	6.53e-20	5
PFKFB31	3.94e-13	0.251256	0.54	0.664	7.87e-10	5
IGLV3-19	7.07e-12	0.278434	0.386	0.339	1.41e-08	5
TMEM176B	0.000174512	0.260793	0.325	0.461	0.349025	5
IGHV3-48	0.000364382	0.326743	0.364	0.48	0.728764	5
IGKV3-20	0.00093212	0.286453	0.512	0.714	1	5
CD8B1	0	1.49937	0.969	0.653	0	6
RP11-291B21.21	0	1.41365	0.965	0.8	0	6
CD8A1	0	0.95536	0.949	0.736	0	6
IL7R2	0	0.552522	0.989	0.749	0	6
DBN1	0	0.303356	0.937	0.746	0	6
ACTN1	0	0.303233	0.761	0.654	0	6
RGS10	0	0.293329	0.868	0.742	0	6
EPHX21	0	0.282403	0.809	0.66	0	6
RUNX2	0	0.280153	0.922	0.766	0	6
TMIGD21	0	0.266803	0.797	0.519	0	6
GZMK1	0	1.30418	0.936	0.791	0	7
KLRB12	0	0.891119	0.868	0.79	0	7
DUSP22	0	0.881801	0.964	0.844	0	7
IL7R3	0	0.880457	0.984	0.755	0	7
TNFAIP32	0	0.599128	0.981	0.928	0	7
CD691	0	0.520852	0.986	0.886	0	7
JUN	0	0.507704	0.989	0.952	0	7
IL323	0	0.487869	0.993	0.853	0	7
NFKBIA1	0	0.454067	0.992	0.97	0	7
DPP4	0	0.369494	0.841	0.732	0	7
PBX4	0	0.328115	0.913	0.805	0	7
SYNE22	0	0.311291	0.881	0.765	0	7
GZMA2	0	0.29558	0.927	0.755	0	7
CCL52	0	0.269431	0.976	0.855	0	7
LTB2	0	0.250299	0.929	0.77	0	7
HNRNPLL1	1.15446738453657e-317	0.303119	0.869	0.783	2.30893476907315e-314	7
TRBV30	8.15727677444965e-317	0.270697	0.836	0.486	1.63145535488993e-313	7
DUSP12	1.04e-303	0.277625	0.993	0.987	2.08e-300	7
H1FX1	1.37e-274	0.342572	0.953	0.845	2.74e-271	7
IFNG-AS1	2e-233	0.305923	0.767	0.726	4e-230	7
SLAMF1	6.69e-164	0.255403	0.705	0.676	1.34e-160	7
TRAV1-2	4.46e-133	0.299104	0.493	0.395	8.91e-130	7
TRBV20-12	9.2e-32	0.327808	0.485	0.446	1.84e-28	7
CD79A	0	2.24371	0.994	0.668	0	8
MS4A1	0	2.14843	0.992	0.667	0	8
CD741	0	2.02877	1	0.939	0	8
HLA-DRA2	0	1.99415	0.999	0.854	0	8
FAM129C	0	1.86795	0.978	0.71	0	8
IGHM1	0	1.76797	0.944	0.589	0	8
HLA-DQA1	0	1.74092	0.992	0.819	0	8
LINC00926	0	1.6864	0.938	0.518	0	8
TCL1A	0	1.67141	0.904	0.382	0	8
AFF3	0	1.60024	0.956	0.58	0	8
CD79B	0	1.59547	0.95	0.68	0	8
RALGPS2	0	1.56648	0.964	0.646	0	8
FCER2	0	1.55651	0.901	0.393	0	8
HLA-DRB12	0	1.48408	0.998	0.89	0	8
HLA-DPB1	0	1.45048	0.997	0.934	0	8
BANK1	0	1.4469	0.923	0.7	0	8
HLA-DPA11	0	1.36281	0.995	0.918	0	8
HLA-DQB11	0	1.35354	0.97	0.815	0	8
VPREB3	0	1.31744	0.925	0.434	0	8
TNFRSF13C	0	1.27626	0.917	0.62	0	8
HVCN1	0	1.19474	0.895	0.684	0	8
FCRL1	0	1.19023	0.887	0.473	0	8
IGHD	0	1.17853	0.825	0.386	0	8
IRF8	0	1.14458	0.93	0.701	0	8
MEF2C2	0	1.14249	0.88	0.523	0	8
ADAM28	0	1.10041	0.859	0.537	0	8
FCRLA	0	1.08439	0.903	0.441	0	8
KIAA0226L	0	1.08133	0.872	0.445	0	8
PLPP5	0	1.06047	0.814	0.677	0	8
SWAP70	0	1.05816	0.871	0.675	0	8
CD19	0	1.05673	0.859	0.431	0	8
CD22	0	1.04484	0.826	0.548	0	8
CD832	0	0.931955	0.921	0.706	0	8
PAX5	0	0.910086	0.859	0.487	0	8
2022-03-12	0	0.907528	0.907	0.536	0	8
ARHGAP24	0	0.906863	0.963	0.572	0	8
FCGR2B	0	0.896476	0.957	0.491	0	8
CD72	0	0.882035	0.84	0.633	0	8
LTB3	0	0.871731	0.97	0.77	0	8
BLK	0	0.867252	0.866	0.556	0	8
LYN2	0	0.862091	0.914	0.674	0	8
SPIB	0	0.833004	0.931	0.399	0	8
CIITA	0	0.826204	0.878	0.781	0	8
COBLL1	0	0.820992	0.857	0.434	0	8
POU2AF1	0	0.819376	0.909	0.712	0	8
BLNK	0	0.803815	0.84	0.582	0	8
CD40	0	0.780056	0.775	0.635	0	8
GNG7	0	0.765531	0.802	0.533	0	8
HLA-DOB	0	0.733796	0.724	0.758	0	8
RP11-231C14.7	0	0.702497	0.848	0.633	0	8
SNX22	0	0.692088	0.811	0.703	0	8
BCL11A	0	0.688403	0.814	0.55	0	8
CD24	0	0.687514	0.89	0.62	0	8
PLEKHG1	0	0.673428	0.854	0.69	0	8
EAF2	0	0.672729	0.687	0.561	0	8
CDCA7L	0	0.667617	0.715	0.566	0	8
TP53INP1	0	0.649577	0.917	0.73	0	8
STRBP	0	0.634387	0.762	0.694	0	8
E2F5	0	0.631081	0.798	0.688	0	8
PDLIM1	0	0.629634	0.854	0.818	0	8
KIAA0125	0	0.617107	0.736	0.461	0	8
PKIG	0	0.617072	0.806	0.638	0	8
POU2F21	0	0.604129	0.878	0.701	0	8
TXNDC5	0	0.597916	0.953	0.785	0	8
CD692	0	0.593545	0.972	0.888	0	8
ZNF318	0	0.574276	0.866	0.769	0	8
WDFY4	0	0.56584	0.823	0.489	0	8
GSAP	0	0.550528	0.907	0.716	0	8
RNASE61	0	0.54694	0.828	0.622	0	8
SETBP1	0	0.501825	0.903	0.532	0	8
ADAM19	0	0.498052	0.821	0.794	0	8
NCF12	0	0.494414	0.907	0.757	0	8
HHEX1	0	0.492012	0.794	0.659	0	8
CLIC4	0	0.476899	0.773	0.619	0	8
FGD21	0	0.471123	0.774	0.641	0	8
TFEB	0	0.469698	0.919	0.749	0	8
GNA12	0	0.455491	0.864	0.748	0	8
IGKC	0	0.402459	0.743	0.643	0	8
BMP2K	0	0.401382	0.836	0.648	0	8
TSPAN33	0	0.313174	0.842	0.669	0	8
SIGLEC10	0	0.267939	0.876	0.517	0	8
MARCKS2	9.88131291682493e-324	0.348647	0.859	0.479	1.97626258336499e-320	8
TRAK1	2.00289114066576e-316	0.385419	0.86	0.731	4.00578228133153e-313	8
IGLC3	0	0.913127	0.701	0.467	6.77e-306	8
GUCD1	8.18e-303	0.511157	0.779	0.69	1.64e-299	8
TCF4	7.79e-301	0.588375	0.7	0.531	1.56e-297	8
MGAT5	7.3e-296	0.461228	0.832	0.75	1.46e-292	8
TMEM62	2.73e-271	0.308388	0.869	0.724	5.46e-268	8
BASP11	3.23e-263	0.42358	0.764	0.658	6.47e-260	8
CXCR5	1.98e-252	0.539717	0.667	0.661	3.96e-249	8
PLCG21	1.33e-242	0.428423	0.797	0.797	2.67e-239	8
EIF2AK3	3.96e-242	0.462953	0.765	0.744	7.92e-239	8
SEMA4B	2.55e-234	0.432819	0.744	0.746	5.11e-231	8
PRKCE	5.76e-231	0.350978	0.768	0.715	1.15e-227	8
PRDM4	1.2e-219	0.303986	0.798	0.665	2.39e-216	8
IGHV3-30	5.41e-219	1.42189	0.749	0.516	1.08e-215	8
FAM3C	1.59e-212	0.513563	0.676	0.665	3.17e-209	8
RABEP2	1.25e-210	0.34264	0.779	0.632	2.5e-207	8
2022-06-01	1.45e-210	0.345989	0.969	0.953	2.9e-207	8
USP6NL	3.26e-209	0.446035	0.694	0.67	6.52e-206	8
FAM65A	4.8e-205	0.335149	0.798	0.731	9.59e-202	8
IGHV3-33	8.23e-203	0.65901	0.81	0.567	1.65e-199	8
IFNG-AS11	7.88e-197	0.26194	0.834	0.724	1.58e-193	8
GAPT	1.41e-195	0.373333	0.691	0.415	2.82e-192	8
ITPR1	3.5e-186	0.475193	0.707	0.734	7e-183	8
DERL3	1.17e-182	0.255561	0.787	0.7	2.34e-179	8
SMC6	2.47e-182	0.395374	0.738	0.68	4.95e-179	8
ALOX52	7.72e-181	0.341707	0.74	0.667	1.54e-177	8
IRF4	9.35e-181	0.250872	0.81	0.678	1.87e-177	8
BTK	9.28e-179	0.405781	0.659	0.546	1.86e-175	8
IGLL5	6.68e-178	0.610952	0.603	0.666	1.34e-174	8
IGHV3-49	1.98e-177	0.347291	0.867	0.376	3.96e-174	8
IGLC2	1.32e-174	0.524653	0.615	0.489	2.63e-171	8
TMED8	1.12e-166	0.264686	0.75	0.666	2.25e-163	8
RP11-325F22.2	7.49e-161	0.331006	0.695	0.683	1.5e-157	8
HDAC9	1.12e-158	0.324576	0.732	0.675	2.24e-155	8
MZB1	9.87e-155	0.274154	0.682	0.682	1.97e-151	8
CCDC50	8.05e-154	0.30064	0.766	0.734	1.61e-150	8
IGKV4-1	3.2e-152	0.824188	0.79	0.742	6.39e-149	8
LYL11	8.24e-152	0.26319	0.768	0.761	1.65e-148	8
PHACTR11	2.41e-150	0.403921	0.649	0.48	4.82e-147	8
RAB30	3.03e-150	0.451055	0.623	0.611	6.07e-147	8
TRAF4	2.58e-146	0.267286	0.758	0.715	5.15e-143	8
ATP10D	8.19e-142	0.292311	0.696	0.68	1.64e-138	8
NUAK2	1.57e-138	0.322281	0.642	0.557	3.15e-135	8
IGHV1-69-2	7.37e-135	1.21557	0.716	0.376	1.47e-131	8
ZBTB10	1.59e-134	0.261591	0.758	0.719	3.19e-131	8
GNB5	7.44e-128	0.258407	0.788	0.748	1.49e-124	8
IGHV1-18	2.39e-125	0.993804	0.766	0.462	4.78e-122	8
DAPP1	2.42e-122	0.299341	0.675	0.703	4.83e-119	8
IGLV3-1	6.41e-117	0.802053	0.767	0.632	1.28e-113	8
IGHV4-34	1.18e-116	1.58029	0.637	0.483	2.36e-113	8
SESTD1	7.96e-110	0.276315	0.679	0.741	1.59e-106	8
PLD4	6.81e-107	0.332601	0.551	0.408	1.36e-103	8
ABCG1	6e-106	0.25167	0.727	0.698	1.2e-102	8
IGLV1-44	5.73e-105	0.939292	0.66	0.334	1.15e-101	8
SAV1	4.42e-100	0.251004	0.687	0.761	8.85e-97	8
IGKV3-201	9.72e-98	1.3054	0.681	0.699	1.94e-94	8
IGLV1-47	2.59e-96	0.739351	0.708	0.335	5.19e-93	8
IGKV3-11	2.5e-85	1.23719	0.67	0.395	5e-82	8
IGLV2-231	1.7e-83	0.765554	0.731	0.609	3.4e-80	8
IGKV1-12	2.79e-70	0.637477	0.67	0.296	5.58e-67	8
IGKV2-30	1.68e-61	0.299842	0.705	0.431	3.35e-58	8
IGHV4-61	4.87e-59	0.40607	0.628	0.37	9.74e-56	8
C16orf74	3.2e-56	0.316912	0.522	0.704	6.39e-53	8
IGKV1-5	7.68e-56	0.54946	0.707	0.773	1.54e-52	8
IGHV1-3	4.39e-54	0.549117	0.689	0.287	8.79e-51	8
IGLV3-191	1.18e-53	0.967942	0.627	0.332	2.36e-50	8
IGHV3-15	3.24e-53	0.510971	0.688	0.319	6.47e-50	8
IGHV1-2	4.92e-52	0.808285	0.586	0.296	9.83e-49	8
FCRL31	1.18e-51	0.287946	0.585	0.721	2.36e-48	8
IGHV3-481	8.32e-51	0.735795	0.611	0.466	1.66e-47	8
IGKV1-39	1.13e-49	0.457017	0.535	0.543	2.27e-46	8
IGHV3-23	2.09e-49	0.788059	0.613	0.505	4.18e-46	8
IGLV1-40	3.47e-45	0.742156	0.612	0.541	6.93e-42	8
IGLV3-25	1.64e-42	0.685099	0.66	0.353	3.27e-39	8
IGHV3-21	5.81e-38	0.982611	0.565	0.341	1.16e-34	8
IGLV2-8	7.59e-38	0.362762	0.737	0.57	1.52e-34	8
IGHV4-59	2.24e-37	0.607845	0.593	0.297	4.47e-34	8
IGHV4-39	5.18e-35	1.01646	0.549	0.461	1.04e-31	8
IGHV5-51	3.19e-30	0.803722	0.605	0.622	6.38e-27	8
IGLV3-21	5.12e-30	0.464528	0.592	0.374	1.02e-26	8
IGHV3-43	9.69e-29	0.640517	0.55	0.437	1.94e-25	8
IGLV2-11	1.76e-18	0.281019	0.261	0.487	3.52e-15	8
IGHV3-53	1.54e-17	0.287726	0.596	0.623	3.08e-14	8
CH17-262H11.1	3.12e-17	0.594473	0.559	0.507	6.25e-14	8
IGLV1-51	2.19e-14	0.645282	0.467	0.375	4.37e-11	8
IGKV1-27	1.19e-13	0.485966	0.597	0.333	2.38e-10	8
IGLV2-141	1.65e-13	0.971927	0.45	0.461	3.3e-10	8
IGHV3-7	3.08e-12	0.460898	0.662	0.878	6.15e-09	8
IGHV2-5	2.43e-11	0.444638	0.532	0.244	4.86e-08	8
IGKV1-9	1.22e-10	0.471797	0.516	0.35	2.44e-07	8
IGLV4-69	1.95e-09	0.37059	0.487	0.534	3.89e-06	8
IGKV2-29	2.06e-05	0.41386	0.402	0.236	0.0411538	8
IGHV3-11	0.000146818	0.624564	0.462	0.26	0.293637	8
IGHV3-66	0.000217693	0.368122	0.41	0.524	0.435385	8
IGHV3-74	0.000298378	0.31496	0.463	0.233	0.596756	8
IGLV6-57	0.000972277	0.282291	0.457	0.245	1	8
CD79A1	0	2.22753	0.998	0.669	0	9
MS4A11	0	1.92976	0.99	0.669	0	9
HLA-DRA3	0	1.89336	0.998	0.855	0	9
CD742	0	1.87321	1	0.939	0	9
BANK11	0	1.69258	0.977	0.699	0	9
HLA-DQA11	0	1.54121	0.991	0.82	0	9
RALGPS21	0	1.44355	0.966	0.648	0	9
HLA-DPB11	0	1.39096	0.997	0.935	0	9
HLA-DPA12	0	1.34524	0.995	0.919	0	9
HLA-DRB13	0	1.34171	0.999	0.891	0	9
BLK1	0	1.2283	0.939	0.555	0	9
POU2AF11	0	1.21981	0.956	0.711	0	9
CD79B1	0	1.18194	0.94	0.682	0	9
JCHAIN	0	1.15578	0.939	0.614	0	9
LINC009261	0	1.1501	0.912	0.521	0	9
TNFRSF13C1	0	1.13735	0.937	0.621	0	9
FAM129C1	0	1.11367	0.919	0.713	0	9
HLA-DQB12	0	1.08626	0.967	0.816	0	9
FCRLA1	0	1.05347	0.92	0.443	0	9
CD241	0	1.03946	0.941	0.619	0	9
IGHA1	0	1.01788	0.906	0.559	0	9
SPIB1	0	1.01018	0.919	0.402	0	9
SWAP701	0	0.983843	0.909	0.675	0	9
TCF41	0	0.94513	0.879	0.526	0	9
LTB4	0	0.919701	0.97	0.771	0	9
CCDC501	0	0.897141	0.923	0.729	0	9
MARCKS3	0	0.894485	0.92	0.478	0	9
FCGR2B1	0	0.882855	0.932	0.494	0	9
IGKC1	0	0.872948	0.871	0.639	0	9
CD191	0	0.856411	0.863	0.433	0	9
ARHGAP241	0	0.843023	0.936	0.574	0	9
MEF2C3	0	0.842541	0.887	0.525	0	9
VPREB31	0	0.837648	0.869	0.438	0	9
GNG71	0	0.824507	0.878	0.531	0	9
ADAM281	0	0.818605	0.884	0.538	0	9
CD221	0	0.793713	0.866	0.547	0	9
IGHM2	0	0.792149	0.77	0.597	0	9
AFF31	0	0.791086	0.886	0.585	0	9
IRF81	0	0.788554	0.918	0.702	0	9
COBLL11	0	0.780338	0.859	0.436	0	9
2022-03-13	0	0.754094	0.898	0.538	0	9
HVCN11	0	0.74964	0.867	0.686	0	9
HLA-DOB1	0	0.728419	0.855	0.753	0	9
BLNK1	0	0.690561	0.836	0.584	0	9
PDLIM11	0	0.675407	0.863	0.818	0	9
FCRL11	0	0.662553	0.885	0.475	0	9
KIAA0226L1	0	0.658489	0.817	0.449	0	9
SEMA4B1	0	0.656654	0.866	0.742	0	9
CIITA1	0	0.65347	0.886	0.782	0	9
POU2F22	0	0.652043	0.904	0.701	0	9
PLCG22	0	0.597966	0.88	0.795	0	9
PAX51	0	0.593579	0.811	0.49	0	9
CD833	0	0.587741	0.862	0.709	0	9
KIAA01251	0	0.583475	0.757	0.461	0	9
IGHA2	0	0.57893	0.915	0.564	0	9
SETBP11	0	0.573616	0.905	0.533	0	9
IGHG1	0	0.558197	0.811	0.678	0	9
SCIMP1	0	0.557777	0.811	0.36	0	9
TFEB1	0	0.553579	0.905	0.75	0	9
BASP12	0	0.529858	0.807	0.657	0	9
CD401	0	0.526003	0.728	0.638	0	9
TP53INP11	0	0.491656	0.919	0.731	0	9
LYN3	0	0.490205	0.905	0.675	0	9
BCL11A1	0	0.481219	0.791	0.552	0	9
TXNDC51	0	0.473512	0.935	0.787	0	9
NEK6	0	0.465564	0.905	0.832	0	9
SNX221	0	0.464481	0.805	0.704	0	9
ODC1	0	0.46258	0.936	0.828	0	9
FGD22	0	0.461769	0.787	0.641	0	9
ALOX53	0	0.459902	0.815	0.664	0	9
WDFY41	0	0.459891	0.788	0.491	0	9
STRBP1	0	0.446669	0.794	0.694	0	9
SIGLEC101	0	0.413739	0.887	0.519	0	9
PKIG1	0	0.411036	0.767	0.64	0	9
USP6NL1	0	0.402193	0.779	0.667	0	9
PRDM41	0	0.384468	0.862	0.664	0	9
HDAC91	0	0.379516	0.831	0.672	0	9
TCEB3	0	0.37526	0.908	0.66	0	9
DAAM1	0	0.355686	0.876	0.693	0	9
IGHG2	0	0.300266	0.814	0.627	0	9
BTK1	4.01e-304	0.380666	0.76	0.543	8.03e-301	9
GSAP1	2.4e-300	0.316151	0.868	0.718	4.81e-297	9
CR1	1.07e-292	0.290028	0.808	0.508	2.14e-289	9
E2F51	1.22e-292	0.389562	0.781	0.689	2.44e-289	9
ADAM191	1.05e-285	0.3702	0.83	0.793	2.09e-282	9
GAPT1	1.35e-275	0.369722	0.731	0.415	2.71e-272	9
PPP1R14A	1.07e-267	0.449682	0.717	0.474	2.14e-264	9
GNA121	3.74e-262	0.281222	0.851	0.749	7.47e-259	9
DAPP11	7.27e-244	0.322073	0.783	0.699	1.45e-240	9
LYL12	6.85e-243	0.253373	0.825	0.76	1.37e-239	9
CSGALNACT1	1.51e-237	0.321863	0.759	0.68	3.02e-234	9
CLIC41	3.74e-235	0.311698	0.744	0.62	7.48e-232	9
TRAF41	1.84e-231	0.352498	0.739	0.716	3.68e-228	9
CXCR51	1.64e-230	0.396998	0.693	0.661	3.29e-227	9
PLD41	5.1e-230	0.42675	0.653	0.405	1.02e-226	9
TTN	1.54e-222	0.328418	0.842	0.753	3.08e-219	9
IGHV3-231	1.83e-219	0.971728	0.765	0.501	3.66e-216	9
PLEKHG11	1.58e-218	0.330378	0.717	0.696	3.17e-215	9
IGKV4-11	5.1e-193	1.18026	0.775	0.742	1.02e-189	9
EAF21	7.03e-191	0.384017	0.661	0.563	1.41e-187	9
2022-06-02	4.04e-184	0.338126	0.981	0.953	8.09e-181	9
NFKBID2	5.69e-182	0.324343	0.76	0.643	1.14e-178	9
CRIP13	9.35e-181	0.426845	0.959	0.899	1.87e-177	9
SMC61	5.76e-167	0.309492	0.725	0.68	1.15e-163	9
FCRL32	1.06e-161	0.318087	0.75	0.715	2.12e-158	9
HHEX2	3.24e-159	0.264017	0.712	0.662	6.48e-156	9
NFKBIA2	3.82e-158	0.253265	0.989	0.971	7.63e-155	9
GUCD11	1.73e-156	0.261212	0.728	0.693	3.47e-153	9
IGLC21	6.07e-147	0.37424	0.614	0.49	1.21e-143	9
PLPP51	2.71e-142	0.258319	0.769	0.68	5.42e-139	9
FAM3C1	6.77e-142	0.278744	0.712	0.664	1.35e-138	9
IGKV1-51	5.85e-141	0.702707	0.779	0.77	1.17e-137	9
GRASP	1.51e-130	0.26207	0.76	0.745	3.02e-127	9
CDCA7L1	2.07e-129	0.26441	0.653	0.569	4.14e-126	9
IGHV3-531	2.48e-127	0.310709	0.753	0.617	4.96e-124	9
IGHD1	3.89e-124	0.29346	0.651	0.394	7.78e-121	9
IGKV1-391	9.09e-115	0.430016	0.679	0.538	1.82e-111	9
IGKV3-202	1.36e-113	1.26749	0.674	0.699	2.71e-110	9
IGHV1-31	6.44e-112	0.45857	0.804	0.285	1.29e-108	9
FCER21	2.83e-110	0.292734	0.606	0.405	5.66e-107	9
IGHV3-71	5.18e-109	0.633913	0.759	0.873	1.04e-105	9
IGLV1-471	3.7e-106	0.557058	0.717	0.337	7.4e-103	9
IGHV3-331	3.07e-94	0.348184	0.715	0.571	6.14e-91	9
IGLC31	6.49e-92	0.443969	0.546	0.473	1.3e-88	9
IGKV1-121	5.24e-87	0.676267	0.712	0.296	1.05e-83	9
IGHV3-741	1.34e-86	0.598001	0.686	0.227	2.68e-83	9
IGLV2-142	7.68e-80	1.1714	0.638	0.454	1.54e-76	9
IGHV4-391	2.76e-69	0.600636	0.656	0.457	5.52e-66	9
IGHV3-301	5.21e-69	0.46643	0.639	0.521	1.04e-65	9
IGHV4-591	8.08e-69	0.540824	0.636	0.297	1.62e-65	9
IGKV3-111	2.08e-64	1.00782	0.621	0.398	4.16e-61	9
IGLV2-232	2.18e-63	0.742168	0.729	0.609	4.36e-60	9
IGLV7-46	1.44e-60	0.782787	0.74	0.77	2.88e-57	9
IGHV4-341	2.04e-58	0.392184	0.682	0.482	4.09e-55	9
IGHV3-151	5.4e-39	0.574885	0.584	0.324	1.08e-35	9
IGKV3-15	3.98e-38	1.02483	0.553	0.532	7.96e-35	9
IGHV1-21	1.57e-36	0.304111	0.621	0.296	3.13e-33	9
IGKV1-271	1.29e-32	0.53429	0.698	0.331	2.58e-29	9
IGKV2-301	7.91e-32	0.509099	0.576	0.437	1.58e-28	9
IGLV2-111	1.29e-27	0.68963	0.548	0.477	2.58e-24	9
IGLV1-511	1.39e-27	0.611209	0.544	0.373	2.78e-24	9
IGLV1-441	9.29e-27	0.514512	0.533	0.34	1.86e-23	9
IGLV3-251	2.46e-22	0.357635	0.606	0.356	4.92e-19	9
IGHV1-46	3.28e-22	0.256627	0.587	0.533	6.56e-19	9
IGKV1-91	5.15e-21	0.352903	0.548	0.349	1.03e-17	9
IGLV1-401	1.42e-20	0.547981	0.538	0.544	2.84e-17	9
IGHV3-211	3.02e-20	0.356284	0.574	0.342	6.03e-17	9
IGLV2-81	5.8e-18	0.562559	0.541	0.578	1.16e-14	9
IGHV1-181	1.68e-15	0.336331	0.6	0.469	3.37e-12	9
IGLV8-61	7.09e-14	0.256262	0.518	0.309	1.42e-10	9
IGLV3-11	2.16e-13	0.414447	0.611	0.638	4.32e-10	9
IGHV3-482	1.05e-11	0.353237	0.474	0.471	2.1e-08	9
IGKV1-17	9.1e-09	0.350074	0.518	0.361	1.82e-05	9
IGLV3-192	6.74e-08	0.398089	0.513	0.337	0.000134753	9
IGHV2-51	9.47e-05	0.268746	0.428	0.249	0.189317	9
IGKV2-291	0.00948327	0.324397	0.436	0.236	1	9
PTGDS1	0	2.49579	0.912	0.598	0	10
GNLY1	0	1.95726	0.985	0.646	0	10
PRF12	0	1.75782	0.99	0.784	0	10
NKG72	0	1.71087	0.998	0.724	0	10
SPON21	0	1.64486	0.946	0.751	0	10
CLIC32	0	1.56139	0.948	0.757	0	10
MYOM21	0	1.54275	0.959	0.695	0	10
GZMB2	0	1.48848	0.957	0.588	0	10
FGFBP21	0	1.42821	0.938	0.604	0	10
KLRD12	0	1.35532	0.971	0.741	0	10
IL2RB2	0	1.33497	0.957	0.811	0	10
CTSW2	0	1.31401	0.994	0.769	0	10
CST72	0	1.29108	0.991	0.782	0	10
CCL42	0	1.28656	0.913	0.627	0	10
AREG1	0	1.27713	0.952	0.783	0	10
FCGR3A1	0	1.25726	0.933	0.618	0	10
GZMA3	0	1.22627	0.979	0.756	0	10
KLRB13	0	1.134	0.965	0.788	0	10
GZMH2	0	1.11931	0.974	0.665	0	10
FCER1G2	0	1.03793	0.952	0.709	0	10
S1PR51	0	1.02981	0.889	0.664	0	10
KLRF11	0	0.989294	0.871	0.68	0	10
IGFBP71	0	0.98607	0.843	0.561	0	10
CD1601	0	0.951217	0.912	0.746	0	10
SH2D1B1	0	0.946992	0.827	0.573	0	10
ADGRG11	0	0.918397	0.873	0.633	0	10
TBX212	0	0.916914	0.921	0.767	0	10
CX3CR11	0	0.888597	0.857	0.549	0	10
HOPX2	0	0.88353	0.924	0.764	0	10
FCRL62	0	0.816656	0.912	0.759	0	10
RHOC1	0	0.787781	0.842	0.732	0	10
ZFP362	0	0.773569	0.992	0.953	0	10
SYNE12	0	0.768861	0.962	0.78	0	10
DUSP23	0	0.761518	0.959	0.847	0	10
CMC12	0	0.744416	0.898	0.759	0	10
XCL21	0	0.736108	0.751	0.713	0	10
CHST2	0	0.732805	0.755	0.528	0	10
HIST1H1E2	0	0.716874	0.978	0.933	0	10
PRSS231	0	0.679107	0.738	0.525	0	10
CCL53	0	0.660144	0.956	0.858	0	10
TGFBR32	0	0.654934	0.886	0.742	0	10
NCR11	0	0.652518	0.776	0.53	0	10
CEP781	0	0.646459	0.847	0.739	0	10
TTC381	0	0.640222	0.745	0.653	0	10
NCAM11	0	0.639474	0.847	0.693	0	10
TMIGD22	0	0.627979	0.813	0.531	0	10
OSBPL51	0	0.611242	0.852	0.601	0	10
C1orf211	0	0.604939	0.839	0.646	0	10
TYROBP2	0	0.599301	0.989	0.82	0	10
SIGLEC7	0	0.533927	0.857	0.61	0	10
EOMES2	0	0.496697	0.882	0.747	0	10
KIR2DL11	0	0.493841	0.896	0.66	0	10
ACTB2	0	0.409856	1	0.999	0	10
GSAP2	5.91225624307601e-311	0.470641	0.86	0.719	1.18e-307	10
TLN12	0	0.315267	0.958	0.893	3.47e-306	10
PLEK1	3.63e-306	0.348306	0.873	0.698	7.26e-303	10
PDGFD	1.08e-288	0.410738	0.829	0.464	2.17e-285	10
PDE4A	2.48e-285	0.302173	0.871	0.723	4.96e-282	10
TRDC1	2.53e-276	0.621651	0.739	0.635	5.06e-273	10
ABCA21	6.38e-253	0.338966	0.909	0.817	1.28e-249	10
LLGL21	3.78e-246	0.434771	0.817	0.703	7.55e-243	10
RGS31	1.19e-240	0.433221	0.782	0.665	2.37e-237	10
YES11	1.92e-240	0.473239	0.749	0.627	3.84e-237	10
TOX1	1.34e-238	0.406949	0.828	0.642	2.68e-235	10
GFOD1	1.96e-237	0.42705	0.785	0.569	3.93e-234	10
CCL31	5e-232	0.540538	0.797	0.651	1e-228	10
CD693	4.36e-230	0.409138	0.973	0.889	8.73e-227	10
RAP1GAP21	5.91e-222	0.402831	0.836	0.771	1.18e-218	10
GRASP1	6.65e-219	0.320607	0.873	0.742	1.33e-215	10
RASSF41	1.13e-217	0.320614	0.869	0.698	2.25e-214	10
SYNGR11	3.44e-216	0.37353	0.839	0.704	6.88e-213	10
PPP2R2B2	2.17e-215	0.325356	0.837	0.666	4.34e-212	10
GK51	8.08e-210	0.486787	0.736	0.707	1.62e-206	10
SLA21	3.77e-209	0.373593	0.783	0.697	7.54e-206	10
ZNF808	1.71e-205	0.281479	0.865	0.678	3.42e-202	10
LAIR21	5.79e-205	0.525024	0.698	0.585	1.16e-201	10
PPM1L	2.84e-199	0.312494	0.823	0.691	5.68e-196	10
STMN1	5.33e-196	0.436757	0.915	0.626	1.07e-192	10
KIR3DL11	3.9e-194	0.468705	0.762	0.589	7.81e-191	10
ITGAX1	1.58e-188	0.408201	0.746	0.586	3.17e-185	10
GSTM2	4.84e-188	0.399126	0.736	0.502	9.68e-185	10
PLEKHG31	7.33e-186	0.381475	0.782	0.764	1.47e-182	10
SYNE23	1.31e-184	0.387068	0.859	0.768	2.62e-181	10
MAFF	2.72e-175	0.348337	0.773	0.748	5.45e-172	10
BZRAP11	5.67e-170	0.290788	0.79	0.684	1.13e-166	10
KLRC31	7.71e-168	0.330206	0.775	0.645	1.54e-164	10
PTPN121	3.21e-164	0.411121	0.707	0.668	6.41e-161	10
F2R1	2.78e-160	0.317496	0.773	0.711	5.56e-157	10
FCRL33	5.51e-159	0.362055	0.757	0.715	1.1e-155	10
XCL1	5.57e-158	0.552024	0.613	0.64	1.11e-154	10
CD38	9.01e-158	0.466398	0.622	0.544	1.8e-154	10
TRGC1	3.04e-152	0.299869	0.733	0.645	6.07e-149	10
SUSD11	1.18e-149	0.292449	0.784	0.765	2.36e-146	10
FNDC3B	7.42e-145	0.326185	0.743	0.676	1.48e-141	10
DAB2	1.75e-142	0.261676	0.747	0.473	3.5e-139	10
USP281	4.89e-141	0.310755	0.764	0.667	9.78e-138	10
PLCB1	3.28e-138	0.269979	0.798	0.673	6.56e-135	10
PLCG23	3.14e-132	0.31514	0.771	0.798	6.28e-129	10
SLC27A3	6.07e-130	0.262664	0.771	0.714	1.21e-126	10
CLASP1	2.15e-124	0.259867	0.802	0.694	4.31e-121	10
NCALD1	2.05e-113	0.295923	0.688	0.701	4.09e-110	10
CTBP21	3.53e-111	0.323052	0.648	0.536	7.06e-108	10
ADGRG51	2.01e-107	0.271115	0.686	0.679	4.01e-104	10
MMP25-AS1	1.93e-104	0.28281	0.777	0.74	3.86e-101	10
ZBTB16	2.83e-102	0.327409	0.658	0.749	5.66e-99	10
IL18RAP	1.1e-101	0.402468	0.543	0.609	2.2e-98	10
SYTL22	5.78e-99	0.2847	0.701	0.591	1.16e-95	10
PILRB	1.42e-91	0.250212	0.702	0.691	2.84e-88	10
HAVCR2	5.12e-76	0.29664	0.559	0.575	1.02e-72	10
KLRC11	7.5e-51	0.340919	0.561	0.716	1.5e-47	10
TRDV2	0	2.20394	0.986	0.587	0	11
TRGV9	0	1.93558	0.98	0.689	0	11
DUSP24	0	1.38911	0.989	0.847	0	11
KLRB14	0	1.15462	0.947	0.79	0	11
GZMK2	0	1.12686	0.93	0.794	0	11
CCL54	0	1.04498	0.999	0.857	0	11
NKG73	0	0.908584	0.998	0.725	0	11
KLRC12	0	0.896206	0.878	0.707	0	11
CST73	0	0.864507	0.988	0.783	0	11
CCL43	0	0.792351	0.901	0.629	0	11
TRDC2	0	0.790488	0.827	0.634	0	11
KLRD13	0	0.77092	0.949	0.743	0	11
GZMA4	0	0.767652	0.977	0.758	0	11
CTSW3	0	0.76386	0.982	0.771	0	11
HOPX3	0	0.737482	0.93	0.765	0	11
IL324	0	0.641808	0.996	0.857	0	11
SYNE13	0	0.633377	0.961	0.781	0	11
TRGC11	0	0.601335	0.848	0.643	0	11
SYNE24	0	0.581216	0.906	0.767	0	11
TBX213	0	0.559884	0.918	0.768	0	11
PRF13	0	0.402481	0.923	0.787	0	11
GZMH3	0	0.343587	0.924	0.668	0	11
ZBTB161	3.8e-268	0.449718	0.833	0.744	7.6e-265	11
TGFBR33	2.87e-250	0.477371	0.856	0.743	5.75e-247	11
ABCA22	2.55e-243	0.317283	0.91	0.817	5.11e-240	11
SYTL23	2.7e-239	0.481996	0.798	0.589	5.4e-236	11
CD694	5.75e-235	0.297514	0.966	0.89	1.15e-231	11
HIST1H1E3	1.38e-218	0.454453	0.971	0.934	2.77e-215	11
IL2RB3	2.35e-218	0.334275	0.897	0.814	4.71e-215	11
TNFAIP33	1.67e-208	0.416675	0.963	0.93	3.34e-205	11
C1orf212	1.79e-184	0.342305	0.824	0.647	3.59e-181	11
TRGC2	1.32e-179	0.346718	0.776	0.608	2.64e-176	11
SLC7A5	3.04e-176	0.294499	0.84	0.716	6.07e-173	11
S1PR52	6.77e-176	0.380415	0.773	0.668	1.35e-172	11
ABCB1	1.64e-171	0.3084	0.806	0.699	3.27e-168	11
CLIC33	3.43e-169	0.253834	0.883	0.76	6.86e-166	11
PBX41	2.08e-163	0.322152	0.863	0.809	4.16e-160	11
ADRB21	4.34e-150	0.330918	0.786	0.792	8.69e-147	11
HPGD	8.35e-139	0.274081	0.787	0.672	1.67e-135	11
COL6A21	4.79e-133	0.348939	0.772	0.631	9.59e-130	11
LAG32	7.6e-127	0.350995	0.701	0.704	1.52e-123	11
PTMS2	7.22e-88	0.278143	0.714	0.615	1.44e-84	11
TRGV101	9.01e-65	0.267967	0.701	0.707	1.8e-61	11
PPBP	0	4.20503	0.963	0.659	0	12
NRGN	0	4.20237	0.976	0.793	0	12
TUBB1	0	3.63842	0.943	0.701	0	12
SDPR	0	3.42618	0.931	0.69	0	12
PRKAR2B	0	3.27446	0.934	0.678	0	12
HIST1H2AC	0	3.21361	0.908	0.583	0	12
CLU	0	3.1014	0.926	0.687	0	12
SPARC	0	3.0849	0.911	0.741	0	12
PF4	0	3.0786	0.911	0.701	0	12
C6orf25	0	2.88145	0.902	0.672	0	12
GP9	0	2.88105	0.896	0.641	0	12
GNG11	0	2.67886	0.91	0.623	0	12
YWHAH	0	2.65004	0.937	0.796	0	12
MYL9	0	2.61742	0.894	0.719	0	12
ITGA2B	0	2.59377	0.903	0.629	0	12
HIST1H3H	0	2.47314	0.906	0.656	0	12
TAGLN2	0	2.31069	0.979	0.908	0	12
PGRMC1	0	2.29393	0.891	0.625	0	12
MTURN	0	2.28718	0.896	0.688	0	12
F13A11	0	2.27268	0.877	0.656	0	12
TPM41	0	2.24054	0.906	0.725	0	12
2022-03-02	0	2.22553	0.915	0.754	0	12
VCL	0	2.18606	0.904	0.777	0	12
TRIM58	0	2.18292	0.905	0.687	0	12
TUBA4A	0	2.16709	0.903	0.801	0	12
PTGS1	0	2.11107	0.877	0.641	0	12
CTSA	0	2.11063	0.89	0.784	0	12
GRAP2	0	2.09198	0.864	0.678	0	12
RGS18	0	2.075	0.855	0.626	0	12
GAS2L1	0	2.05399	0.891	0.565	0	12
TREML1	0	2.03687	0.85	0.669	0	12
TSC22D1	0	1.96214	0.825	0.696	0	12
CMTM5	0	1.94716	0.841	0.509	0	12
SNN	0	1.93969	0.865	0.636	0	12
MPP11	0	1.9222	0.865	0.65	0	12
AP003068.23	0	1.92203	0.837	0.682	0	12
MAP3K7CL	0	1.89258	0.834	0.692	0	12
NCOA4	0	1.87762	0.865	0.726	0	12
LIMS1	0	1.87428	0.908	0.794	0	12
MMD	0	1.87188	0.824	0.618	0	12
TSPAN331	0	1.85667	0.892	0.67	0	12
TMEM40	0	1.85615	0.843	0.618	0	12
C2orf88	0	1.8345	0.845	0.699	0	12
GPX11	0	1.80901	0.903	0.782	0	12
2022-09-05	0	1.7851	0.904	0.7	0	12
TLN13	0	1.77713	0.934	0.894	0	12
HIST1H2BJ	0	1.75379	0.871	0.59	0	12
RGS101	0	1.71633	0.893	0.748	0	12
ODC11	0	1.66912	0.912	0.83	0	12
AP001189.4	0	1.6601	0.833	0.605	0	12
GSN1	0	1.64557	0.9	0.697	0	12
MAX	0	1.63811	0.899	0.756	0	12
SNCA	0	1.59664	0.864	0.674	0	12
RSU1	0	1.59034	0.861	0.729	0	12
HRAT92	0	1.57451	0.843	0.573	0	12
ACTN11	0	1.56874	0.841	0.658	0	12
CD9	0	1.51091	0.816	0.652	0	12
ACTB3	0	1.36712	1	0.999	0	12
TMSB4X1	0	1.22223	0.999	0.998	0	12
CCL55	0	1.06504	0.968	0.858	0	12
FTH11	0	1.00562	0.999	0.994	0	12
ESAM	3.57703527589062e-321	1.63091	0.833	0.652	7.15407055178125e-318	12
MGLL	1.99009642144854e-320	1.44296	0.841	0.516	3.98019284289708e-317	12
PTPN18	2.90071742592005e-312	1.65244	0.923	0.845	0	12
MLH3	0	1.31133	0.833	0.641	6.99e-306	12
ZNF185	0	1.13697	0.844	0.513	2.6e-305	12
LMNA	1.05e-302	1.43618	0.854	0.65	2.1e-299	12
PDLIM12	1.01e-299	1.30448	0.834	0.819	2.03e-296	12
PARVB	3.89e-296	1.32349	0.829	0.769	7.77e-293	12
MFSD11	1.09e-293	1.45225	0.836	0.715	2.19e-290	12
NGFRAP11	4.71e-290	1.29144	0.799	0.66	9.42e-287	12
CA2	6.44e-288	1.3498	0.805	0.592	1.29e-284	12
APP1	1.63e-287	1.30141	0.862	0.745	3.27e-284	12
RAB311	7.73e-281	1.35221	0.832	0.727	1.55e-277	12
PLA2G12A	1.01e-280	1.40795	0.84	0.712	2.03e-277	12
MCUR1	5.79e-274	1.1907	0.833	0.66	1.16e-270	12
TPTEP1	2.83e-270	1.17711	0.776	0.566	5.66e-267	12
ILK	3.9e-266	1.43229	0.8	0.711	7.8e-263	12
TPM1	3.98e-260	1.16893	0.783	0.648	7.95e-257	12
NT5C3A	1.66e-257	1.46785	0.78	0.668	3.33e-254	12
SLC40A1	6.77e-252	1.41902	0.796	0.639	1.35e-248	12
ARHGAP18	2.44e-251	1.16479	0.81	0.615	4.89e-248	12
DMTN	4.63e-251	1.10885	0.819	0.71	9.27e-248	12
TIMP11	5.96e-245	1.12285	0.828	0.758	1.19e-241	12
PF4V1	2.51e-238	1.14702	0.71	0.418	5.01e-235	12
RAB321	1.07e-236	1.44559	0.837	0.49	2.13e-233	12
ACRBP	6.78e-234	1.44466	0.742	0.605	1.36e-230	12
MGAT4B	1.04e-233	1.0514	0.8	0.708	2.08e-230	12
THBS11	1.58e-233	0.769797	0.872	0.801	3.16e-230	12
CDKN1A1	1.97e-229	1.23046	0.819	0.676	3.94e-226	12
NEXN	4.44e-225	1.17071	0.785	0.543	8.89e-222	12
RAB27B	5.8e-221	1.29628	0.762	0.716	1.16e-217	12
ITGB13	8.38e-219	0.908771	0.929	0.833	1.68e-215	12
CD151	1.01e-217	1.09101	0.766	0.646	2.02e-214	12
CCDC92	3.32e-216	0.986992	0.852	0.74	6.65e-213	12
DAPP12	5.88e-216	1.06305	0.825	0.699	1.18e-212	12
HIST1H2BK	5.24e-213	0.98013	0.735	0.503	1.05e-209	12
TUBA1C	2.09e-208	1.17751	0.813	0.79	4.19e-205	12
BCL2L1	2.68e-207	0.916566	0.844	0.707	5.37e-204	12
F11R	3.38e-207	0.723678	0.84	0.65	6.75e-204	12
CD226	7.27e-204	0.869621	0.843	0.678	1.45e-200	12
UBL4A	4.35e-201	0.872931	0.785	0.668	8.7e-198	12
SLC10A3	4.51e-197	0.783319	0.818	0.673	9.02e-194	12
CORO1C1	1.5e-194	0.865213	0.833	0.681	3.01e-191	12
RDH11	1.32e-192	0.855766	0.811	0.654	2.64e-189	12
HIST1H2AG	3.74e-190	0.83609	0.791	0.649	7.47e-187	12
CST31	7.52e-187	0.283475	0.875	0.755	1.5e-183	12
F2R2	2.37e-177	0.786396	0.846	0.71	4.75e-174	12
CLIC42	5.83e-177	0.720088	0.821	0.62	1.17e-173	12
TMEM140	2.24e-175	0.975596	0.751	0.625	4.49e-172	12
CLDN5	6.41e-175	0.979648	0.68	0.501	1.28e-171	12
INF2	3.37e-170	0.596851	0.849	0.707	6.74e-167	12
DAB21	1.11e-167	1.13962	0.711	0.476	2.22e-164	12
HIST1H2BC	1.6e-166	0.840292	0.818	0.719	3.2e-163	12
AGPAT1	2.37e-166	0.729145	0.801	0.745	4.75e-163	12
TSPAN18	1.21e-161	0.658711	0.784	0.635	2.42e-158	12
GADD45A	9.38e-159	0.692195	0.802	0.689	1.88e-155	12
PYGL1	1.86e-158	0.707276	0.79	0.494	3.72e-155	12
SLA22	2.51e-153	0.894514	0.759	0.698	5.01e-150	12
ENDOD1	1.15e-152	0.782002	0.72	0.6	2.31e-149	12
TAX1BP3	7.3e-152	0.812382	0.702	0.673	1.46e-148	12
SMIM3	7.1e-151	0.795047	0.711	0.622	1.42e-147	12
LEPROT	1.27e-148	0.783674	0.751	0.66	2.54e-145	12
MOB1B	1.37e-139	0.713418	0.793	0.706	2.74e-136	12
FHL1	4.79e-137	0.714667	0.686	0.604	9.59e-134	12
TST	6.65e-132	0.621577	0.748	0.668	1.33e-128	12
PLEK2	1.31e-131	0.810079	0.819	0.701	2.62e-128	12
CDK2AP1	1.37e-128	0.739836	0.7	0.65	2.73e-125	12
CDK5RAP2	3.23e-126	0.514659	0.807	0.708	6.45e-123	12
PNMA1	2.29e-125	0.617381	0.789	0.706	4.57e-122	12
TMEM911	3.42e-124	0.732772	0.747	0.642	6.84e-121	12
MIR4435-2HG	5.05e-123	0.673933	0.81	0.782	1.01e-119	12
LYL13	3.01e-121	0.79233	0.809	0.761	6.01e-118	12
NFE21	8.3e-121	0.898134	0.735	0.521	1.66e-117	12
GNA151	2.1e-120	0.41968	0.824	0.706	4.21e-117	12
SLC44A1	3.34e-120	0.467203	0.793	0.645	6.68e-117	12
PRKAR1B	9.15e-120	0.606609	0.673	0.638	1.83e-116	12
CD682	1.71e-119	0.555645	0.799	0.618	3.43e-116	12
CLCN3	2.33e-119	0.621019	0.756	0.688	4.66e-116	12
CARD191	1.49e-116	0.772529	0.738	0.701	2.98e-113	12
PRUNE	4.56e-115	0.57311	0.697	0.639	9.12e-112	12
KIFC3	2.93e-112	0.662769	0.675	0.433	5.86e-109	12
PDLIM71	7.03e-111	0.435222	0.769	0.636	1.41e-107	12
PACSIN2	1.6e-109	0.488404	0.769	0.674	3.2e-106	12
BZRAP1-AS1	4.63e-109	0.572398	0.715	0.603	9.25e-106	12
HIST2H2AA4	2.67e-107	0.543269	0.805	0.633	5.33e-104	12
XPNPEP1	1.16e-106	0.635069	0.72	0.677	2.32e-103	12
CYB5R1	4.64e-106	0.59534	0.711	0.651	9.27e-103	12
SAV11	3.68e-103	0.544693	0.799	0.757	7.35e-100	12
COTL12	1.56e-99	0.558355	0.936	0.913	3.11e-96	12
GSTO11	9.43e-96	0.964457	0.657	0.672	1.89e-92	12
GNB51	6.35e-95	0.483603	0.797	0.748	1.27e-91	12
PYGB	4.54e-91	0.422535	0.81	0.753	9.09e-88	12
P2RX11	4.14e-90	0.464272	0.677	0.471	8.28e-87	12
PSTPIP2	8.33e-89	0.536031	0.745	0.694	1.67e-85	12
PRR7	5.12e-88	0.565693	0.737	0.74	1.02e-84	12
CDIP1	2.2e-87	0.464457	0.704	0.595	4.39e-84	12
PIK3CB	1.12e-84	0.336932	0.769	0.681	2.25e-81	12
ZCCHC17	1.89e-84	0.529965	0.669	0.642	3.79e-81	12
GLA	4.21e-84	0.466801	0.721	0.662	8.42e-81	12
STRN41	1.13e-83	0.515391	0.714	0.7	2.26e-80	12
PECAM11	9.35e-83	0.649729	0.653	0.616	1.87e-79	12
GLUL1	1.96e-78	0.609605	0.747	0.734	3.93e-75	12
FAM110A	4.67e-77	0.663963	0.62	0.598	9.34e-74	12
VIM-AS11	5.89e-77	0.514025	0.795	0.753	1.18e-73	12
DSE	4.98e-76	0.421148	0.732	0.661	9.95e-73	12
KIAA05131	3.43e-75	0.358572	0.806	0.712	6.85e-72	12
ALOX12-AS1	2.94e-74	0.307427	0.745	0.63	5.89e-71	12
RHOC2	4e-74	0.475882	0.778	0.734	8.01e-71	12
LRRC8B	2.79e-73	0.28009	0.806	0.701	5.57e-70	12
ELK3	1.56e-72	0.298834	0.754	0.634	3.11e-69	12
SWI5	2.14e-72	0.488813	0.691	0.715	4.28e-69	12
ST3GAL3	3.75e-72	0.321004	0.74	0.707	7.5e-69	12
ATP2C1	3.01e-67	0.266609	0.798	0.713	6.02e-64	12
SLC39A3	1.01e-64	0.280123	0.741	0.6	2.01e-61	12
MTHFD2L	4.73e-62	0.302631	0.722	0.635	9.45e-59	12
GRK5	3.08e-61	0.291886	0.718	0.618	6.16e-58	12
MCTP11	5.19e-61	0.345915	0.687	0.531	1.04e-57	12
C7orf49	7.18e-61	0.309707	0.755	0.669	1.44e-57	12
ENO2	3.73e-55	0.303215	0.71	0.651	7.46e-52	12
CD362	8.85e-55	0.350571	0.599	0.457	1.77e-51	12
MSANTD3	3.08e-54	0.34561	0.647	0.637	6.16e-51	12
LINC01003	3.38e-53	0.357884	0.655	0.602	6.75e-50	12
ERV3-1	6.98e-52	0.431304	0.698	0.684	1.4e-48	12
FAM73B	3.52e-51	0.254829	0.766	0.709	7.04e-48	12
FRMD4B	7.99e-51	0.386902	0.709	0.664	1.6e-47	12
RYBP	1.56e-50	0.33387	0.641	0.542	3.11e-47	12
ABHD4	9.18e-49	0.292197	0.635	0.606	1.84e-45	12
RUFY1	9.41e-49	0.44752	0.669	0.718	1.88e-45	12
RIT1	4.63e-48	0.382142	0.591	0.585	9.27e-45	12
CRAT	2.45e-47	0.299645	0.675	0.693	4.91e-44	12
RP6-159A1.41	1.18e-46	0.34566	0.684	0.521	2.35e-43	12
TM2D2	2.07e-46	0.31535	0.666	0.593	4.14e-43	12
MAFG1	6.14e-46	0.305697	0.671	0.637	1.23e-42	12
SPHK1	1.27e-44	0.336011	0.633	0.675	2.54e-41	12
KIFAP3	5.25e-44	0.303889	0.68	0.634	1.05e-40	12
MTFR1L	5.1e-43	0.318952	0.672	0.664	1.02e-39	12
MAVS	2.34e-42	0.276788	0.744	0.691	4.68e-39	12
ABHD16A	6.1e-41	0.315112	0.672	0.64	1.22e-37	12
BTK2	1.51e-40	0.289565	0.714	0.547	3.03e-37	12
STX111	2.73e-40	0.360967	0.679	0.667	5.45e-37	12
TMEM55A	4.66e-40	0.394768	0.589	0.659	9.32e-37	12
WIPI1	8.39e-38	0.255793	0.672	0.639	1.68e-34	12
PTPN122	7.32e-36	0.400217	0.637	0.67	1.46e-32	12
AGBL5	5.02e-35	0.293976	0.683	0.69	1e-31	12
VGLL4	5.07e-35	0.257069	0.688	0.68	1.01e-31	12
ARMCX6	4.38e-34	0.289555	0.614	0.615	8.77e-31	12
H1F01	1.58e-33	0.366456	0.518	0.579	3.17e-30	12
LYPLAL1	2.48e-33	0.312521	0.648	0.649	4.95e-30	12
MEPCE	1.05e-32	0.340348	0.554	0.59	2.1e-29	12
DERA	1.07e-32	0.289989	0.627	0.649	2.13e-29	12
ARHGAP21	8.98e-32	0.294985	0.635	0.652	1.8e-28	12
TXNL4B	2.25e-29	0.262329	0.619	0.617	4.5e-26	12
RNF241	7.1e-28	0.260805	0.7	0.695	1.42e-24	12
HYI	1.82e-26	0.262775	0.709	0.74	3.64e-23	12
PPP1R14A1	5.34e-24	0.311436	0.524	0.481	1.07e-20	12
ARRB11	6.48e-24	0.265982	0.665	0.719	1.3e-20	12
SSFA21	7.24e-24	0.271398	0.73	0.735	1.45e-20	12
SUSD12	5.85e-22	0.254807	0.717	0.767	1.17e-18	12
TBC1D20	4.34e-21	0.250297	0.707	0.705	8.68e-18	12
HBB	2.31e-12	1.35393	0.451	0.437	4.62e-09	12
HBA21	1.04e-08	0.827748	0.422	0.384	2.07e-05	12
IFITM32	0	2.15639	0.995	0.609	0	13
C1QA	0	2.09609	0.996	0.587	0	13
LST12	0	2.04463	1	0.532	0	13
AIF12	0	1.99034	1	0.632	0	13
FCER1G3	0	1.90517	0.999	0.712	0	13
PSAP2	0	1.86604	1	0.91	0	13
CST32	0	1.75445	1	0.755	0	13
FTL1	0	1.72754	1	0.995	0	13
SAT12	0	1.67362	1	0.872	0	13
FCN12	0	1.66186	0.999	0.634	0	13
SERPINA12	0	1.58139	0.99	0.511	0	13
LILRB22	0	1.57804	0.991	0.522	0	13
LINC012721	0	1.50955	0.988	0.462	0	13
SPI12	0	1.50203	0.996	0.644	0	13
CD683	0	1.49604	0.992	0.617	0	13
COTL13	0	1.46752	1	0.913	0	13
CTSS2	0	1.37573	0.998	0.756	0	13
S100A112	0	1.36924	0.998	0.792	0	13
TYMP2	0	1.35544	0.993	0.647	0	13
FTH12	0	1.32307	1	0.994	0	13
MAFB2	0	1.3135	0.991	0.666	0	13
FCGR3A2	0	1.29464	0.989	0.623	0	13
TYROBP3	0	1.29441	0.999	0.823	0	13
RHOB1	0	1.26083	0.989	0.85	0	13
CEBPD2	0	1.19787	0.999	0.816	0	13
TBXAS11	0	1.17924	0.984	0.723	0	13
MS4A71	0	1.16538	0.951	0.457	0	13
LRRC251	0	1.158	0.936	0.62	0	13
CFD2	0	1.15409	0.971	0.762	0	13
IFI301	0	1.13381	0.978	0.6	0	13
HMOX11	0	1.11666	0.92	0.626	0	13
SECTM11	0	1.0937	0.965	0.506	0	13
CYBB2	0	1.09306	0.978	0.522	0	13
HK31	0	1.09137	0.982	0.71	0	13
FGL21	0	1.09052	0.974	0.709	0	13
C5AR12	0	1.08515	0.967	0.613	0	13
DUSP62	0	1.06773	0.961	0.564	0	13
CSF1R1	0	1.04108	0.933	0.467	0	13
TNFAIP22	0	1.03539	0.999	0.719	0	13
LILRA52	0	1.01762	0.93	0.441	0	13
LGALS12	0	0.998596	0.998	0.86	0	13
HCK2	0	0.976561	0.952	0.654	0	13
WARS1	0	0.975567	0.905	0.656	0	13
FPR12	0	0.965956	0.996	0.528	0	13
NCF22	0	0.960251	0.975	0.665	0	13
HLA-DRA4	0	0.957317	0.999	0.858	0	13
HLA-DPA13	0	0.941074	0.999	0.92	0	13
MPEG12	0	0.937984	0.979	0.524	0	13
PECAM12	0	0.937497	0.958	0.613	0	13
CLEC7A2	0	0.920649	0.979	0.528	0	13
PLAUR2	0	0.919158	0.989	0.588	0	13
TIMP12	0	0.900458	0.968	0.757	0	13
PILRA2	0	0.900425	0.915	0.506	0	13
HLA-DPB12	0	0.899063	0.998	0.936	0	13
GRN2	0	0.891154	0.993	0.729	0	13
IGSF61	0	0.879615	0.915	0.64	0	13
CPVL1	0	0.864825	0.969	0.533	0	13
POU2F23	0	0.837818	0.944	0.705	0	13
HLA-DRB14	0	0.836318	0.998	0.893	0	13
FOS2	0	0.833382	1	0.871	0	13
ZFP363	0	0.821464	0.999	0.954	0	13
LYN4	0	0.802508	0.974	0.679	0	13
S100A61	0	0.80213	1	0.972	0	13
LRP12	0	0.793939	0.981	0.678	0	13
CD743	0	0.793928	0.999	0.94	0	13
SIDT2	0	0.779696	0.956	0.798	0	13
TGFBI1	0	0.762849	0.951	0.637	0	13
CLEC12A1	0	0.735645	0.928	0.613	0	13
SLC11A12	0	0.725848	0.953	0.734	0	13
CD3022	0	0.723436	0.972	0.702	0	13
CSTA2	0	0.723094	0.98	0.624	0	13
LYZ1	0	0.692577	0.999	0.696	0	13
DUSP13	0	0.684467	1	0.987	0	13
EMILIN21	0	0.672847	0.968	0.635	0	13
RBP71	0	0.652281	0.996	0.642	0	13
S100A41	0	0.615793	1	0.975	0	13
CDA1	0	0.575237	0.986	0.653	0	13
NEAT12	0	0.563608	0.996	0.911	0	13
TMSB4X2	0	0.540531	1	0.998	0	13
EGR12	0	0.540518	0.966	0.696	0	13
ACTB4	0	0.518489	1	0.999	0	13
MNDA2	0	0.508844	0.956	0.643	0	13
PFKFB32	0	0.407343	0.99	0.65	0	13
CCL32	0	0.251286	0.986	0.651	0	13
PTAFR1	5.92878775009496e-323	0.309395	0.992	0.48	1.18575755001899e-319	13
LILRA11	2.72724236504368e-321	0.795501	0.887	0.511	5.45448473008736e-318	13
RAB312	7.55378799898359e-315	0.61542	0.925	0.727	1.51075759979672e-311	13
DAPK11	3.10843520701691e-313	0.663793	0.959	0.63	6.21687041403383e-310	13
PRAM12	1.81281381121238e-312	0.666635	0.893	0.658	0	13
CDKN1C	5.20118699173976e-311	0.97357	0.882	0.556	1.04e-307	13
KLF11	9.1e-302	0.554042	0.969	0.722	1.82e-298	13
LILRB41	3.9e-300	0.555864	0.962	0.596	7.8e-297	13
FGD23	7.97e-299	0.7224	0.917	0.642	1.59e-295	13
CD834	3.3e-292	0.55511	0.959	0.711	6.6e-289	13
HLA-DQA12	1.07e-290	0.341936	0.981	0.824	2.14e-287	13
PLEK3	2.71e-289	0.465874	0.943	0.7	5.42e-286	13
LILRB31	2.63e-287	0.656229	0.895	0.664	5.27e-284	13
MT2A2	1.23e-283	0.669138	0.989	0.906	2.46e-280	13
GNA152	4.98e-281	0.328693	0.973	0.705	9.96e-278	13
SLC43A21	1.06e-280	0.532126	0.959	0.628	2.11e-277	13
NFKBID3	2.63e-280	0.323615	0.969	0.643	5.27e-277	13
TIMP22	2.33e-276	0.561432	0.908	0.673	4.67e-273	13
APOBR1	7.2e-276	0.373038	0.989	0.763	1.44e-272	13
MARCKS4	7.29e-274	0.708699	0.886	0.488	1.46e-270	13
LINC009361	4.3e-273	0.500571	0.989	0.756	8.61e-270	13
COLGALT11	1.45e-270	0.440227	0.985	0.746	2.9e-267	13
NAMPT2	2.74e-269	0.52224	0.946	0.697	5.47e-266	13
FBP11	2.06e-266	0.600459	0.941	0.579	4.12e-263	13
RBM471	2.2e-266	0.438276	0.959	0.514	4.4e-263	13
PTPN181	1.16e-263	0.500158	0.971	0.845	2.31e-260	13
DMXL21	4.75e-263	0.551719	0.944	0.678	9.49e-260	13
ZFHX31	5.09e-261	0.387933	0.974	0.509	1.02e-257	13
PLXNB21	2.79e-260	0.681126	0.86	0.472	5.57e-257	13
ADAP21	1.32e-258	0.618045	0.92	0.689	2.64e-255	13
KLF102	3.94e-255	0.398679	0.994	0.849	7.88e-252	13
CD300E2	1.74e-254	0.65401	0.862	0.438	3.49e-251	13
CPPED11	1.5e-253	0.645216	0.854	0.599	3e-250	13
CSF2RA1	1.39e-252	0.363671	0.964	0.484	2.78e-249	13
TLN14	2.4e-252	0.343007	0.979	0.894	4.81e-249	13
SMCO41	1.53e-251	0.589112	0.9	0.598	3.06e-248	13
CAMK11	1.11e-249	0.700822	0.834	0.504	2.22e-246	13
MRPL231	4.63e-248	0.270374	0.986	0.81	9.25e-245	13
REC8	3.06e-247	0.266668	0.968	0.631	6.11e-244	13
RAB322	5.69e-245	0.484338	0.926	0.493	1.14e-241	13
SLC15A31	2.55e-244	0.418508	0.966	0.626	5.1e-241	13
ALOX54	7.86e-240	0.532408	0.893	0.667	1.57e-236	13
SRGAP21	6.98e-238	0.417673	0.975	0.711	1.4e-234	13
LMO21	1.67e-237	0.622053	0.852	0.705	3.34e-234	13
BLVRB2	9.42e-237	0.413415	0.966	0.749	1.88e-233	13
SPOPL	1.64e-236	0.377953	0.966	0.674	3.28e-233	13
CHN21	6.65e-233	0.452839	0.926	0.674	1.33e-229	13
SULT1A12	1.39e-232	0.498558	0.913	0.721	2.78e-229	13
RAB3D1	2.75e-227	0.364726	0.965	0.739	5.5e-224	13
RASGEF1B1	1.26e-226	0.37019	0.945	0.684	2.52e-223	13
F11R1	7.15e-226	0.278268	0.973	0.65	1.43e-222	13
DEF81	3.66e-224	0.282465	0.969	0.668	7.31e-221	13
STX112	4.22e-223	0.540399	0.887	0.664	8.44e-220	13
OTUD11	1.67e-222	0.282997	0.979	0.769	3.35e-219	13
ROGDI1	4.25e-218	0.465325	0.93	0.734	8.49e-215	13
GAS72	4.92e-217	0.292693	0.964	0.662	9.84e-214	13
NEU1	2.68e-211	0.325977	0.945	0.61	5.36e-208	13
IRAK32	7e-210	0.505932	0.866	0.605	1.4e-206	13
TRIB11	2.48e-209	0.301858	0.978	0.762	4.95e-206	13
CTBP22	4.07e-209	0.452142	0.943	0.534	8.14e-206	13
GLUL2	1e-208	0.463857	0.948	0.732	2.01e-205	13
MEFV1	2.6e-200	0.406609	0.907	0.59	5.21e-197	13
SCARB2	7.05e-198	0.420876	0.915	0.624	1.41e-194	13
RHOC3	3.02e-197	0.555424	0.895	0.733	6.03e-194	13
MIR22HG1	2.7e-195	0.277301	0.92	0.673	5.41e-192	13
MT1E2	5.93e-195	0.486296	0.937	0.814	1.19e-191	13
GAA1	2.8e-194	0.406346	0.936	0.744	5.6e-191	13
MCTP12	1.08e-192	0.440131	0.867	0.53	2.15e-189	13
NAGA1	3.06e-191	0.470234	0.855	0.742	6.12e-188	13
SORT11	1.6e-190	0.432162	0.883	0.512	3.19e-187	13
KDM1B	7.82e-186	0.507456	0.81	0.674	1.56e-182	13
DOK32	3.88e-184	0.407305	0.847	0.731	7.76e-181	13
RELT1	1.2e-183	0.458088	0.85	0.656	2.41e-180	13
ADGRE21	1.54e-182	0.545763	0.799	0.559	3.07e-179	13
PPP1R12C	2.82e-178	0.284751	0.974	0.766	5.63e-175	13
RASSF42	2.06e-173	0.297324	0.95	0.701	4.13e-170	13
TLR21	1.37e-172	0.303093	0.883	0.591	2.73e-169	13
CDKN1A2	1.6e-170	0.427499	0.914	0.676	3.21e-167	13
GSTO12	1.45e-169	0.418646	0.895	0.669	2.9e-166	13
BTK3	1.2e-168	0.437758	0.83	0.547	2.39e-165	13
NR4A1	7.37e-166	0.643311	0.781	0.614	1.47e-162	13
CORO1C2	1.08e-160	0.300875	0.93	0.681	2.17e-157	13
PPM1F1	2.77e-160	0.444217	0.82	0.639	5.54e-157	13
CTNNA11	9.81e-159	0.39369	0.857	0.675	1.96e-155	13
SIGLEC102	3.98e-158	0.555561	0.771	0.528	7.95e-155	13
RCC2	7.85e-158	0.30498	0.978	0.704	1.57e-154	13
KIAA05132	5.55e-157	0.431167	0.854	0.712	1.11e-153	13
FGD41	2.26e-154	0.341662	0.88	0.482	4.52e-151	13
MPP12	3.34e-154	0.278453	0.882	0.652	6.69e-151	13
DPYSL21	2.52e-147	0.299369	0.897	0.728	5.03e-144	13
ITGAX2	1.48e-145	0.455061	0.8	0.588	2.96e-142	13
CAMKK21	1.59e-145	0.395573	0.84	0.713	3.18e-142	13
FAM65A1	5.25e-142	0.308187	0.924	0.731	1.05e-138	13
HHEX3	2.71e-141	0.377913	0.818	0.662	5.43e-138	13
SCIMP2	6.47e-141	0.463685	0.766	0.37	1.29e-137	13
DENND32	1.05e-139	0.35541	0.864	0.722	2.11e-136	13
P2RX12	2.77e-139	0.432565	0.757	0.472	5.55e-136	13
NFAM11	3.45e-131	0.324809	0.82	0.545	6.91e-128	13
MFSD12	5.89e-131	0.271219	0.892	0.716	1.18e-127	13
FAM46A1	1.88e-128	0.325316	0.864	0.708	3.76e-125	13
LPCAT3	5.86e-128	0.275101	0.886	0.602	1.17e-124	13
DOCK51	3.22e-126	0.444796	0.738	0.611	6.44e-123	13
SSFA22	7.43e-124	0.27691	0.889	0.733	1.49e-120	13
LILRB11	1.6e-122	0.477708	0.797	0.55	3.2e-119	13
TCF7L2	4.44e-121	0.49943	0.751	0.547	8.89e-118	13
RALB	2.94e-116	0.345355	0.79	0.702	5.88e-113	13
NRROS1	4.73e-116	0.276748	0.903	0.703	9.47e-113	13
KLF41	5.47e-113	0.388791	0.791	0.505	1.09e-109	13
LRRK21	6.83e-108	0.315649	0.761	0.532	1.37e-104	13
TLR41	8.78e-106	0.317088	0.767	0.47	1.76e-102	13
CARD91	1.35e-103	0.351255	0.744	0.764	2.7e-100	13
DENND5A1	5.48e-102	0.34143	0.754	0.588	1.1e-98	13
MEF2C4	4.56e-98	0.298555	0.802	0.533	9.13e-95	13
RRP121	2.05e-97	0.271129	0.837	0.69	4.11e-94	13
GABBR11	1.99e-96	0.285063	0.833	0.683	3.98e-93	13
HSPA1A1	1.23e-95	0.313719	0.819	0.647	2.46e-92	13
TNF	6.03e-91	0.313221	0.698	0.519	1.21e-87	13
FKBP151	3.4e-84	0.272923	0.785	0.667	6.8e-81	13
SLC2A6	1.92e-77	0.399527	0.707	0.675	3.85e-74	13
SLC8A11	3.27e-75	0.327282	0.661	0.513	6.55e-72	13
TESC	1.33e-64	0.314904	0.734	0.724	2.65e-61	13
FAM49A	1.07e-62	0.258033	0.691	0.537	2.15e-59	13
CD300LF1	9.73e-62	0.31123	0.651	0.528	1.95e-58	13
LYL14	1.5e-61	0.273325	0.702	0.762	3e-58	13
CDK2AP11	2.64e-59	0.292945	0.673	0.651	5.28e-56	13
PLAGL2	5.52e-57	0.304265	0.638	0.623	1.1e-53	13
ARRB12	8.08e-46	0.269774	0.678	0.718	1.62e-42	13
FAM110A1	5.07e-45	0.292262	0.723	0.597	1.01e-41	13
SH2D3C	4.52e-41	0.250856	0.661	0.666	9.05e-38	13
NRGN1	0	1.95969	0.999	0.795	0	14
PPBP1	0	1.74677	0.971	0.664	0	14
CST33	0	1.45664	1	0.756	0	14
LYZ2	0	1.43229	0.998	0.697	0	14
THBS12	0	1.42094	0.991	0.801	0	14
S100A91	0	1.37442	0.997	0.787	0	14
SAT13	0	1.37003	0.997	0.873	0	14
GPX12	0	1.35805	0.995	0.783	0	14
S100A81	0	1.35352	0.997	0.817	0	14
FOS3	0	1.2823	0.995	0.871	0	14
CEBPD3	0	1.23942	0.981	0.817	0	14
VCAN2	0	1.21637	0.975	0.626	0	14
FTH13	0	1.2062	1	0.994	0	14
AIF13	0	1.19337	0.975	0.634	0	14
SPI13	0	1.18226	0.96	0.646	0	14
FTL2	0	1.1614	0.999	0.995	0	14
LST13	0	1.15454	0.95	0.534	0	14
FCN13	0	1.12648	0.954	0.636	0	14
S100A113	0	1.10494	0.986	0.793	0	14
NEAT13	0	1.10098	0.99	0.911	0	14
CTSS3	0	1.09543	0.97	0.757	0	14
LGALS13	0	1.02561	0.984	0.861	0	14
TYROBP4	0	1.02308	0.994	0.823	0	14
PSAP3	0	1.00271	0.988	0.91	0	14
S100A62	0	1.00255	0.998	0.972	0	14
COTL14	0	0.944773	0.99	0.913	0	14
ACTB5	0	0.728156	1	0.999	0	14
TMSB4X3	0	0.724769	1	0.998	0	14
S100A42	0	0.666318	0.996	0.975	0	14
CSF3R2	2.83e-282	1.05342	0.957	0.62	5.67e-279	14
SDPR1	7.65e-260	1.50288	0.895	0.694	1.53e-256	14
MNDA3	8.42e-260	0.976782	0.946	0.644	1.68e-256	14
PF41	1.56e-253	1.55231	0.91	0.705	3.12e-250	14
S100A122	4.72e-247	1.11027	0.946	0.6	9.45e-244	14
PRKAR2B1	1.85e-245	1.49671	0.908	0.682	3.71e-242	14
GRN3	2.28e-242	0.979451	0.957	0.73	4.57e-239	14
CD142	1.49e-235	1.05734	0.917	0.617	2.99e-232	14
CD684	2.76e-229	1.01629	0.909	0.62	5.52e-226	14
TUBB11	1.57e-228	1.4099	0.913	0.705	3.13e-225	14
TNFAIP23	1.25e-226	0.998468	0.907	0.721	2.49e-223	14
MS4A6A2	5.68e-219	0.968103	0.936	0.592	1.14e-215	14
FCER1G4	1.24e-216	0.792405	0.917	0.714	2.48e-213	14
CLU1	2.14e-213	1.40741	0.868	0.691	4.28e-210	14
RAB313	6.25e-210	0.963913	0.923	0.728	1.25e-206	14
HIST1H2AC1	9.89e-210	1.27913	0.902	0.588	1.98e-206	14
SPARC1	7.88e-204	1.23774	0.884	0.744	1.58e-200	14
CSTA3	4.38e-200	0.950522	0.927	0.626	8.75e-197	14
CYBB3	1.64e-197	0.895514	0.908	0.525	3.29e-194	14
TLN15	4.63e-193	0.794376	0.956	0.895	9.26e-190	14
NCF23	4.14e-188	0.846558	0.871	0.667	8.28e-185	14
GNG111	3.37e-186	1.14934	0.862	0.628	6.75e-183	14
MAFB3	1.16e-181	1.04725	0.892	0.669	2.33e-178	14
NCF13	1.88e-176	0.821186	0.915	0.762	3.75e-173	14
F13A12	2e-175	1.15784	0.852	0.66	3.99e-172	14
TYMP3	7.81e-175	0.827406	0.883	0.649	1.56e-171	14
FPR13	8.1e-174	0.840429	0.891	0.53	1.62e-170	14
CXCL82	1.35e-173	0.768174	0.92	0.637	2.69e-170	14
TPM42	1.21e-168	0.926677	0.907	0.727	2.42e-165	14
TAGLN21	2.33e-167	0.756913	0.966	0.909	4.66e-164	14
SERPINA13	1.12e-163	0.822759	0.844	0.514	2.25e-160	14
PLEK4	1.85e-163	0.744724	0.897	0.702	3.7e-160	14
HLA-DRA5	3.23e-163	0.336579	0.957	0.859	6.45e-160	14
C6orf251	1.56e-159	1.17141	0.848	0.676	3.12e-156	14
NCOA41	1.37e-158	0.800785	0.908	0.727	2.75e-155	14
MYL91	8.5e-157	1.20312	0.797	0.722	1.7e-153	14
SLC11A13	3.65e-155	0.816746	0.878	0.736	7.3e-152	14
GP91	8.34e-154	1.15639	0.846	0.645	1.67e-150	14
BLVRB3	1.28e-152	0.754703	0.878	0.751	2.55e-149	14
CDKN1A3	9.66e-147	0.801599	0.902	0.677	1.93e-143	14
PLAUR3	7.67e-146	0.846353	0.845	0.591	1.53e-142	14
2022-03-21	5.59e-145	0.949725	0.885	0.757	1.12e-141	14
MPEG13	2.56e-141	0.748173	0.857	0.527	5.11e-138	14
EGR13	3.01e-140	0.730836	0.904	0.697	6.02e-137	14
ITGA2B1	9.88e-139	1.09958	0.784	0.634	1.98e-135	14
PTGS11	1.04e-137	0.861407	0.796	0.645	2.09e-134	14
DUSP14	8.92e-137	0.597415	0.997	0.987	1.78e-133	14
NAMPT3	1.12e-136	0.782069	0.873	0.699	2.24e-133	14
LRP13	3.02e-136	0.751378	0.835	0.68	6.05e-133	14
LYN5	9.51e-136	0.675242	0.895	0.681	1.9e-132	14
KLF103	1.95e-135	0.751565	0.935	0.85	3.91e-132	14
RAB323	3.7e-135	0.766385	0.822	0.495	7.4e-132	14
KCTD121	2.71e-133	0.76176	0.875	0.68	5.41e-130	14
CFD3	4.76e-133	0.762522	0.844	0.764	9.52e-130	14
CDA2	2.06e-131	0.728391	0.848	0.655	4.13e-128	14
PRAM13	1.29e-129	0.779691	0.836	0.659	2.59e-126	14
TRIB12	4.26e-128	0.48041	0.907	0.764	8.52e-125	14
PGRMC11	4.76e-126	0.853579	0.802	0.63	9.52e-123	14
TIMP13	1.52e-125	0.695928	0.867	0.759	3.03e-122	14
HIST1H3H1	3.39e-125	0.753773	0.866	0.66	6.78e-122	14
MTURN1	1.75e-124	0.772966	0.827	0.691	3.49e-121	14
LIMS11	1.06e-122	0.840485	0.872	0.796	2.12e-119	14
IRS21	4.7e-122	0.608941	0.915	0.71	9.4e-119	14
CTSA1	2.23e-120	0.771756	0.857	0.786	4.45e-117	14
VCL1	1.4e-118	0.827763	0.871	0.779	2.81e-115	14
SMARCD31	1.11e-117	0.616405	0.892	0.77	2.23e-114	14
CD3023	1.04e-116	0.705145	0.804	0.705	2.08e-113	14
MPP13	1.83e-116	0.71676	0.799	0.654	3.67e-113	14
TBXAS12	2.13e-116	0.655435	0.836	0.725	4.26e-113	14
STX113	4.15e-116	0.639814	0.849	0.665	8.3e-113	14
SNN1	2.24e-115	0.697117	0.822	0.639	4.47e-112	14
TREML11	8.37e-115	0.86935	0.74	0.673	1.67e-111	14
PECAM13	3.23e-113	0.660617	0.855	0.615	6.47e-110	14
MAP3K7CL1	8.56e-113	0.784465	0.775	0.695	1.71e-109	14
PTPRE2	1.01e-112	0.706842	0.822	0.693	2.02e-109	14
RHOB2	1.12e-112	0.51091	0.929	0.851	2.24e-109	14
AP001189.41	1.9e-110	0.76848	0.779	0.608	3.8e-107	14
RGS181	6.38e-110	0.874307	0.76	0.63	1.28e-106	14
EMILIN22	6.55e-110	0.6691	0.814	0.637	1.31e-106	14
LINC012722	2.53e-108	0.719605	0.83	0.466	5.06e-105	14
GAS2L11	3.45e-108	0.590767	0.832	0.571	6.89e-105	14
RGS21	1.22e-107	0.756063	0.824	0.764	2.44e-104	14
LILRB23	1.74e-107	0.636583	0.773	0.526	3.47e-104	14
CPVL2	1.05e-106	0.662003	0.755	0.537	2.11e-103	14
CLEC7A3	3.56e-106	0.685236	0.777	0.531	7.12e-103	14
IRAK33	7.2e-106	0.656186	0.82	0.607	1.44e-102	14
PTPN182	5.39e-102	0.647126	0.91	0.846	1.08e-98	14
RGS102	1.01e-101	0.718269	0.87	0.75	2.01e-98	14
TMEM912	2.07e-101	0.593219	0.849	0.643	4.15e-98	14
CLEC12A2	5.24e-101	0.626397	0.812	0.616	1.05e-97	14
RBP72	1.27e-99	0.622227	0.803	0.645	2.54e-96	14
PARVB1	1.46e-98	0.713249	0.824	0.77	2.93e-95	14
ZFP364	2.16e-98	0.49781	0.982	0.954	4.32e-95	14
MFSD13	5.77e-98	0.648366	0.83	0.717	1.15e-94	14
RAB3D2	6.59e-98	0.486035	0.846	0.741	1.32e-94	14
PPIF1	3.16e-97	0.566226	0.885	0.69	6.32e-94	14
APP2	7.9e-96	0.568297	0.873	0.747	1.58e-92	14
CYP1B11	4.84e-95	0.629191	0.811	0.499	9.68e-92	14
FES1	7.1e-94	0.525146	0.85	0.672	1.42e-90	14
ALDH1A11	2.18e-93	0.388999	0.887	0.844	4.36e-90	14
ACTN12	3.62e-93	0.658825	0.814	0.661	7.24e-90	14
MLH31	4.67e-93	0.549988	0.824	0.644	9.33e-90	14
TIMP23	5.25e-93	0.618117	0.751	0.675	1.05e-89	14
HK32	5.8e-93	0.668866	0.755	0.713	1.16e-89	14
CMTM51	7.97e-92	0.742065	0.732	0.515	1.59e-88	14
ROGDI2	1.74e-91	0.427798	0.859	0.735	3.49e-88	14
IFITM33	1.84e-91	0.771417	0.777	0.613	3.68e-88	14
PADI41	3.26e-91	0.54185	0.878	0.648	6.52e-88	14
PLBD12	3.78e-91	0.603009	0.763	0.613	7.57e-88	14
FGL22	3.44e-88	0.542613	0.787	0.711	6.89e-85	14
RP11-1143G9.41	5.5e-88	0.616535	0.789	0.559	1.1e-84	14
1951-09-01	7.55e-88	0.530398	0.799	0.704	1.51e-84	14
IFI302	1.69e-86	0.6096	0.783	0.603	3.37e-83	14
LILRA53	2.2e-85	0.657844	0.723	0.445	4.41e-82	14
HCK3	7.19e-85	0.606785	0.73	0.657	1.44e-81	14
GSN2	2.53e-83	0.555842	0.761	0.702	5.06e-80	14
CD835	6.78e-83	0.358387	0.897	0.712	1.36e-79	14
GRAP21	8.88e-83	0.680899	0.822	0.681	1.78e-79	14
GLUL3	1.19e-82	0.573845	0.789	0.734	2.39e-79	14
MCUR11	3.33e-81	0.519532	0.819	0.663	6.65e-78	14
IER32	8.65e-81	0.56452	0.813	0.668	1.73e-77	14
RNASE62	1.96e-79	0.40195	0.856	0.628	3.92e-76	14
C2orf881	2e-79	0.59797	0.758	0.702	4.01e-76	14
CORO1C3	3.05e-78	0.460021	0.817	0.683	6.1e-75	14
DMXL22	3.61e-78	0.62323	0.718	0.681	7.21e-75	14
C5AR13	3.98e-78	0.555199	0.718	0.617	7.96e-75	14
TSPAN332	3.26e-77	0.510308	0.805	0.674	6.51e-74	14
YWHAH1	5.51e-77	0.567049	0.844	0.799	1.1e-73	14
SNCA1	5.51e-76	0.528042	0.733	0.678	1.1e-72	14
PTAFR2	8.31e-76	0.468965	0.765	0.484	1.66e-72	14
MEFV2	9.6e-76	0.469819	0.787	0.592	1.92e-72	14
SECTM12	1.04e-75	0.546987	0.698	0.51	2.09e-72	14
NFE22	4.22e-74	0.540375	0.757	0.524	8.43e-71	14
AP003068.231	9.06e-74	0.564643	0.732	0.685	1.81e-70	14
TSC22D11	1.05e-73	0.515125	0.775	0.698	2.1e-70	14
KLF42	1.67e-73	0.542591	0.755	0.507	3.34e-70	14
RRP122	1.84e-73	0.464075	0.84	0.69	3.69e-70	14
ALOX55	6.91e-73	0.513568	0.754	0.669	1.38e-69	14
SLC40A11	1.4e-72	0.370046	0.809	0.641	2.81e-69	14
HRAT921	5.39e-72	0.488216	0.715	0.578	1.08e-68	14
TLR42	2.06e-71	0.52372	0.707	0.472	4.12e-68	14
SLC43A22	2.59e-71	0.510435	0.748	0.631	5.17e-68	14
GCA1	3.43e-71	0.575499	0.741	0.683	6.86e-68	14
AHR1	6.38e-71	0.449228	0.886	0.829	1.28e-67	14
GSTO13	1.42e-69	0.524987	0.77	0.671	2.83e-66	14
CCDC88A1	3.04e-69	0.443721	0.78	0.699	6.07e-66	14
CES11	1.23e-68	0.27074	0.887	0.724	2.45e-65	14
HIST1H2BJ1	5.03e-67	0.500278	0.768	0.595	1.01e-63	14
HMOX12	6.61e-67	0.461045	0.742	0.629	1.32e-63	14
LINC009362	6.06e-66	0.591809	0.78	0.759	1.21e-62	14
TRIM581	8.91e-66	0.442413	0.744	0.691	1.78e-62	14
GAA2	1.97e-65	0.486635	0.789	0.746	3.93e-62	14
LRRK22	5.56e-65	0.501917	0.69	0.534	1.11e-61	14
BCL62	5.28e-64	0.491323	0.72	0.566	1.06e-60	14
ASGR11	5.33e-64	0.489695	0.703	0.576	1.07e-60	14
PILRA3	9.81e-64	0.51653	0.691	0.51	1.96e-60	14
GNAQ1	5.15e-63	0.438722	0.766	0.687	1.03e-59	14
RBM472	9.8e-63	0.474543	0.748	0.517	1.96e-59	14
LMO22	3.32e-62	0.463148	0.752	0.707	6.65e-59	14
CD931	6.92e-62	0.532458	0.697	0.644	1.38e-58	14
TNFSF13B1	7.62e-62	0.535439	0.673	0.654	1.52e-58	14
GAS73	1.76e-61	0.562961	0.714	0.666	3.51e-58	14
CD91	3.84e-61	0.521857	0.694	0.656	7.69e-58	14
APOBR2	4.38e-61	0.426157	0.815	0.765	8.76e-58	14
SULT1A13	7.38e-61	0.532203	0.719	0.724	1.48e-57	14
KCNE31	1.3e-60	0.442693	0.688	0.59	2.6e-57	14
NBPF141	3.27e-60	0.483274	0.695	0.562	6.55e-57	14
LEPROT1	9.77e-60	0.476685	0.742	0.662	1.95e-56	14
TPTEP11	1.94e-59	0.483919	0.673	0.57	3.89e-56	14
NLRP32	2.56e-59	0.446138	0.752	0.73	5.12e-56	14
IL1B2	1.75e-58	0.476376	0.784	0.567	3.51e-55	14
FOSB2	2.2e-58	0.491553	0.841	0.796	4.4e-55	14
MMD1	6.78e-58	0.477897	0.737	0.622	1.36e-54	14
H1F02	1.87e-57	0.341919	0.789	0.575	3.74e-54	14
TMEM401	1.96e-57	0.3983	0.705	0.622	3.92e-54	14
CSF1R2	2.14e-57	0.436392	0.728	0.471	4.28e-54	14
ZNF4671	2.4e-57	0.428495	0.708	0.611	4.8e-54	14
ZNF1851	2.06e-56	0.388761	0.656	0.52	4.11e-53	14
NFKBID4	2.72e-56	0.415291	0.793	0.646	5.44e-53	14
NEXN1	5.77e-56	0.44388	0.723	0.547	1.15e-52	14
RP11-670E13.61	1.13e-55	0.362285	0.75	0.62	2.26e-52	14
CDK2AP12	5.19e-55	0.451224	0.74	0.651	1.04e-51	14
MS4A72	1.76e-54	0.534994	0.675	0.461	3.52e-51	14
RASGEF1B2	2.64e-54	0.267427	0.85	0.686	5.29e-51	14
TPM11	3.3e-54	0.464578	0.677	0.651	6.59e-51	14
ADAM151	3.57e-54	0.310729	0.86	0.747	7.15e-51	14
ARHGAP181	4.27e-54	0.409791	0.712	0.618	8.54e-51	14
NGFRAP12	1.3e-53	0.489804	0.776	0.662	2.6e-50	14
DUSP63	2.04e-53	0.585326	0.661	0.568	4.09e-50	14
NRG11	2.43e-53	0.258485	0.771	0.749	4.87e-50	14
METTL7A1	3.8e-53	0.290356	0.813	0.705	7.61e-50	14
TLR22	1.69e-52	0.447805	0.659	0.594	3.38e-49	14
STAB11	3.19e-52	0.458497	0.688	0.561	6.39e-49	14
MGLL1	7.29e-52	0.512991	0.593	0.523	1.46e-48	14
POU2F24	2.02e-51	0.465202	0.736	0.708	4.03e-48	14
CA21	2.07e-51	0.422579	0.635	0.596	4.14e-48	14
MSRB11	2.94e-51	0.42205	0.731	0.686	5.88e-48	14
CTNNA12	3.28e-51	0.416844	0.717	0.677	6.56e-48	14
PTPN123	4.2e-51	0.418632	0.717	0.669	8.41e-48	14
LTB4R1	1.87e-50	0.34853	0.784	0.677	3.73e-47	14
GNA153	7.47e-50	0.340117	0.722	0.708	1.49e-46	14
CPPED12	9e-50	0.450677	0.652	0.602	1.8e-46	14
G0S22	1.24e-49	0.519343	0.779	0.606	2.47e-46	14
PYGL2	1.32e-49	0.432067	0.66	0.499	2.63e-46	14
MNT1	2.54e-49	0.307407	0.769	0.65	5.08e-46	14
RASSF43	1.07e-48	0.360929	0.76	0.703	2.13e-45	14
RP6-159A1.42	1.46e-48	0.348252	0.7	0.524	2.93e-45	14
IGSF62	1.89e-48	0.488997	0.666	0.643	3.77e-45	14
RSU11	2.6e-48	0.429329	0.784	0.732	5.2e-45	14
HBEGF1	1.05e-47	0.313909	0.746	0.475	2.1e-44	14
ACSL12	3.67e-47	0.424192	0.757	0.727	7.33e-44	14
DAB22	6e-46	0.265147	0.787	0.479	1.2e-42	14
LMNA1	7.74e-46	0.309979	0.789	0.654	1.55e-42	14
NAIP2	1.04e-45	0.478518	0.667	0.573	2.08e-42	14
CLDN51	1.24e-45	0.34999	0.71	0.503	2.48e-42	14
SMIM31	2.7e-45	0.348423	0.713	0.623	5.4e-42	14
STRN42	5.71e-45	0.360652	0.76	0.7	1.14e-41	14
P2RX13	7.67e-44	0.390059	0.628	0.475	1.53e-40	14
TUBA1C1	1.22e-43	0.416047	0.809	0.79	2.43e-40	14
ARID3A1	2.64e-43	0.330282	0.711	0.607	5.28e-40	14
CD363	2.91e-43	0.506603	0.614	0.459	5.81e-40	14
ZBTB431	4.94e-43	0.281021	0.814	0.671	9.88e-40	14
DOK33	8.1e-43	0.442097	0.629	0.733	1.62e-39	14
ACRBP1	1e-42	0.37808	0.627	0.608	2e-39	14
SIRPA1	1.01e-42	0.366234	0.675	0.476	2.03e-39	14
PDLIM72	1.66e-42	0.343819	0.719	0.639	3.32e-39	14
SPECC11	7.94e-42	0.288261	0.745	0.651	1.59e-38	14
PLXNB22	1.73e-41	0.459096	0.627	0.475	3.46e-38	14
MIR4435-2HG1	4.14e-41	0.305617	0.811	0.783	8.27e-38	14
SIRPB11	5.45e-41	0.298557	0.727	0.541	1.09e-37	14
FBP12	1.47e-40	0.29649	0.711	0.582	2.95e-37	14
LILRB32	4e-40	0.43218	0.602	0.667	7.99e-37	14
HIST1H2BK1	6.43e-40	0.32678	0.699	0.506	1.29e-36	14
CD1511	6.89e-40	0.399898	0.657	0.649	1.38e-36	14
CSF2RA2	3.11e-39	0.347018	0.627	0.489	6.22e-36	14
MAFG2	3.22e-39	0.361863	0.66	0.637	6.45e-36	14
ARRB13	5.5e-39	0.293426	0.758	0.717	1.1e-35	14
LRRC252	1.39e-38	0.435291	0.605	0.624	2.79e-35	14
FURIN1	6.53e-38	0.28474	0.724	0.618	1.31e-34	14
FAM101B1	1.12e-37	0.311034	0.709	0.668	2.24e-34	14
DEF82	3.46e-37	0.285176	0.741	0.671	6.92e-34	14
SSFA23	3.65e-37	0.309562	0.76	0.734	7.3e-34	14
DUSP31	4.12e-37	0.274744	0.68	0.619	8.23e-34	14
CHN22	6.86e-37	0.264603	0.755	0.676	1.37e-33	14
P2RX41	9.58e-37	0.295508	0.743	0.653	1.92e-33	14
HSPA1A2	2.56e-36	0.269335	0.762	0.648	5.11e-33	14
CAMKK22	1.75e-35	0.32428	0.715	0.715	3.5e-32	14
MCTP13	1.89e-35	0.310399	0.672	0.533	3.77e-32	14
PF4V11	1.89e-35	0.415718	0.545	0.424	3.78e-32	14
2022-03-14	5.93e-35	0.347258	0.681	0.548	1.19e-31	14
CCR11	6.31e-35	0.319668	0.597	0.582	1.26e-31	14
TGFBI2	7.75e-34	0.430489	0.572	0.642	1.55e-30	14
INPPL11	8.83e-34	0.302157	0.757	0.773	1.77e-30	14
ATP6V0A11	9.23e-34	0.335141	0.667	0.585	1.85e-30	14
WDFY31	1.76e-33	0.258784	0.653	0.414	3.51e-30	14
DENND5A2	2.79e-33	0.30979	0.688	0.59	5.58e-30	14
CARD92	8.54e-33	0.286451	0.707	0.764	1.71e-29	14
LYL15	8.9e-33	0.333082	0.66	0.763	1.78e-29	14
RNF242	9.13e-33	0.28168	0.709	0.695	1.83e-29	14
TUBA4A1	9.69e-33	0.368152	0.802	0.803	1.94e-29	14
PLA2G12A1	1.95e-32	0.304973	0.732	0.714	3.9e-29	14
ENTPD11	3.07e-32	0.303452	0.639	0.631	6.13e-29	14
GLT1D11	4.06e-32	0.304953	0.656	0.621	8.11e-29	14
ZFHX32	6.69e-32	0.281236	0.678	0.514	1.34e-28	14
CARD192	1.46e-31	0.344768	0.672	0.702	2.92e-28	14
ILK1	2.44e-31	0.373735	0.718	0.713	4.88e-28	14
ESAM1	3.08e-31	0.304907	0.606	0.657	6.17e-28	14
SGK11	6.26e-31	0.331399	0.662	0.559	1.25e-27	14
RETN1	7.53e-31	0.384274	0.652	0.472	1.51e-27	14
MAX1	9.29e-31	0.39156	0.796	0.759	1.86e-27	14
APAF11	2.65e-30	0.269777	0.745	0.692	5.29e-27	14
HIPK31	5.31e-30	0.30079	0.705	0.761	1.06e-26	14
SRGAP22	5.57e-30	0.25755	0.736	0.714	1.11e-26	14
PLXND11	1.02e-29	0.264912	0.711	0.738	2.04e-26	14
KIAA05133	3.41e-29	0.270178	0.667	0.715	6.83e-26	14
ATP6V1A1	6e-29	0.271027	0.711	0.669	1.2e-25	14
MXD12	1.47e-28	0.347837	0.642	0.662	2.94e-25	14
ADGRE22	1.6e-28	0.360579	0.528	0.562	3.21e-25	14
MT2A3	1.73e-28	0.445908	0.895	0.907	3.45e-25	14
DENND33	2.04e-28	0.325584	0.645	0.725	4.08e-25	14
CREB51	5.37e-28	0.335505	0.625	0.382	1.07e-24	14
CLIC43	1.19e-27	0.2845	0.657	0.624	2.38e-24	14
MIR22HG2	1.36e-27	0.252963	0.711	0.676	2.72e-24	14
SOX41	1.99e-27	0.272133	0.698	0.616	3.98e-24	14
LILRA12	2.62e-27	0.289606	0.577	0.515	5.25e-24	14
MGAT4B1	4.84e-27	0.28832	0.7	0.71	9.69e-24	14
DPYSL22	1.19e-26	0.288864	0.669	0.73	2.37e-23	14
CLEC4E1	1.19e-26	0.26564	0.632	0.51	2.37e-23	14
HNMT1	8.84e-26	0.286538	0.583	0.554	1.77e-22	14
RELT2	1.51e-25	0.313858	0.618	0.658	3.01e-22	14
NFKBIA3	1.8e-25	0.270027	0.977	0.971	3.6e-22	14
GM2A1	1.89e-25	0.298429	0.673	0.739	3.77e-22	14
NPEPL11	2.02e-25	0.268159	0.698	0.709	4.03e-22	14
CYFIP11	2.03e-25	0.265796	0.662	0.692	4.07e-22	14
MARCKS5	3.35e-25	0.432468	0.59	0.492	6.7e-22	14
SCO21	5.38e-25	0.344105	0.553	0.55	1.08e-21	14
CAMK12	1.5e-24	0.262773	0.578	0.508	3.01e-21	14
MT1X1	7.9e-24	0.482386	0.874	0.892	1.58e-20	14
PAK11	1.9e-23	0.331843	0.593	0.616	3.8e-20	14
NFAM12	2.08e-23	0.316801	0.515	0.548	4.16e-20	14
MT1E3	2.3e-23	0.599747	0.76	0.816	4.6e-20	14
SLC25A372	2.46e-23	0.340644	0.702	0.728	4.92e-20	14
NLRP121	5.87e-23	0.26762	0.563	0.433	1.17e-19	14
DOCK52	7.68e-23	0.282503	0.541	0.613	1.54e-19	14
DAPP13	1.11e-22	0.339143	0.576	0.703	2.23e-19	14
PPM1F2	2.35e-22	0.303049	0.584	0.642	4.7e-19	14
ASAP11	4.18e-22	0.268818	0.582	0.571	8.36e-19	14
TREM11	3.74e-21	0.270102	0.557	0.325	7.49e-18	14
SLC8A12	5.04e-21	0.322464	0.521	0.515	1.01e-17	14
JAK21	1.45e-20	0.258095	0.66	0.711	2.9e-17	14
TLE31	2.34e-20	0.272545	0.639	0.691	4.68e-17	14
CD300LF2	9.13e-20	0.279294	0.535	0.53	1.83e-16	14
SLC15A32	2.64e-19	0.290512	0.535	0.631	5.28e-16	14
CD300E3	5.67e-19	0.37091	0.545	0.442	1.13e-15	14
MYO15B1	5.85e-19	0.272449	0.605	0.719	1.17e-15	14
RHOQ1	1.97e-18	0.252123	0.524	0.545	3.94e-15	14
LILRB12	3.73e-18	0.263363	0.545	0.553	7.46e-15	14
DSE1	3.91e-18	0.250572	0.575	0.663	7.82e-15	14
NT5C3A1	5.01e-18	0.290307	0.677	0.67	1e-14	14
C9orf721	5.44e-18	0.260117	0.581	0.662	1.09e-14	14
MT1G2	1e-17	0.823974	0.645	0.647	2e-14	14
PDLIM13	2.76e-17	0.276127	0.593	0.821	5.52e-14	14
LINC009371	1.64e-14	0.332606	0.471	0.475	3.28e-11	14
PFKFB33	1.89e-14	0.259369	0.618	0.655	3.79e-11	14
ODC12	2.31e-14	0.288418	0.803	0.832	4.61e-11	14
ANPEP1	1.85e-13	0.319514	0.489	0.377	3.7e-10	14
LGALS21	1.45e-06	0.295726	0.53	0.488	0.00290611	14
AREG2	0	1.98347	0.99	0.786	0	15
CST34	0	1.73781	0.992	0.756	0	15
HLA-DRA6	0	1.57955	0.992	0.859	0	15
CD744	0	1.49482	1	0.94	0	15
HLA-DPA14	0	1.47428	0.995	0.921	0	15
HLA-DRB15	0	1.46238	0.998	0.894	0	15
HLA-DPB13	0	1.45323	0.996	0.936	0	15
HLA-DQA13	0	1.38157	0.988	0.824	0	15
GRN4	1.91138542441329e-313	0.872237	0.971	0.73	3.82277084882658e-310	15
FCER1G5	8.19462879924416e-312	0.83887	0.969	0.714	0	15
MEF2C5	4.1e-269	0.697173	0.963	0.533	8.2e-266	15
KLF104	4.5e-250	0.717308	0.988	0.85	9e-247	15
PTPRE3	7.5e-246	0.732209	0.961	0.692	1.5e-242	15
FTH14	1.28e-238	0.617503	1	0.994	2.56e-235	15
HLA-DQB13	4.83e-228	0.896645	0.951	0.82	9.66e-225	15
RNASE63	1.04e-226	0.678727	0.94	0.628	2.07e-223	15
PSAP4	7.85e-216	0.440567	0.978	0.91	1.57e-212	15
IRF82	7.52e-214	0.96493	0.96	0.707	1.5e-210	15
LGALS14	3.04e-211	0.679665	0.984	0.861	6.08e-208	15
EGR14	4.87e-211	0.940193	0.966	0.697	9.74e-208	15
GPX13	5.63e-204	0.504615	0.961	0.784	1.13e-200	15
GSN3	7.91e-204	0.598749	0.91	0.7	1.58e-200	15
WDFY42	1.03e-201	0.686305	0.941	0.498	2.06e-198	15
TYROBP5	1.52e-194	0.292875	0.979	0.823	3.04e-191	15
CCDC88A2	1.37e-192	0.581957	0.908	0.698	2.75e-189	15
PLD42	1.59e-189	1.03734	0.885	0.409	3.17e-186	15
FOS4	3.17e-187	0.798621	0.975	0.871	6.35e-184	15
CIITA2	1.58e-186	0.560546	0.936	0.784	3.16e-183	15
LYN6	4.05e-186	0.442429	0.958	0.681	8.11e-183	15
LRRK1	2.82e-184	0.456565	0.928	0.683	5.65e-181	15
CD685	8.38e-180	0.427593	0.944	0.619	1.68e-176	15
SPI14	1.78e-179	0.697736	0.948	0.646	3.55e-176	15
RAB314	8.68e-175	0.512319	0.956	0.728	1.74e-171	15
LYZ3	9.59e-171	0.926561	0.951	0.697	1.92e-167	15
TAGLN22	2.83e-164	0.274557	0.985	0.909	5.66e-161	15
2022-03-15	1.9e-162	0.448977	0.934	0.546	3.8e-159	15
TGFBI3	5.41e-160	0.54388	0.88	0.639	1.08e-156	15
GNA154	3.09e-159	0.534116	0.924	0.707	6.18e-156	15
MPEG14	1.7e-158	0.463388	0.913	0.526	3.41e-155	15
PLEK5	2.33e-153	0.370517	0.956	0.701	4.67e-150	15
KLF43	3.69e-150	0.524496	0.914	0.505	7.38e-147	15
TPM43	6.02e-150	0.282188	0.96	0.727	1.2e-146	15
IGFBP72	4.06e-148	0.403158	0.956	0.567	8.12e-145	15
CD3024	3.46e-146	0.538279	0.875	0.704	6.92e-143	15
CTSS4	1.65e-142	0.297575	0.956	0.757	3.31e-139	15
ZFP365	2.18e-142	0.517991	0.991	0.954	4.37e-139	15
MNDA4	1.62e-140	0.414234	0.981	0.644	3.24e-137	15
TUBB6	2.56e-139	0.3985	0.919	0.719	5.12e-136	15
F13A13	7.8e-138	0.348924	0.899	0.659	1.56e-134	15
LMO23	8.07e-138	0.379805	0.898	0.706	1.61e-134	15
GSTO14	1.42e-137	0.387344	0.952	0.67	2.84e-134	15
EMILIN23	2.2e-137	0.381823	0.914	0.637	4.41e-134	15
SEMA4A1	4.3e-137	0.347379	0.891	0.571	8.61e-134	15
MS4A6A3	3.48e-135	0.763467	0.885	0.593	6.97e-132	15
NAGA2	9.79e-134	0.382955	0.907	0.742	1.96e-130	15
MGST21	6.89e-133	0.469799	0.87	0.725	1.38e-129	15
PHACTR12	1.79e-131	0.508485	0.863	0.483	3.58e-128	15
APP3	6.26e-130	0.636553	0.929	0.747	1.25e-126	15
CPVL3	9.1e-126	0.739198	0.757	0.537	1.82e-122	15
HVCN12	1.15e-124	0.284145	0.945	0.69	2.29e-121	15
RAB324	2.75e-122	0.306268	0.925	0.494	5.5e-119	15
[truncated: 695 more rows]
