# Supplementary material for: Single-cell transcriptomics reveals cell type–specific immune regulation associated with anti-NMDA receptor encephalitis in humans
Source: Front Immunol. 2022 Dec 2;13:1075675. doi: 10.3389/fimmu.2022.1075675 (PMC9762154; doi:10.3389/fimmu.2022.1075675)
Supplement: Supplementary file 4 [file Table_5.xlsx]

## Sheet: HC1_Ctrl
Supplementary Table 5. single-cell BCR sequencing data
barcode	sample	ID	TCR1	cdr3_aa1	cdr3_nt1	TCR2	cdr3_aa2	cdr3_nt2	CTgene	CTnt	CTaa	CTstrict	cellType
HC1_Ctrl_AAACCTGAGAACAACT-1	HC1	Ctrl				TRBV6-3.TRBJ2-7..TRBC2	CASSYNANGGGAVYEQYF	TGTGCCAGCAGTTACAACGCCAACGGGGGGGGCGCGGTTTACGAGCAGTACTTC	NA_TRBV6-3.TRBJ2-7..TRBC2	NA_TGTGCCAGCAGTTACAACGCCAACGGGGGGGGCGCGGTTTACGAGCAGTACTTC	NA_CASSYNANGGGAVYEQYF	NA_NA_TRBV6-3.TRBJ2-7..TRBC2_TGTGCCAGCAGTTACAACGCCAACGGGGGGGGCGCGGTTTACGAGCAGTACTTC	T-AB
HC1_Ctrl_AAACCTGAGAGTTGGC-1	HC1	Ctrl	TRAV38-2DV8.TRAJ49.TRAC	CAYRSANTGNQFYF	TGTGCTTATAGGAGTGCGAACACCGGTAACCAGTTCTATTTT	TRBV2.TRBJ1-2..TRBC1	CASSEGERHGYTF	TGTGCCAGCAGTGAGGGGGAGAGGCATGGCTACACCTTC	TRAV38-2DV8.TRAJ49.TRAC_TRBV2.TRBJ1-2..TRBC1	TGTGCTTATAGGAGTGCGAACACCGGTAACCAGTTCTATTTT_TGTGCCAGCAGTGAGGGGGAGAGGCATGGCTACACCTTC	CAYRSANTGNQFYF_CASSEGERHGYTF	TRAV38-2DV8.TRAJ49.TRAC_TGTGCTTATAGGAGTGCGAACACCGGTAACCAGTTCTATTTT_TRBV2.TRBJ1-2..TRBC1_TGTGCCAGCAGTGAGGGGGAGAGGCATGGCTACACCTTC	T-AB
HC1_Ctrl_AAACCTGAGCGAAGGG-1	HC1	Ctrl				TRBV13.TRBJ2-4..TRBC2	CASSGGLAKNIQYF	TGTGCCAGCAGCGGCGGGTTAGCCAAAAACATTCAGTACTTC	NA_TRBV13.TRBJ2-4..TRBC2	NA_TGTGCCAGCAGCGGCGGGTTAGCCAAAAACATTCAGTACTTC	NA_CASSGGLAKNIQYF	NA_NA_TRBV13.TRBJ2-4..TRBC2_TGTGCCAGCAGCGGCGGGTTAGCCAAAAACATTCAGTACTTC	T-AB
HC1_Ctrl_AAACCTGAGCGTAATA-1	HC1	Ctrl				TRBV6-2.TRBJ2-5.TRBD1.TRBC2	CASKPLGQGHQETQYF	TGTGCCAGCAAACCTTTGGGACAGGGGCATCAAGAGACCCAGTACTTC	NA_TRBV6-2.TRBJ2-5.TRBD1.TRBC2	NA_TGTGCCAGCAAACCTTTGGGACAGGGGCATCAAGAGACCCAGTACTTC	NA_CASKPLGQGHQETQYF	NA_NA_TRBV6-2.TRBJ2-5.TRBD1.TRBC2_TGTGCCAGCAAACCTTTGGGACAGGGGCATCAAGAGACCCAGTACTTC	T-AB
HC1_Ctrl_AAACCTGAGTCGAGTG-1	HC1	Ctrl	TRAV24.TRAJ37.TRAC	CALRGSSNTGKLIF	TGTGCCCTCCGGGGCTCTAGCAACACAGGCAAACTAATCTTT				TRAV24.TRAJ37.TRAC_NA	TGTGCCCTCCGGGGCTCTAGCAACACAGGCAAACTAATCTTT_NA	CALRGSSNTGKLIF_NA	TRAV24.TRAJ37.TRAC_TGTGCCCTCCGGGGCTCTAGCAACACAGGCAAACTAATCTTT_NA_NA	T-AB
HC1_Ctrl_AAACCTGCAAAGCAAT-1	HC1	Ctrl	TRAV20.TRAJ45.TRAC	CAVVSGGGADGLTF	TGTGCTGTCGTCTCAGGAGGAGGTGCTGACGGACTCACCTTT	TRBV12-3.TRBJ2-7..TRBC2	CASSLTGQLSYEQYF	TGTGCCAGCAGCCTAACGGGACAGCTTTCCTACGAGCAGTACTTC	TRAV20.TRAJ45.TRAC_TRBV12-3.TRBJ2-7..TRBC2	TGTGCTGTCGTCTCAGGAGGAGGTGCTGACGGACTCACCTTT_TGTGCCAGCAGCCTAACGGGACAGCTTTCCTACGAGCAGTACTTC	CAVVSGGGADGLTF_CASSLTGQLSYEQYF	TRAV20.TRAJ45.TRAC_TGTGCTGTCGTCTCAGGAGGAGGTGCTGACGGACTCACCTTT_TRBV12-3.TRBJ2-7..TRBC2_TGTGCCAGCAGCCTAACGGGACAGCTTTCCTACGAGCAGTACTTC	T-AB
HC1_Ctrl_AAACCTGCAAGCCGCT-1	HC1	Ctrl	TRAV30.TRAJ52.TRAC	CGTASWSAGGTSYGKLTF	TGTGGCACAGCCTCTTGGAGTGCTGGTGGTACTAGCTATGGAAAGCTGACATTT	TRBV5-1.TRBJ1-1..TRBC1;TRBV19.TRBJ2-5..TRBC2	CASSISGQNTEAFF;CASSMARSRGETQYF	TGCGCCAGCAGCATCTCGGGACAGAACACTGAAGCTTTCTTT;TGTGCCAGTAGTATGGCCAGGTCCCGAGGGGAGACCCAGTACTTC	TRAV30.TRAJ52.TRAC_TRBV5-1.TRBJ1-1..TRBC1;TRBV19.TRBJ2-5..TRBC2	TGTGGCACAGCCTCTTGGAGTGCTGGTGGTACTAGCTATGGAAAGCTGACATTT_TGCGCCAGCAGCATCTCGGGACAGAACACTGAAGCTTTCTTT;TGTGCCAGTAGTATGGCCAGGTCCCGAGGGGAGACCCAGTACTTC	CGTASWSAGGTSYGKLTF_CASSISGQNTEAFF;CASSMARSRGETQYF	TRAV30.TRAJ52.TRAC_TGTGGCACAGCCTCTTGGAGTGCTGGTGGTACTAGCTATGGAAAGCTGACATTT_TRBV5-1.TRBJ1-1..TRBC1;TRBV19.TRBJ2-5..TRBC2_TGCGCCAGCAGCATCTCGGGACAGAACACTGAAGCTTTCTTT;TGTGCCAGTAGTATGGCCAGGTCCCGAGGGGAGACCCAGTACTTC	T-AB
HC1_Ctrl_AAACCTGCACACATGT-1	HC1	Ctrl				TRBV7-9.TRBJ2-1..TRBC2	CASSFSPIWTPTGQEQFF	TGTGCCAGCAGCTTTTCCCCCATCTGGACCCCCACCGGGCAAGAGCAGTTCTTC	NA_TRBV7-9.TRBJ2-1..TRBC2	NA_TGTGCCAGCAGCTTTTCCCCCATCTGGACCCCCACCGGGCAAGAGCAGTTCTTC	NA_CASSFSPIWTPTGQEQFF	NA_NA_TRBV7-9.TRBJ2-1..TRBC2_TGTGCCAGCAGCTTTTCCCCCATCTGGACCCCCACCGGGCAAGAGCAGTTCTTC	T-AB
HC1_Ctrl_AAACCTGCACCCTATC-1	HC1	Ctrl	TRAV2.TRAJ42.TRAC	CAVGGGSQGNLIF	TGTGCTGTGGGGGGAGGAAGCCAAGGAAATCTCATCTTT				TRAV2.TRAJ42.TRAC_NA	TGTGCTGTGGGGGGAGGAAGCCAAGGAAATCTCATCTTT_NA	CAVGGGSQGNLIF_NA	TRAV2.TRAJ42.TRAC_TGTGCTGTGGGGGGAGGAAGCCAAGGAAATCTCATCTTT_NA_NA	T-AB
HC1_Ctrl_AAACCTGCACCGAAAG-1	HC1	Ctrl	TRAV8-1.TRAJ40.TRAC	CAVYTSGTYKYIF	TGTGCCGTGTATACCTCAGGAACCTACAAATACATCTTT	TRBV20-1.TRBJ2-3..TRBC2	CSGRRQGSTDTQYF	TGCAGTGGCCGCCGCCAGGGTAGCACAGATACGCAGTATTTT	TRAV8-1.TRAJ40.TRAC_TRBV20-1.TRBJ2-3..TRBC2	TGTGCCGTGTATACCTCAGGAACCTACAAATACATCTTT_TGCAGTGGCCGCCGCCAGGGTAGCACAGATACGCAGTATTTT	CAVYTSGTYKYIF_CSGRRQGSTDTQYF	TRAV8-1.TRAJ40.TRAC_TGTGCCGTGTATACCTCAGGAACCTACAAATACATCTTT_TRBV20-1.TRBJ2-3..TRBC2_TGCAGTGGCCGCCGCCAGGGTAGCACAGATACGCAGTATTTT	T-AB
HC1_Ctrl_AAACCTGCAGTGACAG-1	HC1	Ctrl				TRBV20-1.TRBJ2-1..TRBC2	CSASGGYNEQFF	TGCAGTGCTAGCGGGGGGTACAATGAGCAGTTCTTC	NA_TRBV20-1.TRBJ2-1..TRBC2	NA_TGCAGTGCTAGCGGGGGGTACAATGAGCAGTTCTTC	NA_CSASGGYNEQFF	NA_NA_TRBV20-1.TRBJ2-1..TRBC2_TGCAGTGCTAGCGGGGGGTACAATGAGCAGTTCTTC	T-AB
HC1_Ctrl_AAACCTGCATAACCTG-1	HC1	Ctrl	TRAV8-4.TRAJ50.TRAC	CAVKTSYDKVIF	TGTGCTGTGAAAACCTCCTACGACAAGGTGATATTT	TRBV10-2.TRBJ2-1..TRBC2	CASSETMAQPYNEQFF	TGCGCCAGCAGTGAGACTATGGCCCAACCTTACAATGAGCAGTTCTTC	TRAV8-4.TRAJ50.TRAC_TRBV10-2.TRBJ2-1..TRBC2	TGTGCTGTGAAAACCTCCTACGACAAGGTGATATTT_TGCGCCAGCAGTGAGACTATGGCCCAACCTTACAATGAGCAGTTCTTC	CAVKTSYDKVIF_CASSETMAQPYNEQFF	TRAV8-4.TRAJ50.TRAC_TGTGCTGTGAAAACCTCCTACGACAAGGTGATATTT_TRBV10-2.TRBJ2-1..TRBC2_TGCGCCAGCAGTGAGACTATGGCCCAACCTTACAATGAGCAGTTCTTC	T-AB
HC1_Ctrl_AAACCTGGTGAGCGAT-1	HC1	Ctrl				TRBV6-5.TRBJ1-5..TRBC1	CASSYGSNQPQHF	TGTGCCAGCAGTTACGGGAGCAATCAGCCCCAGCATTTT	NA_TRBV6-5.TRBJ1-5..TRBC1	NA_TGTGCCAGCAGTTACGGGAGCAATCAGCCCCAGCATTTT	NA_CASSYGSNQPQHF	NA_NA_TRBV6-5.TRBJ1-5..TRBC1_TGTGCCAGCAGTTACGGGAGCAATCAGCCCCAGCATTTT	T-AB
HC1_Ctrl_AAACCTGTCCTTCAAT-1	HC1	Ctrl	TRAV8-6.TRAJ5.TRAC	CAVKTTGRRALTF	TGTGCTGTGAAAACCACGGGCAGGAGAGCACTTACTTTT	TRBV19.TRBJ1-6..TRBC1	CASSQDRHNSPLHF	TGTGCCAGTAGTCAAGACAGGCATAATTCACCCCTCCACTTT	TRAV8-6.TRAJ5.TRAC_TRBV19.TRBJ1-6..TRBC1	TGTGCTGTGAAAACCACGGGCAGGAGAGCACTTACTTTT_TGTGCCAGTAGTCAAGACAGGCATAATTCACCCCTCCACTTT	CAVKTTGRRALTF_CASSQDRHNSPLHF	TRAV8-6.TRAJ5.TRAC_TGTGCTGTGAAAACCACGGGCAGGAGAGCACTTACTTTT_TRBV19.TRBJ1-6..TRBC1_TGTGCCAGTAGTCAAGACAGGCATAATTCACCCCTCCACTTT	T-AB
HC1_Ctrl_AAACGGGAGAGACGAA-1	HC1	Ctrl	TRAV10.TRAJ40.TRAC	CVVSDNSGTYKYIF	TGTGTGGTGAGCGATAACTCAGGAACCTACAAATACATCTTT	TRBV5-1.TRBJ1-3..TRBC1	CASSLGGISGNTIYF	TGCGCCAGCAGCTTGGGGGGGATCTCTGGAAACACCATATATTTT	TRAV10.TRAJ40.TRAC_TRBV5-1.TRBJ1-3..TRBC1	TGTGTGGTGAGCGATAACTCAGGAACCTACAAATACATCTTT_TGCGCCAGCAGCTTGGGGGGGATCTCTGGAAACACCATATATTTT	CVVSDNSGTYKYIF_CASSLGGISGNTIYF	TRAV10.TRAJ40.TRAC_TGTGTGGTGAGCGATAACTCAGGAACCTACAAATACATCTTT_TRBV5-1.TRBJ1-3..TRBC1_TGCGCCAGCAGCTTGGGGGGGATCTCTGGAAACACCATATATTTT	T-AB
HC1_Ctrl_AAACGGGAGGCTAGGT-1	HC1	Ctrl	TRAV14DV4.TRAJ38.TRAC	CAMREYAGNNRKLIW	TGTGCAATGAGAGAGTATGCTGGCAACAACCGTAAGCTGATTTGG	TRBV12-3.TRBJ2-7..TRBC2	CASSSGRARVYEQYF	TGTGCCAGCAGTAGCGGGAGGGCCAGAGTATACGAGCAGTACTTC	TRAV14DV4.TRAJ38.TRAC_TRBV12-3.TRBJ2-7..TRBC2	TGTGCAATGAGAGAGTATGCTGGCAACAACCGTAAGCTGATTTGG_TGTGCCAGCAGTAGCGGGAGGGCCAGAGTATACGAGCAGTACTTC	CAMREYAGNNRKLIW_CASSSGRARVYEQYF	TRAV14DV4.TRAJ38.TRAC_TGTGCAATGAGAGAGTATGCTGGCAACAACCGTAAGCTGATTTGG_TRBV12-3.TRBJ2-7..TRBC2_TGTGCCAGCAGTAGCGGGAGGGCCAGAGTATACGAGCAGTACTTC	T-AB
HC1_Ctrl_AAACGGGCAAAGTGCG-1	HC1	Ctrl	TRAV8-3.TRAJ48.TRAC	CAVGPNFGNEKLTF	TGTGCTGTGGGGCCTAACTTTGGAAATGAGAAATTAACCTTT	TRBV5-4.TRBJ2-3..TRBC2;TRBV3-1.TRBJ2-1..TRBC2	CASSGGGGAPADTQYF;CASGGRFAYEQFF	TGTGCCAGCAGTGGGGGGGGCGGGGCCCCCGCAGATACGCAGTATTTT;TGTGCCAGCGGGGGACGTTTCGCATATGAGCAGTTCTTC	TRAV8-3.TRAJ48.TRAC_TRBV5-4.TRBJ2-3..TRBC2;TRBV3-1.TRBJ2-1..TRBC2	TGTGCTGTGGGGCCTAACTTTGGAAATGAGAAATTAACCTTT_TGTGCCAGCAGTGGGGGGGGCGGGGCCCCCGCAGATACGCAGTATTTT;TGTGCCAGCGGGGGACGTTTCGCATATGAGCAGTTCTTC	CAVGPNFGNEKLTF_CASSGGGGAPADTQYF;CASGGRFAYEQFF	TRAV8-3.TRAJ48.TRAC_TGTGCTGTGGGGCCTAACTTTGGAAATGAGAAATTAACCTTT_TRBV5-4.TRBJ2-3..TRBC2;TRBV3-1.TRBJ2-1..TRBC2_TGTGCCAGCAGTGGGGGGGGCGGGGCCCCCGCAGATACGCAGTATTTT;TGTGCCAGCGGGGGACGTTTCGCATATGAGCAGTTCTTC	T-AB
HC1_Ctrl_AAACGGGCAAGACACG-1	HC1	Ctrl	TRAV13-1.TRAJ53.TRAC	CAASWSGGSNYKLTF	TGTGCAGCAAGTTGGAGTGGAGGTAGCAACTATAAACTGACATTT	TRBV10-3.TRBJ2-1..TRBC2	CAISEALAGGNNEQFF	TGTGCCATCAGTGAGGCCTTAGCGGGAGGAAACAATGAGCAGTTCTTC	TRAV13-1.TRAJ53.TRAC_TRBV10-3.TRBJ2-1..TRBC2	TGTGCAGCAAGTTGGAGTGGAGGTAGCAACTATAAACTGACATTT_TGTGCCATCAGTGAGGCCTTAGCGGGAGGAAACAATGAGCAGTTCTTC	CAASWSGGSNYKLTF_CAISEALAGGNNEQFF	TRAV13-1.TRAJ53.TRAC_TGTGCAGCAAGTTGGAGTGGAGGTAGCAACTATAAACTGACATTT_TRBV10-3.TRBJ2-1..TRBC2_TGTGCCATCAGTGAGGCCTTAGCGGGAGGAAACAATGAGCAGTTCTTC	T-AB
HC1_Ctrl_AAACGGGCACATGACT-1	HC1	Ctrl	TRAV17.TRAJ54.TRAC	CATDARYQGAQKLVF	TGTGCTACGGACGCAAGGTATCAGGGAGCCCAGAAGCTGGTATTT	TRBV20-1.TRBJ2-3.TRBD1.TRBC2	CSAPRTGSTDTQYF	TGCAGTGCTCCCCGGACAGGGAGCACAGATACGCAGTATTTT	TRAV17.TRAJ54.TRAC_TRBV20-1.TRBJ2-3.TRBD1.TRBC2	TGTGCTACGGACGCAAGGTATCAGGGAGCCCAGAAGCTGGTATTT_TGCAGTGCTCCCCGGACAGGGAGCACAGATACGCAGTATTTT	CATDARYQGAQKLVF_CSAPRTGSTDTQYF	TRAV17.TRAJ54.TRAC_TGTGCTACGGACGCAAGGTATCAGGGAGCCCAGAAGCTGGTATTT_TRBV20-1.TRBJ2-3.TRBD1.TRBC2_TGCAGTGCTCCCCGGACAGGGAGCACAGATACGCAGTATTTT	T-AB
HC1_Ctrl_AAACGGGCACCGCTAG-1	HC1	Ctrl	TRAV5.TRAJ16.TRAC	CAEKDGQKLLF	TGTGCAGAGAAAGATGGCCAGAAGCTGCTCTTT	TRBV4-1.TRBJ1-6..TRBC1	CASSQDLRGPRGSPLHF	TGCGCCAGCAGCCAAGATCTCCGGGGTCCGAGGGGGTCACCCCTCCACTTT	TRAV5.TRAJ16.TRAC_TRBV4-1.TRBJ1-6..TRBC1	TGTGCAGAGAAAGATGGCCAGAAGCTGCTCTTT_TGCGCCAGCAGCCAAGATCTCCGGGGTCCGAGGGGGTCACCCCTCCACTTT	CAEKDGQKLLF_CASSQDLRGPRGSPLHF	TRAV5.TRAJ16.TRAC_TGTGCAGAGAAAGATGGCCAGAAGCTGCTCTTT_TRBV4-1.TRBJ1-6..TRBC1_TGCGCCAGCAGCCAAGATCTCCGGGGTCCGAGGGGGTCACCCCTCCACTTT	T-AB
HC1_Ctrl_AAACGGGCACTTACGA-1	HC1	Ctrl	TRAV20.TRAJ22.TRAC	CAVASGSARQLTF	TGTGCTGTCGCTTCTGGTTCTGCAAGGCAACTGACCTTT	TRBV19.TRBJ1-1..TRBC1	CASKELMNTEAFF	TGTGCCAGTAAGGAGCTAATGAACACTGAAGCTTTCTTT	TRAV20.TRAJ22.TRAC_TRBV19.TRBJ1-1..TRBC1	TGTGCTGTCGCTTCTGGTTCTGCAAGGCAACTGACCTTT_TGTGCCAGTAAGGAGCTAATGAACACTGAAGCTTTCTTT	CAVASGSARQLTF_CASKELMNTEAFF	TRAV20.TRAJ22.TRAC_TGTGCTGTCGCTTCTGGTTCTGCAAGGCAACTGACCTTT_TRBV19.TRBJ1-1..TRBC1_TGTGCCAGTAAGGAGCTAATGAACACTGAAGCTTTCTTT	T-AB
HC1_Ctrl_AAACGGGCAGCCACCA-1	HC1	Ctrl	TRAV29DV5.TRAJ57.TRAC	CAAKGTQGGSEKLVF	TGTGCAGCAAAAGGGACTCAGGGCGGATCTGAAAAGCTGGTCTTT	TRBV7-9.TRBJ1-6.TRBD1.TRBC1	CASSFRVKGHNSPLHF	TGTGCCAGCAGCTTCAGGGTAAAGGGGCACAATTCACCCCTCCACTTT	TRAV29DV5.TRAJ57.TRAC_TRBV7-9.TRBJ1-6.TRBD1.TRBC1	TGTGCAGCAAAAGGGACTCAGGGCGGATCTGAAAAGCTGGTCTTT_TGTGCCAGCAGCTTCAGGGTAAAGGGGCACAATTCACCCCTCCACTTT	CAAKGTQGGSEKLVF_CASSFRVKGHNSPLHF	TRAV29DV5.TRAJ57.TRAC_TGTGCAGCAAAAGGGACTCAGGGCGGATCTGAAAAGCTGGTCTTT_TRBV7-9.TRBJ1-6.TRBD1.TRBC1_TGTGCCAGCAGCTTCAGGGTAAAGGGGCACAATTCACCCCTCCACTTT	T-AB
HC1_Ctrl_AAACGGGCATCGATTG-1	HC1	Ctrl				TRBV20-1.TRBJ2-1..TRBC2	CSASWAGGSSYNEQFF	TGCAGTGCTAGTTGGGCGGGGGGGTCCTCCTACAATGAGCAGTTCTTC	NA_TRBV20-1.TRBJ2-1..TRBC2	NA_TGCAGTGCTAGTTGGGCGGGGGGGTCCTCCTACAATGAGCAGTTCTTC	NA_CSASWAGGSSYNEQFF	NA_NA_TRBV20-1.TRBJ2-1..TRBC2_TGCAGTGCTAGTTGGGCGGGGGGGTCCTCCTACAATGAGCAGTTCTTC	T-AB
HC1_Ctrl_AAACGGGCATTGAGCT-1	HC1	Ctrl	TRAV1-2.TRAJ12.TRAC	CAVMDSSYKLIF	TGTGCTGTGATGGATAGCAGCTATAAATTGATCTTC				TRAV1-2.TRAJ12.TRAC_NA	TGTGCTGTGATGGATAGCAGCTATAAATTGATCTTC_NA	CAVMDSSYKLIF_NA	TRAV1-2.TRAJ12.TRAC_TGTGCTGTGATGGATAGCAGCTATAAATTGATCTTC_NA_NA	T-AB
HC1_Ctrl_AAACGGGGTAAGTGTA-1	HC1	Ctrl	TRAV25.TRAJ39.TRAC	CAGPVNAGNMLTF	TGTGCAGGGCCTGTTAATGCAGGCAACATGCTCACCTTT	TRBV7-2.TRBJ2-7..TRBC2	CASRGQGGRSYEQYF	TGTGCCAGCAGGGGACAGGGAGGACGGTCCTACGAGCAGTACTTC	TRAV25.TRAJ39.TRAC_TRBV7-2.TRBJ2-7..TRBC2	TGTGCAGGGCCTGTTAATGCAGGCAACATGCTCACCTTT_TGTGCCAGCAGGGGACAGGGAGGACGGTCCTACGAGCAGTACTTC	CAGPVNAGNMLTF_CASRGQGGRSYEQYF	TRAV25.TRAJ39.TRAC_TGTGCAGGGCCTGTTAATGCAGGCAACATGCTCACCTTT_TRBV7-2.TRBJ2-7..TRBC2_TGTGCCAGCAGGGGACAGGGAGGACGGTCCTACGAGCAGTACTTC	T-AB
HC1_Ctrl_AAACGGGGTCGCTTTC-1	HC1	Ctrl	TRAV22.TRAJ17.TRAC	CAVVVAAGNKLTF	TGTGCTGTGGTAGTGGCTGCAGGCAACAAGCTAACTTTT	TRBV4-3.TRBJ2-1.TRBD1.TRBC2	CASSQAPPGTGSYNEQFF	TGCGCCAGCAGCCAAGCTCCGCCCGGGACAGGCTCCTACAATGAGCAGTTCTTC	TRAV22.TRAJ17.TRAC_TRBV4-3.TRBJ2-1.TRBD1.TRBC2	TGTGCTGTGGTAGTGGCTGCAGGCAACAAGCTAACTTTT_TGCGCCAGCAGCCAAGCTCCGCCCGGGACAGGCTCCTACAATGAGCAGTTCTTC	CAVVVAAGNKLTF_CASSQAPPGTGSYNEQFF	TRAV22.TRAJ17.TRAC_TGTGCTGTGGTAGTGGCTGCAGGCAACAAGCTAACTTTT_TRBV4-3.TRBJ2-1.TRBD1.TRBC2_TGCGCCAGCAGCCAAGCTCCGCCCGGGACAGGCTCCTACAATGAGCAGTTCTTC	T-AB
HC1_Ctrl_AAACGGGGTCTCCCTA-1	HC1	Ctrl	TRAV35.TRAJ34.TRAC	CAGQSGADKLIF	TGTGCTGGGCAGTCGGGCGCCGACAAGCTCATCTTT	TRBV4-2.TRBJ2-5.TRBD2.TRBC2	CASSQVPGTSGRAQETQYF	TGTGCCAGCAGCCAAGTTCCCGGGACTAGCGGGAGGGCGCAAGAGACCCAGTACTTC	TRAV35.TRAJ34.TRAC_TRBV4-2.TRBJ2-5.TRBD2.TRBC2	TGTGCTGGGCAGTCGGGCGCCGACAAGCTCATCTTT_TGTGCCAGCAGCCAAGTTCCCGGGACTAGCGGGAGGGCGCAAGAGACCCAGTACTTC	CAGQSGADKLIF_CASSQVPGTSGRAQETQYF	TRAV35.TRAJ34.TRAC_TGTGCTGGGCAGTCGGGCGCCGACAAGCTCATCTTT_TRBV4-2.TRBJ2-5.TRBD2.TRBC2_TGTGCCAGCAGCCAAGTTCCCGGGACTAGCGGGAGGGCGCAAGAGACCCAGTACTTC	T-AB
HC1_Ctrl_AAACGGGGTGTATGGG-1	HC1	Ctrl	TRAV21.TRAJ44.TRAC	CAVTGTASKLTF	TGTGCTGTTACCGGCACTGCCAGTAAACTCACCTTT	TRBV6-3.TRBJ2-1..TRBC2	CASSDLPGYEQFF	TGTGCCAGCAGTGACCTCCCAGGCTATGAGCAGTTCTTC	TRAV21.TRAJ44.TRAC_TRBV6-3.TRBJ2-1..TRBC2	TGTGCTGTTACCGGCACTGCCAGTAAACTCACCTTT_TGTGCCAGCAGTGACCTCCCAGGCTATGAGCAGTTCTTC	CAVTGTASKLTF_CASSDLPGYEQFF	TRAV21.TRAJ44.TRAC_TGTGCTGTTACCGGCACTGCCAGTAAACTCACCTTT_TRBV6-3.TRBJ2-1..TRBC2_TGTGCCAGCAGTGACCTCCCAGGCTATGAGCAGTTCTTC	T-AB
HC1_Ctrl_AAACGGGGTTATGCGT-1	HC1	Ctrl	TRAV17.TRAJ58.TRAC	CATDKETSGSRLTF	TGTGCTACGGACAAAGAAACCAGTGGCTCTAGGTTGACCTTT	TRBV7-9.TRBJ2-3..TRBC2	CASRPKWGGKLTDTQYF	TGTGCCAGCAGACCTAAGTGGGGGGGCAAGCTCACAGATACGCAGTATTTT	TRAV17.TRAJ58.TRAC_TRBV7-9.TRBJ2-3..TRBC2	TGTGCTACGGACAAAGAAACCAGTGGCTCTAGGTTGACCTTT_TGTGCCAGCAGACCTAAGTGGGGGGGCAAGCTCACAGATACGCAGTATTTT	CATDKETSGSRLTF_CASRPKWGGKLTDTQYF	TRAV17.TRAJ58.TRAC_TGTGCTACGGACAAAGAAACCAGTGGCTCTAGGTTGACCTTT_TRBV7-9.TRBJ2-3..TRBC2_TGTGCCAGCAGACCTAAGTGGGGGGGCAAGCTCACAGATACGCAGTATTTT	T-AB
HC1_Ctrl_AAACGGGGTTCACGGC-1	HC1	Ctrl	TRAV36DV7.TRAJ40.TRAC	CAVVSSGTYKYIF	TGTGCTGTGGTTAGCTCAGGAACCTACAAATACATCTTT	TRBV19.TRBJ1-5..TRBC1	CASSIVSHQPQHF	TGTGCCAGTAGTATAGTGTCACATCAGCCCCAGCATTTT	TRAV36DV7.TRAJ40.TRAC_TRBV19.TRBJ1-5..TRBC1	TGTGCTGTGGTTAGCTCAGGAACCTACAAATACATCTTT_TGTGCCAGTAGTATAGTGTCACATCAGCCCCAGCATTTT	CAVVSSGTYKYIF_CASSIVSHQPQHF	TRAV36DV7.TRAJ40.TRAC_TGTGCTGTGGTTAGCTCAGGAACCTACAAATACATCTTT_TRBV19.TRBJ1-5..TRBC1_TGTGCCAGTAGTATAGTGTCACATCAGCCCCAGCATTTT	T-AB
HC1_Ctrl_AAACGGGTCCGAATGT-1	HC1	Ctrl											T-AB
HC1_Ctrl_AAACGGGTCCTAGTGA-1	HC1	Ctrl	TRAV29DV5.TRAJ40.TRAC	CAACHPGTYKYIF	TGTGCAGCATGTCACCCAGGAACCTACAAATACATCTTT	TRBV11-1.TRBJ2-3..TRBC2	CASSLSSAGTDTQYF	TGTGCCAGCAGCTTAAGTAGCGCGGGGACAGATACGCAGTATTTT	TRAV29DV5.TRAJ40.TRAC_TRBV11-1.TRBJ2-3..TRBC2	TGTGCAGCATGTCACCCAGGAACCTACAAATACATCTTT_TGTGCCAGCAGCTTAAGTAGCGCGGGGACAGATACGCAGTATTTT	CAACHPGTYKYIF_CASSLSSAGTDTQYF	TRAV29DV5.TRAJ40.TRAC_TGTGCAGCATGTCACCCAGGAACCTACAAATACATCTTT_TRBV11-1.TRBJ2-3..TRBC2_TGTGCCAGCAGCTTAAGTAGCGCGGGGACAGATACGCAGTATTTT	T-AB
HC1_Ctrl_AAACGGGTCCTCAATT-1	HC1	Ctrl	TRAV12-1.TRAJ34.TRAC	CVTEGNTDKLIF	TGTGTGACGGAGGGGAACACCGACAAGCTCATCTTT	TRBV5-1.TRBJ1-1..TRBC1	CASSEGIGTEAFF	TGCGCCAGCAGCGAAGGGATCGGCACTGAAGCTTTCTTT	TRAV12-1.TRAJ34.TRAC_TRBV5-1.TRBJ1-1..TRBC1	TGTGTGACGGAGGGGAACACCGACAAGCTCATCTTT_TGCGCCAGCAGCGAAGGGATCGGCACTGAAGCTTTCTTT	CVTEGNTDKLIF_CASSEGIGTEAFF	TRAV12-1.TRAJ34.TRAC_TGTGTGACGGAGGGGAACACCGACAAGCTCATCTTT_TRBV5-1.TRBJ1-1..TRBC1_TGCGCCAGCAGCGAAGGGATCGGCACTGAAGCTTTCTTT	T-AB
HC1_Ctrl_AAACGGGTCCTTTCTC-1	HC1	Ctrl	TRAV36DV7.TRAJ33.TRAC	CAVGTGNYQLIW	TGTGCTGTGGGTACGGGCAACTATCAGTTAATCTGG	TRBV30.TRBJ2-5..TRBC2	CAWSRGQTQARQTQYF	TGTGCCTGGAGTAGGGGACAAACTCAGGCAAGGCAGACCCAGTACTTC	TRAV36DV7.TRAJ33.TRAC_TRBV30.TRBJ2-5..TRBC2	TGTGCTGTGGGTACGGGCAACTATCAGTTAATCTGG_TGTGCCTGGAGTAGGGGACAAACTCAGGCAAGGCAGACCCAGTACTTC	CAVGTGNYQLIW_CAWSRGQTQARQTQYF	TRAV36DV7.TRAJ33.TRAC_TGTGCTGTGGGTACGGGCAACTATCAGTTAATCTGG_TRBV30.TRBJ2-5..TRBC2_TGTGCCTGGAGTAGGGGACAAACTCAGGCAAGGCAGACCCAGTACTTC	T-AB
HC1_Ctrl_AAACGGGTCGTAGATC-1	HC1	Ctrl	TRAV4.TRAJ23.TRAC	CLVGDGEGKLIF	TGCCTCGTGGGTGACGGCGAAGGAAAGCTTATCTTC	TRBV2.TRBJ2-5.TRBD1.TRBC2	CASSGLGQETQYF	TGTGCCAGCAGTGGTTTGGGACAAGAGACCCAGTACTTC	TRAV4.TRAJ23.TRAC_TRBV2.TRBJ2-5.TRBD1.TRBC2	TGCCTCGTGGGTGACGGCGAAGGAAAGCTTATCTTC_TGTGCCAGCAGTGGTTTGGGACAAGAGACCCAGTACTTC	CLVGDGEGKLIF_CASSGLGQETQYF	TRAV4.TRAJ23.TRAC_TGCCTCGTGGGTGACGGCGAAGGAAAGCTTATCTTC_TRBV2.TRBJ2-5.TRBD1.TRBC2_TGTGCCAGCAGTGGTTTGGGACAAGAGACCCAGTACTTC	T-AB
HC1_Ctrl_AAACGGGTCTGATTCT-1	HC1	Ctrl	TRAV1-1.TRAJ20.TRAC;TRAV8-2.TRAJ40.TRAC	CAVRSNDYKLSF;CVVSVPGSGTYKYIF	TGCGCTGTGAGATCTAACGACTACAAGCTCAGCTTT;TGTGTTGTGAGTGTCCCTGGCTCAGGAACCTACAAATACATCTTT	TRBV20-1.TRBJ1-3..TRBC1	CSASEMYRPGNTIYF	TGCAGTGCTAGTGAGATGTACAGGCCTGGAAACACCATATATTTT	TRAV1-1.TRAJ20.TRAC;TRAV8-2.TRAJ40.TRAC_TRBV20-1.TRBJ1-3..TRBC1	TGCGCTGTGAGATCTAACGACTACAAGCTCAGCTTT;TGTGTTGTGAGTGTCCCTGGCTCAGGAACCTACAAATACATCTTT_TGCAGTGCTAGTGAGATGTACAGGCCTGGAAACACCATATATTTT	CAVRSNDYKLSF;CVVSVPGSGTYKYIF_CSASEMYRPGNTIYF	TRAV1-1.TRAJ20.TRAC;TRAV8-2.TRAJ40.TRAC_TGCGCTGTGAGATCTAACGACTACAAGCTCAGCTTT;TGTGTTGTGAGTGTCCCTGGCTCAGGAACCTACAAATACATCTTT_TRBV20-1.TRBJ1-3..TRBC1_TGCAGTGCTAGTGAGATGTACAGGCCTGGAAACACCATATATTTT	T-AB
HC1_Ctrl_AAAGATGAGATGCGAC-1	HC1	Ctrl	TRAV12-2.TRAJ48.TRAC;TRAV14DV4.TRAJ48.TRAC	CAVIRANFGNEKLTF;CAMRSNFGNEKLTF	TGTGCCGTGATCAGGGCTAACTTTGGAAATGAGAAATTAACCTTT;TGTGCAATGAGGTCTAACTTTGGAAATGAGAAATTAACCTTT	TRBV6-1.TRBJ1-5..TRBC1	CASSERTGRNQPQHF	TGTGCCAGCAGTGAGAGGACAGGACGGAATCAGCCCCAGCATTTT	TRAV12-2.TRAJ48.TRAC;TRAV14DV4.TRAJ48.TRAC_TRBV6-1.TRBJ1-5..TRBC1	TGTGCCGTGATCAGGGCTAACTTTGGAAATGAGAAATTAACCTTT;TGTGCAATGAGGTCTAACTTTGGAAATGAGAAATTAACCTTT_TGTGCCAGCAGTGAGAGGACAGGACGGAATCAGCCCCAGCATTTT	CAVIRANFGNEKLTF;CAMRSNFGNEKLTF_CASSERTGRNQPQHF	TRAV12-2.TRAJ48.TRAC;TRAV14DV4.TRAJ48.TRAC_TGTGCCGTGATCAGGGCTAACTTTGGAAATGAGAAATTAACCTTT;TGTGCAATGAGGTCTAACTTTGGAAATGAGAAATTAACCTTT_TRBV6-1.TRBJ1-5..TRBC1_TGTGCCAGCAGTGAGAGGACAGGACGGAATCAGCCCCAGCATTTT	T-AB
HC1_Ctrl_AAAGATGAGCTAAACA-1	HC1	Ctrl	TRAV8-2.TRAJ29.TRAC	CVVSDWTPLVF	TGTGTTGTGAGTGACTGGACACCTCTTGTCTTT	TRBV19.TRBJ1-5..TRBC1	CASSIDSSNQPQHF	TGTGCCAGTAGTATCGACAGTAGCAATCAGCCCCAGCATTTT	TRAV8-2.TRAJ29.TRAC_TRBV19.TRBJ1-5..TRBC1	TGTGTTGTGAGTGACTGGACACCTCTTGTCTTT_TGTGCCAGTAGTATCGACAGTAGCAATCAGCCCCAGCATTTT	CVVSDWTPLVF_CASSIDSSNQPQHF	TRAV8-2.TRAJ29.TRAC_TGTGTTGTGAGTGACTGGACACCTCTTGTCTTT_TRBV19.TRBJ1-5..TRBC1_TGTGCCAGTAGTATCGACAGTAGCAATCAGCCCCAGCATTTT	T-AB
HC1_Ctrl_AAAGATGAGTTTAGGA-1	HC1	Ctrl	TRAV1-2.TRAJ34.TRAC	CAVSDTDKLIF	TGTGCTGTGTCCGACACCGACAAGCTCATCTTT	TRBV4-3.TRBJ2-3..TRBC2	CASSQAPLAANTDTQYF	TGCGCCAGCAGCCAAGCCCCGCTAGCGGCCAACACAGATACGCAGTATTTT	TRAV1-2.TRAJ34.TRAC_TRBV4-3.TRBJ2-3..TRBC2	TGTGCTGTGTCCGACACCGACAAGCTCATCTTT_TGCGCCAGCAGCCAAGCCCCGCTAGCGGCCAACACAGATACGCAGTATTTT	CAVSDTDKLIF_CASSQAPLAANTDTQYF	TRAV1-2.TRAJ34.TRAC_TGTGCTGTGTCCGACACCGACAAGCTCATCTTT_TRBV4-3.TRBJ2-3..TRBC2_TGCGCCAGCAGCCAAGCCCCGCTAGCGGCCAACACAGATACGCAGTATTTT	T-AB
HC1_Ctrl_AAAGATGCACCAACCG-1	HC1	Ctrl	TRAV8-4.TRAJ52.TRAC	CAVSEIAGGTSYGKLTF	TGTGCTGTGAGTGAGATTGCTGGTGGTACTAGCTATGGAAAGCTGACATTT	TRBV7-9.TRBJ1-2..TRBC1	CASSSTGGYTF	TGTGCCAGCAGCTCCACCGGTGGCTACACCTTC	TRAV8-4.TRAJ52.TRAC_TRBV7-9.TRBJ1-2..TRBC1	TGTGCTGTGAGTGAGATTGCTGGTGGTACTAGCTATGGAAAGCTGACATTT_TGTGCCAGCAGCTCCACCGGTGGCTACACCTTC	CAVSEIAGGTSYGKLTF_CASSSTGGYTF	TRAV8-4.TRAJ52.TRAC_TGTGCTGTGAGTGAGATTGCTGGTGGTACTAGCTATGGAAAGCTGACATTT_TRBV7-9.TRBJ1-2..TRBC1_TGTGCCAGCAGCTCCACCGGTGGCTACACCTTC	T-AB
HC1_Ctrl_AAAGATGGTAAGAGGA-1	HC1	Ctrl				TRBV5-1.TRBJ1-6..TRBC1	CASSLGMPDSPLHF	TGCGCCAGCAGCTTGGGTATGCCCGATTCACCCCTCCACTTT	NA_TRBV5-1.TRBJ1-6..TRBC1	NA_TGCGCCAGCAGCTTGGGTATGCCCGATTCACCCCTCCACTTT	NA_CASSLGMPDSPLHF	NA_NA_TRBV5-1.TRBJ1-6..TRBC1_TGCGCCAGCAGCTTGGGTATGCCCGATTCACCCCTCCACTTT	T-AB
HC1_Ctrl_AAAGATGGTCTTCAAG-1	HC1	Ctrl											T-AB
HC1_Ctrl_AAAGATGGTGACGGTA-1	HC1	Ctrl	TRAV12-3.TRAJ27.TRAC	CAMSANTNAGKSTF	TGTGCAATGAGCGCGAACACCAATGCAGGCAAATCAACCTTT	TRBV11-1.TRBJ2-2..TRBC2	CASSLVRSVTGELFF	TGTGCCAGCAGCTTAGTTCGTAGTGTCACCGGGGAGCTGTTTTTT	TRAV12-3.TRAJ27.TRAC_TRBV11-1.TRBJ2-2..TRBC2	TGTGCAATGAGCGCGAACACCAATGCAGGCAAATCAACCTTT_TGTGCCAGCAGCTTAGTTCGTAGTGTCACCGGGGAGCTGTTTTTT	CAMSANTNAGKSTF_CASSLVRSVTGELFF	TRAV12-3.TRAJ27.TRAC_TGTGCAATGAGCGCGAACACCAATGCAGGCAAATCAACCTTT_TRBV11-1.TRBJ2-2..TRBC2_TGTGCCAGCAGCTTAGTTCGTAGTGTCACCGGGGAGCTGTTTTTT	T-AB
HC1_Ctrl_AAAGATGTCCAAGCCG-1	HC1	Ctrl				TRBV30.TRBJ1-1..TRBC1	CAWSLYGTDTEAFF	TGTGCCTGGAGCCTATATGGGACGGACACTGAAGCTTTCTTT	NA_TRBV30.TRBJ1-1..TRBC1	NA_TGTGCCTGGAGCCTATATGGGACGGACACTGAAGCTTTCTTT	NA_CAWSLYGTDTEAFF	NA_NA_TRBV30.TRBJ1-1..TRBC1_TGTGCCTGGAGCCTATATGGGACGGACACTGAAGCTTTCTTT	T-AB
HC1_Ctrl_AAAGATGTCGCAAGCC-1	HC1	Ctrl	TRAV12-2.TRAJ17.TRAC;TRAV14DV4.TRAJ16.TRAC	CAVNGAAGNKLTF;CAMRERRGGQKLLF	TGTGCCGTGAACGGAGCTGCAGGCAACAAGCTAACTTTT;TGTGCAATGAGAGAGCGCCGGGGAGGCCAGAAGCTGCTCTTT	TRBV24-1.TRBJ1-2..TRBC1	CATRGRGFEGYTF	TGTGCCACCAGGGGTCGTGGGTTCGAGGGCTACACCTTC	TRAV12-2.TRAJ17.TRAC;TRAV14DV4.TRAJ16.TRAC_TRBV24-1.TRBJ1-2..TRBC1	TGTGCCGTGAACGGAGCTGCAGGCAACAAGCTAACTTTT;TGTGCAATGAGAGAGCGCCGGGGAGGCCAGAAGCTGCTCTTT_TGTGCCACCAGGGGTCGTGGGTTCGAGGGCTACACCTTC	CAVNGAAGNKLTF;CAMRERRGGQKLLF_CATRGRGFEGYTF	TRAV12-2.TRAJ17.TRAC;TRAV14DV4.TRAJ16.TRAC_TGTGCCGTGAACGGAGCTGCAGGCAACAAGCTAACTTTT;TGTGCAATGAGAGAGCGCCGGGGAGGCCAGAAGCTGCTCTTT_TRBV24-1.TRBJ1-2..TRBC1_TGTGCCACCAGGGGTCGTGGGTTCGAGGGCTACACCTTC	T-AB
HC1_Ctrl_AAAGATGTCTACGAGT-1	HC1	Ctrl	TRAV2.TRAJ21.TRAC;TRAV8-1.TRAJ27.TRAC	CAPTLNKFYF;CAVNALGAGKSTF	TGTGCTCCAACCCTCAACAAATTTTACTTT;TGTGCCGTGAATGCGCTGGGTGCAGGCAAATCAACCTTT	TRBV20-1.TRBJ2-7.TRBD2.TRBC2	CSAGTSGTSYEQYF	TGCAGTGCTGGGACTAGCGGGACTTCCTACGAGCAGTACTTC	TRAV2.TRAJ21.TRAC;TRAV8-1.TRAJ27.TRAC_TRBV20-1.TRBJ2-7.TRBD2.TRBC2	TGTGCTCCAACCCTCAACAAATTTTACTTT;TGTGCCGTGAATGCGCTGGGTGCAGGCAAATCAACCTTT_TGCAGTGCTGGGACTAGCGGGACTTCCTACGAGCAGTACTTC	CAPTLNKFYF;CAVNALGAGKSTF_CSAGTSGTSYEQYF	TRAV2.TRAJ21.TRAC;TRAV8-1.TRAJ27.TRAC_TGTGCTCCAACCCTCAACAAATTTTACTTT;TGTGCCGTGAATGCGCTGGGTGCAGGCAAATCAACCTTT_TRBV20-1.TRBJ2-7.TRBD2.TRBC2_TGCAGTGCTGGGACTAGCGGGACTTCCTACGAGCAGTACTTC	T-AB
HC1_Ctrl_AAAGCAAAGAACAACT-1	HC1	Ctrl				TRBV3-1.TRBJ1-2..TRBC1	CASSQGGGGLYGYTF	TGTGCCAGCAGCCAAGGCGGGGGAGGGCTCTATGGCTACACCTTC	NA_TRBV3-1.TRBJ1-2..TRBC1	NA_TGTGCCAGCAGCCAAGGCGGGGGAGGGCTCTATGGCTACACCTTC	NA_CASSQGGGGLYGYTF	NA_NA_TRBV3-1.TRBJ1-2..TRBC1_TGTGCCAGCAGCCAAGGCGGGGGAGGGCTCTATGGCTACACCTTC	T-AB
HC1_Ctrl_AAAGCAAAGATCCCGC-1	HC1	Ctrl	TRAV39.TRAJ42.TRAC	CAVVVEGGSQGNLIF	TGTGCCGTGGTGGTAGAGGGAGGAAGCCAAGGAAATCTCATCTTT	TRBV29-1.TRBJ2-7..TRBC2	CSVEIGIGQYF	TGCAGCGTTGAAATAGGGATCGGGCAGTACTTC	TRAV39.TRAJ42.TRAC_TRBV29-1.TRBJ2-7..TRBC2	TGTGCCGTGGTGGTAGAGGGAGGAAGCCAAGGAAATCTCATCTTT_TGCAGCGTTGAAATAGGGATCGGGCAGTACTTC	CAVVVEGGSQGNLIF_CSVEIGIGQYF	TRAV39.TRAJ42.TRAC_TGTGCCGTGGTGGTAGAGGGAGGAAGCCAAGGAAATCTCATCTTT_TRBV29-1.TRBJ2-7..TRBC2_TGCAGCGTTGAAATAGGGATCGGGCAGTACTTC	T-AB
HC1_Ctrl_AAAGCAAAGCGATATA-1	HC1	Ctrl	TRAV20.TRAJ52.TRAC	CAVGAGGTSYGKLTF	TGTGCTGTGGGGGCTGGTGGTACTAGCTATGGAAAGCTGACATTT	TRBV27.TRBJ2-2..TRBC2	CASRKGGTGELFF	TGTGCCAGCAGGAAGGGGGGAACCGGGGAGCTGTTTTTT	TRAV20.TRAJ52.TRAC_TRBV27.TRBJ2-2..TRBC2	TGTGCTGTGGGGGCTGGTGGTACTAGCTATGGAAAGCTGACATTT_TGTGCCAGCAGGAAGGGGGGAACCGGGGAGCTGTTTTTT	CAVGAGGTSYGKLTF_CASRKGGTGELFF	TRAV20.TRAJ52.TRAC_TGTGCTGTGGGGGCTGGTGGTACTAGCTATGGAAAGCTGACATTT_TRBV27.TRBJ2-2..TRBC2_TGTGCCAGCAGGAAGGGGGGAACCGGGGAGCTGTTTTTT	T-AB
HC1_Ctrl_AAAGCAAAGCGCTCCA-1	HC1	Ctrl											T-AB
HC1_Ctrl_AAAGCAAAGCTAACAA-1	HC1	Ctrl	TRAV8-4.TRAJ42.TRAC	CAVILLGQGNLIF	TGTGCTGTGATTCTACTGGGCCAAGGAAATCTCATCTTT	TRBV20-1.TRBJ2-1.TRBD1.TRBC2	CSAGDRSSYNEQFF	TGCAGTGCCGGGGACAGGAGCTCCTACAATGAGCAGTTCTTC	TRAV8-4.TRAJ42.TRAC_TRBV20-1.TRBJ2-1.TRBD1.TRBC2	TGTGCTGTGATTCTACTGGGCCAAGGAAATCTCATCTTT_TGCAGTGCCGGGGACAGGAGCTCCTACAATGAGCAGTTCTTC	CAVILLGQGNLIF_CSAGDRSSYNEQFF	TRAV8-4.TRAJ42.TRAC_TGTGCTGTGATTCTACTGGGCCAAGGAAATCTCATCTTT_TRBV20-1.TRBJ2-1.TRBD1.TRBC2_TGCAGTGCCGGGGACAGGAGCTCCTACAATGAGCAGTTCTTC	T-AB
HC1_Ctrl_AAAGCAAAGCTAGTTC-1	HC1	Ctrl											T-AB
HC1_Ctrl_AAAGCAACAAACTGTC-1	HC1	Ctrl	TRAV21.TRAJ23.TRAC	CAVPPLYNQGGKLIF	TGTGCTGTGCCCCCTTTGTATAACCAGGGAGGAAAGCTTATCTTC	TRBV29-1.TRBJ2-2..TRBC2	CSVGDPRGGELFF	TGCAGCGTTGGGGACCCTAGGGGCGGGGAGCTGTTTTTT	TRAV21.TRAJ23.TRAC_TRBV29-1.TRBJ2-2..TRBC2	TGTGCTGTGCCCCCTTTGTATAACCAGGGAGGAAAGCTTATCTTC_TGCAGCGTTGGGGACCCTAGGGGCGGGGAGCTGTTTTTT	CAVPPLYNQGGKLIF_CSVGDPRGGELFF	TRAV21.TRAJ23.TRAC_TGTGCTGTGCCCCCTTTGTATAACCAGGGAGGAAAGCTTATCTTC_TRBV29-1.TRBJ2-2..TRBC2_TGCAGCGTTGGGGACCCTAGGGGCGGGGAGCTGTTTTTT	T-AB
HC1_Ctrl_AAAGCAACAATCAGAA-1	HC1	Ctrl	TRAV9-2.TRAJ44.TRAC	CALRLTGTASKLTF	TGTGCTTTGCGCCTTACCGGCACTGCCAGTAAACTCACCTTT	TRBV5-1.TRBJ1-3..TRBC1	CASSAAGSPGNTIYF	TGCGCCAGCAGCGCCGCAGGGTCCCCTGGAAACACCATATATTTT	TRAV9-2.TRAJ44.TRAC_TRBV5-1.TRBJ1-3..TRBC1	TGTGCTTTGCGCCTTACCGGCACTGCCAGTAAACTCACCTTT_TGCGCCAGCAGCGCCGCAGGGTCCCCTGGAAACACCATATATTTT	CALRLTGTASKLTF_CASSAAGSPGNTIYF	TRAV9-2.TRAJ44.TRAC_TGTGCTTTGCGCCTTACCGGCACTGCCAGTAAACTCACCTTT_TRBV5-1.TRBJ1-3..TRBC1_TGCGCCAGCAGCGCCGCAGGGTCCCCTGGAAACACCATATATTTT	T-AB
HC1_Ctrl_AAAGCAACACATTCGA-1	HC1	Ctrl	TRAV8-1.TRAJ29.TRAC	CAVNARSGNTPLVF	TGTGCCGTGAATGCACGGTCAGGAAACACACCTCTTGTCTTT	TRBV14.TRBJ2-1..TRBC2	CASSHRRGQPYNEQFF	TGTGCCAGCAGCCATAGGAGGGGACAACCCTACAATGAGCAGTTCTTC	TRAV8-1.TRAJ29.TRAC_TRBV14.TRBJ2-1..TRBC2	TGTGCCGTGAATGCACGGTCAGGAAACACACCTCTTGTCTTT_TGTGCCAGCAGCCATAGGAGGGGACAACCCTACAATGAGCAGTTCTTC	CAVNARSGNTPLVF_CASSHRRGQPYNEQFF	TRAV8-1.TRAJ29.TRAC_TGTGCCGTGAATGCACGGTCAGGAAACACACCTCTTGTCTTT_TRBV14.TRBJ2-1..TRBC2_TGTGCCAGCAGCCATAGGAGGGGACAACCCTACAATGAGCAGTTCTTC	T-AB
HC1_Ctrl_AAAGCAACACCTGGTG-1	HC1	Ctrl	TRAV12-2.TRAJ28.TRAC	CAVYSGAGSYQLTF	TGTGCCGTATACTCTGGGGCTGGGAGTTACCAACTCACTTTC	TRBV4-3.TRBJ1-2..TRBC1	CASSQEEAAFYGYTF	TGCGCCAGCAGCCAAGAGGAAGCGGCCTTCTATGGCTACACCTTC	TRAV12-2.TRAJ28.TRAC_TRBV4-3.TRBJ1-2..TRBC1	TGTGCCGTATACTCTGGGGCTGGGAGTTACCAACTCACTTTC_TGCGCCAGCAGCCAAGAGGAAGCGGCCTTCTATGGCTACACCTTC	CAVYSGAGSYQLTF_CASSQEEAAFYGYTF	TRAV12-2.TRAJ28.TRAC_TGTGCCGTATACTCTGGGGCTGGGAGTTACCAACTCACTTTC_TRBV4-3.TRBJ1-2..TRBC1_TGCGCCAGCAGCCAAGAGGAAGCGGCCTTCTATGGCTACACCTTC	T-AB
HC1_Ctrl_AAAGCAACACGTCTCT-1	HC1	Ctrl				TRBV11-1.TRBJ1-4..TRBC1	CASSLGTTTNEKLFF	TGTGCCAGCAGCCTGGGGACTACAACTAATGAAAAACTGTTTTTT	NA_TRBV11-1.TRBJ1-4..TRBC1	NA_TGTGCCAGCAGCCTGGGGACTACAACTAATGAAAAACTGTTTTTT	NA_CASSLGTTTNEKLFF	NA_NA_TRBV11-1.TRBJ1-4..TRBC1_TGTGCCAGCAGCCTGGGGACTACAACTAATGAAAAACTGTTTTTT	T-AB
HC1_Ctrl_AAAGCAACATGGATGG-1	HC1	Ctrl	TRAV21.TRAJ13.TRAC	CVFSGGYQKVTF	TGTGTTTTTTCTGGGGGTTACCAGAAAGTTACCTTT	TRBV19.TRBJ1-4..TRBC1	CASSPRQGMSEKLFF	TGTGCCAGTAGTCCCCGACAGGGGATGTCGGAAAAACTGTTTTTT	TRAV21.TRAJ13.TRAC_TRBV19.TRBJ1-4..TRBC1	TGTGTTTTTTCTGGGGGTTACCAGAAAGTTACCTTT_TGTGCCAGTAGTCCCCGACAGGGGATGTCGGAAAAACTGTTTTTT	CVFSGGYQKVTF_CASSPRQGMSEKLFF	TRAV21.TRAJ13.TRAC_TGTGTTTTTTCTGGGGGTTACCAGAAAGTTACCTTT_TRBV19.TRBJ1-4..TRBC1_TGTGCCAGTAGTCCCCGACAGGGGATGTCGGAAAAACTGTTTTTT	T-AB
HC1_Ctrl_AAAGCAACATGGTAGG-1	HC1	Ctrl	TRAV29DV5.TRAJ49.TRAC	CAASAGGNQFYF	TGTGCAGCAAGCGCGGGGGGTAACCAGTTCTATTTT	TRBV6-6.TRBJ1-1..TRBC1	CASRRDSLNTEAFF	TGTGCCAGCAGACGGGACAGTTTGAACACTGAAGCTTTCTTT	TRAV29DV5.TRAJ49.TRAC_TRBV6-6.TRBJ1-1..TRBC1	TGTGCAGCAAGCGCGGGGGGTAACCAGTTCTATTTT_TGTGCCAGCAGACGGGACAGTTTGAACACTGAAGCTTTCTTT	CAASAGGNQFYF_CASRRDSLNTEAFF	TRAV29DV5.TRAJ49.TRAC_TGTGCAGCAAGCGCGGGGGGTAACCAGTTCTATTTT_TRBV6-6.TRBJ1-1..TRBC1_TGTGCCAGCAGACGGGACAGTTTGAACACTGAAGCTTTCTTT	T-AB
HC1_Ctrl_AAAGCAAGTGAAATCA-1	HC1	Ctrl	TRAV14DV4.TRAJ52.TRAC	CAMSAANAGGTSYGKLTF	TGTGCAATGAGCGCGGCTAATGCTGGTGGTACTAGCTATGGAAAGCTGACATTT	TRBV6-5.TRBJ2-7..TRBC2	CASGRRNAQQYF	TGTGCCAGCGGTCGGCGGAACGCACAGCAGTACTTC	TRAV14DV4.TRAJ52.TRAC_TRBV6-5.TRBJ2-7..TRBC2	TGTGCAATGAGCGCGGCTAATGCTGGTGGTACTAGCTATGGAAAGCTGACATTT_TGTGCCAGCGGTCGGCGGAACGCACAGCAGTACTTC	CAMSAANAGGTSYGKLTF_CASGRRNAQQYF	TRAV14DV4.TRAJ52.TRAC_TGTGCAATGAGCGCGGCTAATGCTGGTGGTACTAGCTATGGAAAGCTGACATTT_TRBV6-5.TRBJ2-7..TRBC2_TGTGCCAGCGGTCGGCGGAACGCACAGCAGTACTTC	T-AB
HC1_Ctrl_AAAGCAAGTGAGGGAG-1	HC1	Ctrl											T-AB
HC1_Ctrl_AAAGCAAGTTACGTCA-1	HC1	Ctrl				TRBV3-1.TRBJ2-3..TRBC2	CASSHYSIAGSRLDTQYF	TGTGCCAGCAGCCATTATTCAATAGCGGGTTCCCGACTGGATACGCAGTATTTT	NA_TRBV3-1.TRBJ2-3..TRBC2	NA_TGTGCCAGCAGCCATTATTCAATAGCGGGTTCCCGACTGGATACGCAGTATTTT	NA_CASSHYSIAGSRLDTQYF	NA_NA_TRBV3-1.TRBJ2-3..TRBC2_TGTGCCAGCAGCCATTATTCAATAGCGGGTTCCCGACTGGATACGCAGTATTTT	T-AB
HC1_Ctrl_AAAGCAAGTTCTGGTA-1	HC1	Ctrl	TRAV21.TRAJ54.TRAC	CAVFQGAQKLVF	TGTGCTGTGTTTCAGGGAGCCCAGAAGCTGGTATTT	TRBV3-1.TRBJ2-5..TRBC2;TRBV24-1.TRBJ1-1..TRBC1	CASSQGTSGLQETQYF;CATSDWTGYEAFF	TGTGCCAGCAGCCAAGGGACTAGCGGACTCCAAGAGACCCAGTACTTC;TGTGCCACCAGTGATTGGACAGGTTATGAAGCTTTCTTT	TRAV21.TRAJ54.TRAC_TRBV3-1.TRBJ2-5..TRBC2;TRBV24-1.TRBJ1-1..TRBC1	TGTGCTGTGTTTCAGGGAGCCCAGAAGCTGGTATTT_TGTGCCAGCAGCCAAGGGACTAGCGGACTCCAAGAGACCCAGTACTTC;TGTGCCACCAGTGATTGGACAGGTTATGAAGCTTTCTTT	CAVFQGAQKLVF_CASSQGTSGLQETQYF;CATSDWTGYEAFF	TRAV21.TRAJ54.TRAC_TGTGCTGTGTTTCAGGGAGCCCAGAAGCTGGTATTT_TRBV3-1.TRBJ2-5..TRBC2;TRBV24-1.TRBJ1-1..TRBC1_TGTGCCAGCAGCCAAGGGACTAGCGGACTCCAAGAGACCCAGTACTTC;TGTGCCACCAGTGATTGGACAGGTTATGAAGCTTTCTTT	T-AB
HC1_Ctrl_AAAGCAATCACTTATC-1	HC1	Ctrl	TRAV13-2.TRAJ57.TRAC;TRAV5.TRAJ22.TRAC	CAEIQGGSEKLVF;CAEGNSGSARQLTF	TGTGCAGAGATCCAGGGCGGATCTGAAAAGCTGGTCTTT;TGTGCAGAGGGTAATTCTGGTTCTGCAAGGCAACTGACCTTT	TRBV20-1.TRBJ1-1..TRBC1	CSARDRLDGSWKNTEAFF	TGCAGTGCTAGAGATAGATTGGACGGATCATGGAAGAACACTGAAGCTTTCTTT	TRAV13-2.TRAJ57.TRAC;TRAV5.TRAJ22.TRAC_TRBV20-1.TRBJ1-1..TRBC1	TGTGCAGAGATCCAGGGCGGATCTGAAAAGCTGGTCTTT;TGTGCAGAGGGTAATTCTGGTTCTGCAAGGCAACTGACCTTT_TGCAGTGCTAGAGATAGATTGGACGGATCATGGAAGAACACTGAAGCTTTCTTT	CAEIQGGSEKLVF;CAEGNSGSARQLTF_CSARDRLDGSWKNTEAFF	TRAV13-2.TRAJ57.TRAC;TRAV5.TRAJ22.TRAC_TGTGCAGAGATCCAGGGCGGATCTGAAAAGCTGGTCTTT;TGTGCAGAGGGTAATTCTGGTTCTGCAAGGCAACTGACCTTT_TRBV20-1.TRBJ1-1..TRBC1_TGCAGTGCTAGAGATAGATTGGACGGATCATGGAAGAACACTGAAGCTTTCTTT	T-AB
HC1_Ctrl_AAAGCAATCCAAAGTC-1	HC1	Ctrl	TRAV9-2.TRAJ48.TRAC	CALSRNFGNEKLTF	TGTGCTCTGAGCCGGAACTTTGGAAATGAGAAATTAACCTTT	TRBV11-1.TRBJ2-4..TRBC2	CASSPPRQGGPKNIQYF	TGTGCCAGCAGCCCCCCCCGGCAGGGGGGTCCCAAAAACATTCAGTACTTC	TRAV9-2.TRAJ48.TRAC_TRBV11-1.TRBJ2-4..TRBC2	TGTGCTCTGAGCCGGAACTTTGGAAATGAGAAATTAACCTTT_TGTGCCAGCAGCCCCCCCCGGCAGGGGGGTCCCAAAAACATTCAGTACTTC	CALSRNFGNEKLTF_CASSPPRQGGPKNIQYF	TRAV9-2.TRAJ48.TRAC_TGTGCTCTGAGCCGGAACTTTGGAAATGAGAAATTAACCTTT_TRBV11-1.TRBJ2-4..TRBC2_TGTGCCAGCAGCCCCCCCCGGCAGGGGGGTCCCAAAAACATTCAGTACTTC	T-AB
HC1_Ctrl_AAAGCAATCTGGCGTG-1	HC1	Ctrl	TRAV12-2.TRAJ6.TRAC	CAVNRGALGGSYIPTF	TGTGCCGTGAACAGGGGGGCGTTAGGAGGAAGCTACATACCTACATTT	TRBV27.TRBJ1-4..TRBC1	CASSPRDSLRWNEKLFF	TGTGCCAGCAGTCCAAGGGACAGTCTTCGGTGGAATGAAAAACTGTTTTTT	TRAV12-2.TRAJ6.TRAC_TRBV27.TRBJ1-4..TRBC1	TGTGCCGTGAACAGGGGGGCGTTAGGAGGAAGCTACATACCTACATTT_TGTGCCAGCAGTCCAAGGGACAGTCTTCGGTGGAATGAAAAACTGTTTTTT	CAVNRGALGGSYIPTF_CASSPRDSLRWNEKLFF	TRAV12-2.TRAJ6.TRAC_TGTGCCGTGAACAGGGGGGCGTTAGGAGGAAGCTACATACCTACATTT_TRBV27.TRBJ1-4..TRBC1_TGTGCCAGCAGTCCAAGGGACAGTCTTCGGTGGAATGAAAAACTGTTTTTT	T-AB
HC1_Ctrl_AAAGCAATCTTACCTA-1	HC1	Ctrl	TRAV30.TRAJ58.TRAC	CGTEAETSGSRLTF	TGTGGCACAGAGGCAGAAACCAGTGGCTCTAGGTTGACCTTT	TRBV5-1.TRBJ1-1..TRBC1	CASRLGAAEAFF	TGCGCCAGCAGATTGGGGGCGGCTGAAGCTTTCTTT	TRAV30.TRAJ58.TRAC_TRBV5-1.TRBJ1-1..TRBC1	TGTGGCACAGAGGCAGAAACCAGTGGCTCTAGGTTGACCTTT_TGCGCCAGCAGATTGGGGGCGGCTGAAGCTTTCTTT	CGTEAETSGSRLTF_CASRLGAAEAFF	TRAV30.TRAJ58.TRAC_TGTGGCACAGAGGCAGAAACCAGTGGCTCTAGGTTGACCTTT_TRBV5-1.TRBJ1-1..TRBC1_TGCGCCAGCAGATTGGGGGCGGCTGAAGCTTTCTTT	T-AB
HC1_Ctrl_AAAGTAGAGAAACGCC-1	HC1	Ctrl	TRAV9-2.TRAJ57.TRAC	CALSGLPQGGSEKLVF	TGTGCTCTGAGTGGCCTCCCTCAGGGCGGATCTGAAAAGCTGGTCTTT	TRBV6-3.TRBJ2-7..TRBC2	CASSYPWGESGLAYEQYF	TGTGCCAGCAGTTACCCCTGGGGGGAAAGCGGGCTGGCCTACGAGCAGTACTTC	TRAV9-2.TRAJ57.TRAC_TRBV6-3.TRBJ2-7..TRBC2	TGTGCTCTGAGTGGCCTCCCTCAGGGCGGATCTGAAAAGCTGGTCTTT_TGTGCCAGCAGTTACCCCTGGGGGGAAAGCGGGCTGGCCTACGAGCAGTACTTC	CALSGLPQGGSEKLVF_CASSYPWGESGLAYEQYF	TRAV9-2.TRAJ57.TRAC_TGTGCTCTGAGTGGCCTCCCTCAGGGCGGATCTGAAAAGCTGGTCTTT_TRBV6-3.TRBJ2-7..TRBC2_TGTGCCAGCAGTTACCCCTGGGGGGAAAGCGGGCTGGCCTACGAGCAGTACTTC	T-AB
HC1_Ctrl_AAAGTAGAGCAAATCA-1	HC1	Ctrl				TRBV28.TRBJ2-7.TRBD1.	CASSPGQGYEQYF	TGTGCCAGCAGTCCGGGACAGGGCTACGAGCAGTACTTC	NA_TRBV28.TRBJ2-7.TRBD1.	NA_TGTGCCAGCAGTCCGGGACAGGGCTACGAGCAGTACTTC	NA_CASSPGQGYEQYF	NA_NA_TRBV28.TRBJ2-7.TRBD1._TGTGCCAGCAGTCCGGGACAGGGCTACGAGCAGTACTTC	T-AB
HC1_Ctrl_AAAGTAGAGCAGACTG-1	HC1	Ctrl	TRAV41.TRAJ22.TRAC	CAVLASGSARQLTF	TGTGCTGTCCTGGCTTCTGGTTCTGCAAGGCAACTGACCTTT				TRAV41.TRAJ22.TRAC_NA	TGTGCTGTCCTGGCTTCTGGTTCTGCAAGGCAACTGACCTTT_NA	CAVLASGSARQLTF_NA	TRAV41.TRAJ22.TRAC_TGTGCTGTCCTGGCTTCTGGTTCTGCAAGGCAACTGACCTTT_NA_NA	T-AB
HC1_Ctrl_AAAGTAGAGCTAGGCA-1	HC1	Ctrl	TRAV17.TRAJ17.TRAC	CATVYAGNKLTF	TGTGCTACGGTGTATGCAGGCAACAAGCTAACTTTT	TRBV3-1.TRBJ1-3..TRBC1	CASSQDSYGNTIYF	TGTGCCAGCAGCCAAGATTCATATGGAAACACCATATATTTT	TRAV17.TRAJ17.TRAC_TRBV3-1.TRBJ1-3..TRBC1	TGTGCTACGGTGTATGCAGGCAACAAGCTAACTTTT_TGTGCCAGCAGCCAAGATTCATATGGAAACACCATATATTTT	CATVYAGNKLTF_CASSQDSYGNTIYF	TRAV17.TRAJ17.TRAC_TGTGCTACGGTGTATGCAGGCAACAAGCTAACTTTT_TRBV3-1.TRBJ1-3..TRBC1_TGTGCCAGCAGCCAAGATTCATATGGAAACACCATATATTTT	T-AB
HC1_Ctrl_AAAGTAGAGGCTAGCA-1	HC1	Ctrl	TRAV23DV6.TRAJ30.TRAC	CAARSNRDDKIIF	TGTGCAGCAAGGTCGAACAGAGATGACAAGATCATCTTT				TRAV23DV6.TRAJ30.TRAC_NA	TGTGCAGCAAGGTCGAACAGAGATGACAAGATCATCTTT_NA	CAARSNRDDKIIF_NA	TRAV23DV6.TRAJ30.TRAC_TGTGCAGCAAGGTCGAACAGAGATGACAAGATCATCTTT_NA_NA	T-AB
HC1_Ctrl_AAAGTAGCAAGTAGTA-1	HC1	Ctrl	TRAV23DV6.TRAJ54.TRAC	CAASMRQGAQKLVF	TGTGCAGCAAGCATGAGACAGGGAGCCCAGAAGCTGGTATTT	TRBV4-1.TRBJ1-4..TRBC1	CASSPSVNRRNEKLFF	TGCGCCAGCAGCCCTAGCGTGAACAGAAGGAATGAAAAACTGTTTTTT	TRAV23DV6.TRAJ54.TRAC_TRBV4-1.TRBJ1-4..TRBC1	TGTGCAGCAAGCATGAGACAGGGAGCCCAGAAGCTGGTATTT_TGCGCCAGCAGCCCTAGCGTGAACAGAAGGAATGAAAAACTGTTTTTT	CAASMRQGAQKLVF_CASSPSVNRRNEKLFF	TRAV23DV6.TRAJ54.TRAC_TGTGCAGCAAGCATGAGACAGGGAGCCCAGAAGCTGGTATTT_TRBV4-1.TRBJ1-4..TRBC1_TGCGCCAGCAGCCCTAGCGTGAACAGAAGGAATGAAAAACTGTTTTTT	T-AB
HC1_Ctrl_AAAGTAGCACATGTGT-1	HC1	Ctrl				TRBV18.TRBJ1-4.TRBD1.TRBC1	CASSTGTGIINEKLFF	TGTGCCAGCTCAACCGGGACAGGGATCATTAATGAAAAACTGTTTTTT	NA_TRBV18.TRBJ1-4.TRBD1.TRBC1	NA_TGTGCCAGCTCAACCGGGACAGGGATCATTAATGAAAAACTGTTTTTT	NA_CASSTGTGIINEKLFF	NA_NA_TRBV18.TRBJ1-4.TRBD1.TRBC1_TGTGCCAGCTCAACCGGGACAGGGATCATTAATGAAAAACTGTTTTTT	T-AB
HC1_Ctrl_AAAGTAGCACGCTTTC-1	HC1	Ctrl	TRAV24.TRAJ39.TRAC	CAFAGVNAGNMLTF	TGTGCCTTTGCCGGCGTAAATGCAGGCAACATGCTCACCTTT	TRBV7-2.TRBJ2-7..TRBC2	CASSSSGPIYYEQYF	TGTGCCAGCAGCTCGTCGGGCCCTATCTACTACGAGCAGTACTTC	TRAV24.TRAJ39.TRAC_TRBV7-2.TRBJ2-7..TRBC2	TGTGCCTTTGCCGGCGTAAATGCAGGCAACATGCTCACCTTT_TGTGCCAGCAGCTCGTCGGGCCCTATCTACTACGAGCAGTACTTC	CAFAGVNAGNMLTF_CASSSSGPIYYEQYF	TRAV24.TRAJ39.TRAC_TGTGCCTTTGCCGGCGTAAATGCAGGCAACATGCTCACCTTT_TRBV7-2.TRBJ2-7..TRBC2_TGTGCCAGCAGCTCGTCGGGCCCTATCTACTACGAGCAGTACTTC	T-AB
HC1_Ctrl_AAAGTAGCAGGATTGG-1	HC1	Ctrl	TRAV19.TRAJ38.TRAC	CALGLNAGNNRKLIW	TGTGCTCTGGGGCTTAATGCTGGCAACAACCGTAAGCTGATTTGG	TRBV6-6.TRBJ1-3.TRBD1.TRBC1	CASSYSQGARNTIYF	TGTGCCAGCAGTTACTCACAGGGGGCACGGAACACCATATATTTT	TRAV19.TRAJ38.TRAC_TRBV6-6.TRBJ1-3.TRBD1.TRBC1	TGTGCTCTGGGGCTTAATGCTGGCAACAACCGTAAGCTGATTTGG_TGTGCCAGCAGTTACTCACAGGGGGCACGGAACACCATATATTTT	CALGLNAGNNRKLIW_CASSYSQGARNTIYF	TRAV19.TRAJ38.TRAC_TGTGCTCTGGGGCTTAATGCTGGCAACAACCGTAAGCTGATTTGG_TRBV6-6.TRBJ1-3.TRBD1.TRBC1_TGTGCCAGCAGTTACTCACAGGGGGCACGGAACACCATATATTTT	T-AB
HC1_Ctrl_AAAGTAGGTAAATGTG-1	HC1	Ctrl	TRAV8-2.TRAJ42.TRAC	CVVIEEGGSQGNLIF	TGTGTTGTGATCGAGGAAGGAGGAAGCCAAGGAAATCTCATCTTT	TRBV4-1.TRBJ1-3.TRBD1.TRBC1	CASGQGTVGNTIYF	TGCGCCAGCGGACAAGGGACCGTAGGAAACACCATATATTTT	TRAV8-2.TRAJ42.TRAC_TRBV4-1.TRBJ1-3.TRBD1.TRBC1	TGTGTTGTGATCGAGGAAGGAGGAAGCCAAGGAAATCTCATCTTT_TGCGCCAGCGGACAAGGGACCGTAGGAAACACCATATATTTT	CVVIEEGGSQGNLIF_CASGQGTVGNTIYF	TRAV8-2.TRAJ42.TRAC_TGTGTTGTGATCGAGGAAGGAGGAAGCCAAGGAAATCTCATCTTT_TRBV4-1.TRBJ1-3.TRBD1.TRBC1_TGCGCCAGCGGACAAGGGACCGTAGGAAACACCATATATTTT	T-AB
HC1_Ctrl_AAAGTAGGTAGATTAG-1	HC1	Ctrl	TRAV19.TRAJ16.TRAC	CALTLFSDGQKLLF	TGTGCTCTGACCTTGTTTTCAGATGGCCAGAAGCTGCTCTTT	TRBV4-1.TRBJ1-6..TRBC1;TRBV12-3.TRBJ1-1..TRBC1	CASSQDTQADNSPLHF;CASRLDRETGTEAFF	TGCGCCAGCAGCCAAGATACCCAGGCTGATAATTCACCCCTCCACTTT;TGTGCCAGCAGGCTAGACAGGGAAACTGGCACTGAAGCTTTCTTT	TRAV19.TRAJ16.TRAC_TRBV4-1.TRBJ1-6..TRBC1;TRBV12-3.TRBJ1-1..TRBC1	TGTGCTCTGACCTTGTTTTCAGATGGCCAGAAGCTGCTCTTT_TGCGCCAGCAGCCAAGATACCCAGGCTGATAATTCACCCCTCCACTTT;TGTGCCAGCAGGCTAGACAGGGAAACTGGCACTGAAGCTTTCTTT	CALTLFSDGQKLLF_CASSQDTQADNSPLHF;CASRLDRETGTEAFF	TRAV19.TRAJ16.TRAC_TGTGCTCTGACCTTGTTTTCAGATGGCCAGAAGCTGCTCTTT_TRBV4-1.TRBJ1-6..TRBC1;TRBV12-3.TRBJ1-1..TRBC1_TGCGCCAGCAGCCAAGATACCCAGGCTGATAATTCACCCCTCCACTTT;TGTGCCAGCAGGCTAGACAGGGAAACTGGCACTGAAGCTTTCTTT	T-AB
HC1_Ctrl_AAAGTAGGTGATAAAC-1	HC1	Ctrl	TRAV29DV5.TRAJ30.TRAC;TRAV20.TRAJ28.TRAC	CAASAQNRDDKIIF;CAVQARGYSGAGSYQLTF	TGTGCAGCAAGCGCGCAGAACAGAGATGACAAGATCATCTTT;TGTGCTGTGCAGGCTAGGGGATACTCTGGGGCTGGGAGTTACCAACTCACTTTC	TRBV27.TRBJ2-7.TRBD1.TRBC2	CASSRTGGYEQYF	TGTGCCAGCAGTCGGACAGGGGGGTACGAGCAGTACTTC	TRAV29DV5.TRAJ30.TRAC;TRAV20.TRAJ28.TRAC_TRBV27.TRBJ2-7.TRBD1.TRBC2	TGTGCAGCAAGCGCGCAGAACAGAGATGACAAGATCATCTTT;TGTGCTGTGCAGGCTAGGGGATACTCTGGGGCTGGGAGTTACCAACTCACTTTC_TGTGCCAGCAGTCGGACAGGGGGGTACGAGCAGTACTTC	CAASAQNRDDKIIF;CAVQARGYSGAGSYQLTF_CASSRTGGYEQYF	TRAV29DV5.TRAJ30.TRAC;TRAV20.TRAJ28.TRAC_TGTGCAGCAAGCGCGCAGAACAGAGATGACAAGATCATCTTT;TGTGCTGTGCAGGCTAGGGGATACTCTGGGGCTGGGAGTTACCAACTCACTTTC_TRBV27.TRBJ2-7.TRBD1.TRBC2_TGTGCCAGCAGTCGGACAGGGGGGTACGAGCAGTACTTC	T-AB
HC1_Ctrl_AAAGTAGTCACCATAG-1	HC1	Ctrl	TRAV13-1.TRAJ21.TRAC	CAASRGNFNKFYF	TGTGCAGCAAGTAGAGGGAACTTCAACAAATTTTACTTT	TRBV19.TRBJ1-1..TRBC1	CASRQARDSTEAFF	TGTGCCAGTAGACAGGCCAGAGATAGCACTGAAGCTTTCTTT	TRAV13-1.TRAJ21.TRAC_TRBV19.TRBJ1-1..TRBC1	TGTGCAGCAAGTAGAGGGAACTTCAACAAATTTTACTTT_TGTGCCAGTAGACAGGCCAGAGATAGCACTGAAGCTTTCTTT	CAASRGNFNKFYF_CASRQARDSTEAFF	TRAV13-1.TRAJ21.TRAC_TGTGCAGCAAGTAGAGGGAACTTCAACAAATTTTACTTT_TRBV19.TRBJ1-1..TRBC1_TGTGCCAGTAGACAGGCCAGAGATAGCACTGAAGCTTTCTTT	T-AB
HC1_Ctrl_AAAGTAGTCAGGTAAA-1	HC1	Ctrl	TRAV3.TRAJ21.TRAC	CAVRDMRGRNFNKFYF	TGTGCTGTGAGAGACATGAGGGGTCGGAACTTCAACAAATTTTACTTT	TRBV5-6.TRBJ2-3..TRBC2	CASSPDRGTDTQYF	TGTGCCAGCAGCCCTGACAGGGGAACAGATACGCAGTATTTT	TRAV3.TRAJ21.TRAC_TRBV5-6.TRBJ2-3..TRBC2	TGTGCTGTGAGAGACATGAGGGGTCGGAACTTCAACAAATTTTACTTT_TGTGCCAGCAGCCCTGACAGGGGAACAGATACGCAGTATTTT	CAVRDMRGRNFNKFYF_CASSPDRGTDTQYF	TRAV3.TRAJ21.TRAC_TGTGCTGTGAGAGACATGAGGGGTCGGAACTTCAACAAATTTTACTTT_TRBV5-6.TRBJ2-3..TRBC2_TGTGCCAGCAGCCCTGACAGGGGAACAGATACGCAGTATTTT	T-AB
HC1_Ctrl_AAAGTAGTCCAAATGC-1	HC1	Ctrl	TRAV8-2.TRAJ49.TRAC	CVVRRWAGNQFYF	TGTGTTGTGAGACGCTGGGCCGGTAACCAGTTCTATTTT	TRBV4-1.TRBJ2-1..TRBC2	CASSPQLMVAGGGNEQFF	TGCGCCAGCAGCCCTCAACTTATGGTAGCGGGGGGGGGTAATGAGCAGTTCTTC	TRAV8-2.TRAJ49.TRAC_TRBV4-1.TRBJ2-1..TRBC2	TGTGTTGTGAGACGCTGGGCCGGTAACCAGTTCTATTTT_TGCGCCAGCAGCCCTCAACTTATGGTAGCGGGGGGGGGTAATGAGCAGTTCTTC	CVVRRWAGNQFYF_CASSPQLMVAGGGNEQFF	TRAV8-2.TRAJ49.TRAC_TGTGTTGTGAGACGCTGGGCCGGTAACCAGTTCTATTTT_TRBV4-1.TRBJ2-1..TRBC2_TGCGCCAGCAGCCCTCAACTTATGGTAGCGGGGGGGGGTAATGAGCAGTTCTTC	T-AB
HC1_Ctrl_AAATGCCAGGATGCGT-1	HC1	Ctrl	TRAV9-2.TRAJ9.TRAC	CALRRNTGGFKTIF	TGTGCTCTGAGGAGAAATACTGGAGGCTTCAAAACTATCTTT	TRBV6-5.TRBJ2-2.TRBD1.TRBC2	CASRKGRGTENTGELFF	TGTGCCAGCAGAAAGGGGAGGGGGACAGAGAACACCGGGGAGCTGTTTTTT	TRAV9-2.TRAJ9.TRAC_TRBV6-5.TRBJ2-2.TRBD1.TRBC2	TGTGCTCTGAGGAGAAATACTGGAGGCTTCAAAACTATCTTT_TGTGCCAGCAGAAAGGGGAGGGGGACAGAGAACACCGGGGAGCTGTTTTTT	CALRRNTGGFKTIF_CASRKGRGTENTGELFF	TRAV9-2.TRAJ9.TRAC_TGTGCTCTGAGGAGAAATACTGGAGGCTTCAAAACTATCTTT_TRBV6-5.TRBJ2-2.TRBD1.TRBC2_TGTGCCAGCAGAAAGGGGAGGGGGACAGAGAACACCGGGGAGCTGTTTTTT	T-AB
HC1_Ctrl_AAATGCCAGTGCGATG-1	HC1	Ctrl	TRAV12-1.TRAJ40.TRAC;TRAV4.TRAJ34.TRAC	CVVNISGTYKYIF;CLVGDWGTDKLIF	TGTGTGGTGAACATCTCAGGAACCTACAAATACATCTTT;TGCCTCGTGGGTGACTGGGGGACCGACAAGCTCATCTTT	TRBV6-1.TRBJ1-1..TRBC1	CASSEMAQANTEAFF	TGTGCCAGCAGTGAAATGGCGCAGGCGAACACTGAAGCTTTCTTT	TRAV12-1.TRAJ40.TRAC;TRAV4.TRAJ34.TRAC_TRBV6-1.TRBJ1-1..TRBC1	TGTGTGGTGAACATCTCAGGAACCTACAAATACATCTTT;TGCCTCGTGGGTGACTGGGGGACCGACAAGCTCATCTTT_TGTGCCAGCAGTGAAATGGCGCAGGCGAACACTGAAGCTTTCTTT	CVVNISGTYKYIF;CLVGDWGTDKLIF_CASSEMAQANTEAFF	TRAV12-1.TRAJ40.TRAC;TRAV4.TRAJ34.TRAC_TGTGTGGTGAACATCTCAGGAACCTACAAATACATCTTT;TGCCTCGTGGGTGACTGGGGGACCGACAAGCTCATCTTT_TRBV6-1.TRBJ1-1..TRBC1_TGTGCCAGCAGTGAAATGGCGCAGGCGAACACTGAAGCTTTCTTT	T-AB
HC1_Ctrl_AAATGCCCAATAGCAA-1	HC1	Ctrl	TRAV29DV5.TRAJ40.TRAC	CAASDSGTYKYIF	TGTGCAGCAAGCGACTCAGGAACCTACAAATACATCTTT	TRBV30.TRBJ1-2.TRBD1.TRBC1	CAWTGGRMGGYTF	TGTGCCTGGACCGGGGGCCGGATGGGGGGCTACACCTTC	TRAV29DV5.TRAJ40.TRAC_TRBV30.TRBJ1-2.TRBD1.TRBC1	TGTGCAGCAAGCGACTCAGGAACCTACAAATACATCTTT_TGTGCCTGGACCGGGGGCCGGATGGGGGGCTACACCTTC	CAASDSGTYKYIF_CAWTGGRMGGYTF	TRAV29DV5.TRAJ40.TRAC_TGTGCAGCAAGCGACTCAGGAACCTACAAATACATCTTT_TRBV30.TRBJ1-2.TRBD1.TRBC1_TGTGCCTGGACCGGGGGCCGGATGGGGGGCTACACCTTC	T-AB
HC1_Ctrl_AAATGCCCATCGGACC-1	HC1	Ctrl	TRAV13-2.TRAJ30.TRAC;TRAV13-1.TRAJ48.TRAC	CAGDDKIIF;CAELVSLPFNFGNEKLTF	TGTGCAGGGGATGACAAGATCATCTTT;TGTGCAGAGCTCGTATCTCTTCCCTTTAACTTTGGAAATGAGAAATTAACCTTT	TRBV7-9.TRBJ2-2..TRBC2	CASSLRTRNTGELFF	TGTGCCAGCAGCTTAAGGACTAGGAACACCGGGGAGCTGTTTTTT	TRAV13-2.TRAJ30.TRAC;TRAV13-1.TRAJ48.TRAC_TRBV7-9.TRBJ2-2..TRBC2	TGTGCAGGGGATGACAAGATCATCTTT;TGTGCAGAGCTCGTATCTCTTCCCTTTAACTTTGGAAATGAGAAATTAACCTTT_TGTGCCAGCAGCTTAAGGACTAGGAACACCGGGGAGCTGTTTTTT	CAGDDKIIF;CAELVSLPFNFGNEKLTF_CASSLRTRNTGELFF	TRAV13-2.TRAJ30.TRAC;TRAV13-1.TRAJ48.TRAC_TGTGCAGGGGATGACAAGATCATCTTT;TGTGCAGAGCTCGTATCTCTTCCCTTTAACTTTGGAAATGAGAAATTAACCTTT_TRBV7-9.TRBJ2-2..TRBC2_TGTGCCAGCAGCTTAAGGACTAGGAACACCGGGGAGCTGTTTTTT	T-AB
HC1_Ctrl_AAATGCCCATGCTAGT-1	HC1	Ctrl	TRAV1-2.TRAJ42.TRAC	CAVRDEGGSQGNLIF	TGTGCTGTGAGAGATGAGGGAGGAAGCCAAGGAAATCTCATCTTT				TRAV1-2.TRAJ42.TRAC_NA	TGTGCTGTGAGAGATGAGGGAGGAAGCCAAGGAAATCTCATCTTT_NA	CAVRDEGGSQGNLIF_NA	TRAV1-2.TRAJ42.TRAC_TGTGCTGTGAGAGATGAGGGAGGAAGCCAAGGAAATCTCATCTTT_NA_NA	T-AB
HC1_Ctrl_AAATGCCGTACGCTGC-1	HC1	Ctrl	TRAV19.TRAJ35.TRAC	CALSEIGVGFGNVLHC	TGTGCTCTGAGTGAGATTGGGGTAGGCTTTGGGAATGTGCTGCATTGC				TRAV19.TRAJ35.TRAC_NA	TGTGCTCTGAGTGAGATTGGGGTAGGCTTTGGGAATGTGCTGCATTGC_NA	CALSEIGVGFGNVLHC_NA	TRAV19.TRAJ35.TRAC_TGTGCTCTGAGTGAGATTGGGGTAGGCTTTGGGAATGTGCTGCATTGC_NA_NA	T-AB
HC1_Ctrl_AAATGCCGTTGCCTCT-1	HC1	Ctrl	TRAV12-2.TRAJ37.TRAC	CAVNGGSSNTGKLIF	TGTGCCGTGAACGGAGGCTCTAGCAACACAGGCAAACTAATCTTT	TRBV6-6.TRBJ2-5..TRBC2	CASSLDSLETQYF	TGTGCCAGCAGCCTAGACAGCTTAGAGACCCAGTACTTC	TRAV12-2.TRAJ37.TRAC_TRBV6-6.TRBJ2-5..TRBC2	TGTGCCGTGAACGGAGGCTCTAGCAACACAGGCAAACTAATCTTT_TGTGCCAGCAGCCTAGACAGCTTAGAGACCCAGTACTTC	CAVNGGSSNTGKLIF_CASSLDSLETQYF	TRAV12-2.TRAJ37.TRAC_TGTGCCGTGAACGGAGGCTCTAGCAACACAGGCAAACTAATCTTT_TRBV6-6.TRBJ2-5..TRBC2_TGTGCCAGCAGCCTAGACAGCTTAGAGACCCAGTACTTC	T-AB
HC1_Ctrl_AAATGCCTCACAGTAC-1	HC1	Ctrl	TRAV36DV7.TRAJ58.TRAC	CAVVGVGETSGSRLTF	TGTGCTGTGGTAGGGGTGGGAGAAACCAGTGGCTCTAGGTTGACCTTT	TRBV4-2.TRBJ2-7..TRBC2	CASSRNRDYLSYEQYF	TGTGCCAGCAGCCGGAACCGGGACTACCTCTCCTACGAGCAGTACTTC	TRAV36DV7.TRAJ58.TRAC_TRBV4-2.TRBJ2-7..TRBC2	TGTGCTGTGGTAGGGGTGGGAGAAACCAGTGGCTCTAGGTTGACCTTT_TGTGCCAGCAGCCGGAACCGGGACTACCTCTCCTACGAGCAGTACTTC	CAVVGVGETSGSRLTF_CASSRNRDYLSYEQYF	TRAV36DV7.TRAJ58.TRAC_TGTGCTGTGGTAGGGGTGGGAGAAACCAGTGGCTCTAGGTTGACCTTT_TRBV4-2.TRBJ2-7..TRBC2_TGTGCCAGCAGCCGGAACCGGGACTACCTCTCCTACGAGCAGTACTTC	T-AB
HC1_Ctrl_AAATGCCTCATAGCAC-1	HC1	Ctrl	TRAV19.TRAJ26.TRAC;TRAV13-2.TRAJ31.TRAC	CALIVYNYGQNFVF;CAEKKENARLMF	TGTGCTCTGATTGTATATAACTATGGTCAGAATTTTGTCTTT;TGTGCAGAGAAAAAAGAAAATGCCAGACTCATGTTT	TRBV4-1.TRBJ1-5..TRBC1	CASSQLPGQNQPQHF	TGCGCCAGCAGCCAACTTCCGGGACAGAATCAGCCCCAGCATTTT	TRAV19.TRAJ26.TRAC;TRAV13-2.TRAJ31.TRAC_TRBV4-1.TRBJ1-5..TRBC1	TGTGCTCTGATTGTATATAACTATGGTCAGAATTTTGTCTTT;TGTGCAGAGAAAAAAGAAAATGCCAGACTCATGTTT_TGCGCCAGCAGCCAACTTCCGGGACAGAATCAGCCCCAGCATTTT	CALIVYNYGQNFVF;CAEKKENARLMF_CASSQLPGQNQPQHF	TRAV19.TRAJ26.TRAC;TRAV13-2.TRAJ31.TRAC_TGTGCTCTGATTGTATATAACTATGGTCAGAATTTTGTCTTT;TGTGCAGAGAAAAAAGAAAATGCCAGACTCATGTTT_TRBV4-1.TRBJ1-5..TRBC1_TGCGCCAGCAGCCAACTTCCGGGACAGAATCAGCCCCAGCATTTT	T-AB
HC1_Ctrl_AAATGCCTCCTGTACC-1	HC1	Ctrl	TRAV20.TRAJ37.TRAC	CAVASSNTGKLIF	TGTGCTGTCGCCTCTAGCAACACAGGCAAACTAATCTTT	TRBV7-7.TRBJ2-2..TRBC2	CASSSNLKNTGELFF	TGTGCTAGCAGTTCCAACTTGAAAAACACCGGGGAGCTGTTTTTT	TRAV20.TRAJ37.TRAC_TRBV7-7.TRBJ2-2..TRBC2	TGTGCTGTCGCCTCTAGCAACACAGGCAAACTAATCTTT_TGTGCTAGCAGTTCCAACTTGAAAAACACCGGGGAGCTGTTTTTT	CAVASSNTGKLIF_CASSSNLKNTGELFF	TRAV20.TRAJ37.TRAC_TGTGCTGTCGCCTCTAGCAACACAGGCAAACTAATCTTT_TRBV7-7.TRBJ2-2..TRBC2_TGTGCTAGCAGTTCCAACTTGAAAAACACCGGGGAGCTGTTTTTT	T-AB
HC1_Ctrl_AAATGCCTCTTTACGT-1	HC1	Ctrl	TRAV14DV4.TRAJ32.TRAC	CAMREGKGGGATNKLIF	TGTGCAATGAGAGAGGGTAAGGGGGGTGGTGCTACAAACAAGCTCATCTTT	TRBV18.TRBJ1-1..TRBC1	CATAQGGTEAFF	TGTGCCACCGCACAGGGAGGCACTGAAGCTTTCTTT	TRAV14DV4.TRAJ32.TRAC_TRBV18.TRBJ1-1..TRBC1	TGTGCAATGAGAGAGGGTAAGGGGGGTGGTGCTACAAACAAGCTCATCTTT_TGTGCCACCGCACAGGGAGGCACTGAAGCTTTCTTT	CAMREGKGGGATNKLIF_CATAQGGTEAFF	TRAV14DV4.TRAJ32.TRAC_TGTGCAATGAGAGAGGGTAAGGGGGGTGGTGCTACAAACAAGCTCATCTTT_TRBV18.TRBJ1-1..TRBC1_TGTGCCACCGCACAGGGAGGCACTGAAGCTTTCTTT	T-AB
HC1_Ctrl_AACACGTAGAAGGTTT-1	HC1	Ctrl	TRAV12-2.TRAJ52.TRAC	CAVNYAGGTSYGKLTF	TGTGCCGTGAACTACGCTGGTGGTACTAGCTATGGAAAGCTGACATTT	TRBV19.TRBJ1-1..TRBC1	CASSMRGNEAFF	TGTGCCAGTAGTATGCGTGGTAATGAAGCTTTCTTT	TRAV12-2.TRAJ52.TRAC_TRBV19.TRBJ1-1..TRBC1	TGTGCCGTGAACTACGCTGGTGGTACTAGCTATGGAAAGCTGACATTT_TGTGCCAGTAGTATGCGTGGTAATGAAGCTTTCTTT	CAVNYAGGTSYGKLTF_CASSMRGNEAFF	TRAV12-2.TRAJ52.TRAC_TGTGCCGTGAACTACGCTGGTGGTACTAGCTATGGAAAGCTGACATTT_TRBV19.TRBJ1-1..TRBC1_TGTGCCAGTAGTATGCGTGGTAATGAAGCTTTCTTT	T-AB
HC1_Ctrl_AACACGTAGCGATCCC-1	HC1	Ctrl	TRAV16.TRAJ49.TRAC	CALRGGNQFYF	TGTGCTCTAAGGGGAGGTAACCAGTTCTATTTT	TRBV30.TRBJ2-7..TRBC2	CAWSPQGYEQYF	TGTGCCTGGAGTCCACAGGGCTACGAGCAGTACTTC	TRAV16.TRAJ49.TRAC_TRBV30.TRBJ2-7..TRBC2	TGTGCTCTAAGGGGAGGTAACCAGTTCTATTTT_TGTGCCTGGAGTCCACAGGGCTACGAGCAGTACTTC	CALRGGNQFYF_CAWSPQGYEQYF	TRAV16.TRAJ49.TRAC_TGTGCTCTAAGGGGAGGTAACCAGTTCTATTTT_TRBV30.TRBJ2-7..TRBC2_TGTGCCTGGAGTCCACAGGGCTACGAGCAGTACTTC	T-AB
HC1_Ctrl_AACACGTAGGTGGGTT-1	HC1	Ctrl	TRAV12-2.TRAJ40.TRAC	CAVNRRAYKYIF	TGTGCCGTGAACCGCCGGGCCTACAAATACATCTTT	TRBV7-2.TRBJ2-1..TRBC2	CASTTWTGLNEQFF	TGTGCCAGCACCACTTGGACAGGGCTAAATGAGCAGTTCTTC	TRAV12-2.TRAJ40.TRAC_TRBV7-2.TRBJ2-1..TRBC2	TGTGCCGTGAACCGCCGGGCCTACAAATACATCTTT_TGTGCCAGCACCACTTGGACAGGGCTAAATGAGCAGTTCTTC	CAVNRRAYKYIF_CASTTWTGLNEQFF	TRAV12-2.TRAJ40.TRAC_TGTGCCGTGAACCGCCGGGCCTACAAATACATCTTT_TRBV7-2.TRBJ2-1..TRBC2_TGTGCCAGCACCACTTGGACAGGGCTAAATGAGCAGTTCTTC	T-AB
HC1_Ctrl_AACACGTAGTATCGAA-1	HC1	Ctrl	TRAV34.TRAJ40.TRAC	CGADTTSGTYKYIF	TGTGGAGCAGATACTACCTCAGGAACCTACAAATACATCTTT	TRBV11-1.TRBJ2-5..TRBC2	CASSFLAGEGETQYF	TGTGCCAGCAGCTTTCTAGCGGGAGAGGGAGAGACCCAGTACTTC	TRAV34.TRAJ40.TRAC_TRBV11-1.TRBJ2-5..TRBC2	TGTGGAGCAGATACTACCTCAGGAACCTACAAATACATCTTT_TGTGCCAGCAGCTTTCTAGCGGGAGAGGGAGAGACCCAGTACTTC	CGADTTSGTYKYIF_CASSFLAGEGETQYF	TRAV34.TRAJ40.TRAC_TGTGGAGCAGATACTACCTCAGGAACCTACAAATACATCTTT_TRBV11-1.TRBJ2-5..TRBC2_TGTGCCAGCAGCTTTCTAGCGGGAGAGGGAGAGACCCAGTACTTC	T-AB
HC1_Ctrl_AACACGTAGTCCAGGA-1	HC1	Ctrl	TRAV1-2.TRAJ20.TRAC	CAVKNYKLSF	TGTGCTGTGAAGAACTACAAGCTCAGCTTT	TRBV20-1.TRBJ2-1..TRBC2	CSASQLEDYNEQFF	TGCAGTGCTAGCCAGCTTGAAGACTACAATGAGCAGTTCTTC	TRAV1-2.TRAJ20.TRAC_TRBV20-1.TRBJ2-1..TRBC2	TGTGCTGTGAAGAACTACAAGCTCAGCTTT_TGCAGTGCTAGCCAGCTTGAAGACTACAATGAGCAGTTCTTC	CAVKNYKLSF_CSASQLEDYNEQFF	TRAV1-2.TRAJ20.TRAC_TGTGCTGTGAAGAACTACAAGCTCAGCTTT_TRBV20-1.TRBJ2-1..TRBC2_TGCAGTGCTAGCCAGCTTGAAGACTACAATGAGCAGTTCTTC	T-AB
HC1_Ctrl_AACACGTAGTGACTCT-1	HC1	Ctrl	TRAV1-1.TRAJ23.TRAC	CAVYNQGGKLIF	TGCGCTGTGTATAACCAGGGAGGAAAGCTTATCTTC	TRBV14.TRBJ1-1..TRBC1	CASSLDRADTEAFF	TGTGCCAGCAGCCTGGACAGGGCCGACACTGAAGCTTTCTTT	TRAV1-1.TRAJ23.TRAC_TRBV14.TRBJ1-1..TRBC1	TGCGCTGTGTATAACCAGGGAGGAAAGCTTATCTTC_TGTGCCAGCAGCCTGGACAGGGCCGACACTGAAGCTTTCTTT	CAVYNQGGKLIF_CASSLDRADTEAFF	TRAV1-1.TRAJ23.TRAC_TGCGCTGTGTATAACCAGGGAGGAAAGCTTATCTTC_TRBV14.TRBJ1-1..TRBC1_TGTGCCAGCAGCCTGGACAGGGCCGACACTGAAGCTTTCTTT	T-AB
HC1_Ctrl_AACACGTAGTTGCAGG-1	HC1	Ctrl	TRAV23DV6.TRAJ33.TRAC	CAASGKSNYQLIW	TGTGCAGCTTCAGGGAAAAGCAACTATCAGTTAATCTGG	TRBV19.TRBJ2-5..TRBC2	CASSKGRGQETQYF	TGTGCCAGTAGCAAGGGAAGGGGTCAAGAGACCCAGTACTTC	TRAV23DV6.TRAJ33.TRAC_TRBV19.TRBJ2-5..TRBC2	TGTGCAGCTTCAGGGAAAAGCAACTATCAGTTAATCTGG_TGTGCCAGTAGCAAGGGAAGGGGTCAAGAGACCCAGTACTTC	CAASGKSNYQLIW_CASSKGRGQETQYF	TRAV23DV6.TRAJ33.TRAC_TGTGCAGCTTCAGGGAAAAGCAACTATCAGTTAATCTGG_TRBV19.TRBJ2-5..TRBC2_TGTGCCAGTAGCAAGGGAAGGGGTCAAGAGACCCAGTACTTC	T-AB
HC1_Ctrl_AACACGTCAAGTTAAG-1	HC1	Ctrl	TRAV12-3.TRAJ6.TRAC	CAADPGGSYIPTF	TGTGCTGCGGATCCAGGAGGAAGCTACATACCTACATTT	TRBV3-1.TRBJ2-3..TRBC2;TRBV20-1.TRBJ1-1..TRBC1	CASSQGVF;CSARDRKLGNTEAFF	TGTGCCAGCAGCCAGGGGGTTTTT;TGCAGTGCTAGAGATCGGAAGCTAGGGAACACTGAAGCTTTCTTT	TRAV12-3.TRAJ6.TRAC_TRBV3-1.TRBJ2-3..TRBC2;TRBV20-1.TRBJ1-1..TRBC1	TGTGCTGCGGATCCAGGAGGAAGCTACATACCTACATTT_TGTGCCAGCAGCCAGGGGGTTTTT;TGCAGTGCTAGAGATCGGAAGCTAGGGAACACTGAAGCTTTCTTT	CAADPGGSYIPTF_CASSQGVF;CSARDRKLGNTEAFF	TRAV12-3.TRAJ6.TRAC_TGTGCTGCGGATCCAGGAGGAAGCTACATACCTACATTT_TRBV3-1.TRBJ2-3..TRBC2;TRBV20-1.TRBJ1-1..TRBC1_TGTGCCAGCAGCCAGGGGGTTTTT;TGCAGTGCTAGAGATCGGAAGCTAGGGAACACTGAAGCTTTCTTT	T-AB
HC1_Ctrl_AACACGTCACAGCCCA-1	HC1	Ctrl	TRAV14DV4.TRAJ49.TRAC	CAMTPGTGNQFYF	TGTGCAATGACCCCGGGGACCGGTAACCAGTTCTATTTT	TRBV7-9.TRBJ1-6..TRBC1;TRBV4-3.TRBJ2-1..TRBC2	CASSPWQMDNSPLHF;CASSQRTGTSYNEQFF	TGTGCCAGCAGCCCCTGGCAGATGGATAATTCACCCCTCCACTTT;TGCGCCAGCAGCCAGCGGACCGGGACTTCCTACAATGAGCAGTTCTTC	TRAV14DV4.TRAJ49.TRAC_TRBV7-9.TRBJ1-6..TRBC1;TRBV4-3.TRBJ2-1..TRBC2	TGTGCAATGACCCCGGGGACCGGTAACCAGTTCTATTTT_TGTGCCAGCAGCCCCTGGCAGATGGATAATTCACCCCTCCACTTT;TGCGCCAGCAGCCAGCGGACCGGGACTTCCTACAATGAGCAGTTCTTC	CAMTPGTGNQFYF_CASSPWQMDNSPLHF;CASSQRTGTSYNEQFF	TRAV14DV4.TRAJ49.TRAC_TGTGCAATGACCCCGGGGACCGGTAACCAGTTCTATTTT_TRBV7-9.TRBJ1-6..TRBC1;TRBV4-3.TRBJ2-1..TRBC2_TGTGCCAGCAGCCCCTGGCAGATGGATAATTCACCCCTCCACTTT;TGCGCCAGCAGCCAGCGGACCGGGACTTCCTACAATGAGCAGTTCTTC	T-AB
HC1_Ctrl_AACACGTCACCGAAAG-1	HC1	Ctrl	TRAV13-2.TRAJ20.TRAC;TRAV8-4.TRAJ13.TRAC	CAETSNDYKLSF;CAPSGGYQKVTF	TGTGCAGAGACTTCTAACGACTACAAGCTCAGCTTT;TGTGCTCCCTCTGGGGGTTACCAGAAAGTTACCTTT	TRBV7-3.TRBJ1-6..TRBC1	CASSSWTGVNSPLHF	TGTGCCAGCAGCTCATGGACGGGGGTTAATTCACCCCTCCACTTT	TRAV13-2.TRAJ20.TRAC;TRAV8-4.TRAJ13.TRAC_TRBV7-3.TRBJ1-6..TRBC1	TGTGCAGAGACTTCTAACGACTACAAGCTCAGCTTT;TGTGCTCCCTCTGGGGGTTACCAGAAAGTTACCTTT_TGTGCCAGCAGCTCATGGACGGGGGTTAATTCACCCCTCCACTTT	CAETSNDYKLSF;CAPSGGYQKVTF_CASSSWTGVNSPLHF	TRAV13-2.TRAJ20.TRAC;TRAV8-4.TRAJ13.TRAC_TGTGCAGAGACTTCTAACGACTACAAGCTCAGCTTT;TGTGCTCCCTCTGGGGGTTACCAGAAAGTTACCTTT_TRBV7-3.TRBJ1-6..TRBC1_TGTGCCAGCAGCTCATGGACGGGGGTTAATTCACCCCTCCACTTT	T-AB
HC1_Ctrl_AACACGTCAGCCTATA-1	HC1	Ctrl				TRBV7-2.TRBJ2-3..TRBC2	CASSPLGSDTQYF	TGTGCCAGCAGCCCCCTAGGGAGCGATACGCAGTATTTT	NA_TRBV7-2.TRBJ2-3..TRBC2	NA_TGTGCCAGCAGCCCCCTAGGGAGCGATACGCAGTATTTT	NA_CASSPLGSDTQYF	NA_NA_TRBV7-2.TRBJ2-3..TRBC2_TGTGCCAGCAGCCCCCTAGGGAGCGATACGCAGTATTTT	T-AB
HC1_Ctrl_AACACGTCAGGACGTA-1	HC1	Ctrl				TRBV20-1.TRBJ2-7.TRBD2.TRBC2	CSARETSGRYREQYF	TGCAGTGCCAGAGAAACTAGCGGGAGGTATCGCGAGCAGTACTTC	NA_TRBV20-1.TRBJ2-7.TRBD2.TRBC2	NA_TGCAGTGCCAGAGAAACTAGCGGGAGGTATCGCGAGCAGTACTTC	NA_CSARETSGRYREQYF	NA_NA_TRBV20-1.TRBJ2-7.TRBD2.TRBC2_TGCAGTGCCAGAGAAACTAGCGGGAGGTATCGCGAGCAGTACTTC	T-AB
HC1_Ctrl_AACACGTGTCAACATC-1	HC1	Ctrl	TRAV3.TRAJ9.TRAC	CAVRDRTGGFKTIF	TGTGCTGTGAGAGACCGGACTGGAGGCTTCAAAACTATCTTT	TRBV29-1.TRBJ2-3..TRBC2	CSVSTTPGQYTDTQYF	TGCAGCGTTTCCACTACCCCGGGACAGTACACAGATACGCAGTATTTT	TRAV3.TRAJ9.TRAC_TRBV29-1.TRBJ2-3..TRBC2	TGTGCTGTGAGAGACCGGACTGGAGGCTTCAAAACTATCTTT_TGCAGCGTTTCCACTACCCCGGGACAGTACACAGATACGCAGTATTTT	CAVRDRTGGFKTIF_CSVSTTPGQYTDTQYF	TRAV3.TRAJ9.TRAC_TGTGCTGTGAGAGACCGGACTGGAGGCTTCAAAACTATCTTT_TRBV29-1.TRBJ2-3..TRBC2_TGCAGCGTTTCCACTACCCCGGGACAGTACACAGATACGCAGTATTTT	T-AB
HC1_Ctrl_AACACGTGTCACTGGC-1	HC1	Ctrl	TRAV25.TRAJ47.TRAC;TRAV25.TRAJ22.TRAC	CAGRDKLVF;CAGPSSGSARQLTF	TGTGCAGGGAGGGACAAGCTGGTCTTT;TGTGCAGGGCCATCTTCTGGTTCTGCAAGGCAACTGACCTTT	TRBV29-1.TRBJ2-7..TRBC2	CSVQRGPYEQYF	TGCAGCGTTCAACGGGGGCCCTACGAGCAGTACTTC	TRAV25.TRAJ47.TRAC;TRAV25.TRAJ22.TRAC_TRBV29-1.TRBJ2-7..TRBC2	TGTGCAGGGAGGGACAAGCTGGTCTTT;TGTGCAGGGCCATCTTCTGGTTCTGCAAGGCAACTGACCTTT_TGCAGCGTTCAACGGGGGCCCTACGAGCAGTACTTC	CAGRDKLVF;CAGPSSGSARQLTF_CSVQRGPYEQYF	TRAV25.TRAJ47.TRAC;TRAV25.TRAJ22.TRAC_TGTGCAGGGAGGGACAAGCTGGTCTTT;TGTGCAGGGCCATCTTCTGGTTCTGCAAGGCAACTGACCTTT_TRBV29-1.TRBJ2-7..TRBC2_TGCAGCGTTCAACGGGGGCCCTACGAGCAGTACTTC	T-AB
HC1_Ctrl_AACACGTGTGTTTGTG-1	HC1	Ctrl	TRAV1-2.TRAJ33.TRAC	CAVLDSNYQLIW	TGTGCTGTTCTGGATAGCAACTATCAGTTAATCTGG	TRBV20-1.TRBJ2-1..TRBC2	CSARWLAGYNEQFF	TGCAGTGCTAGGTGGCTAGCGGGCTACAATGAGCAGTTCTTC	TRAV1-2.TRAJ33.TRAC_TRBV20-1.TRBJ2-1..TRBC2	TGTGCTGTTCTGGATAGCAACTATCAGTTAATCTGG_TGCAGTGCTAGGTGGCTAGCGGGCTACAATGAGCAGTTCTTC	CAVLDSNYQLIW_CSARWLAGYNEQFF	TRAV1-2.TRAJ33.TRAC_TGTGCTGTTCTGGATAGCAACTATCAGTTAATCTGG_TRBV20-1.TRBJ2-1..TRBC2_TGCAGTGCTAGGTGGCTAGCGGGCTACAATGAGCAGTTCTTC	T-AB
HC1_Ctrl_AACACGTGTTTGGCGC-1	HC1	Ctrl				TRBV2.TRBJ2-2.TRBD2.TRBC2	CASSGTSGANTGELFF	TGTGCCAGCAGTGGGACTAGCGGGGCGAACACCGGGGAGCTGTTTTTT	NA_TRBV2.TRBJ2-2.TRBD2.TRBC2	NA_TGTGCCAGCAGTGGGACTAGCGGGGCGAACACCGGGGAGCTGTTTTTT	NA_CASSGTSGANTGELFF	NA_NA_TRBV2.TRBJ2-2.TRBD2.TRBC2_TGTGCCAGCAGTGGGACTAGCGGGGCGAACACCGGGGAGCTGTTTTTT	T-AB
HC1_Ctrl_AACACGTTCCTGCTTG-1	HC1	Ctrl				TRBV29-1.TRBJ1-2..TRBC1	CSVEPVREQAYGYTF	TGCAGCGTTGAACCAGTTCGAGAGCAGGCCTATGGCTACACCTTC	NA_TRBV29-1.TRBJ1-2..TRBC1	NA_TGCAGCGTTGAACCAGTTCGAGAGCAGGCCTATGGCTACACCTTC	NA_CSVEPVREQAYGYTF	NA_NA_TRBV29-1.TRBJ1-2..TRBC1_TGCAGCGTTGAACCAGTTCGAGAGCAGGCCTATGGCTACACCTTC	T-AB
HC1_Ctrl_AACCATGAGACCGGAT-1	HC1	Ctrl	TRAV34.TRAJ27.TRAC	CGADVIDTNAGKSTF	TGTGGAGCAGACGTCATCGACACCAATGCAGGCAAATCAACCTTT	TRBV5-1.TRBJ2-7.TRBD1.TRBC2	CASSPGEGPNEQYF	TGCGCCAGCAGCCCGGGAGAGGGACCAAACGAGCAGTACTTC	TRAV34.TRAJ27.TRAC_TRBV5-1.TRBJ2-7.TRBD1.TRBC2	TGTGGAGCAGACGTCATCGACACCAATGCAGGCAAATCAACCTTT_TGCGCCAGCAGCCCGGGAGAGGGACCAAACGAGCAGTACTTC	CGADVIDTNAGKSTF_CASSPGEGPNEQYF	TRAV34.TRAJ27.TRAC_TGTGGAGCAGACGTCATCGACACCAATGCAGGCAAATCAACCTTT_TRBV5-1.TRBJ2-7.TRBD1.TRBC2_TGCGCCAGCAGCCCGGGAGAGGGACCAAACGAGCAGTACTTC	T-AB
HC1_Ctrl_AACCATGAGCTAGGCA-1	HC1	Ctrl	TRAV19.TRAJ30.TRAC	CALSTSRRDDKIIF	TGTGCTCTGAGTACATCGCGGAGAGATGACAAGATCATCTTT	TRBV6-3.TRBJ2-3..TRBC2	CASSYYSGTDTQYF	TGTGCCAGCAGTTACTATAGTGGAACAGATACGCAGTATTTT	TRAV19.TRAJ30.TRAC_TRBV6-3.TRBJ2-3..TRBC2	TGTGCTCTGAGTACATCGCGGAGAGATGACAAGATCATCTTT_TGTGCCAGCAGTTACTATAGTGGAACAGATACGCAGTATTTT	CALSTSRRDDKIIF_CASSYYSGTDTQYF	TRAV19.TRAJ30.TRAC_TGTGCTCTGAGTACATCGCGGAGAGATGACAAGATCATCTTT_TRBV6-3.TRBJ2-3..TRBC2_TGTGCCAGCAGTTACTATAGTGGAACAGATACGCAGTATTTT	T-AB
HC1_Ctrl_AACCATGAGTATCTCG-1	HC1	Ctrl	TRAV5.TRAJ22.TRAC	CAEGNSGSARQLTF	TGTGCAGAGGGTAATTCTGGTTCTGCAAGGCAACTGACCTTT				TRAV5.TRAJ22.TRAC_NA	TGTGCAGAGGGTAATTCTGGTTCTGCAAGGCAACTGACCTTT_NA	CAEGNSGSARQLTF_NA	TRAV5.TRAJ22.TRAC_TGTGCAGAGGGTAATTCTGGTTCTGCAAGGCAACTGACCTTT_NA_NA	T-AB
HC1_Ctrl_AACCATGCAACGATCT-1	HC1	Ctrl				TRBV6-5.TRBJ2-7.TRBD2.TRBC2	CASRLAGGPYEQYF	TGTGCCAGCAGACTAGCGGGAGGGCCGTACGAGCAGTACTTC	NA_TRBV6-5.TRBJ2-7.TRBD2.TRBC2	NA_TGTGCCAGCAGACTAGCGGGAGGGCCGTACGAGCAGTACTTC	NA_CASRLAGGPYEQYF	NA_NA_TRBV6-5.TRBJ2-7.TRBD2.TRBC2_TGTGCCAGCAGACTAGCGGGAGGGCCGTACGAGCAGTACTTC	T-AB
HC1_Ctrl_AACCATGCATATGGTC-1	HC1	Ctrl	TRAV13-1.TRAJ56.TRAC	CAASNTGANSKLTF	TGTGCAGCAAGTAATACCGGAGCCAATAGTAAGCTGACATTT	TRBV6-5.TRBJ2-7..TRBC2	CASRKRIKGVNYEQYF	TGTGCCAGCAGGAAACGTATAAAGGGGGTCAACTACGAGCAGTACTTC	TRAV13-1.TRAJ56.TRAC_TRBV6-5.TRBJ2-7..TRBC2	TGTGCAGCAAGTAATACCGGAGCCAATAGTAAGCTGACATTT_TGTGCCAGCAGGAAACGTATAAAGGGGGTCAACTACGAGCAGTACTTC	CAASNTGANSKLTF_CASRKRIKGVNYEQYF	TRAV13-1.TRAJ56.TRAC_TGTGCAGCAAGTAATACCGGAGCCAATAGTAAGCTGACATTT_TRBV6-5.TRBJ2-7..TRBC2_TGTGCCAGCAGGAAACGTATAAAGGGGGTCAACTACGAGCAGTACTTC	T-AB
HC1_Ctrl_AACCATGCATGCCTAA-1	HC1	Ctrl	TRAV10.TRAJ18.TRAC	CVVSDRGSTLGRLYF	TGTGTGGTGAGCGACAGAGGCTCAACCCTGGGGAGGCTATACTTT				TRAV10.TRAJ18.TRAC_NA	TGTGTGGTGAGCGACAGAGGCTCAACCCTGGGGAGGCTATACTTT_NA	CVVSDRGSTLGRLYF_NA	TRAV10.TRAJ18.TRAC_TGTGTGGTGAGCGACAGAGGCTCAACCCTGGGGAGGCTATACTTT_NA_NA	T-AB
HC1_Ctrl_AACCATGGTAGAGCTG-1	HC1	Ctrl				TRBV4-1.TRBJ2-2..TRBC2	CASSPLQGGPHTGELFF	TGCGCCAGCAGCCCTCTACAAGGGGGGCCACACACCGGGGAGCTGTTTTTT	NA_TRBV4-1.TRBJ2-2..TRBC2	NA_TGCGCCAGCAGCCCTCTACAAGGGGGGCCACACACCGGGGAGCTGTTTTTT	NA_CASSPLQGGPHTGELFF	NA_NA_TRBV4-1.TRBJ2-2..TRBC2_TGCGCCAGCAGCCCTCTACAAGGGGGGCCACACACCGGGGAGCTGTTTTTT	T-AB
HC1_Ctrl_AACCATGGTCGTGGCT-1	HC1	Ctrl	TRAV13-2.TRAJ5.TRAC	CAESGVDTGRRALTF	TGTGCAGAGAGCGGGGTGGACACGGGCAGGAGAGCACTTACTTTT	TRBV4-1.TRBJ1-4..TRBC1	CASSPGPYDEKLFF	TGCGCCAGCAGCCCGGGACCCTACGACGAAAAACTGTTTTTT	TRAV13-2.TRAJ5.TRAC_TRBV4-1.TRBJ1-4..TRBC1	TGTGCAGAGAGCGGGGTGGACACGGGCAGGAGAGCACTTACTTTT_TGCGCCAGCAGCCCGGGACCCTACGACGAAAAACTGTTTTTT	CAESGVDTGRRALTF_CASSPGPYDEKLFF	TRAV13-2.TRAJ5.TRAC_TGTGCAGAGAGCGGGGTGGACACGGGCAGGAGAGCACTTACTTTT_TRBV4-1.TRBJ1-4..TRBC1_TGCGCCAGCAGCCCGGGACCCTACGACGAAAAACTGTTTTTT	T-AB
HC1_Ctrl_AACCATGGTCTTGCGG-1	HC1	Ctrl				TRBV19.TRBJ2-2..TRBC2	CASTIGAPWNTGELFF	TGTGCCAGTACTATAGGGGCGCCTTGGAACACCGGGGAGCTGTTTTTT	NA_TRBV19.TRBJ2-2..TRBC2	NA_TGTGCCAGTACTATAGGGGCGCCTTGGAACACCGGGGAGCTGTTTTTT	NA_CASTIGAPWNTGELFF	NA_NA_TRBV19.TRBJ2-2..TRBC2_TGTGCCAGTACTATAGGGGCGCCTTGGAACACCGGGGAGCTGTTTTTT	T-AB
HC1_Ctrl_AACCATGGTGAGTATA-1	HC1	Ctrl	TRAV8-3.TRAJ47.TRAC	CAVVPYGNKLVF	TGTGCTGTGGTCCCTTATGGAAACAAGCTGGTCTTT	TRBV30.TRBJ2-5..TRBC2	CAWSEGGRETQYF	TGTGCCTGGAGTGAAGGGGGCCGCGAGACCCAGTACTTC	TRAV8-3.TRAJ47.TRAC_TRBV30.TRBJ2-5..TRBC2	TGTGCTGTGGTCCCTTATGGAAACAAGCTGGTCTTT_TGTGCCTGGAGTGAAGGGGGCCGCGAGACCCAGTACTTC	CAVVPYGNKLVF_CAWSEGGRETQYF	TRAV8-3.TRAJ47.TRAC_TGTGCTGTGGTCCCTTATGGAAACAAGCTGGTCTTT_TRBV30.TRBJ2-5..TRBC2_TGTGCCTGGAGTGAAGGGGGCCGCGAGACCCAGTACTTC	T-AB
HC1_Ctrl_AACCATGGTGCGCTTG-1	HC1	Ctrl	TRAV24.TRAJ53.TRAC	CASDGGGSNYKLTF	TGTGCCTCTGACGGTGGAGGTAGCAACTATAAACTGACATTT	TRBV3-1.TRBJ2-2.TRBD2.TRBC2	CASSQDEVGLAAGELFF	TGTGCCAGCAGCCAAGATGAGGTGGGACTAGCGGCCGGGGAGCTGTTTTTT	TRAV24.TRAJ53.TRAC_TRBV3-1.TRBJ2-2.TRBD2.TRBC2	TGTGCCTCTGACGGTGGAGGTAGCAACTATAAACTGACATTT_TGTGCCAGCAGCCAAGATGAGGTGGGACTAGCGGCCGGGGAGCTGTTTTTT	CASDGGGSNYKLTF_CASSQDEVGLAAGELFF	TRAV24.TRAJ53.TRAC_TGTGCCTCTGACGGTGGAGGTAGCAACTATAAACTGACATTT_TRBV3-1.TRBJ2-2.TRBD2.TRBC2_TGTGCCAGCAGCCAAGATGAGGTGGGACTAGCGGCCGGGGAGCTGTTTTTT	T-AB
HC1_Ctrl_AACCATGGTGTGACCC-1	HC1	Ctrl	TRAV8-1.TRAJ15.TRAC	CAVNETGTALIF	TGTGCCGTGAATGAAACAGGAACTGCTCTGATCTTT	TRBV20-1.TRBJ1-2..TRBC1	CSARDPRGVDYGYTF	TGCAGTGCTAGAGATCCTAGAGGGGTTGACTATGGCTACACCTTC	TRAV8-1.TRAJ15.TRAC_TRBV20-1.TRBJ1-2..TRBC1	TGTGCCGTGAATGAAACAGGAACTGCTCTGATCTTT_TGCAGTGCTAGAGATCCTAGAGGGGTTGACTATGGCTACACCTTC	CAVNETGTALIF_CSARDPRGVDYGYTF	TRAV8-1.TRAJ15.TRAC_TGTGCCGTGAATGAAACAGGAACTGCTCTGATCTTT_TRBV20-1.TRBJ1-2..TRBC1_TGCAGTGCTAGAGATCCTAGAGGGGTTGACTATGGCTACACCTTC	T-AB
HC1_Ctrl_AACCATGGTTTGACTG-1	HC1	Ctrl				TRBV2.TRBJ1-1..TRBC1	CASRNRADTEAFF	TGTGCCAGCAGAAACAGGGCGGACACTGAAGCTTTCTTT	NA_TRBV2.TRBJ1-1..TRBC1	NA_TGTGCCAGCAGAAACAGGGCGGACACTGAAGCTTTCTTT	NA_CASRNRADTEAFF	NA_NA_TRBV2.TRBJ1-1..TRBC1_TGTGCCAGCAGAAACAGGGCGGACACTGAAGCTTTCTTT	T-AB
HC1_Ctrl_AACCATGTCCACGAAT-1	HC1	Ctrl				TRBV6-3.TRBJ2-1.TRBD1.TRBC2	CASRRTGLYNEQFF	TGTGCCAGCAGAAGGACAGGGCTCTACAATGAGCAGTTCTTC	NA_TRBV6-3.TRBJ2-1.TRBD1.TRBC2	NA_TGTGCCAGCAGAAGGACAGGGCTCTACAATGAGCAGTTCTTC	NA_CASRRTGLYNEQFF	NA_NA_TRBV6-3.TRBJ2-1.TRBD1.TRBC2_TGTGCCAGCAGAAGGACAGGGCTCTACAATGAGCAGTTCTTC	T-AB
HC1_Ctrl_AACCGCGAGAAGATTC-1	HC1	Ctrl	TRAV5.TRAJ20.TRAC;TRAV1-2.TRAJ8.TRAC	CAENDYKLSF;CAVDTGFQKLVF	TGTGCAGAGAACGACTACAAGCTCAGCTTT;TGTGCTGTGGACACAGGCTTTCAGAAACTTGTATTT	TRBV4-1.TRBJ2-3..TRBC2	CASSQTPSGAPTDTQYF	TGCGCCAGCAGCCAAACCCCTAGCGGGGCCCCCACAGATACGCAGTATTTT	TRAV5.TRAJ20.TRAC;TRAV1-2.TRAJ8.TRAC_TRBV4-1.TRBJ2-3..TRBC2	TGTGCAGAGAACGACTACAAGCTCAGCTTT;TGTGCTGTGGACACAGGCTTTCAGAAACTTGTATTT_TGCGCCAGCAGCCAAACCCCTAGCGGGGCCCCCACAGATACGCAGTATTTT	CAENDYKLSF;CAVDTGFQKLVF_CASSQTPSGAPTDTQYF	TRAV5.TRAJ20.TRAC;TRAV1-2.TRAJ8.TRAC_TGTGCAGAGAACGACTACAAGCTCAGCTTT;TGTGCTGTGGACACAGGCTTTCAGAAACTTGTATTT_TRBV4-1.TRBJ2-3..TRBC2_TGCGCCAGCAGCCAAACCCCTAGCGGGGCCCCCACAGATACGCAGTATTTT	T-AB
HC1_Ctrl_AACCGCGAGAATTCCC-1	HC1	Ctrl	TRAV8-4.TRAJ18.TRAC	CAVTRGSTLGRLYF	TGTGCTGTGACTCGAGGCTCAACCCTGGGGAGGCTATACTTT	TRBV15.TRBJ2-1..TRBC2	CATSSELSKFF	TGTGCCACCAGCAGTGAACTAAGCAAGTTCTTC	TRAV8-4.TRAJ18.TRAC_TRBV15.TRBJ2-1..TRBC2	TGTGCTGTGACTCGAGGCTCAACCCTGGGGAGGCTATACTTT_TGTGCCACCAGCAGTGAACTAAGCAAGTTCTTC	CAVTRGSTLGRLYF_CATSSELSKFF	TRAV8-4.TRAJ18.TRAC_TGTGCTGTGACTCGAGGCTCAACCCTGGGGAGGCTATACTTT_TRBV15.TRBJ2-1..TRBC2_TGTGCCACCAGCAGTGAACTAAGCAAGTTCTTC	T-AB
HC1_Ctrl_AACCGCGAGCCAACAG-1	HC1	Ctrl				TRBV6-5.TRBJ2-1..TRBC2	CASSSISNEQFF	TGTGCCAGCAGTTCTATCTCCAATGAGCAGTTCTTC	NA_TRBV6-5.TRBJ2-1..TRBC2	NA_TGTGCCAGCAGTTCTATCTCCAATGAGCAGTTCTTC	NA_CASSSISNEQFF	NA_NA_TRBV6-5.TRBJ2-1..TRBC2_TGTGCCAGCAGTTCTATCTCCAATGAGCAGTTCTTC	T-AB
HC1_Ctrl_AACCGCGAGCCAGGAT-1	HC1	Ctrl	TRAV13-2.TRAJ49.TRAC	CAESPLGNQFYF	TGTGCAGAGAGTCCCCTCGGTAACCAGTTCTATTTT	TRBV5-4.TRBJ1-2.TRBD1.TRBC1	CASSPPPGQGGNYGYTF	TGTGCCAGCAGCCCTCCGCCCGGACAGGGAGGAAACTATGGCTACACCTTC	TRAV13-2.TRAJ49.TRAC_TRBV5-4.TRBJ1-2.TRBD1.TRBC1	TGTGCAGAGAGTCCCCTCGGTAACCAGTTCTATTTT_TGTGCCAGCAGCCCTCCGCCCGGACAGGGAGGAAACTATGGCTACACCTTC	CAESPLGNQFYF_CASSPPPGQGGNYGYTF	TRAV13-2.TRAJ49.TRAC_TGTGCAGAGAGTCCCCTCGGTAACCAGTTCTATTTT_TRBV5-4.TRBJ1-2.TRBD1.TRBC1_TGTGCCAGCAGCCCTCCGCCCGGACAGGGAGGAAACTATGGCTACACCTTC	T-AB
HC1_Ctrl_AACCGCGCACAGCGTC-1	HC1	Ctrl				TRBV29-1.TRBJ1-1..TRBC1	CSVEGGAANTEAFF	TGCAGCGTTGAAGGGGGGGCAGCTAACACTGAAGCTTTCTTT	NA_TRBV29-1.TRBJ1-1..TRBC1	NA_TGCAGCGTTGAAGGGGGGGCAGCTAACACTGAAGCTTTCTTT	NA_CSVEGGAANTEAFF	NA_NA_TRBV29-1.TRBJ1-1..TRBC1_TGCAGCGTTGAAGGGGGGGCAGCTAACACTGAAGCTTTCTTT	T-AB
HC1_Ctrl_AACCGCGCACGTCAGC-1	HC1	Ctrl				TRBV29-1.TRBJ2-7..TRBC2	CSVEDGLAYEQYF	TGCAGCGTTGAAGACGGACTAGCCTACGAGCAGTACTTC	NA_TRBV29-1.TRBJ2-7..TRBC2	NA_TGCAGCGTTGAAGACGGACTAGCCTACGAGCAGTACTTC	NA_CSVEDGLAYEQYF	NA_NA_TRBV29-1.TRBJ2-7..TRBC2_TGCAGCGTTGAAGACGGACTAGCCTACGAGCAGTACTTC	T-AB
HC1_Ctrl_AACCGCGCAGAAGCAC-1	HC1	Ctrl	TRAV21.TRAJ50.TRAC	CAVRPKTSYDKVIF	TGTGCTGTGAGACCGAAAACCTCCTACGACAAGGTGATATTT				TRAV21.TRAJ50.TRAC_NA	TGTGCTGTGAGACCGAAAACCTCCTACGACAAGGTGATATTT_NA	CAVRPKTSYDKVIF_NA	TRAV21.TRAJ50.TRAC_TGTGCTGTGAGACCGAAAACCTCCTACGACAAGGTGATATTT_NA_NA	T-AB
HC1_Ctrl_AACCGCGCAGACACTT-1	HC1	Ctrl				TRBV12-4.TRBJ1-1..TRBC1	CAGRRREDTEAFF	TGTGCCGGTCGAAGACGAGAGGACACTGAAGCTTTCTTT	NA_TRBV12-4.TRBJ1-1..TRBC1	NA_TGTGCCGGTCGAAGACGAGAGGACACTGAAGCTTTCTTT	NA_CAGRRREDTEAFF	NA_NA_TRBV12-4.TRBJ1-1..TRBC1_TGTGCCGGTCGAAGACGAGAGGACACTGAAGCTTTCTTT	T-AB
HC1_Ctrl_AACCGCGCAGGTGCCT-1	HC1	Ctrl	TRAV17.TRAJ9.TRAC;TRAV8-1.TRAJ34.TRAC	CATDDTGGFKTIF;CAVISYNTDKLIF	TGTGCTACGGACGATACTGGAGGCTTCAAAACTATCTTT;TGTGCCGTGATCAGCTATAACACCGACAAGCTCATCTTT	TRBV30.TRBJ1-1..TRBC1	CAWSPATGNTEAFF	TGTGCCTGGAGTCCAGCGACAGGGAACACTGAAGCTTTCTTT	TRAV17.TRAJ9.TRAC;TRAV8-1.TRAJ34.TRAC_TRBV30.TRBJ1-1..TRBC1	TGTGCTACGGACGATACTGGAGGCTTCAAAACTATCTTT;TGTGCCGTGATCAGCTATAACACCGACAAGCTCATCTTT_TGTGCCTGGAGTCCAGCGACAGGGAACACTGAAGCTTTCTTT	CATDDTGGFKTIF;CAVISYNTDKLIF_CAWSPATGNTEAFF	TRAV17.TRAJ9.TRAC;TRAV8-1.TRAJ34.TRAC_TGTGCTACGGACGATACTGGAGGCTTCAAAACTATCTTT;TGTGCCGTGATCAGCTATAACACCGACAAGCTCATCTTT_TRBV30.TRBJ1-1..TRBC1_TGTGCCTGGAGTCCAGCGACAGGGAACACTGAAGCTTTCTTT	T-AB
HC1_Ctrl_AACCGCGCATATGAGA-1	HC1	Ctrl	TRAV12-1.TRAJ28.TRAC	CVVKGGAYSGAGSYQLTF	TGTGTGGTGAAGGGGGGGGCATACTCTGGGGCTGGGAGTTACCAACTCACTTTC				TRAV12-1.TRAJ28.TRAC_NA	TGTGTGGTGAAGGGGGGGGCATACTCTGGGGCTGGGAGTTACCAACTCACTTTC_NA	CVVKGGAYSGAGSYQLTF_NA	TRAV12-1.TRAJ28.TRAC_TGTGTGGTGAAGGGGGGGGCATACTCTGGGGCTGGGAGTTACCAACTCACTTTC_NA_NA	T-AB
HC1_Ctrl_AACCGCGCATCTACGA-1	HC1	Ctrl	TRAV8-4.TRAJ37.TRAC;TRAV13-1.TRAJ58.TRAC	CAVSASSNTGKLIF;CAASKGETSGSRLTF	TGTGCTGTGAGTGCCTCTAGCAACACAGGCAAACTAATCTTT;TGTGCAGCAAGTAAGGGGGAAACCAGTGGCTCTAGGTTGACCTTT	TRBV27.TRBJ1-5..TRBC1	CASRSNRDRSISNQPQHF	TGTGCCAGCAGATCCAACCGGGACCGTTCCATTAGCAATCAGCCCCAGCATTTT	TRAV8-4.TRAJ37.TRAC;TRAV13-1.TRAJ58.TRAC_TRBV27.TRBJ1-5..TRBC1	TGTGCTGTGAGTGCCTCTAGCAACACAGGCAAACTAATCTTT;TGTGCAGCAAGTAAGGGGGAAACCAGTGGCTCTAGGTTGACCTTT_TGTGCCAGCAGATCCAACCGGGACCGTTCCATTAGCAATCAGCCCCAGCATTTT	CAVSASSNTGKLIF;CAASKGETSGSRLTF_CASRSNRDRSISNQPQHF	TRAV8-4.TRAJ37.TRAC;TRAV13-1.TRAJ58.TRAC_TGTGCTGTGAGTGCCTCTAGCAACACAGGCAAACTAATCTTT;TGTGCAGCAAGTAAGGGGGAAACCAGTGGCTCTAGGTTGACCTTT_TRBV27.TRBJ1-5..TRBC1_TGTGCCAGCAGATCCAACCGGGACCGTTCCATTAGCAATCAGCCCCAGCATTTT	T-AB
HC1_Ctrl_AACCGCGGTAGTAGTA-1	HC1	Ctrl	TRAV8-2.TRAJ47.TRAC	CVVSDREYGNKLVF	TGTGTTGTGAGTGATCGGGAATATGGAAACAAGCTGGTCTTT				TRAV8-2.TRAJ47.TRAC_NA	TGTGTTGTGAGTGATCGGGAATATGGAAACAAGCTGGTCTTT_NA	CVVSDREYGNKLVF_NA	TRAV8-2.TRAJ47.TRAC_TGTGTTGTGAGTGATCGGGAATATGGAAACAAGCTGGTCTTT_NA_NA	T-AB
HC1_Ctrl_AACCGCGGTCGCATAT-1	HC1	Ctrl	TRAV13-1.TRAJ49.TRAC	CAARWDTGNQFYF	TGTGCAGCGCGGTGGGACACCGGTAACCAGTTCTATTTT	TRBV7-3.TRBJ2-3..TRBC2	CASSLYRSSADTQYF	TGTGCCAGCAGCTTATATAGATCATCGGCGGATACGCAGTATTTT	TRAV13-1.TRAJ49.TRAC_TRBV7-3.TRBJ2-3..TRBC2	TGTGCAGCGCGGTGGGACACCGGTAACCAGTTCTATTTT_TGTGCCAGCAGCTTATATAGATCATCGGCGGATACGCAGTATTTT	CAARWDTGNQFYF_CASSLYRSSADTQYF	TRAV13-1.TRAJ49.TRAC_TGTGCAGCGCGGTGGGACACCGGTAACCAGTTCTATTTT_TRBV7-3.TRBJ2-3..TRBC2_TGTGCCAGCAGCTTATATAGATCATCGGCGGATACGCAGTATTTT	T-AB
HC1_Ctrl_AACCGCGGTTAGGGTG-1	HC1	Ctrl	TRAV8-4.TRAJ21.TRAC;TRAV16.TRAJ23.TRAC	CAVISHKDFNKFYF;CALTLYQGGKLIF	TGTGCTGTGATCTCTCATAAGGACTTCAACAAATTTTACTTT;TGTGCTCTGACGTTATACCAGGGAGGAAAGCTTATCTTC	TRBV5-4.TRBJ2-3..TRBC2	CASSFTDTQYF	TGTGCCAGCAGCTTCACAGATACGCAGTATTTT	TRAV8-4.TRAJ21.TRAC;TRAV16.TRAJ23.TRAC_TRBV5-4.TRBJ2-3..TRBC2	TGTGCTGTGATCTCTCATAAGGACTTCAACAAATTTTACTTT;TGTGCTCTGACGTTATACCAGGGAGGAAAGCTTATCTTC_TGTGCCAGCAGCTTCACAGATACGCAGTATTTT	CAVISHKDFNKFYF;CALTLYQGGKLIF_CASSFTDTQYF	TRAV8-4.TRAJ21.TRAC;TRAV16.TRAJ23.TRAC_TGTGCTGTGATCTCTCATAAGGACTTCAACAAATTTTACTTT;TGTGCTCTGACGTTATACCAGGGAGGAAAGCTTATCTTC_TRBV5-4.TRBJ2-3..TRBC2_TGTGCCAGCAGCTTCACAGATACGCAGTATTTT	T-AB
HC1_Ctrl_AACCGCGGTTCCACAA-1	HC1	Ctrl	TRAV17.TRAJ39.TRAC	CATNAGNMLTF	TGTGCAACTAATGCAGGCAACATGCTCACCTTT	TRBV5-6.TRBJ1-4..TRBC1	CASSLVQGGEKLFF	TGTGCCAGCAGCTTGGTCCAGGGCGGAGAAAAACTGTTTTTT	TRAV17.TRAJ39.TRAC_TRBV5-6.TRBJ1-4..TRBC1	TGTGCAACTAATGCAGGCAACATGCTCACCTTT_TGTGCCAGCAGCTTGGTCCAGGGCGGAGAAAAACTGTTTTTT	CATNAGNMLTF_CASSLVQGGEKLFF	TRAV17.TRAJ39.TRAC_TGTGCAACTAATGCAGGCAACATGCTCACCTTT_TRBV5-6.TRBJ1-4..TRBC1_TGTGCCAGCAGCTTGGTCCAGGGCGGAGAAAAACTGTTTTTT	T-AB
HC1_Ctrl_AACCGCGGTTCGCTAA-1	HC1	Ctrl	TRAV8-6.TRAJ39.TRAC	CAVRDNAGNMLTF	TGTGCTGTGAGGGATAATGCAGGCAACATGCTCACCTTT	TRBV10-3.TRBJ2-1..TRBC2	CAISEERVYEQFF	TGTGCCATCAGTGAAGAAAGGGTATACGAGCAGTTCTTC	TRAV8-6.TRAJ39.TRAC_TRBV10-3.TRBJ2-1..TRBC2	TGTGCTGTGAGGGATAATGCAGGCAACATGCTCACCTTT_TGTGCCATCAGTGAAGAAAGGGTATACGAGCAGTTCTTC	CAVRDNAGNMLTF_CAISEERVYEQFF	TRAV8-6.TRAJ39.TRAC_TGTGCTGTGAGGGATAATGCAGGCAACATGCTCACCTTT_TRBV10-3.TRBJ2-1..TRBC2_TGTGCCATCAGTGAAGAAAGGGTATACGAGCAGTTCTTC	T-AB
HC1_Ctrl_AACCGCGGTTGTCGCG-1	HC1	Ctrl	TRAV8-4.TRAJ37.TRAC	CAVSGRSSNTGKLIF	TGTGCTGTGAGTGGTCGCTCTAGCAACACAGGCAAACTAATCTTT	TRBV5-6.TRBJ2-2..TRBC2	CASSLAGGARSGELFF	TGTGCCAGCAGTTTGGCGGGGGGGGCGCGGAGCGGGGAGCTGTTTTTT	TRAV8-4.TRAJ37.TRAC_TRBV5-6.TRBJ2-2..TRBC2	TGTGCTGTGAGTGGTCGCTCTAGCAACACAGGCAAACTAATCTTT_TGTGCCAGCAGTTTGGCGGGGGGGGCGCGGAGCGGGGAGCTGTTTTTT	CAVSGRSSNTGKLIF_CASSLAGGARSGELFF	TRAV8-4.TRAJ37.TRAC_TGTGCTGTGAGTGGTCGCTCTAGCAACACAGGCAAACTAATCTTT_TRBV5-6.TRBJ2-2..TRBC2_TGTGCCAGCAGTTTGGCGGGGGGGGCGCGGAGCGGGGAGCTGTTTTTT	T-AB
HC1_Ctrl_AACCGCGGTTTGCATG-1	HC1	Ctrl				TRBV6-5.TRBJ2-3..TRBC2	CASSYRTSGDTQYF	TGTGCCAGCAGTTATCGCACTAGCGGAGATACGCAGTATTTT	NA_TRBV6-5.TRBJ2-3..TRBC2	NA_TGTGCCAGCAGTTATCGCACTAGCGGAGATACGCAGTATTTT	NA_CASSYRTSGDTQYF	NA_NA_TRBV6-5.TRBJ2-3..TRBC2_TGTGCCAGCAGTTATCGCACTAGCGGAGATACGCAGTATTTT	T-AB
HC1_Ctrl_AACCGCGGTTTGGCGC-1	HC1	Ctrl				TRBV5-1.TRBJ2-1..TRBC2	CASSLGWGGDNEQFF	TGCGCCAGCAGCTTGGGCTGGGGAGGGGACAATGAGCAGTTCTTC	NA_TRBV5-1.TRBJ2-1..TRBC2	NA_TGCGCCAGCAGCTTGGGCTGGGGAGGGGACAATGAGCAGTTCTTC	NA_CASSLGWGGDNEQFF	NA_NA_TRBV5-1.TRBJ2-1..TRBC2_TGCGCCAGCAGCTTGGGCTGGGGAGGGGACAATGAGCAGTTCTTC	T-AB
HC1_Ctrl_AACCGCGTCAGCGACC-1	HC1	Ctrl				TRBV7-3.TRBJ2-3.TRBD2.TRBC2	CASSYGTSGGADTQYF	TGTGCCAGCAGCTACGGGACTAGCGGGGGTGCAGATACGCAGTATTTT	NA_TRBV7-3.TRBJ2-3.TRBD2.TRBC2	NA_TGTGCCAGCAGCTACGGGACTAGCGGGGGTGCAGATACGCAGTATTTT	NA_CASSYGTSGGADTQYF	NA_NA_TRBV7-3.TRBJ2-3.TRBD2.TRBC2_TGTGCCAGCAGCTACGGGACTAGCGGGGGTGCAGATACGCAGTATTTT	T-AB
HC1_Ctrl_AACCGCGTCAGGATCT-1	HC1	Ctrl	TRAV3.TRAJ7.TRAC	CAVSPYGNNRLAF	TGTGCTGTGAGCCCCTATGGGAACAACAGACTCGCTTTT	TRBV6-5.TRBJ2-3..TRBC2	CASSYDRGSTDTQYF	TGTGCCAGCAGTTACGACAGGGGCAGCACAGATACGCAGTATTTT	TRAV3.TRAJ7.TRAC_TRBV6-5.TRBJ2-3..TRBC2	TGTGCTGTGAGCCCCTATGGGAACAACAGACTCGCTTTT_TGTGCCAGCAGTTACGACAGGGGCAGCACAGATACGCAGTATTTT	CAVSPYGNNRLAF_CASSYDRGSTDTQYF	TRAV3.TRAJ7.TRAC_TGTGCTGTGAGCCCCTATGGGAACAACAGACTCGCTTTT_TRBV6-5.TRBJ2-3..TRBC2_TGTGCCAGCAGTTACGACAGGGGCAGCACAGATACGCAGTATTTT	T-AB
HC1_Ctrl_AACCGCGTCCCATTAT-1	HC1	Ctrl	TRAV12-1.TRAJ9.TRAC	CVDNTGGFKTIF	TGTGTGGATAATACTGGAGGCTTCAAAACTATCTTT	TRBV18.TRBJ1-2..TRBC1	CASSPPGGGYTF	TGTGCCAGCTCTCCACCGGGGGGAGGCTACACCTTC	TRAV12-1.TRAJ9.TRAC_TRBV18.TRBJ1-2..TRBC1	TGTGTGGATAATACTGGAGGCTTCAAAACTATCTTT_TGTGCCAGCTCTCCACCGGGGGGAGGCTACACCTTC	CVDNTGGFKTIF_CASSPPGGGYTF	TRAV12-1.TRAJ9.TRAC_TGTGTGGATAATACTGGAGGCTTCAAAACTATCTTT_TRBV18.TRBJ1-2..TRBC1_TGTGCCAGCTCTCCACCGGGGGGAGGCTACACCTTC	T-AB
HC1_Ctrl_AACCGCGTCGATAGAA-1	HC1	Ctrl	TRAV29DV5.TRAJ26.TRAC	CAALNNYGQNFVF	TGTGCAGCTTTAAATAACTATGGTCAGAATTTTGTCTTT	TRBV5-1.TRBJ2-7.TRBD1.TRBC2	CASSLSAGQLAEQYF	TGCGCCAGCAGCTTGTCCGCGGGACAGCTAGCCGAGCAGTACTTC	TRAV29DV5.TRAJ26.TRAC_TRBV5-1.TRBJ2-7.TRBD1.TRBC2	TGTGCAGCTTTAAATAACTATGGTCAGAATTTTGTCTTT_TGCGCCAGCAGCTTGTCCGCGGGACAGCTAGCCGAGCAGTACTTC	CAALNNYGQNFVF_CASSLSAGQLAEQYF	TRAV29DV5.TRAJ26.TRAC_TGTGCAGCTTTAAATAACTATGGTCAGAATTTTGTCTTT_TRBV5-1.TRBJ2-7.TRBD1.TRBC2_TGCGCCAGCAGCTTGTCCGCGGGACAGCTAGCCGAGCAGTACTTC	T-AB
HC1_Ctrl_AACCGCGTCTGGAGCC-1	HC1	Ctrl	TRAV2.TRAJ37.TRAC	CAVLHGSSNTGKLIF	TGTGCTGTCCTACATGGCTCTAGCAACACAGGCAAACTAATCTTT	TRBV6-3.TRBJ2-5..TRBC2	CASSYSRSDQKTQYF	TGTGCCAGCAGTTACTCGAGGTCCGATCAGAAGACCCAGTACTTC	TRAV2.TRAJ37.TRAC_TRBV6-3.TRBJ2-5..TRBC2	TGTGCTGTCCTACATGGCTCTAGCAACACAGGCAAACTAATCTTT_TGTGCCAGCAGTTACTCGAGGTCCGATCAGAAGACCCAGTACTTC	CAVLHGSSNTGKLIF_CASSYSRSDQKTQYF	TRAV2.TRAJ37.TRAC_TGTGCTGTCCTACATGGCTCTAGCAACACAGGCAAACTAATCTTT_TRBV6-3.TRBJ2-5..TRBC2_TGTGCCAGCAGTTACTCGAGGTCCGATCAGAAGACCCAGTACTTC	T-AB
HC1_Ctrl_AACCGCGTCTTGTATC-1	HC1	Ctrl				TRBV18.TRBJ1-1.TRBD1.TRBC1	CASSAGQGALTEAFF	TGTGCCAGCTCGGCGGGACAGGGGGCGCTGACTGAAGCTTTCTTT	NA_TRBV18.TRBJ1-1.TRBD1.TRBC1	NA_TGTGCCAGCTCGGCGGGACAGGGGGCGCTGACTGAAGCTTTCTTT	NA_CASSAGQGALTEAFF	NA_NA_TRBV18.TRBJ1-1.TRBD1.TRBC1_TGTGCCAGCTCGGCGGGACAGGGGGCGCTGACTGAAGCTTTCTTT	T-AB
HC1_Ctrl_AACGTTGAGATGTGGC-1	HC1	Ctrl	TRAV23DV6.TRAJ26.TRAC	CAASLNYGQNFVF	TGTGCAGCAAGCCTTAACTATGGTCAGAATTTTGTCTTT	TRBV24-1.TRBJ2-1..TRBC2	CATSDSTLAGGQANEQFF	TGTGCCACCAGTGATTCAACGTTAGCGGGAGGGCAGGCCAATGAGCAGTTCTTC	TRAV23DV6.TRAJ26.TRAC_TRBV24-1.TRBJ2-1..TRBC2	TGTGCAGCAAGCCTTAACTATGGTCAGAATTTTGTCTTT_TGTGCCACCAGTGATTCAACGTTAGCGGGAGGGCAGGCCAATGAGCAGTTCTTC	CAASLNYGQNFVF_CATSDSTLAGGQANEQFF	TRAV23DV6.TRAJ26.TRAC_TGTGCAGCAAGCCTTAACTATGGTCAGAATTTTGTCTTT_TRBV24-1.TRBJ2-1..TRBC2_TGTGCCACCAGTGATTCAACGTTAGCGGGAGGGCAGGCCAATGAGCAGTTCTTC	T-AB
HC1_Ctrl_AACGTTGAGCCACTAT-1	HC1	Ctrl	TRAV35.TRAJ52.TRAC	CAGANAGGTSYGKLTF	TGTGCTGGGGCTAATGCTGGTGGTACTAGCTATGGAAAGCTGACATTT	TRBV27.TRBJ2-1.TRBD2.TRBC2	CASSLLLAGGPSYNEQFF	TGTGCCAGCAGTTTACTACTAGCGGGAGGGCCCTCCTACAATGAGCAGTTCTTC	TRAV35.TRAJ52.TRAC_TRBV27.TRBJ2-1.TRBD2.TRBC2	TGTGCTGGGGCTAATGCTGGTGGTACTAGCTATGGAAAGCTGACATTT_TGTGCCAGCAGTTTACTACTAGCGGGAGGGCCCTCCTACAATGAGCAGTTCTTC	CAGANAGGTSYGKLTF_CASSLLLAGGPSYNEQFF	TRAV35.TRAJ52.TRAC_TGTGCTGGGGCTAATGCTGGTGGTACTAGCTATGGAAAGCTGACATTT_TRBV27.TRBJ2-1.TRBD2.TRBC2_TGTGCCAGCAGTTTACTACTAGCGGGAGGGCCCTCCTACAATGAGCAGTTCTTC	T-AB
HC1_Ctrl_AACGTTGAGCCGGTAA-1	HC1	Ctrl	TRAV8-3.TRAJ50.TRAC;TRAV13-2.TRAJ39.TRAC	CAVGGGKTSYDKVIF;CAENNNAGNMLTF	TGTGCTGTGGGTGGCGGGAAAACCTCCTACGACAAGGTGATATTT;TGTGCAGAGAATAATAATGCAGGCAACATGCTCACCTTT	TRBV18.TRBJ1-4..TRBC1	CASSPDTFSGLFF	TGTGCCAGCTCTCCGGACACCTTCTCAGGACTGTTTTTT	TRAV8-3.TRAJ50.TRAC;TRAV13-2.TRAJ39.TRAC_TRBV18.TRBJ1-4..TRBC1	TGTGCTGTGGGTGGCGGGAAAACCTCCTACGACAAGGTGATATTT;TGTGCAGAGAATAATAATGCAGGCAACATGCTCACCTTT_TGTGCCAGCTCTCCGGACACCTTCTCAGGACTGTTTTTT	CAVGGGKTSYDKVIF;CAENNNAGNMLTF_CASSPDTFSGLFF	TRAV8-3.TRAJ50.TRAC;TRAV13-2.TRAJ39.TRAC_TGTGCTGTGGGTGGCGGGAAAACCTCCTACGACAAGGTGATATTT;TGTGCAGAGAATAATAATGCAGGCAACATGCTCACCTTT_TRBV18.TRBJ1-4..TRBC1_TGTGCCAGCTCTCCGGACACCTTCTCAGGACTGTTTTTT	T-AB
HC1_Ctrl_AACGTTGAGCTCTCGG-1	HC1	Ctrl	TRAV12-3.TRAJ52.TRAC	CAMKRGGTSYGKLTF	TGTGCAATGAAGAGAGGTGGTACTAGCTATGGAAAGCTGACATTT	TRBV20-1.TRBJ2-1..TRBC2	CSAIPGLAGLYNEQFF	TGCAGTGCTATTCCTGGACTAGCGGGATTATACAATGAGCAGTTCTTC	TRAV12-3.TRAJ52.TRAC_TRBV20-1.TRBJ2-1..TRBC2	TGTGCAATGAAGAGAGGTGGTACTAGCTATGGAAAGCTGACATTT_TGCAGTGCTATTCCTGGACTAGCGGGATTATACAATGAGCAGTTCTTC	CAMKRGGTSYGKLTF_CSAIPGLAGLYNEQFF	TRAV12-3.TRAJ52.TRAC_TGTGCAATGAAGAGAGGTGGTACTAGCTATGGAAAGCTGACATTT_TRBV20-1.TRBJ2-1..TRBC2_TGCAGTGCTATTCCTGGACTAGCGGGATTATACAATGAGCAGTTCTTC	T-AB
HC1_Ctrl_AACGTTGAGGCTAGAC-1	HC1	Ctrl	TRAV3.TRAJ46.TRAC	CAVRDISSGDKLTF	TGTGCTGTGAGAGACATCAGCAGCGGAGACAAGCTGACTTTT	TRBV29-1.TRBJ1-1..TRBC1	CSVEGGAANTEAFF	TGCAGCGTTGAAGGGGGGGCAGCTAACACTGAAGCTTTCTTT	TRAV3.TRAJ46.TRAC_TRBV29-1.TRBJ1-1..TRBC1	TGTGCTGTGAGAGACATCAGCAGCGGAGACAAGCTGACTTTT_TGCAGCGTTGAAGGGGGGGCAGCTAACACTGAAGCTTTCTTT	CAVRDISSGDKLTF_CSVEGGAANTEAFF	TRAV3.TRAJ46.TRAC_TGTGCTGTGAGAGACATCAGCAGCGGAGACAAGCTGACTTTT_TRBV29-1.TRBJ1-1..TRBC1_TGCAGCGTTGAAGGGGGGGCAGCTAACACTGAAGCTTTCTTT	T-AB
HC1_Ctrl_AACGTTGAGTGGCACA-1	HC1	Ctrl	TRAV29DV5.TRAJ47.TRAC	CAASLVEYGNKLVF	TGTGCAGCAAGCCTCGTGGAATATGGAAACAAGCTGGTCTTT				TRAV29DV5.TRAJ47.TRAC_NA	TGTGCAGCAAGCCTCGTGGAATATGGAAACAAGCTGGTCTTT_NA	CAASLVEYGNKLVF_NA	TRAV29DV5.TRAJ47.TRAC_TGTGCAGCAAGCCTCGTGGAATATGGAAACAAGCTGGTCTTT_NA_NA	T-AB
HC1_Ctrl_AACGTTGAGTTAACGA-1	HC1	Ctrl	TRAV3.TRAJ5.TRAC	CAVRPWTMDTGRRALTF	TGTGCTGTGAGACCCTGGACTATGGACACGGGCAGGAGAGCACTTACTTTT	TRBV3-1.TRBJ2-7..TRBC2	CASKGRSSYEQYF	TGTGCCAGCAAAGGACGGAGTTCCTACGAGCAGTACTTC	TRAV3.TRAJ5.TRAC_TRBV3-1.TRBJ2-7..TRBC2	TGTGCTGTGAGACCCTGGACTATGGACACGGGCAGGAGAGCACTTACTTTT_TGTGCCAGCAAAGGACGGAGTTCCTACGAGCAGTACTTC	CAVRPWTMDTGRRALTF_CASKGRSSYEQYF	TRAV3.TRAJ5.TRAC_TGTGCTGTGAGACCCTGGACTATGGACACGGGCAGGAGAGCACTTACTTTT_TRBV3-1.TRBJ2-7..TRBC2_TGTGCCAGCAAAGGACGGAGTTCCTACGAGCAGTACTTC	T-AB
HC1_Ctrl_AACGTTGAGTTGCAGG-1	HC1	Ctrl	TRAV29DV5.TRAJ23.TRAC	CAASDPGGKLIF	TGTGCAGCAAGCGATCCGGGAGGAAAGCTTATCTTC	TRBV5-6.TRBJ2-1..TRBC2	CASSASHRPYNEQFF	TGTGCCAGCAGCGCATCGCACAGGCCCTACAATGAGCAGTTCTTC	TRAV29DV5.TRAJ23.TRAC_TRBV5-6.TRBJ2-1..TRBC2	TGTGCAGCAAGCGATCCGGGAGGAAAGCTTATCTTC_TGTGCCAGCAGCGCATCGCACAGGCCCTACAATGAGCAGTTCTTC	CAASDPGGKLIF_CASSASHRPYNEQFF	TRAV29DV5.TRAJ23.TRAC_TGTGCAGCAAGCGATCCGGGAGGAAAGCTTATCTTC_TRBV5-6.TRBJ2-1..TRBC2_TGTGCCAGCAGCGCATCGCACAGGCCCTACAATGAGCAGTTCTTC	T-AB
HC1_Ctrl_AACGTTGCAAAGGCGT-1	HC1	Ctrl				TRBV5-1.TRBJ1-5..TRBC1	CASSLGSGGGQPQHF	TGCGCCAGCAGCTTGGGCTCCGGGGGGGGACAGCCCCAGCATTTT	NA_TRBV5-1.TRBJ1-5..TRBC1	NA_TGCGCCAGCAGCTTGGGCTCCGGGGGGGGACAGCCCCAGCATTTT	NA_CASSLGSGGGQPQHF	NA_NA_TRBV5-1.TRBJ1-5..TRBC1_TGCGCCAGCAGCTTGGGCTCCGGGGGGGGACAGCCCCAGCATTTT	T-AB
HC1_Ctrl_AACGTTGCATACTCTT-1	HC1	Ctrl											T-AB
HC1_Ctrl_AACGTTGGTAAGAGGA-1	HC1	Ctrl	TRAV8-4.TRAJ40.TRAC	CAVSEGSGTYKYIF	TGTGCTGTGAGTGAGGGCTCAGGAACCTACAAATACATCTTT	TRBV18.TRBJ2-5.TRBD1.TRBC2	CASSPPGTVYQETQYF	TGTGCCAGCTCACCTCCCGGGACAGTGTACCAAGAGACCCAGTACTTC	TRAV8-4.TRAJ40.TRAC_TRBV18.TRBJ2-5.TRBD1.TRBC2	TGTGCTGTGAGTGAGGGCTCAGGAACCTACAAATACATCTTT_TGTGCCAGCTCACCTCCCGGGACAGTGTACCAAGAGACCCAGTACTTC	CAVSEGSGTYKYIF_CASSPPGTVYQETQYF	TRAV8-4.TRAJ40.TRAC_TGTGCTGTGAGTGAGGGCTCAGGAACCTACAAATACATCTTT_TRBV18.TRBJ2-5.TRBD1.TRBC2_TGTGCCAGCTCACCTCCCGGGACAGTGTACCAAGAGACCCAGTACTTC	T-AB
HC1_Ctrl_AACGTTGGTCCAGTTA-1	HC1	Ctrl	TRAV13-2.TRAJ58.TRAC	CAENGETSGSRLTF	TGTGCAGAGAATGGAGAAACCAGTGGCTCTAGGTTGACCTTT	TRBV4-1.TRBJ2-1..TRBC2	CASSQDGFGMREQFF	TGCGCCAGCAGCCAAGATGGGTTCGGGATGCGGGAGCAGTTCTTC	TRAV13-2.TRAJ58.TRAC_TRBV4-1.TRBJ2-1..TRBC2	TGTGCAGAGAATGGAGAAACCAGTGGCTCTAGGTTGACCTTT_TGCGCCAGCAGCCAAGATGGGTTCGGGATGCGGGAGCAGTTCTTC	CAENGETSGSRLTF_CASSQDGFGMREQFF	TRAV13-2.TRAJ58.TRAC_TGTGCAGAGAATGGAGAAACCAGTGGCTCTAGGTTGACCTTT_TRBV4-1.TRBJ2-1..TRBC2_TGCGCCAGCAGCCAAGATGGGTTCGGGATGCGGGAGCAGTTCTTC	T-AB
HC1_Ctrl_AACGTTGGTCTAGTCA-1	HC1	Ctrl	TRAV20.TRAJ49.TRAC	CAITGNQFYF	TGTGCTATTACCGGTAACCAGTTCTATTTT	TRBV20-1.TRBJ2-5.TRBD1.TRBC2	CSARGEWGIKTQYF	TGCAGTGCTAGAGGGGAGTGGGGGATAAAGACCCAGTACTTC	TRAV20.TRAJ49.TRAC_TRBV20-1.TRBJ2-5.TRBD1.TRBC2	TGTGCTATTACCGGTAACCAGTTCTATTTT_TGCAGTGCTAGAGGGGAGTGGGGGATAAAGACCCAGTACTTC	CAITGNQFYF_CSARGEWGIKTQYF	TRAV20.TRAJ49.TRAC_TGTGCTATTACCGGTAACCAGTTCTATTTT_TRBV20-1.TRBJ2-5.TRBD1.TRBC2_TGCAGTGCTAGAGGGGAGTGGGGGATAAAGACCCAGTACTTC	T-AB
HC1_Ctrl_AACGTTGTCAACACGT-1	HC1	Ctrl	TRAV8-6.TRAJ13.TRAC	CAVSPSGGYQKVTF	TGTGCTGTGAGTCCTTCTGGGGGTTACCAGAAAGTTACCTTT	TRBV20-1.TRBJ1-1..TRBC1	CSAREGGRMNTEAFF	TGCAGTGCTAGAGAGGGCGGCAGGATGAACACTGAAGCTTTCTTT	TRAV8-6.TRAJ13.TRAC_TRBV20-1.TRBJ1-1..TRBC1	TGTGCTGTGAGTCCTTCTGGGGGTTACCAGAAAGTTACCTTT_TGCAGTGCTAGAGAGGGCGGCAGGATGAACACTGAAGCTTTCTTT	CAVSPSGGYQKVTF_CSAREGGRMNTEAFF	TRAV8-6.TRAJ13.TRAC_TGTGCTGTGAGTCCTTCTGGGGGTTACCAGAAAGTTACCTTT_TRBV20-1.TRBJ1-1..TRBC1_TGCAGTGCTAGAGAGGGCGGCAGGATGAACACTGAAGCTTTCTTT	T-AB
HC1_Ctrl_AACGTTGTCCACGAAT-1	HC1	Ctrl				TRBV2.TRBJ1-1..TRBC1	CASSEAPPNVIMNTEAFF	TGTGCCAGCAGTGAAGCGCCGCCCAATGTGATAATGAACACTGAAGCTTTCTTT	NA_TRBV2.TRBJ1-1..TRBC1	NA_TGTGCCAGCAGTGAAGCGCCGCCCAATGTGATAATGAACACTGAAGCTTTCTTT	NA_CASSEAPPNVIMNTEAFF	NA_NA_TRBV2.TRBJ1-1..TRBC1_TGTGCCAGCAGTGAAGCGCCGCCCAATGTGATAATGAACACTGAAGCTTTCTTT	T-AB
HC1_Ctrl_AACGTTGTCCGCGCAA-1	HC1	Ctrl	TRAV19.TRAJ32.TRAC	CALRSYGGATNKLIF	TGTGCTCTGAGATCTTATGGTGGTGCTACAAACAAGCTCATCTTT	TRBV7-3.TRBJ1-2..TRBC1	CASSLRGNGYTF	TGTGCCAGCAGCTTAAGAGGGAATGGCTACACCTTC	TRAV19.TRAJ32.TRAC_TRBV7-3.TRBJ1-2..TRBC1	TGTGCTCTGAGATCTTATGGTGGTGCTACAAACAAGCTCATCTTT_TGTGCCAGCAGCTTAAGAGGGAATGGCTACACCTTC	CALRSYGGATNKLIF_CASSLRGNGYTF	TRAV19.TRAJ32.TRAC_TGTGCTCTGAGATCTTATGGTGGTGCTACAAACAAGCTCATCTTT_TRBV7-3.TRBJ1-2..TRBC1_TGTGCCAGCAGCTTAAGAGGGAATGGCTACACCTTC	T-AB
HC1_Ctrl_AACGTTGTCTTCATGT-1	HC1	Ctrl	TRAV12-3.TRAJ28.TRAC	CAMSRSGAGSYQLTF	TGTGCAATGAGCCGCTCTGGGGCTGGGAGTTACCAACTCACTTTC	TRBV5-6.TRBJ2-2.TRBD1.TRBC2	CASSLVAGGGTGELFF	TGTGCCAGCAGCTTGGTTGCAGGGGGCGGTACCGGGGAGCTGTTTTTT	TRAV12-3.TRAJ28.TRAC_TRBV5-6.TRBJ2-2.TRBD1.TRBC2	TGTGCAATGAGCCGCTCTGGGGCTGGGAGTTACCAACTCACTTTC_TGTGCCAGCAGCTTGGTTGCAGGGGGCGGTACCGGGGAGCTGTTTTTT	CAMSRSGAGSYQLTF_CASSLVAGGGTGELFF	TRAV12-3.TRAJ28.TRAC_TGTGCAATGAGCCGCTCTGGGGCTGGGAGTTACCAACTCACTTTC_TRBV5-6.TRBJ2-2.TRBD1.TRBC2_TGTGCCAGCAGCTTGGTTGCAGGGGGCGGTACCGGGGAGCTGTTTTTT	T-AB
HC1_Ctrl_AACGTTGTCTTGCATT-1	HC1	Ctrl	TRAV13-1.TRAJ49.TRAC	CAASPAGNQFYF	TGTGCAGCAAGTCCCGCCGGTAACCAGTTCTATTTT	TRBV5-1.TRBJ2-2..TRBC2;TRBV5-1.TRBJ2-3..TRBC2	CASSWGAKSTGELFF;CASSLARNGGTDTQYF	TGCGCCAGCAGCTGGGGTGCCAAATCCACCGGGGAGCTGTTTTTT;TGCGCCAGCAGCTTGGCCCGCAACGGGGGCACAGATACGCAGTATTTT	TRAV13-1.TRAJ49.TRAC_TRBV5-1.TRBJ2-2..TRBC2;TRBV5-1.TRBJ2-3..TRBC2	TGTGCAGCAAGTCCCGCCGGTAACCAGTTCTATTTT_TGCGCCAGCAGCTGGGGTGCCAAATCCACCGGGGAGCTGTTTTTT;TGCGCCAGCAGCTTGGCCCGCAACGGGGGCACAGATACGCAGTATTTT	CAASPAGNQFYF_CASSWGAKSTGELFF;CASSLARNGGTDTQYF	TRAV13-1.TRAJ49.TRAC_TGTGCAGCAAGTCCCGCCGGTAACCAGTTCTATTTT_TRBV5-1.TRBJ2-2..TRBC2;TRBV5-1.TRBJ2-3..TRBC2_TGCGCCAGCAGCTGGGGTGCCAAATCCACCGGGGAGCTGTTTTTT;TGCGCCAGCAGCTTGGCCCGCAACGGGGGCACAGATACGCAGTATTTT	T-AB
HC1_Ctrl_AACTCAGAGCCACGTC-1	HC1	Ctrl	TRAV17.TRAJ23.TRAC	CATDARGKLIF	TGTGCTACGGACGCTCGGGGAAAGCTTATCTTC	TRBV6-1.TRBJ2-5..TRBC2;TRBV6-5.TRBJ2-7..TRBC2	CASSLGLTEETQYF;CASRARFDSYEQYF	TGTGCCAGCAGTTTAGGACTCACAGAAGAGACCCAGTACTTC;TGTGCCAGCAGGGCCCGCTTTGACAGCTACGAGCAGTACTTC	TRAV17.TRAJ23.TRAC_TRBV6-1.TRBJ2-5..TRBC2;TRBV6-5.TRBJ2-7..TRBC2	TGTGCTACGGACGCTCGGGGAAAGCTTATCTTC_TGTGCCAGCAGTTTAGGACTCACAGAAGAGACCCAGTACTTC;TGTGCCAGCAGGGCCCGCTTTGACAGCTACGAGCAGTACTTC	CATDARGKLIF_CASSLGLTEETQYF;CASRARFDSYEQYF	TRAV17.TRAJ23.TRAC_TGTGCTACGGACGCTCGGGGAAAGCTTATCTTC_TRBV6-1.TRBJ2-5..TRBC2;TRBV6-5.TRBJ2-7..TRBC2_TGTGCCAGCAGTTTAGGACTCACAGAAGAGACCCAGTACTTC;TGTGCCAGCAGGGCCCGCTTTGACAGCTACGAGCAGTACTTC	T-AB
HC1_Ctrl_AACTCAGAGCTATGCT-1	HC1	Ctrl	TRAV21.TRAJ15.TRAC	CAVNQAGTALIF	TGTGCTGTTAACCAGGCAGGAACTGCTCTGATCTTT	TRBV7-3.TRBJ1-1..TRBC1	CASSPNDPGSAFF	TGTGCCAGCAGCCCGAACGACCCGGGCTCAGCTTTCTTT	TRAV21.TRAJ15.TRAC_TRBV7-3.TRBJ1-1..TRBC1	TGTGCTGTTAACCAGGCAGGAACTGCTCTGATCTTT_TGTGCCAGCAGCCCGAACGACCCGGGCTCAGCTTTCTTT	CAVNQAGTALIF_CASSPNDPGSAFF	TRAV21.TRAJ15.TRAC_TGTGCTGTTAACCAGGCAGGAACTGCTCTGATCTTT_TRBV7-3.TRBJ1-1..TRBC1_TGTGCCAGCAGCCCGAACGACCCGGGCTCAGCTTTCTTT	T-AB
HC1_Ctrl_AACTCAGCACGGTTTA-1	HC1	Ctrl	TRAV17.TRAJ47.TRAC	CATDGKYGNKLVF	TGTGCTACGGACGGGAAATATGGAAACAAGCTGGTCTTT	TRBV4-1.TRBJ2-2..TRBC2	CASSQRQGGGQTGELFF	TGCGCCAGCAGCCAAAGACAGGGGGGGGGGCAAACCGGGGAGCTGTTTTTT	TRAV17.TRAJ47.TRAC_TRBV4-1.TRBJ2-2..TRBC2	TGTGCTACGGACGGGAAATATGGAAACAAGCTGGTCTTT_TGCGCCAGCAGCCAAAGACAGGGGGGGGGGCAAACCGGGGAGCTGTTTTTT	CATDGKYGNKLVF_CASSQRQGGGQTGELFF	TRAV17.TRAJ47.TRAC_TGTGCTACGGACGGGAAATATGGAAACAAGCTGGTCTTT_TRBV4-1.TRBJ2-2..TRBC2_TGCGCCAGCAGCCAAAGACAGGGGGGGGGGCAAACCGGGGAGCTGTTTTTT	T-AB
HC1_Ctrl_AACTCAGCAGTAAGCG-1	HC1	Ctrl				TRBV3-1.TRBJ2-7.TRBD1.TRBC2	CASSRSGTGLSAYEQYF	TGTGCCAGCAGCCGTTCCGGGACAGGTCTCTCTGCCTACGAGCAGTACTTC	NA_TRBV3-1.TRBJ2-7.TRBD1.TRBC2	NA_TGTGCCAGCAGCCGTTCCGGGACAGGTCTCTCTGCCTACGAGCAGTACTTC	NA_CASSRSGTGLSAYEQYF	NA_NA_TRBV3-1.TRBJ2-7.TRBD1.TRBC2_TGTGCCAGCAGCCGTTCCGGGACAGGTCTCTCTGCCTACGAGCAGTACTTC	T-AB
HC1_Ctrl_AACTCAGCATACGCTA-1	HC1	Ctrl	TRAV3.TRAJ23.TRAC	CAVRHTNQGGKLIF	TGTGCTGTGAGACACACGAACCAGGGAGGAAAGCTTATCTTC	TRBV19.TRBJ2-4..TRBC2;TRBV20-1.TRBJ2-1..TRBC2	CASSITRPVTKNIQYF;CSADVRGDDYNEQFF	TGTGCCAGTAGTATAACTAGGCCCGTCACCAAAAACATTCAGTACTTC;TGCAGTGCTGATGTGCGGGGGGACGACTACAATGAGCAGTTCTTC	TRAV3.TRAJ23.TRAC_TRBV19.TRBJ2-4..TRBC2;TRBV20-1.TRBJ2-1..TRBC2	TGTGCTGTGAGACACACGAACCAGGGAGGAAAGCTTATCTTC_TGTGCCAGTAGTATAACTAGGCCCGTCACCAAAAACATTCAGTACTTC;TGCAGTGCTGATGTGCGGGGGGACGACTACAATGAGCAGTTCTTC	CAVRHTNQGGKLIF_CASSITRPVTKNIQYF;CSADVRGDDYNEQFF	TRAV3.TRAJ23.TRAC_TGTGCTGTGAGACACACGAACCAGGGAGGAAAGCTTATCTTC_TRBV19.TRBJ2-4..TRBC2;TRBV20-1.TRBJ2-1..TRBC2_TGTGCCAGTAGTATAACTAGGCCCGTCACCAAAAACATTCAGTACTTC;TGCAGTGCTGATGTGCGGGGGGACGACTACAATGAGCAGTTCTTC	T-AB
HC1_Ctrl_AACTCAGCATCAGTCA-1	HC1	Ctrl	TRAV13-1.TRAJ41.TRAC	CAAKSGGGYALNF	TGTGCAGCAAAGTCGGGGGGCGGGTATGCACTCAACTTC	TRBV27.TRBJ2-3..TRBC2	CASSLRVVRRTDTQYF	TGTGCCAGCAGTTTACGGGTGGTCAGGCGCACAGATACGCAGTATTTT	TRAV13-1.TRAJ41.TRAC_TRBV27.TRBJ2-3..TRBC2	TGTGCAGCAAAGTCGGGGGGCGGGTATGCACTCAACTTC_TGTGCCAGCAGTTTACGGGTGGTCAGGCGCACAGATACGCAGTATTTT	CAAKSGGGYALNF_CASSLRVVRRTDTQYF	TRAV13-1.TRAJ41.TRAC_TGTGCAGCAAAGTCGGGGGGCGGGTATGCACTCAACTTC_TRBV27.TRBJ2-3..TRBC2_TGTGCCAGCAGTTTACGGGTGGTCAGGCGCACAGATACGCAGTATTTT	T-AB
HC1_Ctrl_AACTCAGCATTGAGCT-1	HC1	Ctrl	TRAV8-4.TRAJ23.TRAC	CAVSVLYNQGGKLIF	TGTGCTGTGAGTGTCCTCTATAACCAGGGAGGAAAGCTTATCTTC	TRBV7-9.TRBJ2-1..TRBC2	CASSLTRTSGYNEQFF	TGTGCCAGCAGCTTGACCCGGACTAGCGGCTACAATGAGCAGTTCTTC	TRAV8-4.TRAJ23.TRAC_TRBV7-9.TRBJ2-1..TRBC2	TGTGCTGTGAGTGTCCTCTATAACCAGGGAGGAAAGCTTATCTTC_TGTGCCAGCAGCTTGACCCGGACTAGCGGCTACAATGAGCAGTTCTTC	CAVSVLYNQGGKLIF_CASSLTRTSGYNEQFF	TRAV8-4.TRAJ23.TRAC_TGTGCTGTGAGTGTCCTCTATAACCAGGGAGGAAAGCTTATCTTC_TRBV7-9.TRBJ2-1..TRBC2_TGTGCCAGCAGCTTGACCCGGACTAGCGGCTACAATGAGCAGTTCTTC	T-AB
HC1_Ctrl_AACTCAGGTAATCGTC-1	HC1	Ctrl	TRAV12-1.TRAJ34.TRAC	CVVNPTDKLIF	TGTGTGGTGAACCCCACCGACAAGCTCATCTTT				TRAV12-1.TRAJ34.TRAC_NA	TGTGTGGTGAACCCCACCGACAAGCTCATCTTT_NA	CVVNPTDKLIF_NA	TRAV12-1.TRAJ34.TRAC_TGTGTGGTGAACCCCACCGACAAGCTCATCTTT_NA_NA	T-AB
HC1_Ctrl_AACTCAGGTACTTAGC-1	HC1	Ctrl	TRAV13-1.TRAJ21.TRAC	CAASRSNFNKFYF	TGTGCAGCAAGTAGGAGCAACTTCAACAAATTTTACTTT				TRAV13-1.TRAJ21.TRAC_NA	TGTGCAGCAAGTAGGAGCAACTTCAACAAATTTTACTTT_NA	CAASRSNFNKFYF_NA	TRAV13-1.TRAJ21.TRAC_TGTGCAGCAAGTAGGAGCAACTTCAACAAATTTTACTTT_NA_NA	T-AB
HC1_Ctrl_AACTCAGGTATAATGG-1	HC1	Ctrl				TRBV2.TRBJ1-3..TRBC1	CASSLLGDSGNTIYF	TGTGCCAGCAGCCTGTTGGGGGACTCTGGAAACACCATATATTTT	NA_TRBV2.TRBJ1-3..TRBC1	NA_TGTGCCAGCAGCCTGTTGGGGGACTCTGGAAACACCATATATTTT	NA_CASSLLGDSGNTIYF	NA_NA_TRBV2.TRBJ1-3..TRBC1_TGTGCCAGCAGCCTGTTGGGGGACTCTGGAAACACCATATATTTT	T-AB
HC1_Ctrl_AACTCAGGTATAGTAG-1	HC1	Ctrl	TRAV8-3.TRAJ34.TRAC	CAVGRINTDKLIF	TGTGCTGTGGGCCGAATTAACACCGACAAGCTCATCTTT	TRBV2.TRBJ2-3.TRBD2.TRBC2	CASRAGTSGGLSPQYF	TGTGCCAGCAGGGCCGGGACTAGCGGGGGGCTTTCCCCGCAGTATTTT	TRAV8-3.TRAJ34.TRAC_TRBV2.TRBJ2-3.TRBD2.TRBC2	TGTGCTGTGGGCCGAATTAACACCGACAAGCTCATCTTT_TGTGCCAGCAGGGCCGGGACTAGCGGGGGGCTTTCCCCGCAGTATTTT	CAVGRINTDKLIF_CASRAGTSGGLSPQYF	TRAV8-3.TRAJ34.TRAC_TGTGCTGTGGGCCGAATTAACACCGACAAGCTCATCTTT_TRBV2.TRBJ2-3.TRBD2.TRBC2_TGTGCCAGCAGGGCCGGGACTAGCGGGGGGCTTTCCCCGCAGTATTTT	T-AB
HC1_Ctrl_AACTCAGGTGAGGCTA-1	HC1	Ctrl	TRAV19.TRAJ34.TRAC	CALRGINTDKLIF	TGTGCTCTGAGGGGGATTAACACCGACAAGCTCATCTTT	TRBV5-4.TRBJ1-6..TRBC1	CASSLPSGENYNSPLHF	TGTGCCAGCAGCTTGCCCTCGGGGGAGAACTATAATTCACCCCTCCACTTT	TRAV19.TRAJ34.TRAC_TRBV5-4.TRBJ1-6..TRBC1	TGTGCTCTGAGGGGGATTAACACCGACAAGCTCATCTTT_TGTGCCAGCAGCTTGCCCTCGGGGGAGAACTATAATTCACCCCTCCACTTT	CALRGINTDKLIF_CASSLPSGENYNSPLHF	TRAV19.TRAJ34.TRAC_TGTGCTCTGAGGGGGATTAACACCGACAAGCTCATCTTT_TRBV5-4.TRBJ1-6..TRBC1_TGTGCCAGCAGCTTGCCCTCGGGGGAGAACTATAATTCACCCCTCCACTTT	T-AB
HC1_Ctrl_AACTCAGTCAGGCAAG-1	HC1	Ctrl	TRAV14DV4.TRAJ43.TRAC;TRAV29DV5.TRAJ43.TRAC	CAMREGYNNNDMRF;CAATNNNNDMRF	TGTGCAATGAGAGAGGGATACAATAACAATGACATGCGCTTT;TGTGCAGCCACAAACAATAACAATGACATGCGCTTT	TRBV19.TRBJ1-5..TRBC1	CASSIRTGKVYNQPQHF	TGTGCCAGTAGTATCCGGACAGGGAAGGTTTACAATCAGCCCCAGCATTTT	TRAV14DV4.TRAJ43.TRAC;TRAV29DV5.TRAJ43.TRAC_TRBV19.TRBJ1-5..TRBC1	TGTGCAATGAGAGAGGGATACAATAACAATGACATGCGCTTT;TGTGCAGCCACAAACAATAACAATGACATGCGCTTT_TGTGCCAGTAGTATCCGGACAGGGAAGGTTTACAATCAGCCCCAGCATTTT	CAMREGYNNNDMRF;CAATNNNNDMRF_CASSIRTGKVYNQPQHF	TRAV14DV4.TRAJ43.TRAC;TRAV29DV5.TRAJ43.TRAC_TGTGCAATGAGAGAGGGATACAATAACAATGACATGCGCTTT;TGTGCAGCCACAAACAATAACAATGACATGCGCTTT_TRBV19.TRBJ1-5..TRBC1_TGTGCCAGTAGTATCCGGACAGGGAAGGTTTACAATCAGCCCCAGCATTTT	T-AB
HC1_Ctrl_AACTCAGTCCGTACAA-1	HC1	Ctrl	TRAV12-3.TRAJ9.TRAC	CAPSQALDTGGFKTIF	TGTGCACCCTCCCAGGCCCTCGATACTGGAGGCTTCAAAACTATCTTT	TRBV2.TRBJ1-1..TRBC1	CASSGQVNTEAFF	TGTGCCAGCAGCGGACAGGTTAACACTGAAGCTTTCTTT	TRAV12-3.TRAJ9.TRAC_TRBV2.TRBJ1-1..TRBC1	TGTGCACCCTCCCAGGCCCTCGATACTGGAGGCTTCAAAACTATCTTT_TGTGCCAGCAGCGGACAGGTTAACACTGAAGCTTTCTTT	CAPSQALDTGGFKTIF_CASSGQVNTEAFF	TRAV12-3.TRAJ9.TRAC_TGTGCACCCTCCCAGGCCCTCGATACTGGAGGCTTCAAAACTATCTTT_TRBV2.TRBJ1-1..TRBC1_TGTGCCAGCAGCGGACAGGTTAACACTGAAGCTTTCTTT	T-AB
HC1_Ctrl_AACTCAGTCTACCTGC-1	HC1	Ctrl	TRAV12-1.TRAJ32.;TRAV23DV6.TRAJ53.TRAC	CVVFPGGATNKLIF;CAATVSSNYKLTF	TGTGTGGTGTTCCCGGGTGGTGCTACAAACAAGCTCATCTTT;TGTGCAGCAACTGTGAGTAGCAACTATAAACTGACATTT	TRBV20-1.TRBJ1-6.TRBD1.TRBC1	CSAYDRGRGSDSPLHF	TGCAGTGCATATGACAGGGGGCGAGGTTCAGATTCACCCCTCCACTTT	TRAV12-1.TRAJ32.;TRAV23DV6.TRAJ53.TRAC_TRBV20-1.TRBJ1-6.TRBD1.TRBC1	TGTGTGGTGTTCCCGGGTGGTGCTACAAACAAGCTCATCTTT;TGTGCAGCAACTGTGAGTAGCAACTATAAACTGACATTT_TGCAGTGCATATGACAGGGGGCGAGGTTCAGATTCACCCCTCCACTTT	CVVFPGGATNKLIF;CAATVSSNYKLTF_CSAYDRGRGSDSPLHF	TRAV12-1.TRAJ32.;TRAV23DV6.TRAJ53.TRAC_TGTGTGGTGTTCCCGGGTGGTGCTACAAACAAGCTCATCTTT;TGTGCAGCAACTGTGAGTAGCAACTATAAACTGACATTT_TRBV20-1.TRBJ1-6.TRBD1.TRBC1_TGCAGTGCATATGACAGGGGGCGAGGTTCAGATTCACCCCTCCACTTT	T-AB
HC1_Ctrl_AACTCCCAGATCTGAA-1	HC1	Ctrl				TRBV27.TRBJ2-7.TRBD1.TRBC2	CASSLRPGQGTYEQYF	TGTGCCAGCAGTTTAAGGCCGGGACAGGGGACCTACGAGCAGTACTTC	NA_TRBV27.TRBJ2-7.TRBD1.TRBC2	NA_TGTGCCAGCAGTTTAAGGCCGGGACAGGGGACCTACGAGCAGTACTTC	NA_CASSLRPGQGTYEQYF	NA_NA_TRBV27.TRBJ2-7.TRBD1.TRBC2_TGTGCCAGCAGTTTAAGGCCGGGACAGGGGACCTACGAGCAGTACTTC	T-AB
HC1_Ctrl_AACTCCCAGGACCACA-1	HC1	Ctrl	TRAV8-2.TRAJ39.TRAC	CVVWSPRKNAGNMLTF	TGTGTTGTGTGGTCCCCAAGGAAGAATGCAGGCAACATGCTCACCTTT	TRBV4-1.TRBJ1-1.TRBD1.TRBC1	CASSLGQGNTEAFF	TGCGCCAGCAGCTTGGGACAGGGGAACACTGAAGCTTTCTTT	TRAV8-2.TRAJ39.TRAC_TRBV4-1.TRBJ1-1.TRBD1.TRBC1	TGTGTTGTGTGGTCCCCAAGGAAGAATGCAGGCAACATGCTCACCTTT_TGCGCCAGCAGCTTGGGACAGGGGAACACTGAAGCTTTCTTT	CVVWSPRKNAGNMLTF_CASSLGQGNTEAFF	TRAV8-2.TRAJ39.TRAC_TGTGTTGTGTGGTCCCCAAGGAAGAATGCAGGCAACATGCTCACCTTT_TRBV4-1.TRBJ1-1.TRBD1.TRBC1_TGCGCCAGCAGCTTGGGACAGGGGAACACTGAAGCTTTCTTT	T-AB
HC1_Ctrl_AACTCCCCAACAACCT-1	HC1	Ctrl	TRAV12-2.TRAJ45.TRAC	CAVNEAGGGADGLTF	TGTGCCGTGAACGAGGCAGGAGGAGGTGCTGACGGACTCACCTTT	TRBV6-5.TRBJ1-1..TRBC1	CASNYGLGMNTEAFF	TGTGCCAGCAATTACGGCTTGGGGATGAACACTGAAGCTTTCTTT	TRAV12-2.TRAJ45.TRAC_TRBV6-5.TRBJ1-1..TRBC1	TGTGCCGTGAACGAGGCAGGAGGAGGTGCTGACGGACTCACCTTT_TGTGCCAGCAATTACGGCTTGGGGATGAACACTGAAGCTTTCTTT	CAVNEAGGGADGLTF_CASNYGLGMNTEAFF	TRAV12-2.TRAJ45.TRAC_TGTGCCGTGAACGAGGCAGGAGGAGGTGCTGACGGACTCACCTTT_TRBV6-5.TRBJ1-1..TRBC1_TGTGCCAGCAATTACGGCTTGGGGATGAACACTGAAGCTTTCTTT	T-AB
HC1_Ctrl_AACTCCCCACACGCTG-1	HC1	Ctrl				TRBV6-6.TRBJ2-1..TRBC2	CASRRQGNEQFF	TGTGCCAGCAGGAGACAGGGCAATGAGCAGTTCTTC	NA_TRBV6-6.TRBJ2-1..TRBC2	NA_TGTGCCAGCAGGAGACAGGGCAATGAGCAGTTCTTC	NA_CASRRQGNEQFF	NA_NA_TRBV6-6.TRBJ2-1..TRBC2_TGTGCCAGCAGGAGACAGGGCAATGAGCAGTTCTTC	T-AB
HC1_Ctrl_AACTCCCCACGACGAA-1	HC1	Ctrl	TRAV29DV5.TRAJ29.TRAC	CAASPSGNTPLVF	TGTGCAGCAAGCCCTTCAGGAAACACACCTCTTGTCTTT	TRBV5-1.TRBJ2-3..TRBC2	CASSKIAGSRDTQYF	TGCGCCAGCAGCAAGATAGCGGGATCGAGAGATACGCAGTATTTT	TRAV29DV5.TRAJ29.TRAC_TRBV5-1.TRBJ2-3..TRBC2	TGTGCAGCAAGCCCTTCAGGAAACACACCTCTTGTCTTT_TGCGCCAGCAGCAAGATAGCGGGATCGAGAGATACGCAGTATTTT	CAASPSGNTPLVF_CASSKIAGSRDTQYF	TRAV29DV5.TRAJ29.TRAC_TGTGCAGCAAGCCCTTCAGGAAACACACCTCTTGTCTTT_TRBV5-1.TRBJ2-3..TRBC2_TGCGCCAGCAGCAAGATAGCGGGATCGAGAGATACGCAGTATTTT	T-AB
HC1_Ctrl_AACTCCCCACTGTTAG-1	HC1	Ctrl				TRBV3-1.TRBJ1-4..TRBC1	CASSLDREKLFF	TGTGCCAGCAGCCTGGACAGGGAAAAACTGTTTTTT	NA_TRBV3-1.TRBJ1-4..TRBC1	NA_TGTGCCAGCAGCCTGGACAGGGAAAAACTGTTTTTT	NA_CASSLDREKLFF	NA_NA_TRBV3-1.TRBJ1-4..TRBC1_TGTGCCAGCAGCCTGGACAGGGAAAAACTGTTTTTT	T-AB
HC1_Ctrl_AACTCCCCAGACACTT-1	HC1	Ctrl	TRAV13-1.TRAJ21.TRAC	CAASDPDFNKFYF	TGTGCAGCAAGTGACCCGGACTTCAACAAATTTTACTTT	TRBV4-1.TRBJ2-3.TRBD2.TRBC2	CASSRLTSGRARDTQYF	TGCGCCAGCAGCCGCCTTACTAGCGGGAGGGCCCGGGATACGCAGTATTTT	TRAV13-1.TRAJ21.TRAC_TRBV4-1.TRBJ2-3.TRBD2.TRBC2	TGTGCAGCAAGTGACCCGGACTTCAACAAATTTTACTTT_TGCGCCAGCAGCCGCCTTACTAGCGGGAGGGCCCGGGATACGCAGTATTTT	CAASDPDFNKFYF_CASSRLTSGRARDTQYF	TRAV13-1.TRAJ21.TRAC_TGTGCAGCAAGTGACCCGGACTTCAACAAATTTTACTTT_TRBV4-1.TRBJ2-3.TRBD2.TRBC2_TGCGCCAGCAGCCGCCTTACTAGCGGGAGGGCCCGGGATACGCAGTATTTT	T-AB
HC1_Ctrl_AACTCCCCATTTCAGG-1	HC1	Ctrl				TRBV7-3.TRBJ2-4..TRBC2	CASSLGRKRGEIQYF	TGTGCCAGCAGCTTAGGGAGGAAAAGAGGGGAAATTCAGTACTTC	NA_TRBV7-3.TRBJ2-4..TRBC2	NA_TGTGCCAGCAGCTTAGGGAGGAAAAGAGGGGAAATTCAGTACTTC	NA_CASSLGRKRGEIQYF	NA_NA_TRBV7-3.TRBJ2-4..TRBC2_TGTGCCAGCAGCTTAGGGAGGAAAAGAGGGGAAATTCAGTACTTC	T-AB
HC1_Ctrl_AACTCCCGTATTCGTG-1	HC1	Ctrl	TRAV8-4.TRAJ57.TRAC	CAVRQGGSEKLVF	TGTGCTGTGAGGCAGGGCGGATCTGAAAAGCTGGTCTTT	TRBV5-1.TRBJ2-2..TRBC2	CASSPGLADTGELFF	TGCGCCAGCAGCCCTGGACTAGCGGACACCGGGGAGCTGTTTTTT	TRAV8-4.TRAJ57.TRAC_TRBV5-1.TRBJ2-2..TRBC2	TGTGCTGTGAGGCAGGGCGGATCTGAAAAGCTGGTCTTT_TGCGCCAGCAGCCCTGGACTAGCGGACACCGGGGAGCTGTTTTTT	CAVRQGGSEKLVF_CASSPGLADTGELFF	TRAV8-4.TRAJ57.TRAC_TGTGCTGTGAGGCAGGGCGGATCTGAAAAGCTGGTCTTT_TRBV5-1.TRBJ2-2..TRBC2_TGCGCCAGCAGCCCTGGACTAGCGGACACCGGGGAGCTGTTTTTT	T-AB
HC1_Ctrl_AACTCCCGTCATTAGC-1	HC1	Ctrl	TRAV17.TRAJ29.TRAC	CATNLNSGNTPLVF	TGTGCTACGAACCTCAATTCAGGAAACACACCTCTTGTCTTT	TRBV20-1.TRBJ2-1..TRBC2	CSARARGLTYNEQFF	TGCAGTGCTAGGGCTCGGGGACTGACCTACAATGAGCAGTTCTTC	TRAV17.TRAJ29.TRAC_TRBV20-1.TRBJ2-1..TRBC2	TGTGCTACGAACCTCAATTCAGGAAACACACCTCTTGTCTTT_TGCAGTGCTAGGGCTCGGGGACTGACCTACAATGAGCAGTTCTTC	CATNLNSGNTPLVF_CSARARGLTYNEQFF	TRAV17.TRAJ29.TRAC_TGTGCTACGAACCTCAATTCAGGAAACACACCTCTTGTCTTT_TRBV20-1.TRBJ2-1..TRBC2_TGCAGTGCTAGGGCTCGGGGACTGACCTACAATGAGCAGTTCTTC	T-AB
HC1_Ctrl_AACTCCCGTGATAAAC-1	HC1	Ctrl	TRAV6.TRAJ45.TRAC	CALDKGSGGGADGLTF	TGTGCTCTAGACAAGGGCTCAGGAGGAGGTGCTGACGGACTCACCTTT	TRBV6-6.TRBJ2-5..TRBC2	CASTYRETQYF	TGTGCCAGCACCTACAGGGAGACCCAGTACTTC	TRAV6.TRAJ45.TRAC_TRBV6-6.TRBJ2-5..TRBC2	TGTGCTCTAGACAAGGGCTCAGGAGGAGGTGCTGACGGACTCACCTTT_TGTGCCAGCACCTACAGGGAGACCCAGTACTTC	CALDKGSGGGADGLTF_CASTYRETQYF	TRAV6.TRAJ45.TRAC_TGTGCTCTAGACAAGGGCTCAGGAGGAGGTGCTGACGGACTCACCTTT_TRBV6-6.TRBJ2-5..TRBC2_TGTGCCAGCACCTACAGGGAGACCCAGTACTTC	T-AB
HC1_Ctrl_AACTCCCTCATGGTCA-1	HC1	Ctrl				TRBV5-6.TRBJ2-1..TRBC2	CASSLLRGEQFF	TGTGCCAGCAGCTTGTTGCGGGGTGAGCAGTTCTTC	NA_TRBV5-6.TRBJ2-1..TRBC2	NA_TGTGCCAGCAGCTTGTTGCGGGGTGAGCAGTTCTTC	NA_CASSLLRGEQFF	NA_NA_TRBV5-6.TRBJ2-1..TRBC2_TGTGCCAGCAGCTTGTTGCGGGGTGAGCAGTTCTTC	T-AB
HC1_Ctrl_AACTCCCTCCAAATGC-1	HC1	Ctrl	TRAV21.TRAJ58.TRAC	CAIAGSRLTF	TGTGCTATAGCAGGCTCTAGGTTGACCTTT	TRBV4-1.TRBJ2-7..TRBC2	CASSQPRSSYEQYF	TGCGCCAGCAGCCAACCCAGGAGCTCCTACGAGCAGTACTTC	TRAV21.TRAJ58.TRAC_TRBV4-1.TRBJ2-7..TRBC2	TGTGCTATAGCAGGCTCTAGGTTGACCTTT_TGCGCCAGCAGCCAACCCAGGAGCTCCTACGAGCAGTACTTC	CAIAGSRLTF_CASSQPRSSYEQYF	TRAV21.TRAJ58.TRAC_TGTGCTATAGCAGGCTCTAGGTTGACCTTT_TRBV4-1.TRBJ2-7..TRBC2_TGCGCCAGCAGCCAACCCAGGAGCTCCTACGAGCAGTACTTC	T-AB
HC1_Ctrl_AACTCCCTCGACAGCC-1	HC1	Ctrl	TRAV19.TRAJ49.TRAC	CALSEAYNTGNQFYF	TGTGCTCTGAGTGAGGCCTATAACACCGGTAACCAGTTCTATTTT	TRBV11-1.TRBJ2-7..TRBC2	CASSLYNRGDEQYF	TGTGCCAGCAGCTTATATAACAGGGGCGACGAGCAGTACTTC	TRAV19.TRAJ49.TRAC_TRBV11-1.TRBJ2-7..TRBC2	TGTGCTCTGAGTGAGGCCTATAACACCGGTAACCAGTTCTATTTT_TGTGCCAGCAGCTTATATAACAGGGGCGACGAGCAGTACTTC	CALSEAYNTGNQFYF_CASSLYNRGDEQYF	TRAV19.TRAJ49.TRAC_TGTGCTCTGAGTGAGGCCTATAACACCGGTAACCAGTTCTATTTT_TRBV11-1.TRBJ2-7..TRBC2_TGTGCCAGCAGCTTATATAACAGGGGCGACGAGCAGTACTTC	T-AB
HC1_Ctrl_AACTCCCTCGGCGCAT-1	HC1	Ctrl	TRAV17.TRAJ38.TRAC;TRAV20.TRAJ34.TRAC	CATTNAGNNRKLIW;CAFNTDKLIF	TGTGCTACGACCAATGCTGGCAACAACCGTAAGCTGATTTGG;TGTGCTTTTAACACCGACAAGCTCATCTTT	TRBV12-5.TRBJ2-1.TRBD1.TRBC2	CASGLGQGFDEQFF	TGTGCTAGTGGTTTGGGACAGGGGTTTGATGAGCAGTTCTTC	TRAV17.TRAJ38.TRAC;TRAV20.TRAJ34.TRAC_TRBV12-5.TRBJ2-1.TRBD1.TRBC2	TGTGCTACGACCAATGCTGGCAACAACCGTAAGCTGATTTGG;TGTGCTTTTAACACCGACAAGCTCATCTTT_TGTGCTAGTGGTTTGGGACAGGGGTTTGATGAGCAGTTCTTC	CATTNAGNNRKLIW;CAFNTDKLIF_CASGLGQGFDEQFF	TRAV17.TRAJ38.TRAC;TRAV20.TRAJ34.TRAC_TGTGCTACGACCAATGCTGGCAACAACCGTAAGCTGATTTGG;TGTGCTTTTAACACCGACAAGCTCATCTTT_TRBV12-5.TRBJ2-1.TRBD1.TRBC2_TGTGCTAGTGGTTTGGGACAGGGGTTTGATGAGCAGTTCTTC	T-AB
HC1_Ctrl_AACTCCCTCGGTGTCG-1	HC1	Ctrl	TRAV5.TRAJ45.TRAC	CAETRGGADGLTF	TGTGCAGAGACCCGAGGAGGTGCTGACGGACTCACCTTT	TRBV6-5.TRBJ2-3..TRBC2	CASSLQFVAGGTDTQYF	TGTGCCAGCAGTTTACAATTCGTAGCGGGTGGCACAGATACGCAGTATTTT	TRAV5.TRAJ45.TRAC_TRBV6-5.TRBJ2-3..TRBC2	TGTGCAGAGACCCGAGGAGGTGCTGACGGACTCACCTTT_TGTGCCAGCAGTTTACAATTCGTAGCGGGTGGCACAGATACGCAGTATTTT	CAETRGGADGLTF_CASSLQFVAGGTDTQYF	TRAV5.TRAJ45.TRAC_TGTGCAGAGACCCGAGGAGGTGCTGACGGACTCACCTTT_TRBV6-5.TRBJ2-3..TRBC2_TGTGCCAGCAGTTTACAATTCGTAGCGGGTGGCACAGATACGCAGTATTTT	T-AB
HC1_Ctrl_AACTCCCTCTAACTGG-1	HC1	Ctrl	TRAV2.TRAJ40.TRAC	CAVGGSGTYKYIF	TGTGCTGTGGGGGGCTCAGGAACCTACAAATACATCTTT	TRBV5-1.TRBJ2-6..TRBC2	CASSSDPMTGANVLTF	TGCGCCAGCAGCTCAGATCCCATGACTGGGGCCAACGTCCTGACTTTC	TRAV2.TRAJ40.TRAC_TRBV5-1.TRBJ2-6..TRBC2	TGTGCTGTGGGGGGCTCAGGAACCTACAAATACATCTTT_TGCGCCAGCAGCTCAGATCCCATGACTGGGGCCAACGTCCTGACTTTC	CAVGGSGTYKYIF_CASSSDPMTGANVLTF	TRAV2.TRAJ40.TRAC_TGTGCTGTGGGGGGCTCAGGAACCTACAAATACATCTTT_TRBV5-1.TRBJ2-6..TRBC2_TGCGCCAGCAGCTCAGATCCCATGACTGGGGCCAACGTCCTGACTTTC	T-AB
HC1_Ctrl_AACTCCCTCTTATCTG-1	HC1	Ctrl	TRAV13-2.TRAJ5.TRAC	CAEKRDTGRRALTF	TGTGCAGAGAAGCGGGACACGGGCAGGAGAGCACTTACTTTT	TRBV24-1.TRBJ2-1..TRBC2	CATSDFGRGYNEQFF	TGTGCCACCAGTGATTTTGGGAGGGGGTACAATGAGCAGTTCTTC	TRAV13-2.TRAJ5.TRAC_TRBV24-1.TRBJ2-1..TRBC2	TGTGCAGAGAAGCGGGACACGGGCAGGAGAGCACTTACTTTT_TGTGCCACCAGTGATTTTGGGAGGGGGTACAATGAGCAGTTCTTC	CAEKRDTGRRALTF_CATSDFGRGYNEQFF	TRAV13-2.TRAJ5.TRAC_TGTGCAGAGAAGCGGGACACGGGCAGGAGAGCACTTACTTTT_TRBV24-1.TRBJ2-1..TRBC2_TGTGCCACCAGTGATTTTGGGAGGGGGTACAATGAGCAGTTCTTC	T-AB
HC1_Ctrl_AACTCTTAGAAACCGC-1	HC1	Ctrl	TRAV38-2DV8.TRAJ56.TRAC	CAYSSPTGANSKLTF	TGTGCTTATAGTAGTCCGACTGGAGCCAATAGTAAGCTGACATTT	TRBV5-1.TRBJ2-7..TRBC2	CASSLFGGLSYEQYF	TGCGCCAGCAGCTTGTTCGGGGGCCTTTCCTACGAGCAGTACTTC	TRAV38-2DV8.TRAJ56.TRAC_TRBV5-1.TRBJ2-7..TRBC2	TGTGCTTATAGTAGTCCGACTGGAGCCAATAGTAAGCTGACATTT_TGCGCCAGCAGCTTGTTCGGGGGCCTTTCCTACGAGCAGTACTTC	CAYSSPTGANSKLTF_CASSLFGGLSYEQYF	TRAV38-2DV8.TRAJ56.TRAC_TGTGCTTATAGTAGTCCGACTGGAGCCAATAGTAAGCTGACATTT_TRBV5-1.TRBJ2-7..TRBC2_TGCGCCAGCAGCTTGTTCGGGGGCCTTTCCTACGAGCAGTACTTC	T-AB
HC1_Ctrl_AACTCTTAGACTGGGT-1	HC1	Ctrl	TRAV23DV6.TRAJ57.TRAC	CAAVWRSGGSEKLVF	TGTGCTGCGGTATGGCGGTCGGGCGGATCTGAAAAGCTGGTCTTT	TRBV11-1.TRBJ1-2..TRBC1	CASSLAGRVSRDYGYTF	TGTGCCAGCAGCTTAGCTGGGAGGGTTTCTCGGGACTATGGCTACACCTTC	TRAV23DV6.TRAJ57.TRAC_TRBV11-1.TRBJ1-2..TRBC1	TGTGCTGCGGTATGGCGGTCGGGCGGATCTGAAAAGCTGGTCTTT_TGTGCCAGCAGCTTAGCTGGGAGGGTTTCTCGGGACTATGGCTACACCTTC	CAAVWRSGGSEKLVF_CASSLAGRVSRDYGYTF	TRAV23DV6.TRAJ57.TRAC_TGTGCTGCGGTATGGCGGTCGGGCGGATCTGAAAAGCTGGTCTTT_TRBV11-1.TRBJ1-2..TRBC1_TGTGCCAGCAGCTTAGCTGGGAGGGTTTCTCGGGACTATGGCTACACCTTC	T-AB
HC1_Ctrl_AACTCTTAGCCTCGTG-1	HC1	Ctrl											T-AB
HC1_Ctrl_AACTCTTAGCGACGTA-1	HC1	Ctrl	TRAV19.TRAJ45.TRAC	CALSEAEGGGADGLTF	TGTGCTCTGAGTGAGGCTGAGGGAGGAGGTGCTGACGGACTCACCTTT	TRBV4-3.TRBJ2-3..TRBC2	CASSQVLAGIYNTDTQYF	TGCGCCAGCAGCCAAGTACTAGCGGGGATCTATAACACAGATACGCAGTATTTT	TRAV19.TRAJ45.TRAC_TRBV4-3.TRBJ2-3..TRBC2	TGTGCTCTGAGTGAGGCTGAGGGAGGAGGTGCTGACGGACTCACCTTT_TGCGCCAGCAGCCAAGTACTAGCGGGGATCTATAACACAGATACGCAGTATTTT	CALSEAEGGGADGLTF_CASSQVLAGIYNTDTQYF	TRAV19.TRAJ45.TRAC_TGTGCTCTGAGTGAGGCTGAGGGAGGAGGTGCTGACGGACTCACCTTT_TRBV4-3.TRBJ2-3..TRBC2_TGCGCCAGCAGCCAAGTACTAGCGGGGATCTATAACACAGATACGCAGTATTTT	T-AB
HC1_Ctrl_AACTCTTAGCTTATCG-1	HC1	Ctrl	TRAV8-6.TRAJ23.TRAC	CAVSPIYNQGGKLIF	TGTGCTGTGAGTCCGATTTATAACCAGGGAGGAAAGCTTATCTTC				TRAV8-6.TRAJ23.TRAC_NA	TGTGCTGTGAGTCCGATTTATAACCAGGGAGGAAAGCTTATCTTC_NA	CAVSPIYNQGGKLIF_NA	TRAV8-6.TRAJ23.TRAC_TGTGCTGTGAGTCCGATTTATAACCAGGGAGGAAAGCTTATCTTC_NA_NA	T-AB
HC1_Ctrl_AACTCTTAGGCTACGA-1	HC1	Ctrl	TRAV8-1.TRAJ42.TRAC	CAVVGSQGNLIF	TGTGCCGTGGTAGGAAGCCAAGGAAATCTCATCTTT	TRBV18.TRBJ2-6.TRBD1.TRBC2	CASSPGTGLSGANVLTF	TGTGCCAGCTCACCCGGGACAGGACTCTCTGGGGCCAACGTCCTGACTTTC	TRAV8-1.TRAJ42.TRAC_TRBV18.TRBJ2-6.TRBD1.TRBC2	TGTGCCGTGGTAGGAAGCCAAGGAAATCTCATCTTT_TGTGCCAGCTCACCCGGGACAGGACTCTCTGGGGCCAACGTCCTGACTTTC	CAVVGSQGNLIF_CASSPGTGLSGANVLTF	TRAV8-1.TRAJ42.TRAC_TGTGCCGTGGTAGGAAGCCAAGGAAATCTCATCTTT_TRBV18.TRBJ2-6.TRBD1.TRBC2_TGTGCCAGCTCACCCGGGACAGGACTCTCTGGGGCCAACGTCCTGACTTTC	T-AB
HC1_Ctrl_AACTCTTAGTCTCGGC-1	HC1	Ctrl	TRAV17.TRAJ52.TRAC	CATGAAGGTSYGKLTF	TGTGCTACGGGGGCGGCTGGTGGTACTAGCTATGGAAAGCTGACATTT	TRBV15.TRBJ1-5..TRBC1	CATSRDLYGNQPQHF	TGTGCCACCAGCAGAGATCTTTATGGCAATCAGCCCCAGCATTTT	TRAV17.TRAJ52.TRAC_TRBV15.TRBJ1-5..TRBC1	TGTGCTACGGGGGCGGCTGGTGGTACTAGCTATGGAAAGCTGACATTT_TGTGCCACCAGCAGAGATCTTTATGGCAATCAGCCCCAGCATTTT	CATGAAGGTSYGKLTF_CATSRDLYGNQPQHF	TRAV17.TRAJ52.TRAC_TGTGCTACGGGGGCGGCTGGTGGTACTAGCTATGGAAAGCTGACATTT_TRBV15.TRBJ1-5..TRBC1_TGTGCCACCAGCAGAGATCTTTATGGCAATCAGCCCCAGCATTTT	T-AB
HC1_Ctrl_AACTCTTAGTGTCCCG-1	HC1	Ctrl	TRAV5.TRAJ15.TRAC	CAESANQAGTALIF	TGTGCAGAGTCGGCCAACCAGGCAGGAACTGCTCTGATCTTT	TRBV4-1.TRBJ1-2.TRBD1.TRBC1	CASNGGQGGYGYTF	TGCGCCAGCAATGGGGGACAGGGAGGCTATGGCTACACCTTC	TRAV5.TRAJ15.TRAC_TRBV4-1.TRBJ1-2.TRBD1.TRBC1	TGTGCAGAGTCGGCCAACCAGGCAGGAACTGCTCTGATCTTT_TGCGCCAGCAATGGGGGACAGGGAGGCTATGGCTACACCTTC	CAESANQAGTALIF_CASNGGQGGYGYTF	TRAV5.TRAJ15.TRAC_TGTGCAGAGTCGGCCAACCAGGCAGGAACTGCTCTGATCTTT_TRBV4-1.TRBJ1-2.TRBD1.TRBC1_TGCGCCAGCAATGGGGGACAGGGAGGCTATGGCTACACCTTC	T-AB
HC1_Ctrl_AACTCTTCAATAAGCA-1	HC1	Ctrl	TRAV1-1.TRAJ15.TRAC	CAVREVQAGTALIF	TGCGCTGTGAGAGAAGTCCAGGCAGGAACTGCTCTGATCTTT	TRBV12-4.TRBJ1-1..TRBC1	CASSPQGLGSTEAFF	TGTGCCAGCAGTCCACAGGGTCTCGGGAGCACTGAAGCTTTCTTT	TRAV1-1.TRAJ15.TRAC_TRBV12-4.TRBJ1-1..TRBC1	TGCGCTGTGAGAGAAGTCCAGGCAGGAACTGCTCTGATCTTT_TGTGCCAGCAGTCCACAGGGTCTCGGGAGCACTGAAGCTTTCTTT	CAVREVQAGTALIF_CASSPQGLGSTEAFF	TRAV1-1.TRAJ15.TRAC_TGCGCTGTGAGAGAAGTCCAGGCAGGAACTGCTCTGATCTTT_TRBV12-4.TRBJ1-1..TRBC1_TGTGCCAGCAGTCCACAGGGTCTCGGGAGCACTGAAGCTTTCTTT	T-AB
HC1_Ctrl_AACTCTTCACAGTCGC-1	HC1	Ctrl				TRBV18.TRBJ1-1..TRBC1	CASSPTGRTEAFF	TGTGCCAGCTCACCGACTGGGAGGACTGAAGCTTTCTTT	NA_TRBV18.TRBJ1-1..TRBC1	NA_TGTGCCAGCTCACCGACTGGGAGGACTGAAGCTTTCTTT	NA_CASSPTGRTEAFF	NA_NA_TRBV18.TRBJ1-1..TRBC1_TGTGCCAGCTCACCGACTGGGAGGACTGAAGCTTTCTTT	T-AB
HC1_Ctrl_AACTCTTCACGCATCG-1	HC1	Ctrl	TRAV12-1.TRAJ6.TRAC	CVVTPSGGSYIPTF	TGTGTGGTGACTCCATCAGGAGGAAGCTACATACCTACATTT				TRAV12-1.TRAJ6.TRAC_NA	TGTGTGGTGACTCCATCAGGAGGAAGCTACATACCTACATTT_NA	CVVTPSGGSYIPTF_NA	TRAV12-1.TRAJ6.TRAC_TGTGTGGTGACTCCATCAGGAGGAAGCTACATACCTACATTT_NA_NA	T-AB
HC1_Ctrl_AACTCTTCACTCGACG-1	HC1	Ctrl	TRAV8-3.TRAJ27.TRAC	CAVVSNTNAGKSTF	TGTGCTGTGGTGTCGAACACCAATGCAGGCAAATCAACCTTT	TRBV5-6.TRBJ1-1..TRBC1;TRBV7-6.TRBJ2-7..TRBC2	CASSPMTLNTEAFF;CASSLQQSSYEQYF	TGTGCCAGCAGCCCAATGACCCTGAACACTGAAGCTTTCTTT;TGTGCCAGCAGCTTACAACAGTCCTCCTACGAGCAGTACTTC	TRAV8-3.TRAJ27.TRAC_TRBV5-6.TRBJ1-1..TRBC1;TRBV7-6.TRBJ2-7..TRBC2	TGTGCTGTGGTGTCGAACACCAATGCAGGCAAATCAACCTTT_TGTGCCAGCAGCCCAATGACCCTGAACACTGAAGCTTTCTTT;TGTGCCAGCAGCTTACAACAGTCCTCCTACGAGCAGTACTTC	CAVVSNTNAGKSTF_CASSPMTLNTEAFF;CASSLQQSSYEQYF	TRAV8-3.TRAJ27.TRAC_TGTGCTGTGGTGTCGAACACCAATGCAGGCAAATCAACCTTT_TRBV5-6.TRBJ1-1..TRBC1;TRBV7-6.TRBJ2-7..TRBC2_TGTGCCAGCAGCCCAATGACCCTGAACACTGAAGCTTTCTTT;TGTGCCAGCAGCTTACAACAGTCCTCCTACGAGCAGTACTTC	T-AB
HC1_Ctrl_AACTCTTCAGCTGTAT-1	HC1	Ctrl	TRAV19.TRAJ13.TRAC	CALSDPLSGGYQKVTF	TGTGCTCTGAGTGACCCACTATCTGGGGGTTACCAGAAAGTTACCTTT	TRBV6-5.TRBJ2-7.TRBD1.TRBC2	CASSYSTGGYEQYF	TGTGCCAGCAGTTACTCGACAGGAGGCTACGAGCAGTACTTC	TRAV19.TRAJ13.TRAC_TRBV6-5.TRBJ2-7.TRBD1.TRBC2	TGTGCTCTGAGTGACCCACTATCTGGGGGTTACCAGAAAGTTACCTTT_TGTGCCAGCAGTTACTCGACAGGAGGCTACGAGCAGTACTTC	CALSDPLSGGYQKVTF_CASSYSTGGYEQYF	TRAV19.TRAJ13.TRAC_TGTGCTCTGAGTGACCCACTATCTGGGGGTTACCAGAAAGTTACCTTT_TRBV6-5.TRBJ2-7.TRBD1.TRBC2_TGTGCCAGCAGTTACTCGACAGGAGGCTACGAGCAGTACTTC	T-AB
HC1_Ctrl_AACTCTTGTATTACCG-1	HC1	Ctrl	TRAV4.TRAJ9.TRAC	CLVGGETGGFKTIF	TGCCTCGTGGGTGGGGAAACTGGAGGCTTCAAAACTATCTTT				TRAV4.TRAJ9.TRAC_NA	TGCCTCGTGGGTGGGGAAACTGGAGGCTTCAAAACTATCTTT_NA	CLVGGETGGFKTIF_NA	TRAV4.TRAJ9.TRAC_TGCCTCGTGGGTGGGGAAACTGGAGGCTTCAAAACTATCTTT_NA_NA	T-AB
HC1_Ctrl_AACTCTTGTCGAGTTT-1	HC1	Ctrl	TRAV16.TRAJ47.TRAC	CALNGDEYGNKLVF	TGTGCTCTAAATGGAGATGAATATGGAAACAAGCTGGTCTTT				TRAV16.TRAJ47.TRAC_NA	TGTGCTCTAAATGGAGATGAATATGGAAACAAGCTGGTCTTT_NA	CALNGDEYGNKLVF_NA	TRAV16.TRAJ47.TRAC_TGTGCTCTAAATGGAGATGAATATGGAAACAAGCTGGTCTTT_NA_NA	T-AB
HC1_Ctrl_AACTCTTGTGAGGCTA-1	HC1	Ctrl				TRBV7-9.TRBJ1-6..TRBC1	CASSSGTFTFNSPLHF	TGTGCCAGCAGTTCCGGTACATTCACTTTCAATTCACCCCTCCACTTT	NA_TRBV7-9.TRBJ1-6..TRBC1	NA_TGTGCCAGCAGTTCCGGTACATTCACTTTCAATTCACCCCTCCACTTT	NA_CASSSGTFTFNSPLHF	NA_NA_TRBV7-9.TRBJ1-6..TRBC1_TGTGCCAGCAGTTCCGGTACATTCACTTTCAATTCACCCCTCCACTTT	T-AB
HC1_Ctrl_AACTCTTGTTGTACAC-1	HC1	Ctrl	TRAV20.TRAJ9.TRAC;TRAV9-2.TRAJ13.TRAC	CAVQGSTGGFKTIF;CALRADSGGYQKVTF	TGTGCTGTGCAGGGGAGTACTGGAGGCTTCAAAACTATCTTT;TGTGCTCTGAGGGCGGATTCTGGGGGTTACCAGAAAGTTACCTTT	TRBV5-1.TRBJ2-3..TRBC2	CASRSGDTQYF	TGCGCCAGCAGAAGTGGGGATACGCAGTATTTT	TRAV20.TRAJ9.TRAC;TRAV9-2.TRAJ13.TRAC_TRBV5-1.TRBJ2-3..TRBC2	TGTGCTGTGCAGGGGAGTACTGGAGGCTTCAAAACTATCTTT;TGTGCTCTGAGGGCGGATTCTGGGGGTTACCAGAAAGTTACCTTT_TGCGCCAGCAGAAGTGGGGATACGCAGTATTTT	CAVQGSTGGFKTIF;CALRADSGGYQKVTF_CASRSGDTQYF	TRAV20.TRAJ9.TRAC;TRAV9-2.TRAJ13.TRAC_TGTGCTGTGCAGGGGAGTACTGGAGGCTTCAAAACTATCTTT;TGTGCTCTGAGGGCGGATTCTGGGGGTTACCAGAAAGTTACCTTT_TRBV5-1.TRBJ2-3..TRBC2_TGCGCCAGCAGAAGTGGGGATACGCAGTATTTT	T-AB
HC1_Ctrl_AACTCTTTCGGAAACG-1	HC1	Ctrl	TRAV14DV4.TRAJ30.TRAC	CAMREVYDKIIF	TGTGCAATGAGAGAGGTTTATGACAAGATCATCTTT	TRBV3-1.TRBJ2-7..TRBC2	CASSQESRVHSYEQYF	TGTGCCAGCAGCCAAGAATCGCGGGTTCACTCCTACGAGCAGTACTTC	TRAV14DV4.TRAJ30.TRAC_TRBV3-1.TRBJ2-7..TRBC2	TGTGCAATGAGAGAGGTTTATGACAAGATCATCTTT_TGTGCCAGCAGCCAAGAATCGCGGGTTCACTCCTACGAGCAGTACTTC	CAMREVYDKIIF_CASSQESRVHSYEQYF	TRAV14DV4.TRAJ30.TRAC_TGTGCAATGAGAGAGGTTTATGACAAGATCATCTTT_TRBV3-1.TRBJ2-7..TRBC2_TGTGCCAGCAGCCAAGAATCGCGGGTTCACTCCTACGAGCAGTACTTC	T-AB
HC1_Ctrl_AACTCTTTCGGCGCAT-1	HC1	Ctrl	TRAV8-1.TRAJ37.TRAC	CAVGSSNTGKLIF	TGTGCCGTGGGCTCTAGCAACACAGGCAAACTAATCTTT	TRBV7-9.TRBJ2-7..TRBC2	CASSLAGQPQGEQYF	TGTGCCAGCAGCTTAGCGGGACAGCCCCAGGGAGAGCAGTACTTC	TRAV8-1.TRAJ37.TRAC_TRBV7-9.TRBJ2-7..TRBC2	TGTGCCGTGGGCTCTAGCAACACAGGCAAACTAATCTTT_TGTGCCAGCAGCTTAGCGGGACAGCCCCAGGGAGAGCAGTACTTC	CAVGSSNTGKLIF_CASSLAGQPQGEQYF	TRAV8-1.TRAJ37.TRAC_TGTGCCGTGGGCTCTAGCAACACAGGCAAACTAATCTTT_TRBV7-9.TRBJ2-7..TRBC2_TGTGCCAGCAGCTTAGCGGGACAGCCCCAGGGAGAGCAGTACTTC	T-AB
HC1_Ctrl_AACTCTTTCTGCGTAA-1	HC1	Ctrl				TRBV19.TRBJ2-1..TRBC2	CAGSAGGGDNEQFF	TGTGCCGGATCGGCGGGCGGAGGGGACAATGAGCAGTTCTTC	NA_TRBV19.TRBJ2-1..TRBC2	NA_TGTGCCGGATCGGCGGGCGGAGGGGACAATGAGCAGTTCTTC	NA_CAGSAGGGDNEQFF	NA_NA_TRBV19.TRBJ2-1..TRBC2_TGTGCCGGATCGGCGGGCGGAGGGGACAATGAGCAGTTCTTC	T-AB
HC1_Ctrl_AACTGGTAGAGACGAA-1	HC1	Ctrl				TRBV27.TRBJ2-2..TRBC2	CASRRLAGTGELFF	TGTGCCAGCAGACGACTAGCTGGCACCGGGGAGCTGTTTTTT	NA_TRBV27.TRBJ2-2..TRBC2	NA_TGTGCCAGCAGACGACTAGCTGGCACCGGGGAGCTGTTTTTT	NA_CASRRLAGTGELFF	NA_NA_TRBV27.TRBJ2-2..TRBC2_TGTGCCAGCAGACGACTAGCTGGCACCGGGGAGCTGTTTTTT	T-AB
HC1_Ctrl_AACTGGTAGAGTCGGT-1	HC1	Ctrl				TRBV7-3.TRBJ2-5..TRBC2	CASSASGTKETQYF	TGTGCCAGCAGCGCCTCCGGGACTAAAGAGACCCAGTACTTC	NA_TRBV7-3.TRBJ2-5..TRBC2	NA_TGTGCCAGCAGCGCCTCCGGGACTAAAGAGACCCAGTACTTC	NA_CASSASGTKETQYF	NA_NA_TRBV7-3.TRBJ2-5..TRBC2_TGTGCCAGCAGCGCCTCCGGGACTAAAGAGACCCAGTACTTC	T-AB
HC1_Ctrl_AACTGGTAGATCCGAG-1	HC1	Ctrl	TRAV27.TRAJ26.TRAC	CAGEGGQNFVF	TGTGCAGGAGAGGGTGGTCAGAATTTTGTCTTT	TRBV6-3.TRBJ1-1..TRBC1	CASSYFQMNTEAFF	TGTGCCAGCAGTTACTTCCAAATGAACACTGAAGCTTTCTTT	TRAV27.TRAJ26.TRAC_TRBV6-3.TRBJ1-1..TRBC1	TGTGCAGGAGAGGGTGGTCAGAATTTTGTCTTT_TGTGCCAGCAGTTACTTCCAAATGAACACTGAAGCTTTCTTT	CAGEGGQNFVF_CASSYFQMNTEAFF	TRAV27.TRAJ26.TRAC_TGTGCAGGAGAGGGTGGTCAGAATTTTGTCTTT_TRBV6-3.TRBJ1-1..TRBC1_TGTGCCAGCAGTTACTTCCAAATGAACACTGAAGCTTTCTTT	T-AB
HC1_Ctrl_AACTGGTAGATGCCTT-1	HC1	Ctrl	TRAV29DV5.TRAJ21.TRAC	CAARMEYNFNKFYF	TGTGCAGCAAGAATGGAATACAACTTCAACAAATTTTACTTT	TRBV6-5.TRBJ1-6..TRBC1	CASRDLPRNNSPLHF	TGTGCCAGCAGGGACCTCCCGAGAAATAATTCACCCCTCCACTTT	TRAV29DV5.TRAJ21.TRAC_TRBV6-5.TRBJ1-6..TRBC1	TGTGCAGCAAGAATGGAATACAACTTCAACAAATTTTACTTT_TGTGCCAGCAGGGACCTCCCGAGAAATAATTCACCCCTCCACTTT	CAARMEYNFNKFYF_CASRDLPRNNSPLHF	TRAV29DV5.TRAJ21.TRAC_TGTGCAGCAAGAATGGAATACAACTTCAACAAATTTTACTTT_TRBV6-5.TRBJ1-6..TRBC1_TGTGCCAGCAGGGACCTCCCGAGAAATAATTCACCCCTCCACTTT	T-AB
HC1_Ctrl_AACTGGTAGCAGCGTA-1	HC1	Ctrl	TRAV22.TRAJ48.TRAC	CAVEIGNEKLTF	TGTGCTGTGGAAATTGGAAATGAGAAATTAACCTTT	TRBV5-5.TRBJ2-5..TRBC2	CASSLGDFRETQYF	TGTGCCAGCAGTTTAGGGGACTTCAGGGAGACCCAGTACTTC	TRAV22.TRAJ48.TRAC_TRBV5-5.TRBJ2-5..TRBC2	TGTGCTGTGGAAATTGGAAATGAGAAATTAACCTTT_TGTGCCAGCAGTTTAGGGGACTTCAGGGAGACCCAGTACTTC	CAVEIGNEKLTF_CASSLGDFRETQYF	TRAV22.TRAJ48.TRAC_TGTGCTGTGGAAATTGGAAATGAGAAATTAACCTTT_TRBV5-5.TRBJ2-5..TRBC2_TGTGCCAGCAGTTTAGGGGACTTCAGGGAGACCCAGTACTTC	T-AB
HC1_Ctrl_AACTGGTAGCTGAACG-1	HC1	Ctrl	TRAV27.TRAJ42.TRAC	CAGGSQGNLIF	TGTGCAGGAGGAAGCCAAGGAAATCTCATCTTT	TRBV20-1.TRBJ2-3..TRBC2	CSARINGDTQYF	TGCAGTGCTAGAATTAATGGAGATACGCAGTATTTT	TRAV27.TRAJ42.TRAC_TRBV20-1.TRBJ2-3..TRBC2	TGTGCAGGAGGAAGCCAAGGAAATCTCATCTTT_TGCAGTGCTAGAATTAATGGAGATACGCAGTATTTT	CAGGSQGNLIF_CSARINGDTQYF	TRAV27.TRAJ42.TRAC_TGTGCAGGAGGAAGCCAAGGAAATCTCATCTTT_TRBV20-1.TRBJ2-3..TRBC2_TGCAGTGCTAGAATTAATGGAGATACGCAGTATTTT	T-AB
HC1_Ctrl_AACTGGTAGTAGGTGC-1	HC1	Ctrl	TRAV9-2.TRAJ53.TRAC;TRAV17.TRAJ48.TRAC	CYGGGSNYKLTF;CATEEDFGNEKLTF	TGTTACGGGGGAGGTAGCAACTATAAACTGACATTT;TGTGCTACGGAGGAGGACTTTGGAAATGAGAAATTAACCTTT	TRBV15.TRBJ2-5..TRBC2	CATSRWGGETQYF	TGTGCCACCAGCAGGTGGGGGGGGGAGACCCAGTACTTC	TRAV9-2.TRAJ53.TRAC;TRAV17.TRAJ48.TRAC_TRBV15.TRBJ2-5..TRBC2	TGTTACGGGGGAGGTAGCAACTATAAACTGACATTT;TGTGCTACGGAGGAGGACTTTGGAAATGAGAAATTAACCTTT_TGTGCCACCAGCAGGTGGGGGGGGGAGACCCAGTACTTC	CYGGGSNYKLTF;CATEEDFGNEKLTF_CATSRWGGETQYF	TRAV9-2.TRAJ53.TRAC;TRAV17.TRAJ48.TRAC_TGTTACGGGGGAGGTAGCAACTATAAACTGACATTT;TGTGCTACGGAGGAGGACTTTGGAAATGAGAAATTAACCTTT_TRBV15.TRBJ2-5..TRBC2_TGTGCCACCAGCAGGTGGGGGGGGGAGACCCAGTACTTC	T-AB
HC1_Ctrl_AACTGGTCAAACGTGG-1	HC1	Ctrl	TRAV16.TRAJ32.TRAC	CALPYGGATNKLIF	TGTGCTCTTCCTTATGGTGGTGCTACAAACAAGCTCATCTTT				TRAV16.TRAJ32.TRAC_NA	TGTGCTCTTCCTTATGGTGGTGCTACAAACAAGCTCATCTTT_NA	CALPYGGATNKLIF_NA	TRAV16.TRAJ32.TRAC_TGTGCTCTTCCTTATGGTGGTGCTACAAACAAGCTCATCTTT_NA_NA	T-AB
HC1_Ctrl_AACTGGTCAAGCCGTC-1	HC1	Ctrl				TRBV5-1.TRBJ1-2..TRBC1	CASSLEGTGRYGYTF	TGCGCCAGCAGCTTGGAGGGCACAGGTAGATATGGCTACACCTTC	NA_TRBV5-1.TRBJ1-2..TRBC1	NA_TGCGCCAGCAGCTTGGAGGGCACAGGTAGATATGGCTACACCTTC	NA_CASSLEGTGRYGYTF	NA_NA_TRBV5-1.TRBJ1-2..TRBC1_TGCGCCAGCAGCTTGGAGGGCACAGGTAGATATGGCTACACCTTC	T-AB
HC1_Ctrl_AACTGGTCAATAAGCA-1	HC1	Ctrl	TRAV12-2.TRAJ17.TRAC	CAFRRAAGNKLTF	TGTGCCTTTCGACGGGCTGCAGGCAACAAGCTAACTTTT	TRBV12-3.TRBJ1-5..TRBC1	CASSFDNQPQHF	TGTGCCAGCAGTTTCGACAATCAGCCCCAGCATTTT	TRAV12-2.TRAJ17.TRAC_TRBV12-3.TRBJ1-5..TRBC1	TGTGCCTTTCGACGGGCTGCAGGCAACAAGCTAACTTTT_TGTGCCAGCAGTTTCGACAATCAGCCCCAGCATTTT	CAFRRAAGNKLTF_CASSFDNQPQHF	TRAV12-2.TRAJ17.TRAC_TGTGCCTTTCGACGGGCTGCAGGCAACAAGCTAACTTTT_TRBV12-3.TRBJ1-5..TRBC1_TGTGCCAGCAGTTTCGACAATCAGCCCCAGCATTTT	T-AB
HC1_Ctrl_AACTGGTCAATCCAAC-1	HC1	Ctrl	TRAV13-2.TRAJ45.TRAC	CAETPPGGGADGLTF	TGTGCAGAGACACCCCCGGGAGGAGGTGCTGACGGACTCACCTTT	TRBV2.TRBJ1-3..TRBC1	CASGYYFSSGNTIYF	TGTGCCAGCGGGTATTATTTCAGCTCTGGAAACACCATATATTTT	TRAV13-2.TRAJ45.TRAC_TRBV2.TRBJ1-3..TRBC1	TGTGCAGAGACACCCCCGGGAGGAGGTGCTGACGGACTCACCTTT_TGTGCCAGCGGGTATTATTTCAGCTCTGGAAACACCATATATTTT	CAETPPGGGADGLTF_CASGYYFSSGNTIYF	TRAV13-2.TRAJ45.TRAC_TGTGCAGAGACACCCCCGGGAGGAGGTGCTGACGGACTCACCTTT_TRBV2.TRBJ1-3..TRBC1_TGTGCCAGCGGGTATTATTTCAGCTCTGGAAACACCATATATTTT	T-AB
HC1_Ctrl_AACTGGTCACAGATTC-1	HC1	Ctrl	TRAV10.TRAJ42.TRAC	CVVIVVYYGGSQGNLIF	TGTGTGGTGATCGTCGTTTATTATGGAGGAAGCCAAGGAAATCTCATCTTT				TRAV10.TRAJ42.TRAC_NA	TGTGTGGTGATCGTCGTTTATTATGGAGGAAGCCAAGGAAATCTCATCTTT_NA	CVVIVVYYGGSQGNLIF_NA	TRAV10.TRAJ42.TRAC_TGTGTGGTGATCGTCGTTTATTATGGAGGAAGCCAAGGAAATCTCATCTTT_NA_NA	T-AB
HC1_Ctrl_AACTGGTCACTTGGAT-1	HC1	Ctrl	TRAV29DV5.TRAJ20.TRAC	CAASEDDYKLSF	TGTGCAGCAAGCGAGGACGACTACAAGCTCAGCTTT	TRBV5-1.TRBJ2-1..TRBC2	CASSPGESSYNEQFF	TGCGCCAGCAGCCCGGGGGAAAGCTCCTACAATGAGCAGTTCTTC	TRAV29DV5.TRAJ20.TRAC_TRBV5-1.TRBJ2-1..TRBC2	TGTGCAGCAAGCGAGGACGACTACAAGCTCAGCTTT_TGCGCCAGCAGCCCGGGGGAAAGCTCCTACAATGAGCAGTTCTTC	CAASEDDYKLSF_CASSPGESSYNEQFF	TRAV29DV5.TRAJ20.TRAC_TGTGCAGCAAGCGAGGACGACTACAAGCTCAGCTTT_TRBV5-1.TRBJ2-1..TRBC2_TGCGCCAGCAGCCCGGGGGAAAGCTCCTACAATGAGCAGTTCTTC	T-AB
HC1_Ctrl_AACTGGTCAGACAAAT-1	HC1	Ctrl				TRBV27.TRBJ1-5..TRBC1	CASSFLGLDQPQHF	TGTGCCAGCAGTTTCCTAGGGCTGGATCAGCCCCAGCATTTT	NA_TRBV27.TRBJ1-5..TRBC1	NA_TGTGCCAGCAGTTTCCTAGGGCTGGATCAGCCCCAGCATTTT	NA_CASSFLGLDQPQHF	NA_NA_TRBV27.TRBJ1-5..TRBC1_TGTGCCAGCAGTTTCCTAGGGCTGGATCAGCCCCAGCATTTT	T-AB
HC1_Ctrl_AACTGGTGTAAGTGTA-1	HC1	Ctrl	TRAV23DV6.TRAJ17.TRAC	CAARARVAAGNKLTF	TGTGCAGCAAGGGCGCGGGTAGCTGCAGGCAACAAGCTAACTTTT	TRBV7-2.TRBJ1-2..TRBC1	CASSFGIAGGYTF	TGTGCCAGCAGCTTCGGGATCGCTGGGGGCTACACCTTC	TRAV23DV6.TRAJ17.TRAC_TRBV7-2.TRBJ1-2..TRBC1	TGTGCAGCAAGGGCGCGGGTAGCTGCAGGCAACAAGCTAACTTTT_TGTGCCAGCAGCTTCGGGATCGCTGGGGGCTACACCTTC	CAARARVAAGNKLTF_CASSFGIAGGYTF	TRAV23DV6.TRAJ17.TRAC_TGTGCAGCAAGGGCGCGGGTAGCTGCAGGCAACAAGCTAACTTTT_TRBV7-2.TRBJ1-2..TRBC1_TGTGCCAGCAGCTTCGGGATCGCTGGGGGCTACACCTTC	T-AB
HC1_Ctrl_AACTGGTTCCGTACAA-1	HC1	Ctrl	TRAV20.TRAJ22.TRAC	CAVQAPGSARQLTF	TGTGCTGTGCAGGCACCGGGTTCTGCAAGGCAACTGACCTTT	TRBV6-3.TRBJ1-5..TRBC1	CATRAGGNHQPQHF	TGTGCCACCCGGGCGGGAGGGAACCATCAGCCCCAGCATTTT	TRAV20.TRAJ22.TRAC_TRBV6-3.TRBJ1-5..TRBC1	TGTGCTGTGCAGGCACCGGGTTCTGCAAGGCAACTGACCTTT_TGTGCCACCCGGGCGGGAGGGAACCATCAGCCCCAGCATTTT	CAVQAPGSARQLTF_CATRAGGNHQPQHF	TRAV20.TRAJ22.TRAC_TGTGCTGTGCAGGCACCGGGTTCTGCAAGGCAACTGACCTTT_TRBV6-3.TRBJ1-5..TRBC1_TGTGCCACCCGGGCGGGAGGGAACCATCAGCCCCAGCATTTT	T-AB
HC1_Ctrl_AACTGGTTCGCCAGCA-1	HC1	Ctrl	TRAV1-2.TRAJ42.TRAC	CALLGGSQGNLIF	TGTGCTCTCCTGGGAGGAAGCCAAGGAAATCTCATCTTT	TRBV24-1.TRBJ2-7..TRBC2	CATSDPIRYEQYF	TGTGCCACCAGTGATCCGATTCGCTACGAGCAGTACTTC	TRAV1-2.TRAJ42.TRAC_TRBV24-1.TRBJ2-7..TRBC2	TGTGCTCTCCTGGGAGGAAGCCAAGGAAATCTCATCTTT_TGTGCCACCAGTGATCCGATTCGCTACGAGCAGTACTTC	CALLGGSQGNLIF_CATSDPIRYEQYF	TRAV1-2.TRAJ42.TRAC_TGTGCTCTCCTGGGAGGAAGCCAAGGAAATCTCATCTTT_TRBV24-1.TRBJ2-7..TRBC2_TGTGCCACCAGTGATCCGATTCGCTACGAGCAGTACTTC	T-AB
HC1_Ctrl_AACTGGTTCTCCAGGG-1	HC1	Ctrl	TRAV36DV7.TRAJ37.TRAC	CAVSSNTGKLIF	TGTGCTGTTTCTAGCAACACAGGCAAACTAATCTTT	TRBV19.TRBJ2-3..TRBC2	CASSMVGGADTQYF	TGTGCCAGTAGTATGGTAGGTGGTGCAGATACGCAGTATTTT	TRAV36DV7.TRAJ37.TRAC_TRBV19.TRBJ2-3..TRBC2	TGTGCTGTTTCTAGCAACACAGGCAAACTAATCTTT_TGTGCCAGTAGTATGGTAGGTGGTGCAGATACGCAGTATTTT	CAVSSNTGKLIF_CASSMVGGADTQYF	TRAV36DV7.TRAJ37.TRAC_TGTGCTGTTTCTAGCAACACAGGCAAACTAATCTTT_TRBV19.TRBJ2-3..TRBC2_TGTGCCAGTAGTATGGTAGGTGGTGCAGATACGCAGTATTTT	T-AB
HC1_Ctrl_AACTTTCAGAACAACT-1	HC1	Ctrl	TRAV8-4.TRAJ50.TRAC	CAVGKTSYDKVIF	TGTGCTGTGGGGAAAACCTCCTACGACAAGGTGATATTT	TRBV3-1.TRBJ1-4..TRBC1	CASSLGPEKLFF	TGTGCCAGCAGCTTAGGACCTGAAAAACTGTTTTTT	TRAV8-4.TRAJ50.TRAC_TRBV3-1.TRBJ1-4..TRBC1	TGTGCTGTGGGGAAAACCTCCTACGACAAGGTGATATTT_TGTGCCAGCAGCTTAGGACCTGAAAAACTGTTTTTT	CAVGKTSYDKVIF_CASSLGPEKLFF	TRAV8-4.TRAJ50.TRAC_TGTGCTGTGGGGAAAACCTCCTACGACAAGGTGATATTT_TRBV3-1.TRBJ1-4..TRBC1_TGTGCCAGCAGCTTAGGACCTGAAAAACTGTTTTTT	T-AB
HC1_Ctrl_AACTTTCAGAGCAATT-1	HC1	Ctrl	TRAV29DV5.TRAJ53.TRAC	CAASASGGSNYKLTF	TGTGCAGCAAGCGCGAGTGGAGGTAGCAACTATAAACTGACATTT	TRBV6-5.TRBJ2-2..TRBC2	CASSYDGGGAGELFF	TGTGCCAGCAGTTACGACGGGGGTGGTGCCGGGGAGCTGTTTTTT	TRAV29DV5.TRAJ53.TRAC_TRBV6-5.TRBJ2-2..TRBC2	TGTGCAGCAAGCGCGAGTGGAGGTAGCAACTATAAACTGACATTT_TGTGCCAGCAGTTACGACGGGGGTGGTGCCGGGGAGCTGTTTTTT	CAASASGGSNYKLTF_CASSYDGGGAGELFF	TRAV29DV5.TRAJ53.TRAC_TGTGCAGCAAGCGCGAGTGGAGGTAGCAACTATAAACTGACATTT_TRBV6-5.TRBJ2-2..TRBC2_TGTGCCAGCAGTTACGACGGGGGTGGTGCCGGGGAGCTGTTTTTT	T-AB
HC1_Ctrl_AACTTTCAGATATACG-1	HC1	Ctrl	TRAV13-2.TRAJ49.TRAC	CAENTDTGNQFYF	TGTGCAGAGAATACGGACACCGGTAACCAGTTCTATTTT	TRBV14.TRBJ1-1..TRBC1	CASSPLGRVEAFF	TGTGCCAGCAGCCCCCTGGGGCGGGTTGAAGCTTTCTTT	TRAV13-2.TRAJ49.TRAC_TRBV14.TRBJ1-1..TRBC1	TGTGCAGAGAATACGGACACCGGTAACCAGTTCTATTTT_TGTGCCAGCAGCCCCCTGGGGCGGGTTGAAGCTTTCTTT	CAENTDTGNQFYF_CASSPLGRVEAFF	TRAV13-2.TRAJ49.TRAC_TGTGCAGAGAATACGGACACCGGTAACCAGTTCTATTTT_TRBV14.TRBJ1-1..TRBC1_TGTGCCAGCAGCCCCCTGGGGCGGGTTGAAGCTTTCTTT	T-AB
HC1_Ctrl_AACTTTCAGCGTTGCC-1	HC1	Ctrl	TRAV13-2.TRAJ31.TRAC	CAEAARLMF	TGTGCAGAGGCTGCCAGACTCATGTTT				TRAV13-2.TRAJ31.TRAC_NA	TGTGCAGAGGCTGCCAGACTCATGTTT_NA	CAEAARLMF_NA	TRAV13-2.TRAJ31.TRAC_TGTGCAGAGGCTGCCAGACTCATGTTT_NA_NA	T-AB
HC1_Ctrl_AACTTTCAGCTGAAAT-1	HC1	Ctrl	TRAV17.TRAJ52.TRAC	CATDPNAGGTSYGKLTF	TGTGCTACGGACCCGAATGCTGGTGGTACTAGCTATGGAAAGCTGACATTT	TRBV10-1.TRBJ2-1..TRBC2	CASSVSLTSRSSYNEQFF	TGCGCCAGCAGTGTTTCGTTGACTTCAAGAAGCTCCTACAATGAGCAGTTCTTC	TRAV17.TRAJ52.TRAC_TRBV10-1.TRBJ2-1..TRBC2	TGTGCTACGGACCCGAATGCTGGTGGTACTAGCTATGGAAAGCTGACATTT_TGCGCCAGCAGTGTTTCGTTGACTTCAAGAAGCTCCTACAATGAGCAGTTCTTC	CATDPNAGGTSYGKLTF_CASSVSLTSRSSYNEQFF	TRAV17.TRAJ52.TRAC_TGTGCTACGGACCCGAATGCTGGTGGTACTAGCTATGGAAAGCTGACATTT_TRBV10-1.TRBJ2-1..TRBC2_TGCGCCAGCAGTGTTTCGTTGACTTCAAGAAGCTCCTACAATGAGCAGTTCTTC	T-AB
HC1_Ctrl_AACTTTCAGGCGCTCT-1	HC1	Ctrl	TRAV8-1.TRAJ11.TRAC	CAASGYSTLTF	TGTGCCGCTTCAGGATACAGCACCCTCACCTTT	TRBV12-3.TRBJ2-2.TRBD1.TRBC2	CASHRAQGANTGELFF	TGTGCCAGCCACCGGGCGCAGGGGGCAAACACCGGGGAGCTGTTTTTT	TRAV8-1.TRAJ11.TRAC_TRBV12-3.TRBJ2-2.TRBD1.TRBC2	TGTGCCGCTTCAGGATACAGCACCCTCACCTTT_TGTGCCAGCCACCGGGCGCAGGGGGCAAACACCGGGGAGCTGTTTTTT	CAASGYSTLTF_CASHRAQGANTGELFF	TRAV8-1.TRAJ11.TRAC_TGTGCCGCTTCAGGATACAGCACCCTCACCTTT_TRBV12-3.TRBJ2-2.TRBD1.TRBC2_TGTGCCAGCCACCGGGCGCAGGGGGCAAACACCGGGGAGCTGTTTTTT	T-AB
HC1_Ctrl_AACTTTCAGTCTCAAC-1	HC1	Ctrl	TRAV14DV4.TRAJ12.TRAC	CVRRDSSYKLIF	TGCGTGAGGAGGGATAGCAGCTATAAATTGATCTTC	TRBV7-9.TRBJ2-1..TRBC2	CASTRAGEQFF	TGTGCCAGCACGAGAGCGGGTGAGCAGTTCTTC	TRAV14DV4.TRAJ12.TRAC_TRBV7-9.TRBJ2-1..TRBC2	TGCGTGAGGAGGGATAGCAGCTATAAATTGATCTTC_TGTGCCAGCACGAGAGCGGGTGAGCAGTTCTTC	CVRRDSSYKLIF_CASTRAGEQFF	TRAV14DV4.TRAJ12.TRAC_TGCGTGAGGAGGGATAGCAGCTATAAATTGATCTTC_TRBV7-9.TRBJ2-1..TRBC2_TGTGCCAGCACGAGAGCGGGTGAGCAGTTCTTC	T-AB
HC1_Ctrl_AACTTTCAGTGACTCT-1	HC1	Ctrl	TRAV8-4.TRAJ42.TRAC	CAVSASNYGGSQGNLIF	TGTGCTGTGAGTGCATCGAATTATGGAGGAAGCCAAGGAAATCTCATCTTT	TRBV2.TRBJ2-5.TRBD2.TRBC2	CATSGLAGVSKTQYF	TGTGCCACCTCGGGACTAGCGGGAGTTTCTAAGACCCAGTACTTC	TRAV8-4.TRAJ42.TRAC_TRBV2.TRBJ2-5.TRBD2.TRBC2	TGTGCTGTGAGTGCATCGAATTATGGAGGAAGCCAAGGAAATCTCATCTTT_TGTGCCACCTCGGGACTAGCGGGAGTTTCTAAGACCCAGTACTTC	CAVSASNYGGSQGNLIF_CATSGLAGVSKTQYF	TRAV8-4.TRAJ42.TRAC_TGTGCTGTGAGTGCATCGAATTATGGAGGAAGCCAAGGAAATCTCATCTTT_TRBV2.TRBJ2-5.TRBD2.TRBC2_TGTGCCACCTCGGGACTAGCGGGAGTTTCTAAGACCCAGTACTTC	T-AB
HC1_Ctrl_AACTTTCCAAAGGAAG-1	HC1	Ctrl											T-AB
HC1_Ctrl_AACTTTCCAAGCGTAG-1	HC1	Ctrl	TRAV21.TRAJ20.TRAC	CAVRPRWGDDYKLSF	TGTGCTGTGAGGCCGAGGTGGGGCGACGACTACAAGCTCAGCTTT	TRBV7-2.TRBJ2-1.TRBD2.TRBC2	CASKRTSGRAGWDEQFF	TGTGCCAGCAAGCGGACTAGCGGGAGGGCCGGTTGGGATGAGCAGTTCTTC	TRAV21.TRAJ20.TRAC_TRBV7-2.TRBJ2-1.TRBD2.TRBC2	TGTGCTGTGAGGCCGAGGTGGGGCGACGACTACAAGCTCAGCTTT_TGTGCCAGCAAGCGGACTAGCGGGAGGGCCGGTTGGGATGAGCAGTTCTTC	CAVRPRWGDDYKLSF_CASKRTSGRAGWDEQFF	TRAV21.TRAJ20.TRAC_TGTGCTGTGAGGCCGAGGTGGGGCGACGACTACAAGCTCAGCTTT_TRBV7-2.TRBJ2-1.TRBD2.TRBC2_TGTGCCAGCAAGCGGACTAGCGGGAGGGCCGGTTGGGATGAGCAGTTCTTC	T-AB
HC1_Ctrl_AACTTTCCACAGCCCA-1	HC1	Ctrl				TRBV20-1.TRBJ1-5..TRBC1	CSARKDGGEPQHF	TGCAGTGCTAGAAAGGACGGGGGTGAGCCCCAGCATTTT	NA_TRBV20-1.TRBJ1-5..TRBC1	NA_TGCAGTGCTAGAAAGGACGGGGGTGAGCCCCAGCATTTT	NA_CSARKDGGEPQHF	NA_NA_TRBV20-1.TRBJ1-5..TRBC1_TGCAGTGCTAGAAAGGACGGGGGTGAGCCCCAGCATTTT	T-AB
HC1_Ctrl_AACTTTCCAGGTCTCG-1	HC1	Ctrl	TRAV13-2.TRAJ13.TRAC	CAEAFGGGYQKVTF	TGTGCAGAGGCCTTTGGAGGGGGTTACCAGAAAGTTACCTTT				TRAV13-2.TRAJ13.TRAC_NA	TGTGCAGAGGCCTTTGGAGGGGGTTACCAGAAAGTTACCTTT_NA	CAEAFGGGYQKVTF_NA	TRAV13-2.TRAJ13.TRAC_TGTGCAGAGGCCTTTGGAGGGGGTTACCAGAAAGTTACCTTT_NA_NA	T-AB
HC1_Ctrl_AACTTTCCATTGTGCA-1	HC1	Ctrl	TRAV8-3.TRAJ20.TRAC	CAVGAGAPDYKLSF	TGTGCTGTGGGTGCAGGAGCCCCCGACTACAAGCTCAGCTTT	TRBV7-2.TRBJ2-5..TRBC2	CASSLVFVKKFGETQYF	TGTGCCAGCAGCTTAGTTTTTGTCAAAAAGTTCGGGGAGACCCAGTACTTC	TRAV8-3.TRAJ20.TRAC_TRBV7-2.TRBJ2-5..TRBC2	TGTGCTGTGGGTGCAGGAGCCCCCGACTACAAGCTCAGCTTT_TGTGCCAGCAGCTTAGTTTTTGTCAAAAAGTTCGGGGAGACCCAGTACTTC	CAVGAGAPDYKLSF_CASSLVFVKKFGETQYF	TRAV8-3.TRAJ20.TRAC_TGTGCTGTGGGTGCAGGAGCCCCCGACTACAAGCTCAGCTTT_TRBV7-2.TRBJ2-5..TRBC2_TGTGCCAGCAGCTTAGTTTTTGTCAAAAAGTTCGGGGAGACCCAGTACTTC	T-AB
HC1_Ctrl_AACTTTCGTCATCGGC-1	HC1	Ctrl	TRAV16.TRAJ52.TRAC	CALKGAGGTSYGKLTF	TGTGCTCTAAAGGGAGCTGGTGGTACTAGCTATGGAAAGCTGACATTT	TRBV7-2.TRBJ1-2..TRBC1	CASSPRTGTNYGYTF	TGTGCCAGCAGCCCACGGACAGGGACTAACTATGGCTACACCTTC	TRAV16.TRAJ52.TRAC_TRBV7-2.TRBJ1-2..TRBC1	TGTGCTCTAAAGGGAGCTGGTGGTACTAGCTATGGAAAGCTGACATTT_TGTGCCAGCAGCCCACGGACAGGGACTAACTATGGCTACACCTTC	CALKGAGGTSYGKLTF_CASSPRTGTNYGYTF	TRAV16.TRAJ52.TRAC_TGTGCTCTAAAGGGAGCTGGTGGTACTAGCTATGGAAAGCTGACATTT_TRBV7-2.TRBJ1-2..TRBC1_TGTGCCAGCAGCCCACGGACAGGGACTAACTATGGCTACACCTTC	T-AB
HC1_Ctrl_AACTTTCGTCCATGAT-1	HC1	Ctrl	TRAV8-1.TRAJ34.TRAC	CAVISYNTDKLIF	TGTGCCGTGATTTCCTATAACACCGACAAGCTCATCTTT				TRAV8-1.TRAJ34.TRAC_NA	TGTGCCGTGATTTCCTATAACACCGACAAGCTCATCTTT_NA	CAVISYNTDKLIF_NA	TRAV8-1.TRAJ34.TRAC_TGTGCCGTGATTTCCTATAACACCGACAAGCTCATCTTT_NA_NA	T-AB
HC1_Ctrl_AACTTTCGTGACTACT-1	HC1	Ctrl	TRAV21.TRAJ56.TRAC	CAVIPPEEGGANSKLTF	TGTGCTGTGATCCCCCCCGAAGAGGGTGGAGCCAATAGTAAGCTGACATTT	TRBV20-1.TRBJ2-1..TRBC2	CSARSPTGAGRNEQFF	TGCAGTGCTAGGTCCCCCACAGGGGCGGGGCGGAATGAGCAGTTCTTC	TRAV21.TRAJ56.TRAC_TRBV20-1.TRBJ2-1..TRBC2	TGTGCTGTGATCCCCCCCGAAGAGGGTGGAGCCAATAGTAAGCTGACATTT_TGCAGTGCTAGGTCCCCCACAGGGGCGGGGCGGAATGAGCAGTTCTTC	CAVIPPEEGGANSKLTF_CSARSPTGAGRNEQFF	TRAV21.TRAJ56.TRAC_TGTGCTGTGATCCCCCCCGAAGAGGGTGGAGCCAATAGTAAGCTGACATTT_TRBV20-1.TRBJ2-1..TRBC2_TGCAGTGCTAGGTCCCCCACAGGGGCGGGGCGGAATGAGCAGTTCTTC	T-AB
HC1_Ctrl_AACTTTCGTGAGTATA-1	HC1	Ctrl	TRAV1-1.TRAJ33.TRAC	CAVDSNYQLIW	TGCGCTGTGGATAGCAACTATCAGTTAATCTGG	TRBV7-9.TRBJ1-2..TRBC1	CASSLVSGDYGYTF	TGTGCCAGCAGCTTAGTTTCAGGGGACTATGGCTACACCTTC	TRAV1-1.TRAJ33.TRAC_TRBV7-9.TRBJ1-2..TRBC1	TGCGCTGTGGATAGCAACTATCAGTTAATCTGG_TGTGCCAGCAGCTTAGTTTCAGGGGACTATGGCTACACCTTC	CAVDSNYQLIW_CASSLVSGDYGYTF	TRAV1-1.TRAJ33.TRAC_TGCGCTGTGGATAGCAACTATCAGTTAATCTGG_TRBV7-9.TRBJ1-2..TRBC1_TGTGCCAGCAGCTTAGTTTCAGGGGACTATGGCTACACCTTC	T-AB
HC1_Ctrl_AACTTTCGTGCCTGTG-1	HC1	Ctrl	TRAV19.TRAJ48.TRAC	CALSEAWIRSNFGNEKLTF	TGTGCTCTGAGTGAGGCATGGATTAGATCTAACTTTGGAAATGAGAAATTAACCTTT	TRBV29-1.TRBJ1-1.TRBD1.TRBC1	CSVRQGANTEAFF	TGCAGCGTCCGACAGGGGGCGAACACTGAAGCTTTCTTT	TRAV19.TRAJ48.TRAC_TRBV29-1.TRBJ1-1.TRBD1.TRBC1	TGTGCTCTGAGTGAGGCATGGATTAGATCTAACTTTGGAAATGAGAAATTAACCTTT_TGCAGCGTCCGACAGGGGGCGAACACTGAAGCTTTCTTT	CALSEAWIRSNFGNEKLTF_CSVRQGANTEAFF	TRAV19.TRAJ48.TRAC_TGTGCTCTGAGTGAGGCATGGATTAGATCTAACTTTGGAAATGAGAAATTAACCTTT_TRBV29-1.TRBJ1-1.TRBD1.TRBC1_TGCAGCGTCCGACAGGGGGCGAACACTGAAGCTTTCTTT	T-AB
HC1_Ctrl_AACTTTCGTGGCAAAC-1	HC1	Ctrl	TRAV12-1.TRAJ54.TRAC	CVVRIFQGAQKLVF	TGTGTGGTGAGGATATTTCAGGGAGCCCAGAAGCTGGTATTT	TRBV6-5.TRBJ1-5.TRBD1.TRBC1	CASSLGQGGQPQHF	TGTGCCAGCAGCCTTGGACAGGGCGGGCAGCCCCAGCATTTT	TRAV12-1.TRAJ54.TRAC_TRBV6-5.TRBJ1-5.TRBD1.TRBC1	TGTGTGGTGAGGATATTTCAGGGAGCCCAGAAGCTGGTATTT_TGTGCCAGCAGCCTTGGACAGGGCGGGCAGCCCCAGCATTTT	CVVRIFQGAQKLVF_CASSLGQGGQPQHF	TRAV12-1.TRAJ54.TRAC_TGTGTGGTGAGGATATTTCAGGGAGCCCAGAAGCTGGTATTT_TRBV6-5.TRBJ1-5.TRBD1.TRBC1_TGTGCCAGCAGCCTTGGACAGGGCGGGCAGCCCCAGCATTTT	T-AB
HC1_Ctrl_AACTTTCGTGGCCCTA-1	HC1	Ctrl	TRAV16.TRAJ34.TRAC	CALSGWYTDKLIF	TGTGCTCTAAGTGGCTGGTACACCGACAAGCTCATCTTT	TRBV12-5.TRBJ2-3.TRBD1.TRBC2	CASGLSGTGSDTQYF	TGTGCTAGTGGTTTGTCCGGGACAGGGTCAGATACGCAGTATTTT	TRAV16.TRAJ34.TRAC_TRBV12-5.TRBJ2-3.TRBD1.TRBC2	TGTGCTCTAAGTGGCTGGTACACCGACAAGCTCATCTTT_TGTGCTAGTGGTTTGTCCGGGACAGGGTCAGATACGCAGTATTTT	CALSGWYTDKLIF_CASGLSGTGSDTQYF	TRAV16.TRAJ34.TRAC_TGTGCTCTAAGTGGCTGGTACACCGACAAGCTCATCTTT_TRBV12-5.TRBJ2-3.TRBD1.TRBC2_TGTGCTAGTGGTTTGTCCGGGACAGGGTCAGATACGCAGTATTTT	T-AB
HC1_Ctrl_AACTTTCGTGTGCCTG-1	HC1	Ctrl	TRAV29DV5.TRAJ20.TRAC	CAASESNDYKLSF	TGTGCAGCAAGCGAGTCCAACGACTACAAGCTCAGCTTT	TRBV20-1.TRBJ1-1..TRBC1	CSARGLSGFDTEAFF	TGCAGTGCTAGAGGGCTATCAGGGTTTGACACTGAAGCTTTCTTT	TRAV29DV5.TRAJ20.TRAC_TRBV20-1.TRBJ1-1..TRBC1	TGTGCAGCAAGCGAGTCCAACGACTACAAGCTCAGCTTT_TGCAGTGCTAGAGGGCTATCAGGGTTTGACACTGAAGCTTTCTTT	CAASESNDYKLSF_CSARGLSGFDTEAFF	TRAV29DV5.TRAJ20.TRAC_TGTGCAGCAAGCGAGTCCAACGACTACAAGCTCAGCTTT_TRBV20-1.TRBJ1-1..TRBC1_TGCAGTGCTAGAGGGCTATCAGGGTTTGACACTGAAGCTTTCTTT	T-AB
HC1_Ctrl_AACTTTCTCAACACTG-1	HC1	Ctrl	TRAV24.TRAJ53.TRAC	CASDGGGSNYKLTF	TGTGCCTCTGACGGTGGAGGTAGCAACTATAAACTGACATTT	TRBV3-1.TRBJ2-2.TRBD2.TRBC2	CASSQDEVGLAAGELFF	TGTGCCAGCAGCCAAGATGAGGTGGGACTAGCGGCCGGGGAGCTGTTTTTT	TRAV24.TRAJ53.TRAC_TRBV3-1.TRBJ2-2.TRBD2.TRBC2	TGTGCCTCTGACGGTGGAGGTAGCAACTATAAACTGACATTT_TGTGCCAGCAGCCAAGATGAGGTGGGACTAGCGGCCGGGGAGCTGTTTTTT	CASDGGGSNYKLTF_CASSQDEVGLAAGELFF	TRAV24.TRAJ53.TRAC_TGTGCCTCTGACGGTGGAGGTAGCAACTATAAACTGACATTT_TRBV3-1.TRBJ2-2.TRBD2.TRBC2_TGTGCCAGCAGCCAAGATGAGGTGGGACTAGCGGCCGGGGAGCTGTTTTTT	T-AB
HC1_Ctrl_AACTTTCTCATCTGTT-1	HC1	Ctrl	TRAV41.TRAJ34.TRAC	CAVKVYNTDKLIF	TGTGCTGTCAAGGTATATAACACCGACAAGCTCATCTTT	TRBV5-1.TRBJ2-7..TRBC2	CASSFISSDPYLEQYF	TGCGCCAGCAGCTTCATCTCTAGCGACCCCTACTTAGAGCAGTACTTC	TRAV41.TRAJ34.TRAC_TRBV5-1.TRBJ2-7..TRBC2	TGTGCTGTCAAGGTATATAACACCGACAAGCTCATCTTT_TGCGCCAGCAGCTTCATCTCTAGCGACCCCTACTTAGAGCAGTACTTC	CAVKVYNTDKLIF_CASSFISSDPYLEQYF	TRAV41.TRAJ34.TRAC_TGTGCTGTCAAGGTATATAACACCGACAAGCTCATCTTT_TRBV5-1.TRBJ2-7..TRBC2_TGCGCCAGCAGCTTCATCTCTAGCGACCCCTACTTAGAGCAGTACTTC	T-AB
HC1_Ctrl_AACTTTCTCCAAGTAC-1	HC1	Ctrl	TRAV21.TRAJ49.TRAC	CAVSRLGGNQFYF	TGTGCTGTGAGCCGCTTGGGCGGTAACCAGTTCTATTTT	TRBV20-1.TRBJ2-3..TRBC2	CSADPPGLAQRDTQYF	TGCAGTGCCGATCCTCCGGGACTAGCGCAACGAGATACGCAGTATTTT	TRAV21.TRAJ49.TRAC_TRBV20-1.TRBJ2-3..TRBC2	TGTGCTGTGAGCCGCTTGGGCGGTAACCAGTTCTATTTT_TGCAGTGCCGATCCTCCGGGACTAGCGCAACGAGATACGCAGTATTTT	CAVSRLGGNQFYF_CSADPPGLAQRDTQYF	TRAV21.TRAJ49.TRAC_TGTGCTGTGAGCCGCTTGGGCGGTAACCAGTTCTATTTT_TRBV20-1.TRBJ2-3..TRBC2_TGCAGTGCCGATCCTCCGGGACTAGCGCAACGAGATACGCAGTATTTT	T-AB
HC1_Ctrl_AACTTTCTCCTTCAAT-1	HC1	Ctrl	TRAV22.TRAJ28.TRAC	CAVTYSGAGSYQLTF	TGTGCTGTTACCTACTCTGGGGCTGGGAGTTACCAACTCACTTTC	TRBV7-8.TRBJ1-1..TRBC1	CASSSLQGINTEAFF	TGTGCCAGCAGCTCACTCCAGGGAATTAACACTGAAGCTTTCTTT	TRAV22.TRAJ28.TRAC_TRBV7-8.TRBJ1-1..TRBC1	TGTGCTGTTACCTACTCTGGGGCTGGGAGTTACCAACTCACTTTC_TGTGCCAGCAGCTCACTCCAGGGAATTAACACTGAAGCTTTCTTT	CAVTYSGAGSYQLTF_CASSSLQGINTEAFF	TRAV22.TRAJ28.TRAC_TGTGCTGTTACCTACTCTGGGGCTGGGAGTTACCAACTCACTTTC_TRBV7-8.TRBJ1-1..TRBC1_TGTGCCAGCAGCTCACTCCAGGGAATTAACACTGAAGCTTTCTTT	T-AB
HC1_Ctrl_AACTTTCTCGCAAGCC-1	HC1	Ctrl	TRAV29DV5.TRAJ34.TRAC	CAASGAYNTDKLIF	TGTGCAGCAAGCGGGGCTTATAACACCGACAAGCTCATCTTT	TRBV2.TRBJ2-7..TRBC2	CASMKDRFSYEQYF	TGTGCCAGCATGAAGGACCGATTCTCCTACGAGCAGTACTTC	TRAV29DV5.TRAJ34.TRAC_TRBV2.TRBJ2-7..TRBC2	TGTGCAGCAAGCGGGGCTTATAACACCGACAAGCTCATCTTT_TGTGCCAGCATGAAGGACCGATTCTCCTACGAGCAGTACTTC	CAASGAYNTDKLIF_CASMKDRFSYEQYF	TRAV29DV5.TRAJ34.TRAC_TGTGCAGCAAGCGGGGCTTATAACACCGACAAGCTCATCTTT_TRBV2.TRBJ2-7..TRBC2_TGTGCCAGCATGAAGGACCGATTCTCCTACGAGCAGTACTTC	T-AB
HC1_Ctrl_AACTTTCTCTCATTCA-1	HC1	Ctrl				TRBV24-1.TRBJ2-3.TRBD1.TRBC2	CATSAPGQGGTDTQYF	TGTGCCACCAGTGCCCCGGGACAGGGAGGCACAGATACGCAGTATTTT	NA_TRBV24-1.TRBJ2-3.TRBD1.TRBC2	NA_TGTGCCACCAGTGCCCCGGGACAGGGAGGCACAGATACGCAGTATTTT	NA_CATSAPGQGGTDTQYF	NA_NA_TRBV24-1.TRBJ2-3.TRBD1.TRBC2_TGTGCCACCAGTGCCCCGGGACAGGGAGGCACAGATACGCAGTATTTT	T-AB
HC1_Ctrl_AAGACCTAGCTGAACG-1	HC1	Ctrl				TRBV19.TRBJ1-5.TRBD1.TRBC1	CASSTVQGASNQPQHF	TGTGCCAGTAGTACCGTTCAGGGGGCGAGCAATCAGCCCCAGCATTTT	NA_TRBV19.TRBJ1-5.TRBD1.TRBC1	NA_TGTGCCAGTAGTACCGTTCAGGGGGCGAGCAATCAGCCCCAGCATTTT	NA_CASSTVQGASNQPQHF	NA_NA_TRBV19.TRBJ1-5.TRBD1.TRBC1_TGTGCCAGTAGTACCGTTCAGGGGGCGAGCAATCAGCCCCAGCATTTT	T-AB
HC1_Ctrl_AAGACCTCAAATTGCC-1	HC1	Ctrl	TRAV9-2.TRAJ53.TRAC	CALSGIGGGSNYKLTF	TGTGCTCTGAGTGGGATCGGTGGAGGTAGCAACTATAAACTGACATTT	TRBV7-8.TRBJ2-1..TRBC2	CASSTRLAGYNEQFF	TGTGCCAGCAGCACCCGACTAGCGGGTTACAATGAGCAGTTCTTC	TRAV9-2.TRAJ53.TRAC_TRBV7-8.TRBJ2-1..TRBC2	TGTGCTCTGAGTGGGATCGGTGGAGGTAGCAACTATAAACTGACATTT_TGTGCCAGCAGCACCCGACTAGCGGGTTACAATGAGCAGTTCTTC	CALSGIGGGSNYKLTF_CASSTRLAGYNEQFF	TRAV9-2.TRAJ53.TRAC_TGTGCTCTGAGTGGGATCGGTGGAGGTAGCAACTATAAACTGACATTT_TRBV7-8.TRBJ2-1..TRBC2_TGTGCCAGCAGCACCCGACTAGCGGGTTACAATGAGCAGTTCTTC	T-AB
HC1_Ctrl_AAGACCTCAGATCGGA-1	HC1	Ctrl	TRAV29DV5.TRAJ54.TRAC	CAASPQGGAQKLVF	TGTGCAGCAAGCCCACAGGGGGGAGCCCAGAAGCTGGTATTT	TRBV6-3.TRBJ1-2..TRBC1	CASIQGARPYGYTF	TGTGCCAGCATCCAGGGGGCGAGGCCCTATGGCTACACCTTC	TRAV29DV5.TRAJ54.TRAC_TRBV6-3.TRBJ1-2..TRBC1	TGTGCAGCAAGCCCACAGGGGGGAGCCCAGAAGCTGGTATTT_TGTGCCAGCATCCAGGGGGCGAGGCCCTATGGCTACACCTTC	CAASPQGGAQKLVF_CASIQGARPYGYTF	TRAV29DV5.TRAJ54.TRAC_TGTGCAGCAAGCCCACAGGGGGGAGCCCAGAAGCTGGTATTT_TRBV6-3.TRBJ1-2..TRBC1_TGTGCCAGCATCCAGGGGGCGAGGCCCTATGGCTACACCTTC	T-AB
HC1_Ctrl_AAGACCTCAGCTGTGC-1	HC1	Ctrl				TRBV11-1.TRBJ2-5..TRBC2	CASSLGGTTQETQYF	TGTGCCAGCAGCTTAGGCGGGACTACCCAAGAGACCCAGTACTTC	NA_TRBV11-1.TRBJ2-5..TRBC2	NA_TGTGCCAGCAGCTTAGGCGGGACTACCCAAGAGACCCAGTACTTC	NA_CASSLGGTTQETQYF	NA_NA_TRBV11-1.TRBJ2-5..TRBC2_TGTGCCAGCAGCTTAGGCGGGACTACCCAAGAGACCCAGTACTTC	T-AB
HC1_Ctrl_AAGACCTCAGGAATGC-1	HC1	Ctrl	TRAV12-2.TRAJ45.TRAC	CAAQEGSGGGADGLTF	TGTGCCGCCCAAGAGGGATCAGGAGGAGGTGCTGACGGACTCACCTTT	TRBV24-1.TRBJ2-5..TRBC2	CATATGETQYF	TGTGCCACCGCGACCGGGGAGACCCAGTACTTC	TRAV12-2.TRAJ45.TRAC_TRBV24-1.TRBJ2-5..TRBC2	TGTGCCGCCCAAGAGGGATCAGGAGGAGGTGCTGACGGACTCACCTTT_TGTGCCACCGCGACCGGGGAGACCCAGTACTTC	CAAQEGSGGGADGLTF_CATATGETQYF	TRAV12-2.TRAJ45.TRAC_TGTGCCGCCCAAGAGGGATCAGGAGGAGGTGCTGACGGACTCACCTTT_TRBV24-1.TRBJ2-5..TRBC2_TGTGCCACCGCGACCGGGGAGACCCAGTACTTC	T-AB
HC1_Ctrl_AAGACCTCATGGGAAC-1	HC1	Ctrl	TRAV1-2.TRAJ15.TRAC	CAVRDPGGTALIF	TGTGCTGTGAGAGATCCGGGAGGAACTGCTCTGATCTTT	TRBV10-3.TRBJ2-5..TRBC2	CAHAAGTGARETQYF	TGTGCACACGCCGCCGGGACAGGGGCTAGGGAGACCCAGTACTTC	TRAV1-2.TRAJ15.TRAC_TRBV10-3.TRBJ2-5..TRBC2	TGTGCTGTGAGAGATCCGGGAGGAACTGCTCTGATCTTT_TGTGCACACGCCGCCGGGACAGGGGCTAGGGAGACCCAGTACTTC	CAVRDPGGTALIF_CAHAAGTGARETQYF	TRAV1-2.TRAJ15.TRAC_TGTGCTGTGAGAGATCCGGGAGGAACTGCTCTGATCTTT_TRBV10-3.TRBJ2-5..TRBC2_TGTGCACACGCCGCCGGGACAGGGGCTAGGGAGACCCAGTACTTC	T-AB
HC1_Ctrl_AAGACCTGTCCTGCTT-1	HC1	Ctrl				TRBV27.TRBJ1-2..TRBC1	CASSLGGIGGRVYGYTF	TGTGCCAGCAGTTTAGGCGGCATTGGGGGCAGGGTCTATGGCTACACCTTC	NA_TRBV27.TRBJ1-2..TRBC1	NA_TGTGCCAGCAGTTTAGGCGGCATTGGGGGCAGGGTCTATGGCTACACCTTC	NA_CASSLGGIGGRVYGYTF	NA_NA_TRBV27.TRBJ1-2..TRBC1_TGTGCCAGCAGTTTAGGCGGCATTGGGGGCAGGGTCTATGGCTACACCTTC	T-AB
HC1_Ctrl_AAGACCTGTTAGAACA-1	HC1	Ctrl				TRBV7-8.TRBJ1-5..TRBC1	CASSSTGHGFQPQHF	TGTGCCAGCAGCTCGACCGGACACGGGTTTCAGCCCCAGCATTTT	NA_TRBV7-8.TRBJ1-5..TRBC1	NA_TGTGCCAGCAGCTCGACCGGACACGGGTTTCAGCCCCAGCATTTT	NA_CASSSTGHGFQPQHF	NA_NA_TRBV7-8.TRBJ1-5..TRBC1_TGTGCCAGCAGCTCGACCGGACACGGGTTTCAGCCCCAGCATTTT	T-AB
HC1_Ctrl_AAGACCTGTTTGGGCC-1	HC1	Ctrl	TRAV13-1.TRAJ40.TRAC;TRAV13-1.TRAJ52.TRAC	CAARRGTYKYIF;CAASLGGTSYGKLTF	TGTGCAGCAAGAAGAGGAACCTACAAATACATCTTT;TGTGCAGCAAGTCTGGGTGGTACTAGCTATGGAAAGCTGACATTT	TRBV24-1.TRBJ2-1.TRBD1.TRBC2	CATSGTGEGNEQFF	TGTGCCACCAGTGGGACAGGGGAGGGCAATGAGCAGTTCTTC	TRAV13-1.TRAJ40.TRAC;TRAV13-1.TRAJ52.TRAC_TRBV24-1.TRBJ2-1.TRBD1.TRBC2	TGTGCAGCAAGAAGAGGAACCTACAAATACATCTTT;TGTGCAGCAAGTCTGGGTGGTACTAGCTATGGAAAGCTGACATTT_TGTGCCACCAGTGGGACAGGGGAGGGCAATGAGCAGTTCTTC	CAARRGTYKYIF;CAASLGGTSYGKLTF_CATSGTGEGNEQFF	TRAV13-1.TRAJ40.TRAC;TRAV13-1.TRAJ52.TRAC_TGTGCAGCAAGAAGAGGAACCTACAAATACATCTTT;TGTGCAGCAAGTCTGGGTGGTACTAGCTATGGAAAGCTGACATTT_TRBV24-1.TRBJ2-1.TRBD1.TRBC2_TGTGCCACCAGTGGGACAGGGGAGGGCAATGAGCAGTTCTTC	T-AB
HC1_Ctrl_AAGACCTTCGCGCCAA-1	HC1	Ctrl	TRAV9-2.TRAJ6.TRAC	CALRPSGGSYIPTF	TGTGCTCTGAGGCCATCAGGAGGAAGCTACATACCTACATTT	TRBV7-3.TRBJ2-1.TRBD1.TRBC2;TRBV7-3.TRBJ1-1..TRBC1	CASSESGTESYNEQFF;CASSLQGPPNTEAFF	TGTGCCAGCAGCGAGTCCGGGACAGAGTCCTACAATGAGCAGTTCTTC;TGTGCCAGCAGCTTGCAGGGGCCCCCGAACACTGAAGCTTTCTTT	TRAV9-2.TRAJ6.TRAC_TRBV7-3.TRBJ2-1.TRBD1.TRBC2;TRBV7-3.TRBJ1-1..TRBC1	TGTGCTCTGAGGCCATCAGGAGGAAGCTACATACCTACATTT_TGTGCCAGCAGCGAGTCCGGGACAGAGTCCTACAATGAGCAGTTCTTC;TGTGCCAGCAGCTTGCAGGGGCCCCCGAACACTGAAGCTTTCTTT	CALRPSGGSYIPTF_CASSESGTESYNEQFF;CASSLQGPPNTEAFF	TRAV9-2.TRAJ6.TRAC_TGTGCTCTGAGGCCATCAGGAGGAAGCTACATACCTACATTT_TRBV7-3.TRBJ2-1.TRBD1.TRBC2;TRBV7-3.TRBJ1-1..TRBC1_TGTGCCAGCAGCGAGTCCGGGACAGAGTCCTACAATGAGCAGTTCTTC;TGTGCCAGCAGCTTGCAGGGGCCCCCGAACACTGAAGCTTTCTTT	T-AB
HC1_Ctrl_AAGACCTTCGCTTGTC-1	HC1	Ctrl	TRAV4.TRAJ39.TRAC	CLVARNNAGNMLTF	TGCCTCGTGGCCAGAAATAATGCAGGCAACATGCTCACCTTT	TRBV24-1.TRBJ1-5..TRBC1	CATSDPTGSNQPQHF	TGTGCCACCAGTGATCCGACAGGGTCCAATCAGCCCCAGCATTTT	TRAV4.TRAJ39.TRAC_TRBV24-1.TRBJ1-5..TRBC1	TGCCTCGTGGCCAGAAATAATGCAGGCAACATGCTCACCTTT_TGTGCCACCAGTGATCCGACAGGGTCCAATCAGCCCCAGCATTTT	CLVARNNAGNMLTF_CATSDPTGSNQPQHF	TRAV4.TRAJ39.TRAC_TGCCTCGTGGCCAGAAATAATGCAGGCAACATGCTCACCTTT_TRBV24-1.TRBJ1-5..TRBC1_TGTGCCACCAGTGATCCGACAGGGTCCAATCAGCCCCAGCATTTT	T-AB
HC1_Ctrl_AAGACCTTCTTCATGT-1	HC1	Ctrl	TRAV36DV7.TRAJ33.TRAC;TRAV38-2DV8.TRAJ58.TRAC	CAPRGSNYQLIW;CVFGETSGSRLTF	TGTGCTCCAAGGGGTAGCAACTATCAGTTAATCTGG;TGTGTTTTCGGGGAAACCAGTGGCTCTAGGTTGACCTTT	TRBV27.TRBJ1-4..TRBC1	CASSPQGGSATNEKLFF	TGTGCCAGCAGTCCCCAAGGGGGCTCCGCAACTAATGAAAAACTGTTTTTT	TRAV36DV7.TRAJ33.TRAC;TRAV38-2DV8.TRAJ58.TRAC_TRBV27.TRBJ1-4..TRBC1	TGTGCTCCAAGGGGTAGCAACTATCAGTTAATCTGG;TGTGTTTTCGGGGAAACCAGTGGCTCTAGGTTGACCTTT_TGTGCCAGCAGTCCCCAAGGGGGCTCCGCAACTAATGAAAAACTGTTTTTT	CAPRGSNYQLIW;CVFGETSGSRLTF_CASSPQGGSATNEKLFF	TRAV36DV7.TRAJ33.TRAC;TRAV38-2DV8.TRAJ58.TRAC_TGTGCTCCAAGGGGTAGCAACTATCAGTTAATCTGG;TGTGTTTTCGGGGAAACCAGTGGCTCTAGGTTGACCTTT_TRBV27.TRBJ1-4..TRBC1_TGTGCCAGCAGTCCCCAAGGGGGCTCCGCAACTAATGAAAAACTGTTTTTT	T-AB
HC1_Ctrl_AAGACCTTCTTGAGAC-1	HC1	Ctrl	TRAV3.TRAJ34.TRAC	CAVRPGPPHTDKLIF	TGTGCTGTGAGACCTGGGCCTCCCCACACCGACAAGCTCATCTTT	TRBV20-1.TRBJ1-1..TRBC1	CSARRGENTEAFF	TGCAGTGCTAGGCGGGGGGAGAACACTGAAGCTTTCTTT	TRAV3.TRAJ34.TRAC_TRBV20-1.TRBJ1-1..TRBC1	TGTGCTGTGAGACCTGGGCCTCCCCACACCGACAAGCTCATCTTT_TGCAGTGCTAGGCGGGGGGAGAACACTGAAGCTTTCTTT	CAVRPGPPHTDKLIF_CSARRGENTEAFF	TRAV3.TRAJ34.TRAC_TGTGCTGTGAGACCTGGGCCTCCCCACACCGACAAGCTCATCTTT_TRBV20-1.TRBJ1-1..TRBC1_TGCAGTGCTAGGCGGGGGGAGAACACTGAAGCTTTCTTT	T-AB
HC1_Ctrl_AAGCCGCAGAAACGAG-1	HC1	Ctrl	TRAV13-2.TRAJ24.TRAC	CAEDRGKFQF	TGTGCAGAGGACAGGGGGAAATTCCAGTTT	TRBV19.TRBJ2-1..TRBC2	CASTTGRYPNEQFF	TGTGCCAGTACCACGGGACGTTACCCCAATGAGCAGTTCTTC	TRAV13-2.TRAJ24.TRAC_TRBV19.TRBJ2-1..TRBC2	TGTGCAGAGGACAGGGGGAAATTCCAGTTT_TGTGCCAGTACCACGGGACGTTACCCCAATGAGCAGTTCTTC	CAEDRGKFQF_CASTTGRYPNEQFF	TRAV13-2.TRAJ24.TRAC_TGTGCAGAGGACAGGGGGAAATTCCAGTTT_TRBV19.TRBJ2-1..TRBC2_TGTGCCAGTACCACGGGACGTTACCCCAATGAGCAGTTCTTC	T-AB
HC1_Ctrl_AAGCCGCAGACCGGAT-1	HC1	Ctrl	TRAV19.TRAJ54.TRAC	CALSEAARGAQKLVF	TGTGCTCTGAGTGAGGCCGCAAGGGGAGCCCAGAAGCTGGTATTT	TRBV12-3.TRBJ1-1.TRBD1.TRBC1	CASSPRTGGGTEAFF	TGTGCCAGCAGTCCCCGGACAGGGGGAGGGACTGAAGCTTTCTTT	TRAV19.TRAJ54.TRAC_TRBV12-3.TRBJ1-1.TRBD1.TRBC1	TGTGCTCTGAGTGAGGCCGCAAGGGGAGCCCAGAAGCTGGTATTT_TGTGCCAGCAGTCCCCGGACAGGGGGAGGGACTGAAGCTTTCTTT	CALSEAARGAQKLVF_CASSPRTGGGTEAFF	TRAV19.TRAJ54.TRAC_TGTGCTCTGAGTGAGGCCGCAAGGGGAGCCCAGAAGCTGGTATTT_TRBV12-3.TRBJ1-1.TRBD1.TRBC1_TGTGCCAGCAGTCCCCGGACAGGGGGAGGGACTGAAGCTTTCTTT	T-AB
HC1_Ctrl_AAGCCGCAGAGTAAGG-1	HC1	Ctrl	TRAV29DV5.TRAJ22.TRAC	CIVVSSGSARQLTF	TGTATAGTAGTTTCTTCTGGTTCTGCAAGGCAACTGACCTTT	TRBV6-2.TRBJ2-7..TRBC2	CASTVAGAYEQYF	TGTGCCAGCACGGTGGCGGGAGCATACGAGCAGTACTTC	TRAV29DV5.TRAJ22.TRAC_TRBV6-2.TRBJ2-7..TRBC2	TGTATAGTAGTTTCTTCTGGTTCTGCAAGGCAACTGACCTTT_TGTGCCAGCACGGTGGCGGGAGCATACGAGCAGTACTTC	CIVVSSGSARQLTF_CASTVAGAYEQYF	TRAV29DV5.TRAJ22.TRAC_TGTATAGTAGTTTCTTCTGGTTCTGCAAGGCAACTGACCTTT_TRBV6-2.TRBJ2-7..TRBC2_TGTGCCAGCACGGTGGCGGGAGCATACGAGCAGTACTTC	T-AB
HC1_Ctrl_AAGCCGCAGAGTGAGA-1	HC1	Ctrl	TRAV1-2.TRAJ33.TRAC	CAVRDSNYQLIW	TGTGCTGTGAGAGATAGCAACTATCAGTTAATCTGG				TRAV1-2.TRAJ33.TRAC_NA	TGTGCTGTGAGAGATAGCAACTATCAGTTAATCTGG_NA	CAVRDSNYQLIW_NA	TRAV1-2.TRAJ33.TRAC_TGTGCTGTGAGAGATAGCAACTATCAGTTAATCTGG_NA_NA	T-AB
HC1_Ctrl_AAGCCGCAGCCACGCT-1	HC1	Ctrl				TRBV6-1.TRBJ2-5..TRBC2	CASRATGQETQYF	TGTGCCAGCAGAGCGACAGGGCAAGAGACCCAGTACTTC	NA_TRBV6-1.TRBJ2-5..TRBC2	NA_TGTGCCAGCAGAGCGACAGGGCAAGAGACCCAGTACTTC	NA_CASRATGQETQYF	NA_NA_TRBV6-1.TRBJ2-5..TRBC2_TGTGCCAGCAGAGCGACAGGGCAAGAGACCCAGTACTTC	T-AB
HC1_Ctrl_AAGCCGCAGCGTTTAC-1	HC1	Ctrl	TRAV12-1.TRAJ43.TRAC	CVVNSYNNNDMRF	TGTGTGGTGAACTCGTACAATAACAATGACATGCGCTTT				TRAV12-1.TRAJ43.TRAC_NA	TGTGTGGTGAACTCGTACAATAACAATGACATGCGCTTT_NA	CVVNSYNNNDMRF_NA	TRAV12-1.TRAJ43.TRAC_TGTGTGGTGAACTCGTACAATAACAATGACATGCGCTTT_NA_NA	T-AB
HC1_Ctrl_AAGCCGCAGCTCCTCT-1	HC1	Ctrl	TRAV29DV5.TRAJ34.TRAC	CAASEDTDKLIF	TGTGCAGCAAGCGAAGACACCGACAAGCTCATCTTT	TRBV6-5.TRBJ1-2.TRBD1.TRBC1	CASSYSGRGRRGGYTF	TGTGCCAGCAGTTACTCCGGCAGGGGGCGACGTGGTGGCTACACCTTC	TRAV29DV5.TRAJ34.TRAC_TRBV6-5.TRBJ1-2.TRBD1.TRBC1	TGTGCAGCAAGCGAAGACACCGACAAGCTCATCTTT_TGTGCCAGCAGTTACTCCGGCAGGGGGCGACGTGGTGGCTACACCTTC	CAASEDTDKLIF_CASSYSGRGRRGGYTF	TRAV29DV5.TRAJ34.TRAC_TGTGCAGCAAGCGAAGACACCGACAAGCTCATCTTT_TRBV6-5.TRBJ1-2.TRBD1.TRBC1_TGTGCCAGCAGTTACTCCGGCAGGGGGCGACGTGGTGGCTACACCTTC	T-AB
HC1_Ctrl_AAGCCGCAGGTGCAAC-1	HC1	Ctrl	TRAV14DV4.TRAJ28.TRAC	CAMREAQYSGAGSYQLTF	TGTGCAATGAGAGAGGCCCAATACTCTGGGGCTGGGAGTTACCAACTCACTTTC	TRBV3-1.TRBJ2-5..TRBC2	CASSHLDSSQETQYF	TGTGCCAGCAGCCACTTGGACTCGTCTCAAGAGACCCAGTACTTC	TRAV14DV4.TRAJ28.TRAC_TRBV3-1.TRBJ2-5..TRBC2	TGTGCAATGAGAGAGGCCCAATACTCTGGGGCTGGGAGTTACCAACTCACTTTC_TGTGCCAGCAGCCACTTGGACTCGTCTCAAGAGACCCAGTACTTC	CAMREAQYSGAGSYQLTF_CASSHLDSSQETQYF	TRAV14DV4.TRAJ28.TRAC_TGTGCAATGAGAGAGGCCCAATACTCTGGGGCTGGGAGTTACCAACTCACTTTC_TRBV3-1.TRBJ2-5..TRBC2_TGTGCCAGCAGCCACTTGGACTCGTCTCAAGAGACCCAGTACTTC	T-AB
HC1_Ctrl_AAGCCGCCAAACCTAC-1	HC1	Ctrl	TRAV12-1.TRAJ50.TRAC	CVVRKTSYDKVIF	TGTGTGGTGAGGAAAACCTCCTACGACAAGGTGATATTT	TRBV6-5.TRBJ1-2.TRBD1.TRBC1	CASSNSGTGFGYTF	TGTGCCAGCAGTAATTCCGGGACAGGGTTTGGCTACACCTTC	TRAV12-1.TRAJ50.TRAC_TRBV6-5.TRBJ1-2.TRBD1.TRBC1	TGTGTGGTGAGGAAAACCTCCTACGACAAGGTGATATTT_TGTGCCAGCAGTAATTCCGGGACAGGGTTTGGCTACACCTTC	CVVRKTSYDKVIF_CASSNSGTGFGYTF	TRAV12-1.TRAJ50.TRAC_TGTGTGGTGAGGAAAACCTCCTACGACAAGGTGATATTT_TRBV6-5.TRBJ1-2.TRBD1.TRBC1_TGTGCCAGCAGTAATTCCGGGACAGGGTTTGGCTACACCTTC	T-AB
HC1_Ctrl_AAGCCGCCAAAGCAAT-1	HC1	Ctrl											T-AB
HC1_Ctrl_AAGCCGCCAAGTTCTG-1	HC1	Ctrl				TRBV5-1.TRBJ2-7.TRBD1.TRBC2	CASSLIGTEGGEQYF	TGCGCCAGCAGCTTGATCGGGACAGAGGGCGGCGAGCAGTACTTC	NA_TRBV5-1.TRBJ2-7.TRBD1.TRBC2	NA_TGCGCCAGCAGCTTGATCGGGACAGAGGGCGGCGAGCAGTACTTC	NA_CASSLIGTEGGEQYF	NA_NA_TRBV5-1.TRBJ2-7.TRBD1.TRBC2_TGCGCCAGCAGCTTGATCGGGACAGAGGGCGGCGAGCAGTACTTC	T-AB
HC1_Ctrl_AAGCCGCCAGACTCGC-1	HC1	Ctrl	TRAV13-2.TRAJ53.TRAC	CAENSGGSNYKLTF	TGTGCAGAGAATAGTGGAGGTAGCAACTATAAACTGACATTT	TRBV7-3.TRBJ2-3.TRBD1.TRBC2	CASSLFPRQGAGADTQYF	TGTGCCAGCAGCTTATTCCCCCGACAGGGGGCTGGGGCAGATACGCAGTATTTT	TRAV13-2.TRAJ53.TRAC_TRBV7-3.TRBJ2-3.TRBD1.TRBC2	TGTGCAGAGAATAGTGGAGGTAGCAACTATAAACTGACATTT_TGTGCCAGCAGCTTATTCCCCCGACAGGGGGCTGGGGCAGATACGCAGTATTTT	CAENSGGSNYKLTF_CASSLFPRQGAGADTQYF	TRAV13-2.TRAJ53.TRAC_TGTGCAGAGAATAGTGGAGGTAGCAACTATAAACTGACATTT_TRBV7-3.TRBJ2-3.TRBD1.TRBC2_TGTGCCAGCAGCTTATTCCCCCGACAGGGGGCTGGGGCAGATACGCAGTATTTT	T-AB
HC1_Ctrl_AAGCCGCCAGTGACAG-1	HC1	Ctrl	TRAV17.TRAJ39.TRAC	CATDAPGNMLTF	TGTGCTACGGACGCCCCAGGCAACATGCTCACCTTT	TRBV5-1.TRBJ2-5.TRBD1.TRBC2	CASSLEAGGQETQYF	TGCGCCAGCAGCTTGGAGGCGGGGGGACAAGAGACCCAGTACTTC	TRAV17.TRAJ39.TRAC_TRBV5-1.TRBJ2-5.TRBD1.TRBC2	TGTGCTACGGACGCCCCAGGCAACATGCTCACCTTT_TGCGCCAGCAGCTTGGAGGCGGGGGGACAAGAGACCCAGTACTTC	CATDAPGNMLTF_CASSLEAGGQETQYF	TRAV17.TRAJ39.TRAC_TGTGCTACGGACGCCCCAGGCAACATGCTCACCTTT_TRBV5-1.TRBJ2-5.TRBD1.TRBC2_TGCGCCAGCAGCTTGGAGGCGGGGGGACAAGAGACCCAGTACTTC	T-AB
HC1_Ctrl_AAGCCGCCATTGAGCT-1	HC1	Ctrl	TRAV8-3.TRAJ3.TRAC	CAVGAKGSSASKIIF	TGTGCTGTGGGTGCGAAGGGCAGCAGTGCTTCCAAGATAATCTTT	TRBV3-1.TRBJ2-7.TRBD1.TRBC2	CASSQTGGFSYEQYF	TGTGCCAGCAGCCAGACAGGGGGCTTTTCCTACGAGCAGTACTTC	TRAV8-3.TRAJ3.TRAC_TRBV3-1.TRBJ2-7.TRBD1.TRBC2	TGTGCTGTGGGTGCGAAGGGCAGCAGTGCTTCCAAGATAATCTTT_TGTGCCAGCAGCCAGACAGGGGGCTTTTCCTACGAGCAGTACTTC	CAVGAKGSSASKIIF_CASSQTGGFSYEQYF	TRAV8-3.TRAJ3.TRAC_TGTGCTGTGGGTGCGAAGGGCAGCAGTGCTTCCAAGATAATCTTT_TRBV3-1.TRBJ2-7.TRBD1.TRBC2_TGTGCCAGCAGCCAGACAGGGGGCTTTTCCTACGAGCAGTACTTC	T-AB
HC1_Ctrl_AAGCCGCTCTGGAGCC-1	HC1	Ctrl											T-AB
HC1_Ctrl_AAGCCGCTCTTTAGGG-1	HC1	Ctrl	TRAV8-1.TRAJ22.TRAC;TRAV10.TRAJ15.TRAC	CAVNSGSARQLTF;CVVSAKAGTALIF	TGTGCCGTGAATTCTGGTTCTGCAAGGCAACTGACCTTT;TGTGTGGTGAGCGCGAAGGCAGGAACTGCTCTGATCTTT	TRBV27.TRBJ2-6..TRBC2	CASTLKTGKVSGANVLTF	TGTGCCAGCACTCTTAAGACAGGGAAAGTCTCTGGGGCCAACGTCCTGACTTTC	TRAV8-1.TRAJ22.TRAC;TRAV10.TRAJ15.TRAC_TRBV27.TRBJ2-6..TRBC2	TGTGCCGTGAATTCTGGTTCTGCAAGGCAACTGACCTTT;TGTGTGGTGAGCGCGAAGGCAGGAACTGCTCTGATCTTT_TGTGCCAGCACTCTTAAGACAGGGAAAGTCTCTGGGGCCAACGTCCTGACTTTC	CAVNSGSARQLTF;CVVSAKAGTALIF_CASTLKTGKVSGANVLTF	TRAV8-1.TRAJ22.TRAC;TRAV10.TRAJ15.TRAC_TGTGCCGTGAATTCTGGTTCTGCAAGGCAACTGACCTTT;TGTGTGGTGAGCGCGAAGGCAGGAACTGCTCTGATCTTT_TRBV27.TRBJ2-6..TRBC2_TGTGCCAGCACTCTTAAGACAGGGAAAGTCTCTGGGGCCAACGTCCTGACTTTC	T-AB
HC1_Ctrl_AAGGAGCAGGTAGCTG-1	HC1	Ctrl	TRAV8-4.TRAJ33.TRAC	CAVRVDSNYQLIW	TGTGCTGTGAGGGTGGATAGCAACTATCAGTTAATCTGG	TRBV6-1.TRBJ2-2..TRBC2	CASSETQGGTGELFF	TGTGCCAGCAGTGAAACCCAGGGCGGGACCGGGGAGCTGTTTTTT	TRAV8-4.TRAJ33.TRAC_TRBV6-1.TRBJ2-2..TRBC2	TGTGCTGTGAGGGTGGATAGCAACTATCAGTTAATCTGG_TGTGCCAGCAGTGAAACCCAGGGCGGGACCGGGGAGCTGTTTTTT	CAVRVDSNYQLIW_CASSETQGGTGELFF	TRAV8-4.TRAJ33.TRAC_TGTGCTGTGAGGGTGGATAGCAACTATCAGTTAATCTGG_TRBV6-1.TRBJ2-2..TRBC2_TGTGCCAGCAGTGAAACCCAGGGCGGGACCGGGGAGCTGTTTTTT	T-AB
HC1_Ctrl_AAGGAGCAGTGTACCT-1	HC1	Ctrl				TRBV14.TRBJ2-2.TRBD1.TRBC2	CASSQEKGGVTGELFF	TGTGCCAGCAGCCAAGAGAAAGGGGGCGTCACCGGGGAGCTGTTTTTT	NA_TRBV14.TRBJ2-2.TRBD1.TRBC2	NA_TGTGCCAGCAGCCAAGAGAAAGGGGGCGTCACCGGGGAGCTGTTTTTT	NA_CASSQEKGGVTGELFF	NA_NA_TRBV14.TRBJ2-2.TRBD1.TRBC2_TGTGCCAGCAGCCAAGAGAAAGGGGGCGTCACCGGGGAGCTGTTTTTT	T-AB
HC1_Ctrl_AAGGAGCCATCCGGGT-1	HC1	Ctrl	TRAV12-2.TRAJ26.TRAC	CAVGDNYGQNFVF	TGTGCCGTGGGTGATAACTATGGTCAGAATTTTGTCTTT	TRBV18.TRBJ1-2..TRBC1	CASSPTTGYGYTF	TGTGCCAGCTCACCAACGACAGGGTATGGCTACACCTTC	TRAV12-2.TRAJ26.TRAC_TRBV18.TRBJ1-2..TRBC1	TGTGCCGTGGGTGATAACTATGGTCAGAATTTTGTCTTT_TGTGCCAGCTCACCAACGACAGGGTATGGCTACACCTTC	CAVGDNYGQNFVF_CASSPTTGYGYTF	TRAV12-2.TRAJ26.TRAC_TGTGCCGTGGGTGATAACTATGGTCAGAATTTTGTCTTT_TRBV18.TRBJ1-2..TRBC1_TGTGCCAGCTCACCAACGACAGGGTATGGCTACACCTTC	T-AB
HC1_Ctrl_AAGGAGCGTACCGTAT-1	HC1	Ctrl	TRAV8-4.TRAJ28.TRAC	CAVLSGAGSYQLTF	TGTGCTGTGCTTTCTGGGGCTGGGAGTTACCAACTCACTTTC	TRBV20-1.TRBJ2-2..TRBC2	CSAPTLRGGTGELFF	TGCAGTGCTCCAACATTGCGGGGGGGCACCGGGGAGCTGTTTTTT	TRAV8-4.TRAJ28.TRAC_TRBV20-1.TRBJ2-2..TRBC2	TGTGCTGTGCTTTCTGGGGCTGGGAGTTACCAACTCACTTTC_TGCAGTGCTCCAACATTGCGGGGGGGCACCGGGGAGCTGTTTTTT	CAVLSGAGSYQLTF_CSAPTLRGGTGELFF	TRAV8-4.TRAJ28.TRAC_TGTGCTGTGCTTTCTGGGGCTGGGAGTTACCAACTCACTTTC_TRBV20-1.TRBJ2-2..TRBC2_TGCAGTGCTCCAACATTGCGGGGGGGCACCGGGGAGCTGTTTTTT	T-AB
HC1_Ctrl_AAGGAGCGTAGCCTCG-1	HC1	Ctrl	TRAV3.TRAJ23.TRAC;TRAV12-2.TRAJ23.TRAC	CAVRQDNQGGKLIF;CAGGGGKLIF	TGTGCTGTGAGACAAGATAACCAGGGAGGAAAGCTTATCTTC;TGTGCCGGGGGAGGGGGAAAGCTTATCTTC	TRBV24-1.TRBJ2-3..TRBC2	CATSDLGPDTQYF	TGTGCCACCAGTGATTTAGGCCCAGATACGCAGTATTTT	TRAV3.TRAJ23.TRAC;TRAV12-2.TRAJ23.TRAC_TRBV24-1.TRBJ2-3..TRBC2	TGTGCTGTGAGACAAGATAACCAGGGAGGAAAGCTTATCTTC;TGTGCCGGGGGAGGGGGAAAGCTTATCTTC_TGTGCCACCAGTGATTTAGGCCCAGATACGCAGTATTTT	CAVRQDNQGGKLIF;CAGGGGKLIF_CATSDLGPDTQYF	TRAV3.TRAJ23.TRAC;TRAV12-2.TRAJ23.TRAC_TGTGCTGTGAGACAAGATAACCAGGGAGGAAAGCTTATCTTC;TGTGCCGGGGGAGGGGGAAAGCTTATCTTC_TRBV24-1.TRBJ2-3..TRBC2_TGTGCCACCAGTGATTTAGGCCCAGATACGCAGTATTTT	T-AB
HC1_Ctrl_AAGGAGCGTCCGACGT-1	HC1	Ctrl	TRAV38-2DV8.TRAJ45.TRAC;TRAV35.TRAJ43.TRAC	CAYRSGYSGGGADGLTF;CAGQHNNNDMRF	TGTGCTTATAGGAGCGGGTATTCAGGAGGAGGTGCTGACGGACTCACCTTT;TGTGCTGGGCAGCACAATAACAATGACATGCGCTTT	TRBV2.TRBJ1-6..TRBC1	CASSEGSSYNSPLHF	TGTGCCAGCAGTGAAGGGAGCTCCTATAATTCACCCCTCCACTTT	TRAV38-2DV8.TRAJ45.TRAC;TRAV35.TRAJ43.TRAC_TRBV2.TRBJ1-6..TRBC1	TGTGCTTATAGGAGCGGGTATTCAGGAGGAGGTGCTGACGGACTCACCTTT;TGTGCTGGGCAGCACAATAACAATGACATGCGCTTT_TGTGCCAGCAGTGAAGGGAGCTCCTATAATTCACCCCTCCACTTT	CAYRSGYSGGGADGLTF;CAGQHNNNDMRF_CASSEGSSYNSPLHF	TRAV38-2DV8.TRAJ45.TRAC;TRAV35.TRAJ43.TRAC_TGTGCTTATAGGAGCGGGTATTCAGGAGGAGGTGCTGACGGACTCACCTTT;TGTGCTGGGCAGCACAATAACAATGACATGCGCTTT_TRBV2.TRBJ1-6..TRBC1_TGTGCCAGCAGTGAAGGGAGCTCCTATAATTCACCCCTCCACTTT	T-AB
HC1_Ctrl_AAGGAGCGTCTGCAAT-1	HC1	Ctrl	TRAV17.TRAJ22.TRAC	CATAYSGSARQLTF	TGTGCTACGGCTTATTCTGGTTCTGCAAGGCAACTGACCTTT	TRBV24-1.TRBJ2-1..TRBC2	CATSDSTLSSYNEQFF	TGTGCCACCAGTGATTCGACCCTCAGCTCCTACAATGAGCAGTTCTTC	TRAV17.TRAJ22.TRAC_TRBV24-1.TRBJ2-1..TRBC2	TGTGCTACGGCTTATTCTGGTTCTGCAAGGCAACTGACCTTT_TGTGCCACCAGTGATTCGACCCTCAGCTCCTACAATGAGCAGTTCTTC	CATAYSGSARQLTF_CATSDSTLSSYNEQFF	TRAV17.TRAJ22.TRAC_TGTGCTACGGCTTATTCTGGTTCTGCAAGGCAACTGACCTTT_TRBV24-1.TRBJ2-1..TRBC2_TGTGCCACCAGTGATTCGACCCTCAGCTCCTACAATGAGCAGTTCTTC	T-AB
HC1_Ctrl_AAGGAGCGTGTTAAGA-1	HC1	Ctrl	TRAV21.TRAJ37.TRAC	CAVRMASSNTGKLIF	TGTGCTGTGAGGATGGCCTCTAGCAACACAGGCAAACTAATCTTT	TRBV6-3.TRBJ1-1..TRBC1	CASTHGQSTEAFF	TGTGCCAGCACCCACGGCCAGTCGACTGAAGCTTTCTTT	TRAV21.TRAJ37.TRAC_TRBV6-3.TRBJ1-1..TRBC1	TGTGCTGTGAGGATGGCCTCTAGCAACACAGGCAAACTAATCTTT_TGTGCCAGCACCCACGGCCAGTCGACTGAAGCTTTCTTT	CAVRMASSNTGKLIF_CASTHGQSTEAFF	TRAV21.TRAJ37.TRAC_TGTGCTGTGAGGATGGCCTCTAGCAACACAGGCAAACTAATCTTT_TRBV6-3.TRBJ1-1..TRBC1_TGTGCCAGCACCCACGGCCAGTCGACTGAAGCTTTCTTT	T-AB
HC1_Ctrl_AAGGAGCGTTGGACCC-1	HC1	Ctrl	TRAV30.TRAJ49.TRAC	CGTDTGNQFYF	TGTGGCACAGACACCGGTAACCAGTTCTATTTT	TRBV5-6.TRBJ2-1..TRBC2	CASSPPRLRGQFF	TGTGCCAGCAGCCCCCCCCGACTTCGAGGGCAGTTCTTC	TRAV30.TRAJ49.TRAC_TRBV5-6.TRBJ2-1..TRBC2	TGTGGCACAGACACCGGTAACCAGTTCTATTTT_TGTGCCAGCAGCCCCCCCCGACTTCGAGGGCAGTTCTTC	CGTDTGNQFYF_CASSPPRLRGQFF	TRAV30.TRAJ49.TRAC_TGTGGCACAGACACCGGTAACCAGTTCTATTTT_TRBV5-6.TRBJ2-1..TRBC2_TGTGCCAGCAGCCCCCCCCGACTTCGAGGGCAGTTCTTC	T-AB
HC1_Ctrl_AAGGAGCTCAGCGATT-1	HC1	Ctrl	TRAV9-2.TRAJ45.TRAC;TRAV22.TRAJ22.	CALTIDPPSYSGGGADGLTF;CAVVQVGSARQLTF	TGTGCTCTGACCATAGACCCACCTTCGTATTCAGGAGGAGGTGCTGACGGACTCACCTTT;TGTGCTGTGGTGCAGGTTGGTTCTGCAAGGCAACTGACCTTT	TRBV7-9.TRBJ1-1..TRBC1	CASSSLPGAFF	TGTGCCAGCAGCTCCCTACCTGGGGCTTTCTTT	TRAV9-2.TRAJ45.TRAC;TRAV22.TRAJ22._TRBV7-9.TRBJ1-1..TRBC1	TGTGCTCTGACCATAGACCCACCTTCGTATTCAGGAGGAGGTGCTGACGGACTCACCTTT;TGTGCTGTGGTGCAGGTTGGTTCTGCAAGGCAACTGACCTTT_TGTGCCAGCAGCTCCCTACCTGGGGCTTTCTTT	CALTIDPPSYSGGGADGLTF;CAVVQVGSARQLTF_CASSSLPGAFF	TRAV9-2.TRAJ45.TRAC;TRAV22.TRAJ22._TGTGCTCTGACCATAGACCCACCTTCGTATTCAGGAGGAGGTGCTGACGGACTCACCTTT;TGTGCTGTGGTGCAGGTTGGTTCTGCAAGGCAACTGACCTTT_TRBV7-9.TRBJ1-1..TRBC1_TGTGCCAGCAGCTCCCTACCTGGGGCTTTCTTT	T-AB
HC1_Ctrl_AAGGAGCTCAGGCGAA-1	HC1	Ctrl	TRAV5.TRAJ30.TRAC	CAESLNRDDKIIF	TGTGCAGAGAGTCTGAACAGAGATGACAAGATCATCTTT	TRBV20-1.TRBJ2-5..TRBC2	CSANAGTSKQVAQYF	TGCAGTGCCAACGCCGGGACTAGCAAGCAGGTGGCCCAGTACTTC	TRAV5.TRAJ30.TRAC_TRBV20-1.TRBJ2-5..TRBC2	TGTGCAGAGAGTCTGAACAGAGATGACAAGATCATCTTT_TGCAGTGCCAACGCCGGGACTAGCAAGCAGGTGGCCCAGTACTTC	CAESLNRDDKIIF_CSANAGTSKQVAQYF	TRAV5.TRAJ30.TRAC_TGTGCAGAGAGTCTGAACAGAGATGACAAGATCATCTTT_TRBV20-1.TRBJ2-5..TRBC2_TGCAGTGCCAACGCCGGGACTAGCAAGCAGGTGGCCCAGTACTTC	T-AB
HC1_Ctrl_AAGGCAGAGAAGGGTA-1	HC1	Ctrl				TRBV16.TRBJ2-4..TRBC2	CASSPTGIAKNIQYF	TGTGCCAGCAGCCCAACAGGGATAGCCAAAAACATTCAGTACTTC	NA_TRBV16.TRBJ2-4..TRBC2	NA_TGTGCCAGCAGCCCAACAGGGATAGCCAAAAACATTCAGTACTTC	NA_CASSPTGIAKNIQYF	NA_NA_TRBV16.TRBJ2-4..TRBC2_TGTGCCAGCAGCCCAACAGGGATAGCCAAAAACATTCAGTACTTC	T-AB
HC1_Ctrl_AAGGCAGAGCCAGAAC-1	HC1	Ctrl	TRAV14DV4.TRAJ22.TRAC	CAMREQGSARQLTF	TGTGCAATGAGAGAGCAAGGTTCTGCAAGGCAACTGACCTTT	TRBV7-2.TRBJ1-5..TRBC1	CASSLVATSQPQHF	TGTGCCAGCAGCTTAGTAGCAACCTCGCAGCCCCAGCATTTT	TRAV14DV4.TRAJ22.TRAC_TRBV7-2.TRBJ1-5..TRBC1	TGTGCAATGAGAGAGCAAGGTTCTGCAAGGCAACTGACCTTT_TGTGCCAGCAGCTTAGTAGCAACCTCGCAGCCCCAGCATTTT	CAMREQGSARQLTF_CASSLVATSQPQHF	TRAV14DV4.TRAJ22.TRAC_TGTGCAATGAGAGAGCAAGGTTCTGCAAGGCAACTGACCTTT_TRBV7-2.TRBJ1-5..TRBC1_TGTGCCAGCAGCTTAGTAGCAACCTCGCAGCCCCAGCATTTT	T-AB
HC1_Ctrl_AAGGCAGAGCCCTAAT-1	HC1	Ctrl	TRAV12-2.TRAJ6.TRAC	CAVNAAGGSYIPTF	TGTGCCGTGAACGCGGCAGGAGGAAGCTACATACCTACATTT				TRAV12-2.TRAJ6.TRAC_NA	TGTGCCGTGAACGCGGCAGGAGGAAGCTACATACCTACATTT_NA	CAVNAAGGSYIPTF_NA	TRAV12-2.TRAJ6.TRAC_TGTGCCGTGAACGCGGCAGGAGGAAGCTACATACCTACATTT_NA_NA	T-AB
HC1_Ctrl_AAGGCAGAGCGTGAGT-1	HC1	Ctrl	TRAV8-3.TRAJ24.TRAC	CAVASSTDSWGKLQF	TGTGCTGTGGCTTCTTCAACTGACAGCTGGGGGAAATTGCAGTTT	TRBV13.TRBJ2-5..TRBC2	CASSLGAGEETQYF	TGTGCCAGCAGCTTAGGAGCGGGGGAAGAGACCCAGTACTTC	TRAV8-3.TRAJ24.TRAC_TRBV13.TRBJ2-5..TRBC2	TGTGCTGTGGCTTCTTCAACTGACAGCTGGGGGAAATTGCAGTTT_TGTGCCAGCAGCTTAGGAGCGGGGGAAGAGACCCAGTACTTC	CAVASSTDSWGKLQF_CASSLGAGEETQYF	TRAV8-3.TRAJ24.TRAC_TGTGCTGTGGCTTCTTCAACTGACAGCTGGGGGAAATTGCAGTTT_TRBV13.TRBJ2-5..TRBC2_TGTGCCAGCAGCTTAGGAGCGGGGGAAGAGACCCAGTACTTC	T-AB
HC1_Ctrl_AAGGCAGAGCTGAAAT-1	HC1	Ctrl				TRBV13.TRBJ1-3..TRBC1	CASSLYARDSGNTIYF	TGTGCCAGCAGCTTATATGCTCGGGACTCTGGAAACACCATATATTTT	NA_TRBV13.TRBJ1-3..TRBC1	NA_TGTGCCAGCAGCTTATATGCTCGGGACTCTGGAAACACCATATATTTT	NA_CASSLYARDSGNTIYF	NA_NA_TRBV13.TRBJ1-3..TRBC1_TGTGCCAGCAGCTTATATGCTCGGGACTCTGGAAACACCATATATTTT	T-AB
HC1_Ctrl_AAGGCAGAGGCAAAGA-1	HC1	Ctrl	TRAV13-1.TRAJ20.TRAC	CAANKNDYKLSF	TGTGCAGCAAACAAGAACGACTACAAGCTCAGCTTT	TRBV12-3.TRBJ2-1..TRBC2	CATRPRGYNEQFF	TGTGCCACGCGCCCGCGGGGGTACAATGAGCAGTTCTTC	TRAV13-1.TRAJ20.TRAC_TRBV12-3.TRBJ2-1..TRBC2	TGTGCAGCAAACAAGAACGACTACAAGCTCAGCTTT_TGTGCCACGCGCCCGCGGGGGTACAATGAGCAGTTCTTC	CAANKNDYKLSF_CATRPRGYNEQFF	TRAV13-1.TRAJ20.TRAC_TGTGCAGCAAACAAGAACGACTACAAGCTCAGCTTT_TRBV12-3.TRBJ2-1..TRBC2_TGTGCCACGCGCCCGCGGGGGTACAATGAGCAGTTCTTC	T-AB
HC1_Ctrl_AAGGCAGAGGCATGTG-1	HC1	Ctrl	TRAV1-2.TRAJ33.TRAC	CAVMDSNYQLIW	TGTGCTGTGATGGATAGCAACTATCAGTTAATCTGG	TRBV20-1.TRBJ2-7..TRBC2	CSARGTRDYEQYF	TGCAGTGCTCGAGGGACGAGAGACTACGAGCAGTACTTC	TRAV1-2.TRAJ33.TRAC_TRBV20-1.TRBJ2-7..TRBC2	TGTGCTGTGATGGATAGCAACTATCAGTTAATCTGG_TGCAGTGCTCGAGGGACGAGAGACTACGAGCAGTACTTC	CAVMDSNYQLIW_CSARGTRDYEQYF	TRAV1-2.TRAJ33.TRAC_TGTGCTGTGATGGATAGCAACTATCAGTTAATCTGG_TRBV20-1.TRBJ2-7..TRBC2_TGCAGTGCTCGAGGGACGAGAGACTACGAGCAGTACTTC	T-AB
HC1_Ctrl_AAGGCAGAGGCCCGTT-1	HC1	Ctrl	TRAV1-2.TRAJ33.TRAC	CAIMDSNYQLIW	TGTGCTATCATGGATAGCAACTATCAGTTAATCTGG	TRBV20-1.TRBJ1-1..TRBC1	CSARDLTGWKAFF	TGCAGTGCTAGAGATCTGACAGGGTGGAAGGCTTTCTTT	TRAV1-2.TRAJ33.TRAC_TRBV20-1.TRBJ1-1..TRBC1	TGTGCTATCATGGATAGCAACTATCAGTTAATCTGG_TGCAGTGCTAGAGATCTGACAGGGTGGAAGGCTTTCTTT	CAIMDSNYQLIW_CSARDLTGWKAFF	TRAV1-2.TRAJ33.TRAC_TGTGCTATCATGGATAGCAACTATCAGTTAATCTGG_TRBV20-1.TRBJ1-1..TRBC1_TGCAGTGCTAGAGATCTGACAGGGTGGAAGGCTTTCTTT	T-AB
HC1_Ctrl_AAGGCAGAGTACGACG-1	HC1	Ctrl	TRAV30.TRAJ40.TRAC	CGTEIQGTYKYIF	TGTGGCACAGAGATTCAAGGAACCTACAAATACATCTTT	TRBV7-8.TRBJ1-1..TRBC1	CASSLDRGLNTEAFF	TGTGCCAGCAGCTTAGACAGGGGATTGAACACTGAAGCTTTCTTT	TRAV30.TRAJ40.TRAC_TRBV7-8.TRBJ1-1..TRBC1	TGTGGCACAGAGATTCAAGGAACCTACAAATACATCTTT_TGTGCCAGCAGCTTAGACAGGGGATTGAACACTGAAGCTTTCTTT	CGTEIQGTYKYIF_CASSLDRGLNTEAFF	TRAV30.TRAJ40.TRAC_TGTGGCACAGAGATTCAAGGAACCTACAAATACATCTTT_TRBV7-8.TRBJ1-1..TRBC1_TGTGCCAGCAGCTTAGACAGGGGATTGAACACTGAAGCTTTCTTT	T-AB
HC1_Ctrl_AAGGCAGAGTATCTCG-1	HC1	Ctrl	TRAV9-2.TRAJ5.TRAC	CALRPGRRALTF	TGTGCTCTGAGGCCGGGCAGGAGAGCACTTACTTTT				TRAV9-2.TRAJ5.TRAC_NA	TGTGCTCTGAGGCCGGGCAGGAGAGCACTTACTTTT_NA	CALRPGRRALTF_NA	TRAV9-2.TRAJ5.TRAC_TGTGCTCTGAGGCCGGGCAGGAGAGCACTTACTTTT_NA_NA	T-AB
HC1_Ctrl_AAGGCAGCACATGTGT-1	HC1	Ctrl				TRBV18.TRBJ2-7..TRBC2	CASSPTGSYEQYF	TGTGCCAGCTCACCGACAGGCTCCTACGAGCAGTACTTC	NA_TRBV18.TRBJ2-7..TRBC2	NA_TGTGCCAGCTCACCGACAGGCTCCTACGAGCAGTACTTC	NA_CASSPTGSYEQYF	NA_NA_TRBV18.TRBJ2-7..TRBC2_TGTGCCAGCTCACCGACAGGCTCCTACGAGCAGTACTTC	T-AB
HC1_Ctrl_AAGGCAGCACTGTGTA-1	HC1	Ctrl	TRAV12-1.TRAJ11.TRAC	CVVSSGYSTLTF	TGTGTGGTGAGCTCAGGATACAGCACCCTCACCTTT	TRBV20-1.TRBJ2-2.TRBD1.TRBC2	CSARDIGGGELFF	TGCAGTGCTAGAGATATCGGGGGCGGGGAGCTGTTTTTT	TRAV12-1.TRAJ11.TRAC_TRBV20-1.TRBJ2-2.TRBD1.TRBC2	TGTGTGGTGAGCTCAGGATACAGCACCCTCACCTTT_TGCAGTGCTAGAGATATCGGGGGCGGGGAGCTGTTTTTT	CVVSSGYSTLTF_CSARDIGGGELFF	TRAV12-1.TRAJ11.TRAC_TGTGTGGTGAGCTCAGGATACAGCACCCTCACCTTT_TRBV20-1.TRBJ2-2.TRBD1.TRBC2_TGCAGTGCTAGAGATATCGGGGGCGGGGAGCTGTTTTTT	T-AB
HC1_Ctrl_AAGGCAGCAGATGAGC-1	HC1	Ctrl	TRAV8-6.TRAJ6.TRAC;TRAV22.TRAJ38.TRAC	CAVSGSSGGSYIPTF;CAVEAPGAGNNRKLIW	TGTGCTGTGAGTGGCTCATCAGGAGGAAGCTACATACCTACATTT;TGTGCTGTGGAAGCCCCCGGGGCTGGCAACAACCGTAAGCTGATTTGG	TRBV7-2.TRBJ2-5..TRBC2	CASSLAGGRETQYF	TGTGCCAGCAGCTTAGCGGGAGGGCGGGAGACCCAGTACTTC	TRAV8-6.TRAJ6.TRAC;TRAV22.TRAJ38.TRAC_TRBV7-2.TRBJ2-5..TRBC2	TGTGCTGTGAGTGGCTCATCAGGAGGAAGCTACATACCTACATTT;TGTGCTGTGGAAGCCCCCGGGGCTGGCAACAACCGTAAGCTGATTTGG_TGTGCCAGCAGCTTAGCGGGAGGGCGGGAGACCCAGTACTTC	CAVSGSSGGSYIPTF;CAVEAPGAGNNRKLIW_CASSLAGGRETQYF	TRAV8-6.TRAJ6.TRAC;TRAV22.TRAJ38.TRAC_TGTGCTGTGAGTGGCTCATCAGGAGGAAGCTACATACCTACATTT;TGTGCTGTGGAAGCCCCCGGGGCTGGCAACAACCGTAAGCTGATTTGG_TRBV7-2.TRBJ2-5..TRBC2_TGTGCCAGCAGCTTAGCGGGAGGGCGGGAGACCCAGTACTTC	T-AB
HC1_Ctrl_AAGGCAGCAGCTGTTA-1	HC1	Ctrl	TRAV13-1.TRAJ43.TRAC	CAASIGNNDMRF	TGTGCAGCAAGTATCGGAAACAATGACATGCGCTTT	TRBV20-1.TRBJ2-3..TRBC2	CSARDAGLSTDTQYF	TGCAGTGCTAGAGATGCGGGCCTTAGCACAGATACGCAGTATTTT	TRAV13-1.TRAJ43.TRAC_TRBV20-1.TRBJ2-3..TRBC2	TGTGCAGCAAGTATCGGAAACAATGACATGCGCTTT_TGCAGTGCTAGAGATGCGGGCCTTAGCACAGATACGCAGTATTTT	CAASIGNNDMRF_CSARDAGLSTDTQYF	TRAV13-1.TRAJ43.TRAC_TGTGCAGCAAGTATCGGAAACAATGACATGCGCTTT_TRBV20-1.TRBJ2-3..TRBC2_TGCAGTGCTAGAGATGCGGGCCTTAGCACAGATACGCAGTATTTT	T-AB
HC1_Ctrl_AAGGCAGCATCTCGCT-1	HC1	Ctrl	TRAV12-1.TRAJ53.TRAC	CVVNNAGGSNYKLTF	TGTGTGGTGAACAACGCCGGAGGTAGCAACTATAAACTGACATTT	TRBV15.TRBJ1-5..TRBC1;TRBV15.TRBJ2-2..TRBC2	CATSRDGAGLSNQPQHF;CATSSSNGELFF	TGTGCCACCAGCAGAGATGGGGCAGGTCTTAGCAATCAGCCCCAGCATTTT;TGTGCCACCAGCAGTAGCAACGGGGAGCTGTTTTTT	TRAV12-1.TRAJ53.TRAC_TRBV15.TRBJ1-5..TRBC1;TRBV15.TRBJ2-2..TRBC2	TGTGTGGTGAACAACGCCGGAGGTAGCAACTATAAACTGACATTT_TGTGCCACCAGCAGAGATGGGGCAGGTCTTAGCAATCAGCCCCAGCATTTT;TGTGCCACCAGCAGTAGCAACGGGGAGCTGTTTTTT	CVVNNAGGSNYKLTF_CATSRDGAGLSNQPQHF;CATSSSNGELFF	TRAV12-1.TRAJ53.TRAC_TGTGTGGTGAACAACGCCGGAGGTAGCAACTATAAACTGACATTT_TRBV15.TRBJ1-5..TRBC1;TRBV15.TRBJ2-2..TRBC2_TGTGCCACCAGCAGAGATGGGGCAGGTCTTAGCAATCAGCCCCAGCATTTT;TGTGCCACCAGCAGTAGCAACGGGGAGCTGTTTTTT	T-AB
HC1_Ctrl_AAGGCAGGTAGTACCT-1	HC1	Ctrl	TRAV38-1.TRAJ52.TRAC	CAFMRIPGGTSYGKLTF	TGTGCTTTCATGAGAATACCCGGTGGTACTAGCTATGGAAAGCTGACATTT	TRBV12-4.TRBJ2-1..TRBC2	CASSYSGGAINEQFF	TGTGCCAGCAGTTATAGCGGGGGGGCTATAAATGAGCAGTTCTTC	TRAV38-1.TRAJ52.TRAC_TRBV12-4.TRBJ2-1..TRBC2	TGTGCTTTCATGAGAATACCCGGTGGTACTAGCTATGGAAAGCTGACATTT_TGTGCCAGCAGTTATAGCGGGGGGGCTATAAATGAGCAGTTCTTC	CAFMRIPGGTSYGKLTF_CASSYSGGAINEQFF	TRAV38-1.TRAJ52.TRAC_TGTGCTTTCATGAGAATACCCGGTGGTACTAGCTATGGAAAGCTGACATTT_TRBV12-4.TRBJ2-1..TRBC2_TGTGCCAGCAGTTATAGCGGGGGGGCTATAAATGAGCAGTTCTTC	T-AB
HC1_Ctrl_AAGGCAGGTCGAACAG-1	HC1	Ctrl	TRAV21.TRAJ21.TRAC	CAVPRGNFNKFYF	TGTGCTGTCCCCCGGGGGAACTTCAACAAATTTTACTTT	TRBV29-1.TRBJ1-1..TRBC1;TRBV28.TRBJ1-2..TRBC1	CSVGGNEAFF;CASSLQGGLNYGYTF	TGCAGCGTGGGGGGGAATGAAGCTTTCTTT;TGTGCCAGCAGTTTACAGGGGGGCCTAAACTATGGCTACACCTTC	TRAV21.TRAJ21.TRAC_TRBV29-1.TRBJ1-1..TRBC1;TRBV28.TRBJ1-2..TRBC1	TGTGCTGTCCCCCGGGGGAACTTCAACAAATTTTACTTT_TGCAGCGTGGGGGGGAATGAAGCTTTCTTT;TGTGCCAGCAGTTTACAGGGGGGCCTAAACTATGGCTACACCTTC	CAVPRGNFNKFYF_CSVGGNEAFF;CASSLQGGLNYGYTF	TRAV21.TRAJ21.TRAC_TGTGCTGTCCCCCGGGGGAACTTCAACAAATTTTACTTT_TRBV29-1.TRBJ1-1..TRBC1;TRBV28.TRBJ1-2..TRBC1_TGCAGCGTGGGGGGGAATGAAGCTTTCTTT;TGTGCCAGCAGTTTACAGGGGGGCCTAAACTATGGCTACACCTTC	T-AB
HC1_Ctrl_AAGGCAGGTTCGGCAC-1	HC1	Ctrl	TRAV2.TRAJ11.TRAC	CAVAPSGYSTLTF	TGTGCTGTAGCCCCTTCAGGATACAGCACCCTCACCTTT	TRBV20-1.TRBJ2-1..TRBC2;TRBV27.TRBJ2-7..TRBC2	CSARMGGEAHNEQFF;CASSFWAIAVLDEQYF	TGCAGTGCTAGAATGGGGGGTGAGGCCCACAATGAGCAGTTCTTC;TGTGCCAGCAGTTTCTGGGCAATAGCGGTATTAGACGAGCAGTACTTC	TRAV2.TRAJ11.TRAC_TRBV20-1.TRBJ2-1..TRBC2;TRBV27.TRBJ2-7..TRBC2	TGTGCTGTAGCCCCTTCAGGATACAGCACCCTCACCTTT_TGCAGTGCTAGAATGGGGGGTGAGGCCCACAATGAGCAGTTCTTC;TGTGCCAGCAGTTTCTGGGCAATAGCGGTATTAGACGAGCAGTACTTC	CAVAPSGYSTLTF_CSARMGGEAHNEQFF;CASSFWAIAVLDEQYF	TRAV2.TRAJ11.TRAC_TGTGCTGTAGCCCCTTCAGGATACAGCACCCTCACCTTT_TRBV20-1.TRBJ2-1..TRBC2;TRBV27.TRBJ2-7..TRBC2_TGCAGTGCTAGAATGGGGGGTGAGGCCCACAATGAGCAGTTCTTC;TGTGCCAGCAGTTTCTGGGCAATAGCGGTATTAGACGAGCAGTACTTC	T-AB
HC1_Ctrl_AAGGCAGTCAAGGTAA-1	HC1	Ctrl	TRAV19.TRAJ21.TRAC	CALSRYNFNKFYF	TGTGCTCTGAGCCGATACAACTTCAACAAATTTTACTTT	TRBV5-8.TRBJ1-1..TRBC1	CASSLTPNTEAFF	TGTGCCAGCAGCTTGACACCGAACACTGAAGCTTTCTTT	TRAV19.TRAJ21.TRAC_TRBV5-8.TRBJ1-1..TRBC1	TGTGCTCTGAGCCGATACAACTTCAACAAATTTTACTTT_TGTGCCAGCAGCTTGACACCGAACACTGAAGCTTTCTTT	CALSRYNFNKFYF_CASSLTPNTEAFF	TRAV19.TRAJ21.TRAC_TGTGCTCTGAGCCGATACAACTTCAACAAATTTTACTTT_TRBV5-8.TRBJ1-1..TRBC1_TGTGCCAGCAGCTTGACACCGAACACTGAAGCTTTCTTT	T-AB
HC1_Ctrl_AAGGCAGTCCTGCTTG-1	HC1	Ctrl	TRAV12-2.TRAJ6.TRAC	CAVIKSGGSYIPTF	TGTGCCGTGATCAAATCAGGAGGAAGCTACATACCTACATTT	TRBV30.TRBJ2-5..TRBC2	CAWSDSSGGVETQYF	TGTGCCTGGAGCGATTCGTCGGGGGGTGTGGAGACCCAGTACTTC	TRAV12-2.TRAJ6.TRAC_TRBV30.TRBJ2-5..TRBC2	TGTGCCGTGATCAAATCAGGAGGAAGCTACATACCTACATTT_TGTGCCTGGAGCGATTCGTCGGGGGGTGTGGAGACCCAGTACTTC	CAVIKSGGSYIPTF_CAWSDSSGGVETQYF	TRAV12-2.TRAJ6.TRAC_TGTGCCGTGATCAAATCAGGAGGAAGCTACATACCTACATTT_TRBV30.TRBJ2-5..TRBC2_TGTGCCTGGAGCGATTCGTCGGGGGGTGTGGAGACCCAGTACTTC	T-AB
HC1_Ctrl_AAGGCAGTCCTTTCGG-1	HC1	Ctrl	TRAV8-4.TRAJ56.TRAC	CAVSDRSTGANSKLTF	TGTGCTGTGAGTGATCGAAGTACTGGAGCCAATAGTAAGCTGACATTT	TRBV5-6.TRBJ1-4.TRBD1.TRBC1	CASSRGQGANEKLFF	TGTGCCAGCAGCAGAGGACAGGGGGCTAATGAAAAACTGTTTTTT	TRAV8-4.TRAJ56.TRAC_TRBV5-6.TRBJ1-4.TRBD1.TRBC1	TGTGCTGTGAGTGATCGAAGTACTGGAGCCAATAGTAAGCTGACATTT_TGTGCCAGCAGCAGAGGACAGGGGGCTAATGAAAAACTGTTTTTT	CAVSDRSTGANSKLTF_CASSRGQGANEKLFF	TRAV8-4.TRAJ56.TRAC_TGTGCTGTGAGTGATCGAAGTACTGGAGCCAATAGTAAGCTGACATTT_TRBV5-6.TRBJ1-4.TRBD1.TRBC1_TGTGCCAGCAGCAGAGGACAGGGGGCTAATGAAAAACTGTTTTTT	T-AB
HC1_Ctrl_AAGGCAGTCTCTTATG-1	HC1	Ctrl	TRAV12-2.TRAJ26.TRAC	CAVGYNYGQNFVF	TGTGCCGTGGGGTATAACTATGGTCAGAATTTTGTCTTT	TRBV6-5.TRBJ1-6..TRBC1	CASRGSSYNSPLHF	TGTGCCAGCAGGGGGAGCTCCTATAATTCACCCCTCCACTTT	TRAV12-2.TRAJ26.TRAC_TRBV6-5.TRBJ1-6..TRBC1	TGTGCCGTGGGGTATAACTATGGTCAGAATTTTGTCTTT_TGTGCCAGCAGGGGGAGCTCCTATAATTCACCCCTCCACTTT	CAVGYNYGQNFVF_CASRGSSYNSPLHF	TRAV12-2.TRAJ26.TRAC_TGTGCCGTGGGGTATAACTATGGTCAGAATTTTGTCTTT_TRBV6-5.TRBJ1-6..TRBC1_TGTGCCAGCAGGGGGAGCTCCTATAATTCACCCCTCCACTTT	T-AB
HC1_Ctrl_AAGGTTCAGATAGCAT-1	HC1	Ctrl	TRAV38-2DV8.TRAJ40.TRAC	CAYRSATSGTYKYIF	TGTGCTTATAGGAGCGCTACCTCAGGAACCTACAAATACATCTTT	TRBV12-3.TRBJ1-5..TRBC1	CASSPYGAGQPQHF	TGTGCCAGCAGCCCATATGGAGCTGGCCAGCCCCAGCATTTT	TRAV38-2DV8.TRAJ40.TRAC_TRBV12-3.TRBJ1-5..TRBC1	TGTGCTTATAGGAGCGCTACCTCAGGAACCTACAAATACATCTTT_TGTGCCAGCAGCCCATATGGAGCTGGCCAGCCCCAGCATTTT	CAYRSATSGTYKYIF_CASSPYGAGQPQHF	TRAV38-2DV8.TRAJ40.TRAC_TGTGCTTATAGGAGCGCTACCTCAGGAACCTACAAATACATCTTT_TRBV12-3.TRBJ1-5..TRBC1_TGTGCCAGCAGCCCATATGGAGCTGGCCAGCCCCAGCATTTT	T-AB
HC1_Ctrl_AAGGTTCAGCGGATCA-1	HC1	Ctrl	TRAV27.TRAJ52.TRAC	CAATANAGGTSYGKLTF	TGTGCGGCTACCGCTAATGCTGGTGGTACTAGCTATGGAAAGCTGACATTT	TRBV30.TRBJ1-6.TRBD1.TRBC1	CAWSVRGREILGSPLHF	TGTGCCTGGAGTGTACGGGGCAGGGAGATTCTAGGTTCACCCCTCCACTTT	TRAV27.TRAJ52.TRAC_TRBV30.TRBJ1-6.TRBD1.TRBC1	TGTGCGGCTACCGCTAATGCTGGTGGTACTAGCTATGGAAAGCTGACATTT_TGTGCCTGGAGTGTACGGGGCAGGGAGATTCTAGGTTCACCCCTCCACTTT	CAATANAGGTSYGKLTF_CAWSVRGREILGSPLHF	TRAV27.TRAJ52.TRAC_TGTGCGGCTACCGCTAATGCTGGTGGTACTAGCTATGGAAAGCTGACATTT_TRBV30.TRBJ1-6.TRBD1.TRBC1_TGTGCCTGGAGTGTACGGGGCAGGGAGATTCTAGGTTCACCCCTCCACTTT	T-AB
HC1_Ctrl_AAGGTTCAGCTAGTTC-1	HC1	Ctrl	TRAV5.TRAJ6.TRAC	CAASGGSYIPTF	TGTGCAGCATCAGGAGGAAGCTACATACCTACATTT	TRBV27.TRBJ2-5.TRBD1.TRBC2	CASSLWGQGAMETQYF	TGTGCCAGCAGTTTATGGGGACAGGGGGCTATGGAGACCCAGTACTTC	TRAV5.TRAJ6.TRAC_TRBV27.TRBJ2-5.TRBD1.TRBC2	TGTGCAGCATCAGGAGGAAGCTACATACCTACATTT_TGTGCCAGCAGTTTATGGGGACAGGGGGCTATGGAGACCCAGTACTTC	CAASGGSYIPTF_CASSLWGQGAMETQYF	TRAV5.TRAJ6.TRAC_TGTGCAGCATCAGGAGGAAGCTACATACCTACATTT_TRBV27.TRBJ2-5.TRBD1.TRBC2_TGTGCCAGCAGTTTATGGGGACAGGGGGCTATGGAGACCCAGTACTTC	T-AB
HC1_Ctrl_AAGGTTCAGGCTCTTA-1	HC1	Ctrl	TRAV2.TRAJ27.TRAC	CAVDPNAGKSTF	TGTGCTGTGGACCCCAATGCAGGCAAATCAACCTTT	TRBV6-5.TRBJ2-7..TRBC2	CASSQAGEYEQYF	TGTGCCAGCAGCCAGGCCGGCGAGTACGAGCAGTACTTC	TRAV2.TRAJ27.TRAC_TRBV6-5.TRBJ2-7..TRBC2	TGTGCTGTGGACCCCAATGCAGGCAAATCAACCTTT_TGTGCCAGCAGCCAGGCCGGCGAGTACGAGCAGTACTTC	CAVDPNAGKSTF_CASSQAGEYEQYF	TRAV2.TRAJ27.TRAC_TGTGCTGTGGACCCCAATGCAGGCAAATCAACCTTT_TRBV6-5.TRBJ2-7..TRBC2_TGTGCCAGCAGCCAGGCCGGCGAGTACGAGCAGTACTTC	T-AB
HC1_Ctrl_AAGGTTCAGTCATCCA-1	HC1	Ctrl				TRBV20-1.TRBJ2-5..TRBC2	CSASNAESSKTQYF	TGCAGTGCTAGTAACGCTGAATCCTCGAAGACCCAGTACTTC	NA_TRBV20-1.TRBJ2-5..TRBC2	NA_TGCAGTGCTAGTAACGCTGAATCCTCGAAGACCCAGTACTTC	NA_CSASNAESSKTQYF	NA_NA_TRBV20-1.TRBJ2-5..TRBC2_TGCAGTGCTAGTAACGCTGAATCCTCGAAGACCCAGTACTTC	T-AB
HC1_Ctrl_AAGGTTCCAACACGCC-1	HC1	Ctrl	TRAV1-1.TRAJ23.TRAC	CAVNQGGKLIF	TGCGCTGTGAACCAGGGAGGAAAGCTTATCTTC	TRBV29-1.TRBJ2-5.TRBD2.TRBC2	CSGLAGGQETQYF	TGCAGCGGACTAGCGGGAGGGCAAGAGACCCAGTACTTC	TRAV1-1.TRAJ23.TRAC_TRBV29-1.TRBJ2-5.TRBD2.TRBC2	TGCGCTGTGAACCAGGGAGGAAAGCTTATCTTC_TGCAGCGGACTAGCGGGAGGGCAAGAGACCCAGTACTTC	CAVNQGGKLIF_CSGLAGGQETQYF	TRAV1-1.TRAJ23.TRAC_TGCGCTGTGAACCAGGGAGGAAAGCTTATCTTC_TRBV29-1.TRBJ2-5.TRBD2.TRBC2_TGCAGCGGACTAGCGGGAGGGCAAGAGACCCAGTACTTC	T-AB
HC1_Ctrl_AAGGTTCCAATCAGAA-1	HC1	Ctrl	TRAV13-2.TRAJ11.TRAC	CAEIPSGYSTLTF	TGTGCAGAGATTCCATCAGGATACAGCACCCTCACCTTT	TRBV10-3.TRBJ1-5..TRBC1	CAIRDQNQPQHF	TGTGCCATCAGAGACCAAAATCAGCCCCAGCATTTT	TRAV13-2.TRAJ11.TRAC_TRBV10-3.TRBJ1-5..TRBC1	TGTGCAGAGATTCCATCAGGATACAGCACCCTCACCTTT_TGTGCCATCAGAGACCAAAATCAGCCCCAGCATTTT	CAEIPSGYSTLTF_CAIRDQNQPQHF	TRAV13-2.TRAJ11.TRAC_TGTGCAGAGATTCCATCAGGATACAGCACCCTCACCTTT_TRBV10-3.TRBJ1-5..TRBC1_TGTGCCATCAGAGACCAAAATCAGCCCCAGCATTTT	T-AB
HC1_Ctrl_AAGGTTCCACAGATTC-1	HC1	Ctrl	TRAV22.TRAJ52.TRAC	CAARAGGTSYGKLTF	TGTGCTGCCCGGGCTGGTGGTACTAGCTATGGAAAGCTGACATTT	TRBV12-3.TRBJ2-7..TRBC2	CASSHLAGGSYEQYF	TGTGCCAGCAGTCATCTAGCGGGAGGATCCTACGAGCAGTACTTC	TRAV22.TRAJ52.TRAC_TRBV12-3.TRBJ2-7..TRBC2	TGTGCTGCCCGGGCTGGTGGTACTAGCTATGGAAAGCTGACATTT_TGTGCCAGCAGTCATCTAGCGGGAGGATCCTACGAGCAGTACTTC	CAARAGGTSYGKLTF_CASSHLAGGSYEQYF	TRAV22.TRAJ52.TRAC_TGTGCTGCCCGGGCTGGTGGTACTAGCTATGGAAAGCTGACATTT_TRBV12-3.TRBJ2-7..TRBC2_TGTGCCAGCAGTCATCTAGCGGGAGGATCCTACGAGCAGTACTTC	T-AB
HC1_Ctrl_AAGGTTCCACCATGTA-1	HC1	Ctrl	TRAV19.TRAJ17.TRAC	CALCKAAGNKLTF	TGTGCTCTATGCAAAGCTGCAGGCAACAAGCTAACTTTT				TRAV19.TRAJ17.TRAC_NA	TGTGCTCTATGCAAAGCTGCAGGCAACAAGCTAACTTTT_NA	CALCKAAGNKLTF_NA	TRAV19.TRAJ17.TRAC_TGTGCTCTATGCAAAGCTGCAGGCAACAAGCTAACTTTT_NA_NA	T-AB
HC1_Ctrl_AAGGTTCCATGAACCT-1	HC1	Ctrl	TRAV13-2.TRAJ50.TRAC	CAENMKTSYDKVIF	TGTGCAGAGAATATGAAAACCTCCTACGACAAGGTGATATTT	TRBV6-3.TRBJ1-1.TRBD1.TRBC1	CASSPRQGGTEAFF	TGTGCCAGCAGTCCTAGACAGGGGGGCACTGAAGCTTTCTTT	TRAV13-2.TRAJ50.TRAC_TRBV6-3.TRBJ1-1.TRBD1.TRBC1	TGTGCAGAGAATATGAAAACCTCCTACGACAAGGTGATATTT_TGTGCCAGCAGTCCTAGACAGGGGGGCACTGAAGCTTTCTTT	CAENMKTSYDKVIF_CASSPRQGGTEAFF	TRAV13-2.TRAJ50.TRAC_TGTGCAGAGAATATGAAAACCTCCTACGACAAGGTGATATTT_TRBV6-3.TRBJ1-1.TRBD1.TRBC1_TGTGCCAGCAGTCCTAGACAGGGGGGCACTGAAGCTTTCTTT	T-AB
HC1_Ctrl_AAGGTTCCATTAGCCA-1	HC1	Ctrl	TRAV17.TRAJ45.TRAC	CATDGGLYSGGGADGLTF	TGTGCTACGGACGGGGGCCTGTATTCAGGAGGAGGTGCTGACGGACTCACCTTT	TRBV12-3.TRBJ1-4..TRBC1;TRBV12-3.TRBJ2-2..TRBC2	CASSPDRGWEKLFF;CASSLQGSPTGELFF	TGTGCCAGCAGTCCCGACAGGGGATGGGAAAAACTGTTTTTT;TGTGCCAGCAGTTTACAGGGGTCCCCGACCGGGGAGCTGTTTTTT	TRAV17.TRAJ45.TRAC_TRBV12-3.TRBJ1-4..TRBC1;TRBV12-3.TRBJ2-2..TRBC2	TGTGCTACGGACGGGGGCCTGTATTCAGGAGGAGGTGCTGACGGACTCACCTTT_TGTGCCAGCAGTCCCGACAGGGGATGGGAAAAACTGTTTTTT;TGTGCCAGCAGTTTACAGGGGTCCCCGACCGGGGAGCTGTTTTTT	CATDGGLYSGGGADGLTF_CASSPDRGWEKLFF;CASSLQGSPTGELFF	TRAV17.TRAJ45.TRAC_TGTGCTACGGACGGGGGCCTGTATTCAGGAGGAGGTGCTGACGGACTCACCTTT_TRBV12-3.TRBJ1-4..TRBC1;TRBV12-3.TRBJ2-2..TRBC2_TGTGCCAGCAGTCCCGACAGGGGATGGGAAAAACTGTTTTTT;TGTGCCAGCAGTTTACAGGGGTCCCCGACCGGGGAGCTGTTTTTT	T-AB
HC1_Ctrl_AAGGTTCGTCCGAACC-1	HC1	Ctrl	TRAV19.TRAJ58.TRAC	CALSEVETSGSRLTF	TGTGCTCTGAGTGAGGTCGAAACCAGTGGCTCTAGGTTGACCTTT	TRBV5-6.TRBJ2-3..TRBC2	CASSAPTSGSTDTQYF	TGTGCCAGCAGCGCCCCTACTAGCGGGAGCACAGATACGCAGTATTTT	TRAV19.TRAJ58.TRAC_TRBV5-6.TRBJ2-3..TRBC2	TGTGCTCTGAGTGAGGTCGAAACCAGTGGCTCTAGGTTGACCTTT_TGTGCCAGCAGCGCCCCTACTAGCGGGAGCACAGATACGCAGTATTTT	CALSEVETSGSRLTF_CASSAPTSGSTDTQYF	TRAV19.TRAJ58.TRAC_TGTGCTCTGAGTGAGGTCGAAACCAGTGGCTCTAGGTTGACCTTT_TRBV5-6.TRBJ2-3..TRBC2_TGTGCCAGCAGCGCCCCTACTAGCGGGAGCACAGATACGCAGTATTTT	T-AB
HC1_Ctrl_AAGGTTCGTCGAGTTT-1	HC1	Ctrl	TRAV9-2.TRAJ35.TRAC	CALVGFGNVLHC	TGTGCTCTGGTAGGCTTTGGGAATGTGCTGCATTGC	TRBV5-6.TRBJ1-3..TRBC1	CASSSDGISGNTIYF	TGTGCCAGCAGCAGCGACGGTATCTCTGGAAACACCATATATTTT	TRAV9-2.TRAJ35.TRAC_TRBV5-6.TRBJ1-3..TRBC1	TGTGCTCTGGTAGGCTTTGGGAATGTGCTGCATTGC_TGTGCCAGCAGCAGCGACGGTATCTCTGGAAACACCATATATTTT	CALVGFGNVLHC_CASSSDGISGNTIYF	TRAV9-2.TRAJ35.TRAC_TGTGCTCTGGTAGGCTTTGGGAATGTGCTGCATTGC_TRBV5-6.TRBJ1-3..TRBC1_TGTGCCAGCAGCAGCGACGGTATCTCTGGAAACACCATATATTTT	T-AB
HC1_Ctrl_AAGGTTCGTTTGCATG-1	HC1	Ctrl	TRAV8-4.TRAJ11.TRAC	CAVTSSGYSTLTF	TGTGCTGTGACCTCATCAGGATACAGCACCCTCACCTTT	TRBV2.TRBJ2-5..TRBC2	CASSGSRGEETQYF	TGTGCCAGCAGTGGTAGTCGGGGAGAAGAGACCCAGTACTTC	TRAV8-4.TRAJ11.TRAC_TRBV2.TRBJ2-5..TRBC2	TGTGCTGTGACCTCATCAGGATACAGCACCCTCACCTTT_TGTGCCAGCAGTGGTAGTCGGGGAGAAGAGACCCAGTACTTC	CAVTSSGYSTLTF_CASSGSRGEETQYF	TRAV8-4.TRAJ11.TRAC_TGTGCTGTGACCTCATCAGGATACAGCACCCTCACCTTT_TRBV2.TRBJ2-5..TRBC2_TGTGCCAGCAGTGGTAGTCGGGGAGAAGAGACCCAGTACTTC	T-AB
HC1_Ctrl_AAGGTTCTCCAACCAA-1	HC1	Ctrl	TRAV41.TRAJ35.TRAC	CAVRLKIGFGNVLHC	TGTGCTGTCAGACTCAAGATAGGCTTTGGGAATGTGCTGCATTGC	TRBV7-9.TRBJ1-4.TRBD1.TRBC1;TRBV27.TRBJ1-2.TRBD1.TRBC1	CASSRGTVDEKLFF;CASSLERGLNYGYTF	TGTGCCAGCAGCCGGGGGACAGTGGATGAAAAACTGTTTTTT;TGTGCCAGCAGTTTGGAGAGGGGGCTCAACTATGGCTACACCTTC	TRAV41.TRAJ35.TRAC_TRBV7-9.TRBJ1-4.TRBD1.TRBC1;TRBV27.TRBJ1-2.TRBD1.TRBC1	TGTGCTGTCAGACTCAAGATAGGCTTTGGGAATGTGCTGCATTGC_TGTGCCAGCAGCCGGGGGACAGTGGATGAAAAACTGTTTTTT;TGTGCCAGCAGTTTGGAGAGGGGGCTCAACTATGGCTACACCTTC	CAVRLKIGFGNVLHC_CASSRGTVDEKLFF;CASSLERGLNYGYTF	TRAV41.TRAJ35.TRAC_TGTGCTGTCAGACTCAAGATAGGCTTTGGGAATGTGCTGCATTGC_TRBV7-9.TRBJ1-4.TRBD1.TRBC1;TRBV27.TRBJ1-2.TRBD1.TRBC1_TGTGCCAGCAGCCGGGGGACAGTGGATGAAAAACTGTTTTTT;TGTGCCAGCAGTTTGGAGAGGGGGCTCAACTATGGCTACACCTTC	T-AB
HC1_Ctrl_AAGGTTCTCCGATATG-1	HC1	Ctrl	TRAV39.TRAJ33.TRAC	CAVVTDSNYQLIW	TGTGCCGTGGTGACGGATAGCAACTATCAGTTAATCTGG	TRBV5-1.TRBJ2-3..TRBC2	CASSPGQLTDTQYF	TGCGCCAGCAGCCCGGGACAGCTAACAGATACGCAGTATTTT	TRAV39.TRAJ33.TRAC_TRBV5-1.TRBJ2-3..TRBC2	TGTGCCGTGGTGACGGATAGCAACTATCAGTTAATCTGG_TGCGCCAGCAGCCCGGGACAGCTAACAGATACGCAGTATTTT	CAVVTDSNYQLIW_CASSPGQLTDTQYF	TRAV39.TRAJ33.TRAC_TGTGCCGTGGTGACGGATAGCAACTATCAGTTAATCTGG_TRBV5-1.TRBJ2-3..TRBC2_TGCGCCAGCAGCCCGGGACAGCTAACAGATACGCAGTATTTT	T-AB
HC1_Ctrl_AAGGTTCTCGACGGAA-1	HC1	Ctrl	TRAV8-6.TRAJ58.TRAC	CAVRGKTSGSRLTF	TGTGCTGTGAGGGGAAAAACCAGTGGCTCTAGGTTGACCTTT	TRBV3-1.TRBJ2-7..TRBC2	CASSQEPGTGMAGLTF	TGTGCCAGCAGCCAAGAGCCCGGGACAGGTATGGCCGGGCTAACCTTC	TRAV8-6.TRAJ58.TRAC_TRBV3-1.TRBJ2-7..TRBC2	TGTGCTGTGAGGGGAAAAACCAGTGGCTCTAGGTTGACCTTT_TGTGCCAGCAGCCAAGAGCCCGGGACAGGTATGGCCGGGCTAACCTTC	CAVRGKTSGSRLTF_CASSQEPGTGMAGLTF	TRAV8-6.TRAJ58.TRAC_TGTGCTGTGAGGGGAAAAACCAGTGGCTCTAGGTTGACCTTT_TRBV3-1.TRBJ2-7..TRBC2_TGTGCCAGCAGCCAAGAGCCCGGGACAGGTATGGCCGGGCTAACCTTC	T-AB
HC1_Ctrl_AAGGTTCTCGCCCTTA-1	HC1	Ctrl	TRAV10.TRAJ34.TRAC	CVVSSGSPVKLIF	TGTGTGGTGAGCTCCGGGTCACCCGTCAAGCTCATCTTT	TRBV15.TRBJ2-1..TRBC2	CATRRGNEQFF	TGTGCCACCAGAAGGGGCAATGAGCAGTTCTTC	TRAV10.TRAJ34.TRAC_TRBV15.TRBJ2-1..TRBC2	TGTGTGGTGAGCTCCGGGTCACCCGTCAAGCTCATCTTT_TGTGCCACCAGAAGGGGCAATGAGCAGTTCTTC	CVVSSGSPVKLIF_CATRRGNEQFF	TRAV10.TRAJ34.TRAC_TGTGTGGTGAGCTCCGGGTCACCCGTCAAGCTCATCTTT_TRBV15.TRBJ2-1..TRBC2_TGTGCCACCAGAAGGGGCAATGAGCAGTTCTTC	T-AB
HC1_Ctrl_AAGTCTGAGCCAGTTT-1	HC1	Ctrl	TRAV12-2.TRAJ43.TRAC	CAVNGEGDDMRF	TGTGCCGTGAACGGAGAGGGAGATGACATGCGCTTT	TRBV19.TRBJ2-1..TRBC2	CASSIVDRDDEQFF	TGTGCCAGTAGTATAGTGGACAGGGACGATGAGCAGTTCTTC	TRAV12-2.TRAJ43.TRAC_TRBV19.TRBJ2-1..TRBC2	TGTGCCGTGAACGGAGAGGGAGATGACATGCGCTTT_TGTGCCAGTAGTATAGTGGACAGGGACGATGAGCAGTTCTTC	CAVNGEGDDMRF_CASSIVDRDDEQFF	TRAV12-2.TRAJ43.TRAC_TGTGCCGTGAACGGAGAGGGAGATGACATGCGCTTT_TRBV19.TRBJ2-1..TRBC2_TGTGCCAGTAGTATAGTGGACAGGGACGATGAGCAGTTCTTC	T-AB
HC1_Ctrl_AAGTCTGAGCCGTCGT-1	HC1	Ctrl	TRAV19.TRAJ49.TRAC	CALSEALSTGNQFYF	TGTGCTCTGAGTGAGGCGCTTAGTACCGGTAACCAGTTCTATTTT	TRBV6-5.TRBJ2-7..TRBC2;TRBV6-3.TRBJ2-4..TRBC2	CASSHPLGEQYF;CASSYSPQGEGKNIQYF	TGTGCCAGCAGTCACCCTCTGGGCGAGCAGTACTTC;TGTGCCAGCAGTTACTCGCCTCAGGGTGAGGGCAAAAACATTCAGTACTTC	TRAV19.TRAJ49.TRAC_TRBV6-5.TRBJ2-7..TRBC2;TRBV6-3.TRBJ2-4..TRBC2	TGTGCTCTGAGTGAGGCGCTTAGTACCGGTAACCAGTTCTATTTT_TGTGCCAGCAGTCACCCTCTGGGCGAGCAGTACTTC;TGTGCCAGCAGTTACTCGCCTCAGGGTGAGGGCAAAAACATTCAGTACTTC	CALSEALSTGNQFYF_CASSHPLGEQYF;CASSYSPQGEGKNIQYF	TRAV19.TRAJ49.TRAC_TGTGCTCTGAGTGAGGCGCTTAGTACCGGTAACCAGTTCTATTTT_TRBV6-5.TRBJ2-7..TRBC2;TRBV6-3.TRBJ2-4..TRBC2_TGTGCCAGCAGTCACCCTCTGGGCGAGCAGTACTTC;TGTGCCAGCAGTTACTCGCCTCAGGGTGAGGGCAAAAACATTCAGTACTTC	T-AB
HC1_Ctrl_AAGTCTGAGCTGAAAT-1	HC1	Ctrl	TRAV26-2.TRAJ53.TRAC	CGADLLSGGSNYKLTF	TGTGGAGCAGACCTCCTTAGTGGAGGTAGCAACTATAAACTGACATTT	TRBV19.TRBJ1-2..TRBC1	CASRRLGRDGYTF	TGTGCCAGTAGGAGACTCGGACGGGATGGCTACACCTTC	TRAV26-2.TRAJ53.TRAC_TRBV19.TRBJ1-2..TRBC1	TGTGGAGCAGACCTCCTTAGTGGAGGTAGCAACTATAAACTGACATTT_TGTGCCAGTAGGAGACTCGGACGGGATGGCTACACCTTC	CGADLLSGGSNYKLTF_CASRRLGRDGYTF	TRAV26-2.TRAJ53.TRAC_TGTGGAGCAGACCTCCTTAGTGGAGGTAGCAACTATAAACTGACATTT_TRBV19.TRBJ1-2..TRBC1_TGTGCCAGTAGGAGACTCGGACGGGATGGCTACACCTTC	T-AB
HC1_Ctrl_AAGTCTGAGGATGGAA-1	HC1	Ctrl	TRAV13-2.TRAJ9.TRAC	CAGGTGGFKTIF	TGTGCGGGGGGAACTGGAGGCTTCAAAACTATCTTT	TRBV20-1.TRBJ2-7..TRBC2	CSARGHRGHGLAGPYEQYF	TGCAGTGCTAGAGGACACAGGGGCCACGGACTAGCGGGTCCGTACGAGCAGTACTTC	TRAV13-2.TRAJ9.TRAC_TRBV20-1.TRBJ2-7..TRBC2	TGTGCGGGGGGAACTGGAGGCTTCAAAACTATCTTT_TGCAGTGCTAGAGGACACAGGGGCCACGGACTAGCGGGTCCGTACGAGCAGTACTTC	CAGGTGGFKTIF_CSARGHRGHGLAGPYEQYF	TRAV13-2.TRAJ9.TRAC_TGTGCGGGGGGAACTGGAGGCTTCAAAACTATCTTT_TRBV20-1.TRBJ2-7..TRBC2_TGCAGTGCTAGAGGACACAGGGGCCACGGACTAGCGGGTCCGTACGAGCAGTACTTC	T-AB
HC1_Ctrl_AAGTCTGAGGCACATG-1	HC1	Ctrl	TRAV23DV6.TRAJ44.TRAC	CAASNAGGTASKLTF	TGTGCAGCAAGCAACGCGGGCGGCACTGCCAGTAAACTCACCTTT	TRBV18.TRBJ1-4..TRBC1	CASSLSWGHLGEKLFF	TGTGCCAGCTCACTCTCCTGGGGACATTTGGGTGAAAAACTGTTTTTT	TRAV23DV6.TRAJ44.TRAC_TRBV18.TRBJ1-4..TRBC1	TGTGCAGCAAGCAACGCGGGCGGCACTGCCAGTAAACTCACCTTT_TGTGCCAGCTCACTCTCCTGGGGACATTTGGGTGAAAAACTGTTTTTT	CAASNAGGTASKLTF_CASSLSWGHLGEKLFF	TRAV23DV6.TRAJ44.TRAC_TGTGCAGCAAGCAACGCGGGCGGCACTGCCAGTAAACTCACCTTT_TRBV18.TRBJ1-4..TRBC1_TGTGCCAGCTCACTCTCCTGGGGACATTTGGGTGAAAAACTGTTTTTT	T-AB
HC1_Ctrl_AAGTCTGCACAAGCCC-1	HC1	Ctrl	TRAV8-3.TRAJ48.TRAC	CAVVPTNFGNEKLTF	TGTGCTGTGGTTCCCACTAACTTTGGAAATGAGAAATTAACCTTT	TRBV10-1.TRBJ2-2..TRBC2	CASSGGRTGELFF	TGCGCCAGCAGTGGAGGTCGGACCGGGGAGCTGTTTTTT	TRAV8-3.TRAJ48.TRAC_TRBV10-1.TRBJ2-2..TRBC2	TGTGCTGTGGTTCCCACTAACTTTGGAAATGAGAAATTAACCTTT_TGCGCCAGCAGTGGAGGTCGGACCGGGGAGCTGTTTTTT	CAVVPTNFGNEKLTF_CASSGGRTGELFF	TRAV8-3.TRAJ48.TRAC_TGTGCTGTGGTTCCCACTAACTTTGGAAATGAGAAATTAACCTTT_TRBV10-1.TRBJ2-2..TRBC2_TGCGCCAGCAGTGGAGGTCGGACCGGGGAGCTGTTTTTT	T-AB
HC1_Ctrl_AAGTCTGCAGCTCGAC-1	HC1	Ctrl	TRAV23DV6.TRAJ49.TRAC;TRAV8-3.TRAJ49.TRAC	CPHKWDLDNQFYF;CAVGARGNQFYF	TGTCCCCACAAATGGGACCTCGATAACCAGTTCTATTTT;TGTGCTGTGGGTGCGCGGGGTAACCAGTTCTATTTT	TRBV6-3.TRBJ2-5.TRBD2.TRBC2	CASSYGGLAGVSQETQYF	TGTGCCAGCAGTTACGGGGGACTAGCGGGAGTGTCCCAAGAGACCCAGTACTTC	TRAV23DV6.TRAJ49.TRAC;TRAV8-3.TRAJ49.TRAC_TRBV6-3.TRBJ2-5.TRBD2.TRBC2	TGTCCCCACAAATGGGACCTCGATAACCAGTTCTATTTT;TGTGCTGTGGGTGCGCGGGGTAACCAGTTCTATTTT_TGTGCCAGCAGTTACGGGGGACTAGCGGGAGTGTCCCAAGAGACCCAGTACTTC	CPHKWDLDNQFYF;CAVGARGNQFYF_CASSYGGLAGVSQETQYF	TRAV23DV6.TRAJ49.TRAC;TRAV8-3.TRAJ49.TRAC_TGTCCCCACAAATGGGACCTCGATAACCAGTTCTATTTT;TGTGCTGTGGGTGCGCGGGGTAACCAGTTCTATTTT_TRBV6-3.TRBJ2-5.TRBD2.TRBC2_TGTGCCAGCAGTTACGGGGGACTAGCGGGAGTGTCCCAAGAGACCCAGTACTTC	T-AB
HC1_Ctrl_AAGTCTGCATCGGAAG-1	HC1	Ctrl	TRAV12-2.TRAJ13.TRAC	CAVNDSGGYQKVTF	TGTGCCGTGAACGATTCTGGGGGTTACCAGAAAGTTACCTTT	TRBV20-1.TRBJ2-1..TRBC2	CSARDKNSYRLDEQFF	TGCAGTGCTAGAGATAAGAACAGTTATCGCCTGGATGAGCAGTTCTTC	TRAV12-2.TRAJ13.TRAC_TRBV20-1.TRBJ2-1..TRBC2	TGTGCCGTGAACGATTCTGGGGGTTACCAGAAAGTTACCTTT_TGCAGTGCTAGAGATAAGAACAGTTATCGCCTGGATGAGCAGTTCTTC	CAVNDSGGYQKVTF_CSARDKNSYRLDEQFF	TRAV12-2.TRAJ13.TRAC_TGTGCCGTGAACGATTCTGGGGGTTACCAGAAAGTTACCTTT_TRBV20-1.TRBJ2-1..TRBC2_TGCAGTGCTAGAGATAAGAACAGTTATCGCCTGGATGAGCAGTTCTTC	T-AB
HC1_Ctrl_AAGTCTGCATGCAATC-1	HC1	Ctrl	TRAV13-1.TRAJ11.TRAC	CAASKGYSTLTF	TGTGCAGCAAGTAAAGGATACAGCACCCTCACCTTT	TRBV6-6.TRBJ1-4..TRBC1	CASTGQSEKLFF	TGTGCCAGCACCGGACAGTCGGAAAAACTGTTTTTT	TRAV13-1.TRAJ11.TRAC_TRBV6-6.TRBJ1-4..TRBC1	TGTGCAGCAAGTAAAGGATACAGCACCCTCACCTTT_TGTGCCAGCACCGGACAGTCGGAAAAACTGTTTTTT	CAASKGYSTLTF_CASTGQSEKLFF	TRAV13-1.TRAJ11.TRAC_TGTGCAGCAAGTAAAGGATACAGCACCCTCACCTTT_TRBV6-6.TRBJ1-4..TRBC1_TGTGCCAGCACCGGACAGTCGGAAAAACTGTTTTTT	T-AB
HC1_Ctrl_AAGTCTGGTCGAGATG-1	HC1	Ctrl	TRAV8-2.TRAJ5.TRAC	CVVRGTGRRALTF	TGTGTTGTGAGGGGAACGGGCAGGAGAGCACTTACTTTT	TRBV5-1.TRBJ1-1..TRBC1;TRBV3-1.TRBJ1-4..TRBC1	CASSPLAAASNTEAFF;CASSQGGSHNEKLFF	TGCGCCAGCAGCCCCTTGGCAGCCGCATCAAACACTGAAGCTTTCTTT;TGTGCCAGCAGCCAAGGAGGCAGCCATAATGAAAAACTGTTTTTT	TRAV8-2.TRAJ5.TRAC_TRBV5-1.TRBJ1-1..TRBC1;TRBV3-1.TRBJ1-4..TRBC1	TGTGTTGTGAGGGGAACGGGCAGGAGAGCACTTACTTTT_TGCGCCAGCAGCCCCTTGGCAGCCGCATCAAACACTGAAGCTTTCTTT;TGTGCCAGCAGCCAAGGAGGCAGCCATAATGAAAAACTGTTTTTT	CVVRGTGRRALTF_CASSPLAAASNTEAFF;CASSQGGSHNEKLFF	TRAV8-2.TRAJ5.TRAC_TGTGTTGTGAGGGGAACGGGCAGGAGAGCACTTACTTTT_TRBV5-1.TRBJ1-1..TRBC1;TRBV3-1.TRBJ1-4..TRBC1_TGCGCCAGCAGCCCCTTGGCAGCCGCATCAAACACTGAAGCTTTCTTT;TGTGCCAGCAGCCAAGGAGGCAGCCATAATGAAAAACTGTTTTTT	T-AB
HC1_Ctrl_AAGTCTGGTCTCCATC-1	HC1	Ctrl	TRAV17.TRAJ12.TRAC	CATYRSSYKLIF	TGTGCTACGTATCGTAGCAGCTATAAATTGATCTTC	TRBV12-4.TRBJ2-5..TRBC2	CASSFTTSGQETQYF	TGTGCCAGCAGTTTCACGACTAGCGGCCAAGAGACCCAGTACTTC	TRAV17.TRAJ12.TRAC_TRBV12-4.TRBJ2-5..TRBC2	TGTGCTACGTATCGTAGCAGCTATAAATTGATCTTC_TGTGCCAGCAGTTTCACGACTAGCGGCCAAGAGACCCAGTACTTC	CATYRSSYKLIF_CASSFTTSGQETQYF	TRAV17.TRAJ12.TRAC_TGTGCTACGTATCGTAGCAGCTATAAATTGATCTTC_TRBV12-4.TRBJ2-5..TRBC2_TGTGCCAGCAGTTTCACGACTAGCGGCCAAGAGACCCAGTACTTC	T-AB
HC1_Ctrl_AAGTCTGGTTCAACCA-1	HC1	Ctrl	TRAV19.TRAJ53.TRAC	CALNNGANSGGSNYKLTF	TGTGCTCTGAATAATGGGGCTAATAGTGGAGGTAGCAACTATAAACTGACATTT	TRBV20-1.TRBJ1-2..TRBC1	CSARPTGTIGGYTF	TGCAGTGCTAGGCCGACAGGGACCATTGGCGGCTACACCTTC	TRAV19.TRAJ53.TRAC_TRBV20-1.TRBJ1-2..TRBC1	TGTGCTCTGAATAATGGGGCTAATAGTGGAGGTAGCAACTATAAACTGACATTT_TGCAGTGCTAGGCCGACAGGGACCATTGGCGGCTACACCTTC	CALNNGANSGGSNYKLTF_CSARPTGTIGGYTF	TRAV19.TRAJ53.TRAC_TGTGCTCTGAATAATGGGGCTAATAGTGGAGGTAGCAACTATAAACTGACATTT_TRBV20-1.TRBJ1-2..TRBC1_TGCAGTGCTAGGCCGACAGGGACCATTGGCGGCTACACCTTC	T-AB
HC1_Ctrl_AAGTCTGGTTGTGGAG-1	HC1	Ctrl	TRAV6.TRAJ43.TRAC	CALEGNNNDMRF	TGTGCTCTAGAAGGGAATAACAATGACATGCGCTTT	TRBV7-9.TRBJ2-5..TRBC2	CARSRLAEETQYF	TGTGCCAGGAGCCGACTAGCCGAAGAGACCCAGTACTTC	TRAV6.TRAJ43.TRAC_TRBV7-9.TRBJ2-5..TRBC2	TGTGCTCTAGAAGGGAATAACAATGACATGCGCTTT_TGTGCCAGGAGCCGACTAGCCGAAGAGACCCAGTACTTC	CALEGNNNDMRF_CARSRLAEETQYF	TRAV6.TRAJ43.TRAC_TGTGCTCTAGAAGGGAATAACAATGACATGCGCTTT_TRBV7-9.TRBJ2-5..TRBC2_TGTGCCAGGAGCCGACTAGCCGAAGAGACCCAGTACTTC	T-AB
HC1_Ctrl_AAGTCTGTCATGGTCA-1	HC1	Ctrl	TRAV12-2.TRAJ41.TRAC	CAVNPNSGYALNF	TGTGCCGTGAACCCAAATTCCGGGTATGCACTCAACTTC	TRBV7-9.TRBJ2-5..TRBC2	CASSLTGRVETQYF	TGTGCCAGCAGTCTTACGGGCCGAGTGGAGACCCAGTACTTC	TRAV12-2.TRAJ41.TRAC_TRBV7-9.TRBJ2-5..TRBC2	TGTGCCGTGAACCCAAATTCCGGGTATGCACTCAACTTC_TGTGCCAGCAGTCTTACGGGCCGAGTGGAGACCCAGTACTTC	CAVNPNSGYALNF_CASSLTGRVETQYF	TRAV12-2.TRAJ41.TRAC_TGTGCCGTGAACCCAAATTCCGGGTATGCACTCAACTTC_TRBV7-9.TRBJ2-5..TRBC2_TGTGCCAGCAGTCTTACGGGCCGAGTGGAGACCCAGTACTTC	T-AB
HC1_Ctrl_AAGTCTGTCCGCGTTT-1	HC1	Ctrl				TRBV6-3.TRBJ2-7..TRBC2	CASSYFVGTEQYF	TGTGCCAGCAGTTACTTCGTCGGCACGGAGCAGTACTTC	NA_TRBV6-3.TRBJ2-7..TRBC2	NA_TGTGCCAGCAGTTACTTCGTCGGCACGGAGCAGTACTTC	NA_CASSYFVGTEQYF	NA_NA_TRBV6-3.TRBJ2-7..TRBC2_TGTGCCAGCAGTTACTTCGTCGGCACGGAGCAGTACTTC	T-AB
HC1_Ctrl_AAGTCTGTCCTGCCAT-1	HC1	Ctrl	TRAV9-2.TRAJ53.TRAC	CALLNSGGSNYKLTF	TGTGCTCTGCTGAATAGTGGAGGTAGCAACTATAAACTGACATTT	TRBV20-1.TRBJ1-2..TRBC1	CSAHPPRRRGGYTF	TGCAGTGCTCACCCGCCACGGCGGCGGGGTGGCTACACCTTC	TRAV9-2.TRAJ53.TRAC_TRBV20-1.TRBJ1-2..TRBC1	TGTGCTCTGCTGAATAGTGGAGGTAGCAACTATAAACTGACATTT_TGCAGTGCTCACCCGCCACGGCGGCGGGGTGGCTACACCTTC	CALLNSGGSNYKLTF_CSAHPPRRRGGYTF	TRAV9-2.TRAJ53.TRAC_TGTGCTCTGCTGAATAGTGGAGGTAGCAACTATAAACTGACATTT_TRBV20-1.TRBJ1-2..TRBC1_TGCAGTGCTCACCCGCCACGGCGGCGGGGTGGCTACACCTTC	T-AB
HC1_Ctrl_AATCCAGAGATAGGAG-1	HC1	Ctrl	TRAV21.TRAJ34.TRAC	CAGLGGTDKLIF	TGTGCTGGCCTCGGGGGGACCGACAAGCTCATCTTT	TRBV7-3.TRBJ2-3..TRBC2	CASSLTGGGGDTQYF	TGTGCCAGCAGCTTAACTGGGGGAGGTGGGGATACGCAGTATTTT	TRAV21.TRAJ34.TRAC_TRBV7-3.TRBJ2-3..TRBC2	TGTGCTGGCCTCGGGGGGACCGACAAGCTCATCTTT_TGTGCCAGCAGCTTAACTGGGGGAGGTGGGGATACGCAGTATTTT	CAGLGGTDKLIF_CASSLTGGGGDTQYF	TRAV21.TRAJ34.TRAC_TGTGCTGGCCTCGGGGGGACCGACAAGCTCATCTTT_TRBV7-3.TRBJ2-3..TRBC2_TGTGCCAGCAGCTTAACTGGGGGAGGTGGGGATACGCAGTATTTT	T-AB
HC1_Ctrl_AATCCAGAGATATGGT-1	HC1	Ctrl	TRAV9-2.TRAJ49.TRAC	CALSATPNTGNQFYF	TGTGCTCTGAGTGCAACCCCAAACACCGGTAACCAGTTCTATTTT	TRBV20-1.TRBJ2-7..TRBC2;TRBV30.TRBJ2-3..TRBC2	CSATQPSAYEQYF;CAWKKRGGTDTQYF	TGCAGTGCTACACAGCCAAGCGCCTACGAGCAGTACTTC;TGTGCCTGGAAGAAGCGGGGGGGGACAGATACGCAGTATTTT	TRAV9-2.TRAJ49.TRAC_TRBV20-1.TRBJ2-7..TRBC2;TRBV30.TRBJ2-3..TRBC2	TGTGCTCTGAGTGCAACCCCAAACACCGGTAACCAGTTCTATTTT_TGCAGTGCTACACAGCCAAGCGCCTACGAGCAGTACTTC;TGTGCCTGGAAGAAGCGGGGGGGGACAGATACGCAGTATTTT	CALSATPNTGNQFYF_CSATQPSAYEQYF;CAWKKRGGTDTQYF	TRAV9-2.TRAJ49.TRAC_TGTGCTCTGAGTGCAACCCCAAACACCGGTAACCAGTTCTATTTT_TRBV20-1.TRBJ2-7..TRBC2;TRBV30.TRBJ2-3..TRBC2_TGCAGTGCTACACAGCCAAGCGCCTACGAGCAGTACTTC;TGTGCCTGGAAGAAGCGGGGGGGGACAGATACGCAGTATTTT	T-AB
HC1_Ctrl_AATCCAGAGCTGCCCA-1	HC1	Ctrl	TRAV38-2DV8.TRAJ45.TRAC	CAYRSGYSGGGADGLTF	TGTGCTTATAGGAGCGGTTATTCAGGAGGAGGTGCTGACGGACTCACCTTT	TRBV2.TRBJ1-6..TRBC1	CATVEGSSYNSPLHF	TGTGCCACTGTGGAGGGGAGCTCCTATAATTCACCCCTCCACTTT	TRAV38-2DV8.TRAJ45.TRAC_TRBV2.TRBJ1-6..TRBC1	TGTGCTTATAGGAGCGGTTATTCAGGAGGAGGTGCTGACGGACTCACCTTT_TGTGCCACTGTGGAGGGGAGCTCCTATAATTCACCCCTCCACTTT	CAYRSGYSGGGADGLTF_CATVEGSSYNSPLHF	TRAV38-2DV8.TRAJ45.TRAC_TGTGCTTATAGGAGCGGTTATTCAGGAGGAGGTGCTGACGGACTCACCTTT_TRBV2.TRBJ1-6..TRBC1_TGTGCCACTGTGGAGGGGAGCTCCTATAATTCACCCCTCCACTTT	T-AB
HC1_Ctrl_AATCCAGAGTTGAGTA-1	HC1	Ctrl	TRAV12-3.TRAJ40.TRAC;TRAV19.TRAJ9.TRAC	CAMSGIASGTYKYIF;CVLTGGFKTIF	TGTGCAATGAGCGGGATCGCCTCAGGAACCTACAAATACATCTTT;TGTGTTCTTACGGGAGGCTTCAAAACTATCTTT	TRBV27.TRBJ2-7..TRBC2	CASSGTGQSSYEQYF	TGTGCCAGCAGTGGTACAGGGCAGAGCTCCTACGAGCAGTACTTC	TRAV12-3.TRAJ40.TRAC;TRAV19.TRAJ9.TRAC_TRBV27.TRBJ2-7..TRBC2	TGTGCAATGAGCGGGATCGCCTCAGGAACCTACAAATACATCTTT;TGTGTTCTTACGGGAGGCTTCAAAACTATCTTT_TGTGCCAGCAGTGGTACAGGGCAGAGCTCCTACGAGCAGTACTTC	CAMSGIASGTYKYIF;CVLTGGFKTIF_CASSGTGQSSYEQYF	TRAV12-3.TRAJ40.TRAC;TRAV19.TRAJ9.TRAC_TGTGCAATGAGCGGGATCGCCTCAGGAACCTACAAATACATCTTT;TGTGTTCTTACGGGAGGCTTCAAAACTATCTTT_TRBV27.TRBJ2-7..TRBC2_TGTGCCAGCAGTGGTACAGGGCAGAGCTCCTACGAGCAGTACTTC	T-AB
HC1_Ctrl_AATCCAGCACCTATCC-1	HC1	Ctrl	TRAV19.TRAJ41.TRAC	CALSEASNSGYALNF	TGTGCTCTGAGTGAGGCATCAAATTCCGGGTATGCACTCAACTTC	TRBV7-8.TRBJ2-3..TRBC2	CASSPDWSGTQYF	TGTGCCAGCAGCCCGGACTGGTCGGGTACGCAGTATTTT	TRAV19.TRAJ41.TRAC_TRBV7-8.TRBJ2-3..TRBC2	TGTGCTCTGAGTGAGGCATCAAATTCCGGGTATGCACTCAACTTC_TGTGCCAGCAGCCCGGACTGGTCGGGTACGCAGTATTTT	CALSEASNSGYALNF_CASSPDWSGTQYF	TRAV19.TRAJ41.TRAC_TGTGCTCTGAGTGAGGCATCAAATTCCGGGTATGCACTCAACTTC_TRBV7-8.TRBJ2-3..TRBC2_TGTGCCAGCAGCCCGGACTGGTCGGGTACGCAGTATTTT	T-AB
HC1_Ctrl_AATCCAGCACGTGAGA-1	HC1	Ctrl	TRAV39.TRAJ58.TRAC	CAVDSGSRLTF	TGTGCCGTGGACAGTGGCTCTAGGTTGACCTTT	TRBV11-1.TRBJ1-1..TRBC1	CASSKSTAMNTEAFF	TGTGCCAGCAGTAAATCGACAGCTATGAACACTGAAGCTTTCTTT	TRAV39.TRAJ58.TRAC_TRBV11-1.TRBJ1-1..TRBC1	TGTGCCGTGGACAGTGGCTCTAGGTTGACCTTT_TGTGCCAGCAGTAAATCGACAGCTATGAACACTGAAGCTTTCTTT	CAVDSGSRLTF_CASSKSTAMNTEAFF	TRAV39.TRAJ58.TRAC_TGTGCCGTGGACAGTGGCTCTAGGTTGACCTTT_TRBV11-1.TRBJ1-1..TRBC1_TGTGCCAGCAGTAAATCGACAGCTATGAACACTGAAGCTTTCTTT	T-AB
HC1_Ctrl_AATCCAGCAGATCTGT-1	HC1	Ctrl	TRAV13-1.TRAJ12.TRAC	CAAEEDSSYKLIF	TGTGCAGCAGAGGAGGATAGCAGCTATAAATTGATCTTC	TRBV2.TRBJ1-1..TRBC1	CATRGGNDEAFF	TGTGCCACCCGGGGGGGGAATGATGAAGCTTTCTTT	TRAV13-1.TRAJ12.TRAC_TRBV2.TRBJ1-1..TRBC1	TGTGCAGCAGAGGAGGATAGCAGCTATAAATTGATCTTC_TGTGCCACCCGGGGGGGGAATGATGAAGCTTTCTTT	CAAEEDSSYKLIF_CATRGGNDEAFF	TRAV13-1.TRAJ12.TRAC_TGTGCAGCAGAGGAGGATAGCAGCTATAAATTGATCTTC_TRBV2.TRBJ1-1..TRBC1_TGTGCCACCCGGGGGGGGAATGATGAAGCTTTCTTT	T-AB
HC1_Ctrl_AATCCAGCAGGGTACA-1	HC1	Ctrl	TRAV19.TRAJ45.TRAC;TRAV40.TRAJ28.TRAC	CALRGGGADGLTF;CLLPSSGAGSYQLTF	TGTGCTCTGAGGGGAGGAGGTGCTGACGGACTCACCTTT;TGTCTTCTACCCTCCTCTGGGGCTGGGAGTTACCAACTCACTTTC	TRBV4-2.TRBJ1-3..TRBC1	CASSHTYSAGGNTIYF	TGTGCCAGCAGCCATACATACTCTGCGGGGGGAAACACCATATATTTT	TRAV19.TRAJ45.TRAC;TRAV40.TRAJ28.TRAC_TRBV4-2.TRBJ1-3..TRBC1	TGTGCTCTGAGGGGAGGAGGTGCTGACGGACTCACCTTT;TGTCTTCTACCCTCCTCTGGGGCTGGGAGTTACCAACTCACTTTC_TGTGCCAGCAGCCATACATACTCTGCGGGGGGAAACACCATATATTTT	CALRGGGADGLTF;CLLPSSGAGSYQLTF_CASSHTYSAGGNTIYF	TRAV19.TRAJ45.TRAC;TRAV40.TRAJ28.TRAC_TGTGCTCTGAGGGGAGGAGGTGCTGACGGACTCACCTTT;TGTCTTCTACCCTCCTCTGGGGCTGGGAGTTACCAACTCACTTTC_TRBV4-2.TRBJ1-3..TRBC1_TGTGCCAGCAGCCATACATACTCTGCGGGGGGAAACACCATATATTTT	T-AB
HC1_Ctrl_AATCCAGCAGTAACGG-1	HC1	Ctrl	TRAV41.TRAJ49.TRAC	CAVSATGNQFYF	TGTGCTGTCAGTGCTACCGGTAACCAGTTCTATTTT				TRAV41.TRAJ49.TRAC_NA	TGTGCTGTCAGTGCTACCGGTAACCAGTTCTATTTT_NA	CAVSATGNQFYF_NA	TRAV41.TRAJ49.TRAC_TGTGCTGTCAGTGCTACCGGTAACCAGTTCTATTTT_NA_NA	T-AB
HC1_Ctrl_AATCCAGCATGGTCAT-1	HC1	Ctrl											T-AB
HC1_Ctrl_AATCCAGGTAATCACC-1	HC1	Ctrl	TRAV29DV5.TRAJ40.TRAC	CAASSGTYKYIF	TGTGCAGCAAGCTCAGGAACCTACAAATACATCTTT	TRBV6-5.TRBJ1-6..TRBC1	CASSWWTGYNSPLHF	TGTGCCAGCAGTTGGTGGACAGGGTATAATTCACCCCTCCACTTT	TRAV29DV5.TRAJ40.TRAC_TRBV6-5.TRBJ1-6..TRBC1	TGTGCAGCAAGCTCAGGAACCTACAAATACATCTTT_TGTGCCAGCAGTTGGTGGACAGGGTATAATTCACCCCTCCACTTT	CAASSGTYKYIF_CASSWWTGYNSPLHF	TRAV29DV5.TRAJ40.TRAC_TGTGCAGCAAGCTCAGGAACCTACAAATACATCTTT_TRBV6-5.TRBJ1-6..TRBC1_TGTGCCAGCAGTTGGTGGACAGGGTATAATTCACCCCTCCACTTT	T-AB
HC1_Ctrl_AATCCAGGTCAGCTAT-1	HC1	Ctrl	TRAV1-1.TRAJ29.TRAC	CAVRGESGNTPLVF	TGCGCTGTGAGAGGGGAGTCAGGAAACACACCTCTTGTCTTT	TRBV4-2.TRBJ2-7..TRBC2	CASSQNSGIGDSYEQYF	TGTGCCAGCAGCCAAAATTCGGGAATCGGAGACTCCTACGAGCAGTACTTC	TRAV1-1.TRAJ29.TRAC_TRBV4-2.TRBJ2-7..TRBC2	TGCGCTGTGAGAGGGGAGTCAGGAAACACACCTCTTGTCTTT_TGTGCCAGCAGCCAAAATTCGGGAATCGGAGACTCCTACGAGCAGTACTTC	CAVRGESGNTPLVF_CASSQNSGIGDSYEQYF	TRAV1-1.TRAJ29.TRAC_TGCGCTGTGAGAGGGGAGTCAGGAAACACACCTCTTGTCTTT_TRBV4-2.TRBJ2-7..TRBC2_TGTGCCAGCAGCCAAAATTCGGGAATCGGAGACTCCTACGAGCAGTACTTC	T-AB
HC1_Ctrl_AATCCAGGTGTAACGG-1	HC1	Ctrl	TRAV8-1.TRAJ34.TRAC	CAALGLIF	TGTGCCGCTTTGGGGCTCATCTTT	TRBV6-5.TRBJ1-6.TRBD1.TRBC1	CASSYATGGQSPLHF	TGTGCCAGCAGTTACGCTACAGGGGGGCAATCACCCCTCCACTTT	TRAV8-1.TRAJ34.TRAC_TRBV6-5.TRBJ1-6.TRBD1.TRBC1	TGTGCCGCTTTGGGGCTCATCTTT_TGTGCCAGCAGTTACGCTACAGGGGGGCAATCACCCCTCCACTTT	CAALGLIF_CASSYATGGQSPLHF	TRAV8-1.TRAJ34.TRAC_TGTGCCGCTTTGGGGCTCATCTTT_TRBV6-5.TRBJ1-6.TRBD1.TRBC1_TGTGCCAGCAGTTACGCTACAGGGGGGCAATCACCCCTCCACTTT	T-AB
HC1_Ctrl_AATCCAGGTGTTTGTG-1	HC1	Ctrl	TRAV2.TRAJ22.TRAC	CAGLPSGSARQLTF	TGTGCTGGACTGCCCTCGGGTTCTGCAAGGCAACTGACCTTT	TRBV28.TRBJ1-1..TRBC1	CASSPREEAFF	TGTGCCAGCAGCCCGAGGGAGGAAGCTTTCTTT	TRAV2.TRAJ22.TRAC_TRBV28.TRBJ1-1..TRBC1	TGTGCTGGACTGCCCTCGGGTTCTGCAAGGCAACTGACCTTT_TGTGCCAGCAGCCCGAGGGAGGAAGCTTTCTTT	CAGLPSGSARQLTF_CASSPREEAFF	TRAV2.TRAJ22.TRAC_TGTGCTGGACTGCCCTCGGGTTCTGCAAGGCAACTGACCTTT_TRBV28.TRBJ1-1..TRBC1_TGTGCCAGCAGCCCGAGGGAGGAAGCTTTCTTT	T-AB
HC1_Ctrl_AATCCAGGTTCAACCA-1	HC1	Ctrl	TRAV24.TRAJ49.TRAC	CAFEGNTGNQFYF	TGTGCCTTTGAAGGGAACACCGGTAACCAGTTCTATTTT	TRBV7-2.TRBJ2-3..TRBC2	CASSLAAGGSTDTQYF	TGTGCCAGCAGCTTAGCGGCGGGAGGTAGCACAGATACGCAGTATTTT	TRAV24.TRAJ49.TRAC_TRBV7-2.TRBJ2-3..TRBC2	TGTGCCTTTGAAGGGAACACCGGTAACCAGTTCTATTTT_TGTGCCAGCAGCTTAGCGGCGGGAGGTAGCACAGATACGCAGTATTTT	CAFEGNTGNQFYF_CASSLAAGGSTDTQYF	TRAV24.TRAJ49.TRAC_TGTGCCTTTGAAGGGAACACCGGTAACCAGTTCTATTTT_TRBV7-2.TRBJ2-3..TRBC2_TGTGCCAGCAGCTTAGCGGCGGGAGGTAGCACAGATACGCAGTATTTT	T-AB
HC1_Ctrl_AATCCAGGTTTGTGTG-1	HC1	Ctrl	TRAV29DV5.TRAJ57.TRAC	CAARDQGGSEKLVF	TGTGCAGCAAGGGACCAGGGCGGATCTGAAAAGCTGGTCTTT	TRBV7-3.TRBJ2-3.TRBD2.TRBC2	CASSSGLAGGTDTQYF	TGTGCCAGCAGCTCCGGACTAGCGGGGGGCACAGATACGCAGTATTTT	TRAV29DV5.TRAJ57.TRAC_TRBV7-3.TRBJ2-3.TRBD2.TRBC2	TGTGCAGCAAGGGACCAGGGCGGATCTGAAAAGCTGGTCTTT_TGTGCCAGCAGCTCCGGACTAGCGGGGGGCACAGATACGCAGTATTTT	CAARDQGGSEKLVF_CASSSGLAGGTDTQYF	TRAV29DV5.TRAJ57.TRAC_TGTGCAGCAAGGGACCAGGGCGGATCTGAAAAGCTGGTCTTT_TRBV7-3.TRBJ2-3.TRBD2.TRBC2_TGTGCCAGCAGCTCCGGACTAGCGGGGGGCACAGATACGCAGTATTTT	T-AB
HC1_Ctrl_AATCCAGTCAACCAAC-1	HC1	Ctrl	TRAV27.TRAJ45.TRAC;TRAV8-4.TRAJ42.TRAC	CAGAPGGGADGLTF;CAVTGGGSQGNLIF	TGTGCAGGAGCCCCAGGAGGAGGTGCTGACGGACTCACCTTT;TGTGCTGTGACCGGGGGAGGAAGCCAAGGAAATCTCATCTTT	TRBV7-3.TRBJ2-3..TRBC2	CASSLTGGHTDTQYF	TGTGCCAGCAGCTTAACAGGGGGGCACACAGATACGCAGTATTTT	TRAV27.TRAJ45.TRAC;TRAV8-4.TRAJ42.TRAC_TRBV7-3.TRBJ2-3..TRBC2	TGTGCAGGAGCCCCAGGAGGAGGTGCTGACGGACTCACCTTT;TGTGCTGTGACCGGGGGAGGAAGCCAAGGAAATCTCATCTTT_TGTGCCAGCAGCTTAACAGGGGGGCACACAGATACGCAGTATTTT	CAGAPGGGADGLTF;CAVTGGGSQGNLIF_CASSLTGGHTDTQYF	TRAV27.TRAJ45.TRAC;TRAV8-4.TRAJ42.TRAC_TGTGCAGGAGCCCCAGGAGGAGGTGCTGACGGACTCACCTTT;TGTGCTGTGACCGGGGGAGGAAGCCAAGGAAATCTCATCTTT_TRBV7-3.TRBJ2-3..TRBC2_TGTGCCAGCAGCTTAACAGGGGGGCACACAGATACGCAGTATTTT	T-AB
HC1_Ctrl_AATCCAGTCACGCATA-1	HC1	Ctrl	TRAV3.TRAJ9.TRAC	CAVRDPNTGGFKTIF	TGTGCTGTGAGAGACCCAAATACTGGAGGCTTCAAAACTATCTTT	TRBV6-3.TRBJ2-7.TRBD1.TRBC2	CASTPPGTGNYEQYF	TGTGCCAGCACCCCCCCCGGGACAGGGAACTACGAGCAGTACTTC	TRAV3.TRAJ9.TRAC_TRBV6-3.TRBJ2-7.TRBD1.TRBC2	TGTGCTGTGAGAGACCCAAATACTGGAGGCTTCAAAACTATCTTT_TGTGCCAGCACCCCCCCCGGGACAGGGAACTACGAGCAGTACTTC	CAVRDPNTGGFKTIF_CASTPPGTGNYEQYF	TRAV3.TRAJ9.TRAC_TGTGCTGTGAGAGACCCAAATACTGGAGGCTTCAAAACTATCTTT_TRBV6-3.TRBJ2-7.TRBD1.TRBC2_TGTGCCAGCACCCCCCCCGGGACAGGGAACTACGAGCAGTACTTC	T-AB
HC1_Ctrl_AATCCAGTCCCGACTT-1	HC1	Ctrl	TRAV19.TRAJ5.TRAC	CALSDTGRRALTF	TGTGCTCTGAGTGACACGGGCAGGAGAGCACTTACTTTT	TRBV19.TRBJ1-6.TRBD1.TRBC1	CASSNRDRGAYNSPLHF	TGTGCCAGTAGTAACCGGGACAGGGGAGCCTATAATTCACCCCTCCACTTT	TRAV19.TRAJ5.TRAC_TRBV19.TRBJ1-6.TRBD1.TRBC1	TGTGCTCTGAGTGACACGGGCAGGAGAGCACTTACTTTT_TGTGCCAGTAGTAACCGGGACAGGGGAGCCTATAATTCACCCCTCCACTTT	CALSDTGRRALTF_CASSNRDRGAYNSPLHF	TRAV19.TRAJ5.TRAC_TGTGCTCTGAGTGACACGGGCAGGAGAGCACTTACTTTT_TRBV19.TRBJ1-6.TRBD1.TRBC1_TGTGCCAGTAGTAACCGGGACAGGGGAGCCTATAATTCACCCCTCCACTTT	T-AB
HC1_Ctrl_AATCCAGTCCGCATCT-1	HC1	Ctrl	TRAV8-2.TRAJ20.TRAC;TRAV21.TRAJ24.TRAC	CVGPNDYKLSF;CAVSEATTDSWGKLQF	TGTGTTGGCCCTAACGACTACAAGCTCAGCTTT;TGTGCTGTGAGTGAGGCGACAACTGACAGCTGGGGGAAATTGCAGTTT	TRBV5-4.TRBJ1-6..TRBC1	CASRRDSSYNSPLHF	TGTGCCAGCAGACGGGACAGCTCCTATAATTCACCCCTCCACTTT	TRAV8-2.TRAJ20.TRAC;TRAV21.TRAJ24.TRAC_TRBV5-4.TRBJ1-6..TRBC1	TGTGTTGGCCCTAACGACTACAAGCTCAGCTTT;TGTGCTGTGAGTGAGGCGACAACTGACAGCTGGGGGAAATTGCAGTTT_TGTGCCAGCAGACGGGACAGCTCCTATAATTCACCCCTCCACTTT	CVGPNDYKLSF;CAVSEATTDSWGKLQF_CASRRDSSYNSPLHF	TRAV8-2.TRAJ20.TRAC;TRAV21.TRAJ24.TRAC_TGTGTTGGCCCTAACGACTACAAGCTCAGCTTT;TGTGCTGTGAGTGAGGCGACAACTGACAGCTGGGGGAAATTGCAGTTT_TRBV5-4.TRBJ1-6..TRBC1_TGTGCCAGCAGACGGGACAGCTCCTATAATTCACCCCTCCACTTT	T-AB
HC1_Ctrl_AATCCAGTCCTACAGA-1	HC1	Ctrl	TRAV4.TRAJ34.TRAC	CLVGFNTDKLIF	TGCCTCGTGGGTTTTAACACCGACAAGCTCATCTTT	TRBV20-1.TRBJ2-1.TRBD2.TRBC2	CSAEAEGLAGVNEQFF	TGCAGTGCTGAGGCGGAGGGACTAGCGGGAGTCAATGAGCAGTTCTTC	TRAV4.TRAJ34.TRAC_TRBV20-1.TRBJ2-1.TRBD2.TRBC2	TGCCTCGTGGGTTTTAACACCGACAAGCTCATCTTT_TGCAGTGCTGAGGCGGAGGGACTAGCGGGAGTCAATGAGCAGTTCTTC	CLVGFNTDKLIF_CSAEAEGLAGVNEQFF	TRAV4.TRAJ34.TRAC_TGCCTCGTGGGTTTTAACACCGACAAGCTCATCTTT_TRBV20-1.TRBJ2-1.TRBD2.TRBC2_TGCAGTGCTGAGGCGGAGGGACTAGCGGGAGTCAATGAGCAGTTCTTC	T-AB
HC1_Ctrl_AATCCAGTCGCAAACT-1	HC1	Ctrl											T-AB
HC1_Ctrl_AATCGGTAGATCCCAT-1	HC1	Ctrl	TRAV27.TRAJ16.TRAC;TRAV17.TRAJ37.TRAC	CADGQKLLF;CATSSNTGKLIF	TGTGCGGATGGCCAGAAGCTGCTCTTT;TGTGCTACCTCTAGCAACACAGGCAAACTAATCTTT	TRBV3-1.TRBJ1-1..TRBC1	CASSQVTGALTEAFF	TGTGCCAGCAGCCAAGTAACAGGGGCGCTCACTGAAGCTTTCTTT	TRAV27.TRAJ16.TRAC;TRAV17.TRAJ37.TRAC_TRBV3-1.TRBJ1-1..TRBC1	TGTGCGGATGGCCAGAAGCTGCTCTTT;TGTGCTACCTCTAGCAACACAGGCAAACTAATCTTT_TGTGCCAGCAGCCAAGTAACAGGGGCGCTCACTGAAGCTTTCTTT	CADGQKLLF;CATSSNTGKLIF_CASSQVTGALTEAFF	TRAV27.TRAJ16.TRAC;TRAV17.TRAJ37.TRAC_TGTGCGGATGGCCAGAAGCTGCTCTTT;TGTGCTACCTCTAGCAACACAGGCAAACTAATCTTT_TRBV3-1.TRBJ1-1..TRBC1_TGTGCCAGCAGCCAAGTAACAGGGGCGCTCACTGAAGCTTTCTTT	T-AB
HC1_Ctrl_AATCGGTAGCATGGCA-1	HC1	Ctrl	TRAV36DV7.TRAJ28.TRAC	CAGYSGAGSYQLTF	TGTGCCGGATACTCTGGGGCTGGGAGTTACCAACTCACTTTC	TRBV12-3.TRBJ2-1..TRBC2	CASSLVAGYNEQFF	TGTGCCAGCAGTTTAGTGGCAGGCTACAATGAGCAGTTCTTC	TRAV36DV7.TRAJ28.TRAC_TRBV12-3.TRBJ2-1..TRBC2	TGTGCCGGATACTCTGGGGCTGGGAGTTACCAACTCACTTTC_TGTGCCAGCAGTTTAGTGGCAGGCTACAATGAGCAGTTCTTC	CAGYSGAGSYQLTF_CASSLVAGYNEQFF	TRAV36DV7.TRAJ28.TRAC_TGTGCCGGATACTCTGGGGCTGGGAGTTACCAACTCACTTTC_TRBV12-3.TRBJ2-1..TRBC2_TGTGCCAGCAGTTTAGTGGCAGGCTACAATGAGCAGTTCTTC	T-AB
HC1_Ctrl_AATCGGTAGCCGGTAA-1	HC1	Ctrl	TRAV22.TRAJ53.TRAC	CAVGAGGSNYKLTF	TGTGCTGTCGGGGCCGGAGGTAGCAACTATAAACTGACATTT	TRBV27.TRBJ1-2..TRBC1	CASRDPGLNYGYTF	TGTGCCAGCAGAGATCCGGGTTTGAACTATGGCTACACCTTC	TRAV22.TRAJ53.TRAC_TRBV27.TRBJ1-2..TRBC1	TGTGCTGTCGGGGCCGGAGGTAGCAACTATAAACTGACATTT_TGTGCCAGCAGAGATCCGGGTTTGAACTATGGCTACACCTTC	CAVGAGGSNYKLTF_CASRDPGLNYGYTF	TRAV22.TRAJ53.TRAC_TGTGCTGTCGGGGCCGGAGGTAGCAACTATAAACTGACATTT_TRBV27.TRBJ1-2..TRBC1_TGTGCCAGCAGAGATCCGGGTTTGAACTATGGCTACACCTTC	T-AB
HC1_Ctrl_AATCGGTAGGAGTACC-1	HC1	Ctrl				TRBV12-4.TRBJ2-2..TRBC2	CASSPYNTGELFF	TGTGCCAGCAGTCCGTACAACACCGGGGAGCTGTTTTTT	NA_TRBV12-4.TRBJ2-2..TRBC2	NA_TGTGCCAGCAGTCCGTACAACACCGGGGAGCTGTTTTTT	NA_CASSPYNTGELFF	NA_NA_TRBV12-4.TRBJ2-2..TRBC2_TGTGCCAGCAGTCCGTACAACACCGGGGAGCTGTTTTTT	T-AB
HC1_Ctrl_AATCGGTAGTAAGTAC-1	HC1	Ctrl	TRAV13-2.TRAJ23.TRAC	CAEDNQGGKLIF	TGTGCAGAGGATAACCAGGGAGGAAAGCTTATCTTC	TRBV29-1.TRBJ1-1..TRBC1	CSLRPRGATEAFF	TGCAGCCTGAGACCCAGGGGCGCCACTGAAGCTTTCTTT	TRAV13-2.TRAJ23.TRAC_TRBV29-1.TRBJ1-1..TRBC1	TGTGCAGAGGATAACCAGGGAGGAAAGCTTATCTTC_TGCAGCCTGAGACCCAGGGGCGCCACTGAAGCTTTCTTT	CAEDNQGGKLIF_CSLRPRGATEAFF	TRAV13-2.TRAJ23.TRAC_TGTGCAGAGGATAACCAGGGAGGAAAGCTTATCTTC_TRBV29-1.TRBJ1-1..TRBC1_TGCAGCCTGAGACCCAGGGGCGCCACTGAAGCTTTCTTT	T-AB
HC1_Ctrl_AATCGGTAGTGGGATC-1	HC1	Ctrl				TRBV6-1.TRBJ2-2..TRBC2	CASSFGTPNTGELFF	TGTGCCAGCAGTTTCGGGACGCCGAACACCGGGGAGCTGTTTTTT	NA_TRBV6-1.TRBJ2-2..TRBC2	NA_TGTGCCAGCAGTTTCGGGACGCCGAACACCGGGGAGCTGTTTTTT	NA_CASSFGTPNTGELFF	NA_NA_TRBV6-1.TRBJ2-2..TRBC2_TGTGCCAGCAGTTTCGGGACGCCGAACACCGGGGAGCTGTTTTTT	T-AB
HC1_Ctrl_AATCGGTCACAAGTAA-1	HC1	Ctrl	TRAV3.TRAJ24.TRAC;TRAV13-2.TRAJ54.TRAC	CAVSSTDSWGKFQF;CAEKEGAQKLVF	TGTGCTGTGTCCTCAACTGACAGCTGGGGGAAATTCCAGTTT;TGTGCAGAGAAGGAGGGAGCCCAGAAGCTGGTATTT	TRBV20-1.TRBJ1-6..TRBC1	CSASSQGRVSYNSPLHF	TGCAGTGCTAGTTCCCAGGGGAGGGTCTCCTATAATTCACCCCTCCACTTT	TRAV3.TRAJ24.TRAC;TRAV13-2.TRAJ54.TRAC_TRBV20-1.TRBJ1-6..TRBC1	TGTGCTGTGTCCTCAACTGACAGCTGGGGGAAATTCCAGTTT;TGTGCAGAGAAGGAGGGAGCCCAGAAGCTGGTATTT_TGCAGTGCTAGTTCCCAGGGGAGGGTCTCCTATAATTCACCCCTCCACTTT	CAVSSTDSWGKFQF;CAEKEGAQKLVF_CSASSQGRVSYNSPLHF	TRAV3.TRAJ24.TRAC;TRAV13-2.TRAJ54.TRAC_TGTGCTGTGTCCTCAACTGACAGCTGGGGGAAATTCCAGTTT;TGTGCAGAGAAGGAGGGAGCCCAGAAGCTGGTATTT_TRBV20-1.TRBJ1-6..TRBC1_TGCAGTGCTAGTTCCCAGGGGAGGGTCTCCTATAATTCACCCCTCCACTTT	T-AB
HC1_Ctrl_AATCGGTCACAGACAG-1	HC1	Ctrl	TRAV10.TRAJ11.TRAC	CVVSASRGYSTLTF	TGTGTGGTGAGCGCGAGCAGGGGATACAGCACCCTCACCTTT	TRBV4-3.TRBJ2-5..TRBC2	CASSQGGSGGEETQYF	TGCGCCAGCAGCCAAGGAGGCAGCGGTGGCGAAGAGACCCAGTACTTC	TRAV10.TRAJ11.TRAC_TRBV4-3.TRBJ2-5..TRBC2	TGTGTGGTGAGCGCGAGCAGGGGATACAGCACCCTCACCTTT_TGCGCCAGCAGCCAAGGAGGCAGCGGTGGCGAAGAGACCCAGTACTTC	CVVSASRGYSTLTF_CASSQGGSGGEETQYF	TRAV10.TRAJ11.TRAC_TGTGTGGTGAGCGCGAGCAGGGGATACAGCACCCTCACCTTT_TRBV4-3.TRBJ2-5..TRBC2_TGCGCCAGCAGCCAAGGAGGCAGCGGTGGCGAAGAGACCCAGTACTTC	T-AB
HC1_Ctrl_AATCGGTCACCCAGTG-1	HC1	Ctrl				TRBV18.TRBJ2-5..TRBC2	CASSPQGKETQYF	TGTGCCAGCTCACCGCAGGGTAAAGAGACCCAGTACTTC	NA_TRBV18.TRBJ2-5..TRBC2	NA_TGTGCCAGCTCACCGCAGGGTAAAGAGACCCAGTACTTC	NA_CASSPQGKETQYF	NA_NA_TRBV18.TRBJ2-5..TRBC2_TGTGCCAGCTCACCGCAGGGTAAAGAGACCCAGTACTTC	T-AB
HC1_Ctrl_AATCGGTCACCGCTAG-1	HC1	Ctrl	TRAV19.TRAJ47.TRAC;TRAV1-2.TRAJ28.TRAC	CALSDYGNKLVF;CATYSGAGSYQLTF	TGTGCTCTGAGTGATTATGGAAACAAGCTGGTCTTT;TGTGCCACATACTCTGGGGCTGGGAGTTACCAACTCACTTTC	TRBV5-6.TRBJ1-2.TRBD1.TRBC1	CASSLGTGNYGYTF	TGTGCCAGCAGCTTGGGGACAGGGAACTATGGCTACACCTTC	TRAV19.TRAJ47.TRAC;TRAV1-2.TRAJ28.TRAC_TRBV5-6.TRBJ1-2.TRBD1.TRBC1	TGTGCTCTGAGTGATTATGGAAACAAGCTGGTCTTT;TGTGCCACATACTCTGGGGCTGGGAGTTACCAACTCACTTTC_TGTGCCAGCAGCTTGGGGACAGGGAACTATGGCTACACCTTC	CALSDYGNKLVF;CATYSGAGSYQLTF_CASSLGTGNYGYTF	TRAV19.TRAJ47.TRAC;TRAV1-2.TRAJ28.TRAC_TGTGCTCTGAGTGATTATGGAAACAAGCTGGTCTTT;TGTGCCACATACTCTGGGGCTGGGAGTTACCAACTCACTTTC_TRBV5-6.TRBJ1-2.TRBD1.TRBC1_TGTGCCAGCAGCTTGGGGACAGGGAACTATGGCTACACCTTC	T-AB
HC1_Ctrl_AATCGGTCAGAAGCAC-1	HC1	Ctrl	TRAV38-2DV8.TRAJ45.TRAC	CAYRSGYSGGGADGLTF	TGTGCTTATAGGAGCGGGTATTCAGGAGGAGGTGCTGACGGACTCACCTTT	TRBV2.TRBJ1-6..TRBC1	CASSEGSSYNSPLHF	TGTGCCAGCAGTGAAGGGAGCTCCTATAATTCACCCCTCCACTTT	TRAV38-2DV8.TRAJ45.TRAC_TRBV2.TRBJ1-6..TRBC1	TGTGCTTATAGGAGCGGGTATTCAGGAGGAGGTGCTGACGGACTCACCTTT_TGTGCCAGCAGTGAAGGGAGCTCCTATAATTCACCCCTCCACTTT	CAYRSGYSGGGADGLTF_CASSEGSSYNSPLHF	TRAV38-2DV8.TRAJ45.TRAC_TGTGCTTATAGGAGCGGGTATTCAGGAGGAGGTGCTGACGGACTCACCTTT_TRBV2.TRBJ1-6..TRBC1_TGTGCCAGCAGTGAAGGGAGCTCCTATAATTCACCCCTCCACTTT	T-AB
HC1_Ctrl_AATCGGTCAGATCGGA-1	HC1	Ctrl	TRAV6.TRAJ34.TRAC	CAPRDTDKLIF	TGTGCCCCCCGGGACACCGACAAGCTCATCTTT	TRBV12-3.TRBJ2-7..TRBC2	CASAMGGYEQYF	TGTGCCAGCGCGATGGGAGGGTACGAGCAGTACTTC	TRAV6.TRAJ34.TRAC_TRBV12-3.TRBJ2-7..TRBC2	TGTGCCCCCCGGGACACCGACAAGCTCATCTTT_TGTGCCAGCGCGATGGGAGGGTACGAGCAGTACTTC	CAPRDTDKLIF_CASAMGGYEQYF	TRAV6.TRAJ34.TRAC_TGTGCCCCCCGGGACACCGACAAGCTCATCTTT_TRBV12-3.TRBJ2-7..TRBC2_TGTGCCAGCGCGATGGGAGGGTACGAGCAGTACTTC	T-AB
HC1_Ctrl_AATCGGTCATGGTCAT-1	HC1	Ctrl	TRAV14DV4.TRAJ29.TRAC	CAMREPPGRGNTPLVF	TGTGCAATGAGAGAGCCACCGGGGCGGGGAAACACACCTCTTGTCTTT	TRBV30.TRBJ1-5..TRBC1	CAWSAGLSPGQPQHF	TGTGCCTGGAGTGCTGGACTTTCTCCGGGTCAGCCCCAGCATTTT	TRAV14DV4.TRAJ29.TRAC_TRBV30.TRBJ1-5..TRBC1	TGTGCAATGAGAGAGCCACCGGGGCGGGGAAACACACCTCTTGTCTTT_TGTGCCTGGAGTGCTGGACTTTCTCCGGGTCAGCCCCAGCATTTT	CAMREPPGRGNTPLVF_CAWSAGLSPGQPQHF	TRAV14DV4.TRAJ29.TRAC_TGTGCAATGAGAGAGCCACCGGGGCGGGGAAACACACCTCTTGTCTTT_TRBV30.TRBJ1-5..TRBC1_TGTGCCTGGAGTGCTGGACTTTCTCCGGGTCAGCCCCAGCATTTT	T-AB
HC1_Ctrl_AATCGGTGTAGGGTAC-1	HC1	Ctrl	TRAV13-2.TRAJ16.TRAC	CAEMRNGQKLLF	TGTGCAGAGATGAGGAATGGCCAGAAGCTGCTCTTT	TRBV7-2.TRBJ1-2..TRBC1	CASSAQQSTYGYTF	TGTGCCAGCAGCGCCCAACAGAGTACCTATGGCTACACCTTC	TRAV13-2.TRAJ16.TRAC_TRBV7-2.TRBJ1-2..TRBC1	TGTGCAGAGATGAGGAATGGCCAGAAGCTGCTCTTT_TGTGCCAGCAGCGCCCAACAGAGTACCTATGGCTACACCTTC	CAEMRNGQKLLF_CASSAQQSTYGYTF	TRAV13-2.TRAJ16.TRAC_TGTGCAGAGATGAGGAATGGCCAGAAGCTGCTCTTT_TRBV7-2.TRBJ1-2..TRBC1_TGTGCCAGCAGCGCCCAACAGAGTACCTATGGCTACACCTTC	T-AB
HC1_Ctrl_AATCGGTGTCAAACTC-1	HC1	Ctrl	TRAV8-3.TRAJ30.TRAC	CAVALPRDDKIIF	TGTGCTGTGGCCTTACCTAGAGATGACAAGATCATCTTT	TRBV7-3.TRBJ2-1..TRBC2	CASSSGLSEQFF	TGTGCCAGCAGCTCCGGATTATCTGAGCAGTTCTTC	TRAV8-3.TRAJ30.TRAC_TRBV7-3.TRBJ2-1..TRBC2	TGTGCTGTGGCCTTACCTAGAGATGACAAGATCATCTTT_TGTGCCAGCAGCTCCGGATTATCTGAGCAGTTCTTC	CAVALPRDDKIIF_CASSSGLSEQFF	TRAV8-3.TRAJ30.TRAC_TGTGCTGTGGCCTTACCTAGAGATGACAAGATCATCTTT_TRBV7-3.TRBJ2-1..TRBC2_TGTGCCAGCAGCTCCGGATTATCTGAGCAGTTCTTC	T-AB
HC1_Ctrl_AATCGGTGTCCAGTGC-1	HC1	Ctrl				TRBV4-2.TRBJ2-6..TRBC2	CASSPSTSGMLSSGANVLTF	TGTGCCAGCAGCCCGTCTACTAGCGGTATGTTGAGCTCTGGGGCCAACGTCCTGACTTTC	NA_TRBV4-2.TRBJ2-6..TRBC2	NA_TGTGCCAGCAGCCCGTCTACTAGCGGTATGTTGAGCTCTGGGGCCAACGTCCTGACTTTC	NA_CASSPSTSGMLSSGANVLTF	NA_NA_TRBV4-2.TRBJ2-6..TRBC2_TGTGCCAGCAGCCCGTCTACTAGCGGTATGTTGAGCTCTGGGGCCAACGTCCTGACTTTC	T-AB
HC1_Ctrl_AATCGGTGTGCACGAA-1	HC1	Ctrl	TRAV24.TRAJ42.TRAC;TRAV41.TRAJ49.TRAC	CAGRWGLFDYGGSQGNLIF;CADTADGNQFYF	TGTGCCGGGCGGTGGGGTTTATTTGATTATGGAGGAAGCCAAGGAAATCTCATCTTT;TGTGCTGACACCGCGGATGGTAACCAGTTCTATTTT	TRBV7-2.TRBJ2-1..TRBC2	CASSLDPQGIYNEQFF	TGTGCCAGCAGCTTAGATCCACAGGGGATTTACAATGAGCAGTTCTTC	TRAV24.TRAJ42.TRAC;TRAV41.TRAJ49.TRAC_TRBV7-2.TRBJ2-1..TRBC2	TGTGCCGGGCGGTGGGGTTTATTTGATTATGGAGGAAGCCAAGGAAATCTCATCTTT;TGTGCTGACACCGCGGATGGTAACCAGTTCTATTTT_TGTGCCAGCAGCTTAGATCCACAGGGGATTTACAATGAGCAGTTCTTC	CAGRWGLFDYGGSQGNLIF;CADTADGNQFYF_CASSLDPQGIYNEQFF	TRAV24.TRAJ42.TRAC;TRAV41.TRAJ49.TRAC_TGTGCCGGGCGGTGGGGTTTATTTGATTATGGAGGAAGCCAAGGAAATCTCATCTTT;TGTGCTGACACCGCGGATGGTAACCAGTTCTATTTT_TRBV7-2.TRBJ2-1..TRBC2_TGTGCCAGCAGCTTAGATCCACAGGGGATTTACAATGAGCAGTTCTTC	T-AB
HC1_Ctrl_AATCGGTGTGTCGCTG-1	HC1	Ctrl	TRAV8-6.TRAJ50.TRAC	CAVKTSYDKVIF	TGTGCTGTGAAAACCTCCTACGACAAGGTGATATTT	TRBV11-1.TRBJ2-2..TRBC2	CASSSLGSGELFF	TGTGCCAGCAGCTCTTTGGGTTCCGGGGAGCTGTTTTTT	TRAV8-6.TRAJ50.TRAC_TRBV11-1.TRBJ2-2..TRBC2	TGTGCTGTGAAAACCTCCTACGACAAGGTGATATTT_TGTGCCAGCAGCTCTTTGGGTTCCGGGGAGCTGTTTTTT	CAVKTSYDKVIF_CASSSLGSGELFF	TRAV8-6.TRAJ50.TRAC_TGTGCTGTGAAAACCTCCTACGACAAGGTGATATTT_TRBV11-1.TRBJ2-2..TRBC2_TGTGCCAGCAGCTCTTTGGGTTCCGGGGAGCTGTTTTTT	T-AB
HC1_Ctrl_AATCGGTGTTACGCGC-1	HC1	Ctrl	TRAV3.TRAJ32.TRAC	CAVRDGGATNKLIF	TGTGCTGTGAGAGACGGGGGTGCTACAAACAAGCTCATCTTT	TRBV5-1.TRBJ2-6..TRBC2	CASGLDPSSGANVLTF	TGCGCCAGCGGCTTAGACCCTTCTTCTGGGGCCAACGTCCTGACTTTC	TRAV3.TRAJ32.TRAC_TRBV5-1.TRBJ2-6..TRBC2	TGTGCTGTGAGAGACGGGGGTGCTACAAACAAGCTCATCTTT_TGCGCCAGCGGCTTAGACCCTTCTTCTGGGGCCAACGTCCTGACTTTC	CAVRDGGATNKLIF_CASGLDPSSGANVLTF	TRAV3.TRAJ32.TRAC_TGTGCTGTGAGAGACGGGGGTGCTACAAACAAGCTCATCTTT_TRBV5-1.TRBJ2-6..TRBC2_TGCGCCAGCGGCTTAGACCCTTCTTCTGGGGCCAACGTCCTGACTTTC	T-AB
HC1_Ctrl_AATCGGTGTTACTGAC-1	HC1	Ctrl	TRAV25.TRAJ18.TRAC	CAGLGRGSTLGRLYF	TGTGCAGGGCTTGGCAGAGGCTCAACCCTGGGGAGGCTATACTTT	TRBV10-2.TRBJ2-3.TRBD1.TRBC2	CASSEAGGNTQYF	TGCGCCAGCAGTGAGGCAGGGGGGAATACGCAGTATTTT	TRAV25.TRAJ18.TRAC_TRBV10-2.TRBJ2-3.TRBD1.TRBC2	TGTGCAGGGCTTGGCAGAGGCTCAACCCTGGGGAGGCTATACTTT_TGCGCCAGCAGTGAGGCAGGGGGGAATACGCAGTATTTT	CAGLGRGSTLGRLYF_CASSEAGGNTQYF	TRAV25.TRAJ18.TRAC_TGTGCAGGGCTTGGCAGAGGCTCAACCCTGGGGAGGCTATACTTT_TRBV10-2.TRBJ2-3.TRBD1.TRBC2_TGCGCCAGCAGTGAGGCAGGGGGGAATACGCAGTATTTT	T-AB
HC1_Ctrl_AATCGGTGTTATCGGT-1	HC1	Ctrl	TRAV38-2DV8.TRAJ26.TRAC	CAYRDNYGQNFVF	TGTGCTTATAGGGATAACTATGGTCAGAATTTTGTCTTT	TRBV5-1.TRBJ1-1..TRBC1	CASSLGTLNTEAFF	TGCGCCAGCAGCTTAGGGACATTGAACACTGAAGCTTTCTTT	TRAV38-2DV8.TRAJ26.TRAC_TRBV5-1.TRBJ1-1..TRBC1	TGTGCTTATAGGGATAACTATGGTCAGAATTTTGTCTTT_TGCGCCAGCAGCTTAGGGACATTGAACACTGAAGCTTTCTTT	CAYRDNYGQNFVF_CASSLGTLNTEAFF	TRAV38-2DV8.TRAJ26.TRAC_TGTGCTTATAGGGATAACTATGGTCAGAATTTTGTCTTT_TRBV5-1.TRBJ1-1..TRBC1_TGCGCCAGCAGCTTAGGGACATTGAACACTGAAGCTTTCTTT	T-AB
HC1_Ctrl_AATCGGTTCAAACAAG-1	HC1	Ctrl	TRAV29DV5.TRAJ27.TRAC	CAAGANAGKSTF	TGTGCAGCAGGAGCTAATGCAGGCAAATCAACCTTT	TRBV11-3.TRBJ2-1..TRBC2	CASSSGLGWNEQFF	TGTGCCAGCAGCTCCGGGTTGGGGTGGAATGAGCAGTTCTTC	TRAV29DV5.TRAJ27.TRAC_TRBV11-3.TRBJ2-1..TRBC2	TGTGCAGCAGGAGCTAATGCAGGCAAATCAACCTTT_TGTGCCAGCAGCTCCGGGTTGGGGTGGAATGAGCAGTTCTTC	CAAGANAGKSTF_CASSSGLGWNEQFF	TRAV29DV5.TRAJ27.TRAC_TGTGCAGCAGGAGCTAATGCAGGCAAATCAACCTTT_TRBV11-3.TRBJ2-1..TRBC2_TGTGCCAGCAGCTCCGGGTTGGGGTGGAATGAGCAGTTCTTC	T-AB
HC1_Ctrl_AATCGGTTCATGTGGT-1	HC1	Ctrl	TRAV12-2.TRAJ41.TRAC	CAVVNSGYALNF	TGTGCCGTGGTAAATTCCGGGTATGCACTCAACTTC	TRBV24-1.TRBJ2-3.TRBD1.TRBC2	CATSDPTGGGTDTQYF	TGTGCCACCAGTGATCCGACAGGGGGAGGGACAGATACGCAGTATTTT	TRAV12-2.TRAJ41.TRAC_TRBV24-1.TRBJ2-3.TRBD1.TRBC2	TGTGCCGTGGTAAATTCCGGGTATGCACTCAACTTC_TGTGCCACCAGTGATCCGACAGGGGGAGGGACAGATACGCAGTATTTT	CAVVNSGYALNF_CATSDPTGGGTDTQYF	TRAV12-2.TRAJ41.TRAC_TGTGCCGTGGTAAATTCCGGGTATGCACTCAACTTC_TRBV24-1.TRBJ2-3.TRBD1.TRBC2_TGTGCCACCAGTGATCCGACAGGGGGAGGGACAGATACGCAGTATTTT	T-AB
HC1_Ctrl_ACACCAAAGTACGTAA-1	HC1	Ctrl	TRAV17.TRAJ58.TRAC	CATDAKETSGSRLTF	TGTGCTACGGACGCGAAAGAAACCAGTGGCTCTAGGTTGACCTTT				TRAV17.TRAJ58.TRAC_NA	TGTGCTACGGACGCGAAAGAAACCAGTGGCTCTAGGTTGACCTTT_NA	CATDAKETSGSRLTF_NA	TRAV17.TRAJ58.TRAC_TGTGCTACGGACGCGAAAGAAACCAGTGGCTCTAGGTTGACCTTT_NA_NA	T-AB
HC1_Ctrl_ACACCAAAGTGACTCT-1	HC1	Ctrl	TRAV38-2DV8.TRAJ44.TRAC	CAYRSFVGTGTASKLTF	TGTGCTTATAGGAGCTTCGTGGGGACCGGCACTGCCAGTAAACTCACCTTT	TRBV20-1.TRBJ2-4..TRBC2	CSARVRLAKNIQYF	TGCAGTGCTAGAGTTAGACTAGCCAAAAACATTCAGTACTTC	TRAV38-2DV8.TRAJ44.TRAC_TRBV20-1.TRBJ2-4..TRBC2	TGTGCTTATAGGAGCTTCGTGGGGACCGGCACTGCCAGTAAACTCACCTTT_TGCAGTGCTAGAGTTAGACTAGCCAAAAACATTCAGTACTTC	CAYRSFVGTGTASKLTF_CSARVRLAKNIQYF	TRAV38-2DV8.TRAJ44.TRAC_TGTGCTTATAGGAGCTTCGTGGGGACCGGCACTGCCAGTAAACTCACCTTT_TRBV20-1.TRBJ2-4..TRBC2_TGCAGTGCTAGAGTTAGACTAGCCAAAAACATTCAGTACTTC	T-AB
HC1_Ctrl_ACACCAAAGTTGAGAT-1	HC1	Ctrl				TRBV10-3.TRBJ2-2.TRBD1.TRBC2	CAIRREGGNTGELFF	TGTGCCATCAGAAGGGAGGGGGGGAACACCGGGGAGCTGTTTTTT	NA_TRBV10-3.TRBJ2-2.TRBD1.TRBC2	NA_TGTGCCATCAGAAGGGAGGGGGGGAACACCGGGGAGCTGTTTTTT	NA_CAIRREGGNTGELFF	NA_NA_TRBV10-3.TRBJ2-2.TRBD1.TRBC2_TGTGCCATCAGAAGGGAGGGGGGGAACACCGGGGAGCTGTTTTTT	T-AB
HC1_Ctrl_ACACCAACAACACCCG-1	HC1	Ctrl											T-AB
HC1_Ctrl_ACACCAACACCGGAAA-1	HC1	Ctrl				TRBV6-1.TRBJ1-1..TRBC1	CASSEVGGVDTEAFF	TGTGCCAGCAGTGAAGTAGGCGGGGTTGACACTGAAGCTTTCTTT	NA_TRBV6-1.TRBJ1-1..TRBC1	NA_TGTGCCAGCAGTGAAGTAGGCGGGGTTGACACTGAAGCTTTCTTT	NA_CASSEVGGVDTEAFF	NA_NA_TRBV6-1.TRBJ1-1..TRBC1_TGTGCCAGCAGTGAAGTAGGCGGGGTTGACACTGAAGCTTTCTTT	T-AB
HC1_Ctrl_ACACCAACATGCCCGA-1	HC1	Ctrl	TRAV6.TRAJ5.TRAC	CAPRGTGRRALTF	TGTGCTCCACGGGGGACGGGCAGGAGAGCACTTACTTTT	TRBV5-4.TRBJ2-7..TRBC2;TRBV7-9.TRBJ2-3..TRBC2	CASSGQTRYSYEQYF;CASSLVSRNTDTQYF	TGTGCCAGCAGCGGACAAACTAGATACTCCTACGAGCAGTACTTC;TGTGCCAGCAGCTTAGTATCCAGAAACACAGATACGCAGTATTTT	TRAV6.TRAJ5.TRAC_TRBV5-4.TRBJ2-7..TRBC2;TRBV7-9.TRBJ2-3..TRBC2	TGTGCTCCACGGGGGACGGGCAGGAGAGCACTTACTTTT_TGTGCCAGCAGCGGACAAACTAGATACTCCTACGAGCAGTACTTC;TGTGCCAGCAGCTTAGTATCCAGAAACACAGATACGCAGTATTTT	CAPRGTGRRALTF_CASSGQTRYSYEQYF;CASSLVSRNTDTQYF	TRAV6.TRAJ5.TRAC_TGTGCTCCACGGGGGACGGGCAGGAGAGCACTTACTTTT_TRBV5-4.TRBJ2-7..TRBC2;TRBV7-9.TRBJ2-3..TRBC2_TGTGCCAGCAGCGGACAAACTAGATACTCCTACGAGCAGTACTTC;TGTGCCAGCAGCTTAGTATCCAGAAACACAGATACGCAGTATTTT	T-AB
HC1_Ctrl_ACACCAAGTCTCCATC-1	HC1	Ctrl	TRAV6.TRAJ17.TRAC	CAHLKAAGNKLTF	TGTGCTCATCTCAAAGCTGCAGGCAACAAGCTAACTTTT	TRBV5-6.TRBJ2-2..TRBC2	CASSNPSGGSNTGELFF	TGTGCCAGCAGTAACCCTAGCGGGGGTTCGAACACCGGGGAGCTGTTTTTT	TRAV6.TRAJ17.TRAC_TRBV5-6.TRBJ2-2..TRBC2	TGTGCTCATCTCAAAGCTGCAGGCAACAAGCTAACTTTT_TGTGCCAGCAGTAACCCTAGCGGGGGTTCGAACACCGGGGAGCTGTTTTTT	CAHLKAAGNKLTF_CASSNPSGGSNTGELFF	TRAV6.TRAJ17.TRAC_TGTGCTCATCTCAAAGCTGCAGGCAACAAGCTAACTTTT_TRBV5-6.TRBJ2-2..TRBC2_TGTGCCAGCAGTAACCCTAGCGGGGGTTCGAACACCGGGGAGCTGTTTTTT	T-AB
HC1_Ctrl_ACACCAATCACCCGAG-1	HC1	Ctrl	TRAV8-3.TRAJ53.TRAC	CAVAGGSNYKLTF	TGTGCTGTGGCCGGAGGTAGCAACTATAAACTGACATTT	TRBV20-1.TRBJ1-1..TRBC1	CSANPRGDEAFF	TGCAGTGCTAACCCCCGCGGGGATGAAGCTTTCTTT	TRAV8-3.TRAJ53.TRAC_TRBV20-1.TRBJ1-1..TRBC1	TGTGCTGTGGCCGGAGGTAGCAACTATAAACTGACATTT_TGCAGTGCTAACCCCCGCGGGGATGAAGCTTTCTTT	CAVAGGSNYKLTF_CSANPRGDEAFF	TRAV8-3.TRAJ53.TRAC_TGTGCTGTGGCCGGAGGTAGCAACTATAAACTGACATTT_TRBV20-1.TRBJ1-1..TRBC1_TGCAGTGCTAACCCCCGCGGGGATGAAGCTTTCTTT	T-AB
HC1_Ctrl_ACACCAATCAGCACAT-1	HC1	Ctrl	TRAV8-1.TRAJ45.TRAC	CAVSGGGADGLTF	TGTGCCGTATCAGGAGGAGGTGCTGACGGACTCACCTTT	TRBV7-9.TRBJ1-1..TRBC1	CASSLPLGENTEAFF	TGTGCCAGCAGCTTACCGTTAGGGGAGAACACTGAAGCTTTCTTT	TRAV8-1.TRAJ45.TRAC_TRBV7-9.TRBJ1-1..TRBC1	TGTGCCGTATCAGGAGGAGGTGCTGACGGACTCACCTTT_TGTGCCAGCAGCTTACCGTTAGGGGAGAACACTGAAGCTTTCTTT	CAVSGGGADGLTF_CASSLPLGENTEAFF	TRAV8-1.TRAJ45.TRAC_TGTGCCGTATCAGGAGGAGGTGCTGACGGACTCACCTTT_TRBV7-9.TRBJ1-1..TRBC1_TGTGCCAGCAGCTTACCGTTAGGGGAGAACACTGAAGCTTTCTTT	T-AB
HC1_Ctrl_ACACCAATCATGTCCC-1	HC1	Ctrl	TRAV39.TRAJ58.TRAC	CAVDKETSGSRLTF	TGTGCCGTGGACAAAGAAACCAGTGGCTCTAGGTTGACCTTT	TRBV19.TRBJ2-6..TRBC2	CASSTRRYSGANVLTF	TGTGCCAGTAGTACGCGACGGTACTCTGGGGCCAACGTCCTGACTTTC	TRAV39.TRAJ58.TRAC_TRBV19.TRBJ2-6..TRBC2	TGTGCCGTGGACAAAGAAACCAGTGGCTCTAGGTTGACCTTT_TGTGCCAGTAGTACGCGACGGTACTCTGGGGCCAACGTCCTGACTTTC	CAVDKETSGSRLTF_CASSTRRYSGANVLTF	TRAV39.TRAJ58.TRAC_TGTGCCGTGGACAAAGAAACCAGTGGCTCTAGGTTGACCTTT_TRBV19.TRBJ2-6..TRBC2_TGTGCCAGTAGTACGCGACGGTACTCTGGGGCCAACGTCCTGACTTTC	T-AB
HC1_Ctrl_ACACCAATCTAACTGG-1	HC1	Ctrl	TRAV13-1.TRAJ52.TRAC;TRAV19.TRAJ43.TRAC	CAAKVWAGGTSYGKLTF;CALSEALRNNDMRF	TGTGCAGCAAAGGTTTGGGCTGGTGGTACTAGCTATGGAAAGCTGACATTT;TGTGCTCTGAGTGAGGCCCTGCGAAACAATGACATGCGCTTT	TRBV29-1.TRBJ2-5.TRBD1.TRBC2	CSVSRGQETQYF	TGCAGCGTGAGCAGGGGACAAGAGACCCAGTACTTC	TRAV13-1.TRAJ52.TRAC;TRAV19.TRAJ43.TRAC_TRBV29-1.TRBJ2-5.TRBD1.TRBC2	TGTGCAGCAAAGGTTTGGGCTGGTGGTACTAGCTATGGAAAGCTGACATTT;TGTGCTCTGAGTGAGGCCCTGCGAAACAATGACATGCGCTTT_TGCAGCGTGAGCAGGGGACAAGAGACCCAGTACTTC	CAAKVWAGGTSYGKLTF;CALSEALRNNDMRF_CSVSRGQETQYF	TRAV13-1.TRAJ52.TRAC;TRAV19.TRAJ43.TRAC_TGTGCAGCAAAGGTTTGGGCTGGTGGTACTAGCTATGGAAAGCTGACATTT;TGTGCTCTGAGTGAGGCCCTGCGAAACAATGACATGCGCTTT_TRBV29-1.TRBJ2-5.TRBD1.TRBC2_TGCAGCGTGAGCAGGGGACAAGAGACCCAGTACTTC	T-AB
HC1_Ctrl_ACACCAATCTGCGGCA-1	HC1	Ctrl	TRAV8-2.TRAJ45.TRAC	CVVRGSGGGADGLTF	TGTGTTGTGAGGGGGTCAGGAGGAGGTGCTGACGGACTCACCTTT	TRBV2.TRBJ2-3..TRBC2	CASSGGRYEGDTQYF	TGTGCCAGCAGTGGTGGGCGCTACGAAGGGGATACGCAGTATTTT	TRAV8-2.TRAJ45.TRAC_TRBV2.TRBJ2-3..TRBC2	TGTGTTGTGAGGGGGTCAGGAGGAGGTGCTGACGGACTCACCTTT_TGTGCCAGCAGTGGTGGGCGCTACGAAGGGGATACGCAGTATTTT	CVVRGSGGGADGLTF_CASSGGRYEGDTQYF	TRAV8-2.TRAJ45.TRAC_TGTGTTGTGAGGGGGTCAGGAGGAGGTGCTGACGGACTCACCTTT_TRBV2.TRBJ2-3..TRBC2_TGTGCCAGCAGTGGTGGGCGCTACGAAGGGGATACGCAGTATTTT	T-AB
HC1_Ctrl_ACACCCTAGACTAAGT-1	HC1	Ctrl	TRAV38-2DV8.TRAJ57.TRAC;TRAV19.TRAJ48.TRAC	CAYRSTQGGSEKLVF;CALSDPSNFGNEKLTF	TGTGCTTATAGGAGCACGCAGGGCGGATCTGAAAAGCTGGTCTTT;TGTGCTCTGAGTGATCCTTCTAACTTTGGAAATGAGAAATTAACCTTT	TRBV5-5.TRBJ2-3..TRBC2	CASSRTLGTDTQYF	TGTGCCAGCAGCCGGACACTCGGCACAGATACGCAGTATTTT	TRAV38-2DV8.TRAJ57.TRAC;TRAV19.TRAJ48.TRAC_TRBV5-5.TRBJ2-3..TRBC2	TGTGCTTATAGGAGCACGCAGGGCGGATCTGAAAAGCTGGTCTTT;TGTGCTCTGAGTGATCCTTCTAACTTTGGAAATGAGAAATTAACCTTT_TGTGCCAGCAGCCGGACACTCGGCACAGATACGCAGTATTTT	CAYRSTQGGSEKLVF;CALSDPSNFGNEKLTF_CASSRTLGTDTQYF	TRAV38-2DV8.TRAJ57.TRAC;TRAV19.TRAJ48.TRAC_TGTGCTTATAGGAGCACGCAGGGCGGATCTGAAAAGCTGGTCTTT;TGTGCTCTGAGTGATCCTTCTAACTTTGGAAATGAGAAATTAACCTTT_TRBV5-5.TRBJ2-3..TRBC2_TGTGCCAGCAGCCGGACACTCGGCACAGATACGCAGTATTTT	T-AB
HC1_Ctrl_ACACCCTAGCGATATA-1	HC1	Ctrl											T-AB
HC1_Ctrl_ACACCCTAGTACGACG-1	HC1	Ctrl	TRAV9-2.TRAJ42.TRAC	CALPNYGGSQGNLIF	TGTGCTCTGCCGAATTATGGAGGAAGCCAAGGAAATCTCATCTTT	TRBV2.TRBJ1-5..TRBC1	CASSDGFAGQSNQPQHF	TGTGCCAGCAGTGACGGATTTGCGGGGCAGAGCAATCAGCCCCAGCATTTT	TRAV9-2.TRAJ42.TRAC_TRBV2.TRBJ1-5..TRBC1	TGTGCTCTGCCGAATTATGGAGGAAGCCAAGGAAATCTCATCTTT_TGTGCCAGCAGTGACGGATTTGCGGGGCAGAGCAATCAGCCCCAGCATTTT	CALPNYGGSQGNLIF_CASSDGFAGQSNQPQHF	TRAV9-2.TRAJ42.TRAC_TGTGCTCTGCCGAATTATGGAGGAAGCCAAGGAAATCTCATCTTT_TRBV2.TRBJ1-5..TRBC1_TGTGCCAGCAGTGACGGATTTGCGGGGCAGAGCAATCAGCCCCAGCATTTT	T-AB
HC1_Ctrl_ACACCCTAGTTCCACA-1	HC1	Ctrl	TRAV8-3.TRAJ39.TRAC	CAVGPNNAGNMLTF	TGTGCTGTGGGCCCAAATAATGCAGGCAACATGCTCACCTTT	TRBV20-1.TRBJ2-1..TRBC2	CSARGTPYNEQFF	TGCAGTGCTAGAGGTACGCCCTACAATGAGCAGTTCTTC	TRAV8-3.TRAJ39.TRAC_TRBV20-1.TRBJ2-1..TRBC2	TGTGCTGTGGGCCCAAATAATGCAGGCAACATGCTCACCTTT_TGCAGTGCTAGAGGTACGCCCTACAATGAGCAGTTCTTC	CAVGPNNAGNMLTF_CSARGTPYNEQFF	TRAV8-3.TRAJ39.TRAC_TGTGCTGTGGGCCCAAATAATGCAGGCAACATGCTCACCTTT_TRBV20-1.TRBJ2-1..TRBC2_TGCAGTGCTAGAGGTACGCCCTACAATGAGCAGTTCTTC	T-AB
HC1_Ctrl_ACACCCTCAATCTACG-1	HC1	Ctrl	TRAV36DV7.TRAJ57.TRAC	CAVTQGGSEKLVF	TGTGCAGTTACTCAGGGCGGATCTGAAAAGCTGGTCTTT	TRBV27.TRBJ1-1..TRBC1	CASSIGFLNTEAFF	TGTGCCAGCAGTATAGGGTTCCTGAACACTGAAGCTTTCTTT	TRAV36DV7.TRAJ57.TRAC_TRBV27.TRBJ1-1..TRBC1	TGTGCAGTTACTCAGGGCGGATCTGAAAAGCTGGTCTTT_TGTGCCAGCAGTATAGGGTTCCTGAACACTGAAGCTTTCTTT	CAVTQGGSEKLVF_CASSIGFLNTEAFF	TRAV36DV7.TRAJ57.TRAC_TGTGCAGTTACTCAGGGCGGATCTGAAAAGCTGGTCTTT_TRBV27.TRBJ1-1..TRBC1_TGTGCCAGCAGTATAGGGTTCCTGAACACTGAAGCTTTCTTT	T-AB
HC1_Ctrl_ACACCCTCACAACGTT-1	HC1	Ctrl	TRAV29DV5.TRAJ27.TRAC	CAASANAGKSTF	TGTGCAGCAAGCGCCAATGCAGGCAAATCAACCTTT	TRBV12-3.TRBJ2-3..TRBC2	CASSKTSGRMGSTDTQYF	TGTGCCAGCAGTAAGACTAGCGGGAGAATGGGAAGCACAGATACGCAGTATTTT	TRAV29DV5.TRAJ27.TRAC_TRBV12-3.TRBJ2-3..TRBC2	TGTGCAGCAAGCGCCAATGCAGGCAAATCAACCTTT_TGTGCCAGCAGTAAGACTAGCGGGAGAATGGGAAGCACAGATACGCAGTATTTT	CAASANAGKSTF_CASSKTSGRMGSTDTQYF	TRAV29DV5.TRAJ27.TRAC_TGTGCAGCAAGCGCCAATGCAGGCAAATCAACCTTT_TRBV12-3.TRBJ2-3..TRBC2_TGTGCCAGCAGTAAGACTAGCGGGAGAATGGGAAGCACAGATACGCAGTATTTT	T-AB
HC1_Ctrl_ACACCCTCACAGGCCT-1	HC1	Ctrl	TRAV3.TRAJ22.TRAC;TRAV8-1.TRAJ6.TRAC	CAVRDISSGSARQLTF;CAVNAGDLRSGGSYIPTF	TGTGCTGTGAGAGACATTTCTTCTGGTTCTGCAAGGCAACTGACCTTT;TGTGCCGTGAATGCAGGCGATCTGAGATCAGGAGGAAGCTACATACCTACATTT	TRBV6-4.TRBJ1-2..TRBC1	CASSGGVGYTF	TGTGCCAGCAGTGGGGGGGTTGGCTACACCTTC	TRAV3.TRAJ22.TRAC;TRAV8-1.TRAJ6.TRAC_TRBV6-4.TRBJ1-2..TRBC1	TGTGCTGTGAGAGACATTTCTTCTGGTTCTGCAAGGCAACTGACCTTT;TGTGCCGTGAATGCAGGCGATCTGAGATCAGGAGGAAGCTACATACCTACATTT_TGTGCCAGCAGTGGGGGGGTTGGCTACACCTTC	CAVRDISSGSARQLTF;CAVNAGDLRSGGSYIPTF_CASSGGVGYTF	TRAV3.TRAJ22.TRAC;TRAV8-1.TRAJ6.TRAC_TGTGCTGTGAGAGACATTTCTTCTGGTTCTGCAAGGCAACTGACCTTT;TGTGCCGTGAATGCAGGCGATCTGAGATCAGGAGGAAGCTACATACCTACATTT_TRBV6-4.TRBJ1-2..TRBC1_TGTGCCAGCAGTGGGGGGGTTGGCTACACCTTC	T-AB
HC1_Ctrl_ACACCCTCAGACGCAA-1	HC1	Ctrl	TRAV12-1.TRAJ15.TRAC	CVVNIQAGTALIF	TGTGTGGTGAACATCCAGGCAGGAACTGCTCTGATCTTT	TRBV2.TRBJ1-2..TRBC1	CASTWDPGYGYTF	TGTGCCAGCACTTGGGACCCAGGCTATGGCTACACCTTC	TRAV12-1.TRAJ15.TRAC_TRBV2.TRBJ1-2..TRBC1	TGTGTGGTGAACATCCAGGCAGGAACTGCTCTGATCTTT_TGTGCCAGCACTTGGGACCCAGGCTATGGCTACACCTTC	CVVNIQAGTALIF_CASTWDPGYGYTF	TRAV12-1.TRAJ15.TRAC_TGTGTGGTGAACATCCAGGCAGGAACTGCTCTGATCTTT_TRBV2.TRBJ1-2..TRBC1_TGTGCCAGCACTTGGGACCCAGGCTATGGCTACACCTTC	T-AB
HC1_Ctrl_ACACCCTCAGTCACTA-1	HC1	Ctrl	TRAV3.TRAJ20.TRAC;TRAV4.TRAJ8.TRAC	CAVRDINYDYKLSF;CLVGSPMNTGFQKLVF	TGTGCTGTGAGAGACATAAACTACGACTACAAGCTCAGCTTT;TGCCTCGTGGGATCCCCGATGAACACAGGCTTTCAGAAACTTGTATTT	TRBV6-5.TRBJ2-6..TRBC2	CASRSSGLASGANVLTF	TGTGCCAGCAGGAGTAGCGGGTTAGCCTCTGGGGCCAACGTCCTGACTTTC	TRAV3.TRAJ20.TRAC;TRAV4.TRAJ8.TRAC_TRBV6-5.TRBJ2-6..TRBC2	TGTGCTGTGAGAGACATAAACTACGACTACAAGCTCAGCTTT;TGCCTCGTGGGATCCCCGATGAACACAGGCTTTCAGAAACTTGTATTT_TGTGCCAGCAGGAGTAGCGGGTTAGCCTCTGGGGCCAACGTCCTGACTTTC	CAVRDINYDYKLSF;CLVGSPMNTGFQKLVF_CASRSSGLASGANVLTF	TRAV3.TRAJ20.TRAC;TRAV4.TRAJ8.TRAC_TGTGCTGTGAGAGACATAAACTACGACTACAAGCTCAGCTTT;TGCCTCGTGGGATCCCCGATGAACACAGGCTTTCAGAAACTTGTATTT_TRBV6-5.TRBJ2-6..TRBC2_TGTGCCAGCAGGAGTAGCGGGTTAGCCTCTGGGGCCAACGTCCTGACTTTC	T-AB
HC1_Ctrl_ACACCCTGTAAGGGCT-1	HC1	Ctrl	TRAV17.TRAJ40.TRAC	CATDISGTYKYIF	TGTGCTACGGACATATCAGGAACCTACAAATACATCTTT	TRBV20-1.TRBJ2-3..TRBC2	CSATQGVATDTQYF	TGCAGTGCCACCCAGGGAGTGGCCACAGATACGCAGTATTTT	TRAV17.TRAJ40.TRAC_TRBV20-1.TRBJ2-3..TRBC2	TGTGCTACGGACATATCAGGAACCTACAAATACATCTTT_TGCAGTGCCACCCAGGGAGTGGCCACAGATACGCAGTATTTT	CATDISGTYKYIF_CSATQGVATDTQYF	TRAV17.TRAJ40.TRAC_TGTGCTACGGACATATCAGGAACCTACAAATACATCTTT_TRBV20-1.TRBJ2-3..TRBC2_TGCAGTGCCACCCAGGGAGTGGCCACAGATACGCAGTATTTT	T-AB
HC1_Ctrl_ACACCCTGTACGAAAT-1	HC1	Ctrl	TRAV3.TRAJ26.TRAC	CAVRSNYGQNFVF	TGTGCTGTGAGGTCCAACTATGGTCAGAATTTTGTCTTT	TRBV20-1.TRBJ2-7..TRBC2	CSASYPGTSEQYF	TGCAGTGCTAGTTACCCCGGTACATCGGAGCAGTACTTC	TRAV3.TRAJ26.TRAC_TRBV20-1.TRBJ2-7..TRBC2	TGTGCTGTGAGGTCCAACTATGGTCAGAATTTTGTCTTT_TGCAGTGCTAGTTACCCCGGTACATCGGAGCAGTACTTC	CAVRSNYGQNFVF_CSASYPGTSEQYF	TRAV3.TRAJ26.TRAC_TGTGCTGTGAGGTCCAACTATGGTCAGAATTTTGTCTTT_TRBV20-1.TRBJ2-7..TRBC2_TGCAGTGCTAGTTACCCCGGTACATCGGAGCAGTACTTC	T-AB
HC1_Ctrl_ACACCCTGTAGTAGTA-1	HC1	Ctrl	TRAV2.TRAJ8.TRAC	CAVLGMNTGFQKLVF	TGTGCTGTTTTGGGCATGAACACAGGCTTTCAGAAACTTGTATTT	TRBV7-8.TRBJ2-7..TRBC2	CASSPRTSGGGGSYEQYF	TGTGCCAGCAGCCCCCGGACTAGCGGGGGCGGGGGCTCCTACGAGCAGTACTTC	TRAV2.TRAJ8.TRAC_TRBV7-8.TRBJ2-7..TRBC2	TGTGCTGTTTTGGGCATGAACACAGGCTTTCAGAAACTTGTATTT_TGTGCCAGCAGCCCCCGGACTAGCGGGGGCGGGGGCTCCTACGAGCAGTACTTC	CAVLGMNTGFQKLVF_CASSPRTSGGGGSYEQYF	TRAV2.TRAJ8.TRAC_TGTGCTGTTTTGGGCATGAACACAGGCTTTCAGAAACTTGTATTT_TRBV7-8.TRBJ2-7..TRBC2_TGTGCCAGCAGCCCCCGGACTAGCGGGGGCGGGGGCTCCTACGAGCAGTACTTC	T-AB
HC1_Ctrl_ACACCCTGTGAGGGTT-1	HC1	Ctrl	TRAV19.TRAJ49.TRAC	CALSEQNTGNQFYF	TGTGCTCTGAGTGAGCAGAACACCGGTAACCAGTTCTATTTT	TRBV7-8.TRBJ2-3..TRBC2	CASSSTGQPTDTQYF	TGTGCCAGCAGCTCCACGGGACAACCCACAGATACGCAGTATTTT	TRAV19.TRAJ49.TRAC_TRBV7-8.TRBJ2-3..TRBC2	TGTGCTCTGAGTGAGCAGAACACCGGTAACCAGTTCTATTTT_TGTGCCAGCAGCTCCACGGGACAACCCACAGATACGCAGTATTTT	CALSEQNTGNQFYF_CASSSTGQPTDTQYF	TRAV19.TRAJ49.TRAC_TGTGCTCTGAGTGAGCAGAACACCGGTAACCAGTTCTATTTT_TRBV7-8.TRBJ2-3..TRBC2_TGTGCCAGCAGCTCCACGGGACAACCCACAGATACGCAGTATTTT	T-AB
HC1_Ctrl_ACACCCTGTGGCAAAC-1	HC1	Ctrl	TRAV8-4.TRAJ22.TRAC	CAVSPSGSARQLTF	TGTGCTGTGAGCCCTTCTGGTTCTGCAAGGCAACTGACCTTT	TRBV6-3.TRBJ2-3..TRBC2;TRBV12-4.TRBJ1-3.TRBD1.TRBC1	CASSSAGVGTDTQYF;CASIITSQGAIGNTIYF	TGTGCCAGCAGTTCAGCAGGGGTTGGAACAGATACGCAGTATTTT;TGTGCCAGCATCATCACGTCGCAGGGGGCAATTGGAAACACCATATATTTT	TRAV8-4.TRAJ22.TRAC_TRBV6-3.TRBJ2-3..TRBC2;TRBV12-4.TRBJ1-3.TRBD1.TRBC1	TGTGCTGTGAGCCCTTCTGGTTCTGCAAGGCAACTGACCTTT_TGTGCCAGCAGTTCAGCAGGGGTTGGAACAGATACGCAGTATTTT;TGTGCCAGCATCATCACGTCGCAGGGGGCAATTGGAAACACCATATATTTT	CAVSPSGSARQLTF_CASSSAGVGTDTQYF;CASIITSQGAIGNTIYF	TRAV8-4.TRAJ22.TRAC_TGTGCTGTGAGCCCTTCTGGTTCTGCAAGGCAACTGACCTTT_TRBV6-3.TRBJ2-3..TRBC2;TRBV12-4.TRBJ1-3.TRBD1.TRBC1_TGTGCCAGCAGTTCAGCAGGGGTTGGAACAGATACGCAGTATTTT;TGTGCCAGCATCATCACGTCGCAGGGGGCAATTGGAAACACCATATATTTT	T-AB
HC1_Ctrl_ACACCCTGTTGGAGGT-1	HC1	Ctrl				TRBV19.TRBJ2-3..TRBC2	CASSIGPSAGTDTQYF	TGTGCCAGTAGTATTGGTCCCAGCGCTGGCACAGATACGCAGTATTTT	NA_TRBV19.TRBJ2-3..TRBC2	NA_TGTGCCAGTAGTATTGGTCCCAGCGCTGGCACAGATACGCAGTATTTT	NA_CASSIGPSAGTDTQYF	NA_NA_TRBV19.TRBJ2-3..TRBC2_TGTGCCAGTAGTATTGGTCCCAGCGCTGGCACAGATACGCAGTATTTT	T-AB
HC1_Ctrl_ACACCCTGTTGTCTTT-1	HC1	Ctrl											T-AB
HC1_Ctrl_ACACCCTTCCAGATCA-1	HC1	Ctrl	TRAV12-2.TRAJ27.TRAC	CAVTGNAGKSTF	TGTGCCGTGACGGGCAATGCAGGCAAATCAACCTTT	TRBV27.TRBJ2-7..TRBC2	CASSFGTDLEQYF	TGTGCCAGCAGTTTTGGGACCGACCTGGAGCAGTACTTC	TRAV12-2.TRAJ27.TRAC_TRBV27.TRBJ2-7..TRBC2	TGTGCCGTGACGGGCAATGCAGGCAAATCAACCTTT_TGTGCCAGCAGTTTTGGGACCGACCTGGAGCAGTACTTC	CAVTGNAGKSTF_CASSFGTDLEQYF	TRAV12-2.TRAJ27.TRAC_TGTGCCGTGACGGGCAATGCAGGCAAATCAACCTTT_TRBV27.TRBJ2-7..TRBC2_TGTGCCAGCAGTTTTGGGACCGACCTGGAGCAGTACTTC	T-AB
HC1_Ctrl_ACACCGGAGTGGTAGC-1	HC1	Ctrl	TRAV9-2.TRAJ37.TRAC	CALSNTGKLIF	TGTGCTCTTAGCAACACAGGCAAACTAATCTTT	TRBV7-6.TRBJ1-1..TRBC1	CASSSRRDRRGAFF	TGTGCCAGCAGCTCGCGCCGGGACAGGCGAGGGGCTTTCTTT	TRAV9-2.TRAJ37.TRAC_TRBV7-6.TRBJ1-1..TRBC1	TGTGCTCTTAGCAACACAGGCAAACTAATCTTT_TGTGCCAGCAGCTCGCGCCGGGACAGGCGAGGGGCTTTCTTT	CALSNTGKLIF_CASSSRRDRRGAFF	TRAV9-2.TRAJ37.TRAC_TGTGCTCTTAGCAACACAGGCAAACTAATCTTT_TRBV7-6.TRBJ1-1..TRBC1_TGTGCCAGCAGCTCGCGCCGGGACAGGCGAGGGGCTTTCTTT	T-AB
HC1_Ctrl_ACACCGGAGTGGTCCC-1	HC1	Ctrl	TRAV6.TRAJ30.TRAC	CALTYMNRDDKIIF	TGTGCTCTTACTTACATGAACAGAGATGACAAGATCATCTTT	TRBV19.TRBJ2-5..TRBC2	CASSIGAGEETQYF	TGTGCCAGTAGTATAGGGGCCGGGGAGGAGACCCAGTACTTC	TRAV6.TRAJ30.TRAC_TRBV19.TRBJ2-5..TRBC2	TGTGCTCTTACTTACATGAACAGAGATGACAAGATCATCTTT_TGTGCCAGTAGTATAGGGGCCGGGGAGGAGACCCAGTACTTC	CALTYMNRDDKIIF_CASSIGAGEETQYF	TRAV6.TRAJ30.TRAC_TGTGCTCTTACTTACATGAACAGAGATGACAAGATCATCTTT_TRBV19.TRBJ2-5..TRBC2_TGTGCCAGTAGTATAGGGGCCGGGGAGGAGACCCAGTACTTC	T-AB
HC1_Ctrl_ACACCGGCACCAGTTA-1	HC1	Ctrl	TRAV29DV5.TRAJ42.TRAC	CAARSQGNLIF	TGTGCAGCAAGAAGCCAAGGAAATCTCATCTTT	TRBV11-1.TRBJ2-7..TRBC2	CASSLTGGRNPYEQYF	TGTGCCAGCAGCTTAACGGGGGGACGAAACCCCTACGAGCAGTACTTC	TRAV29DV5.TRAJ42.TRAC_TRBV11-1.TRBJ2-7..TRBC2	TGTGCAGCAAGAAGCCAAGGAAATCTCATCTTT_TGTGCCAGCAGCTTAACGGGGGGACGAAACCCCTACGAGCAGTACTTC	CAARSQGNLIF_CASSLTGGRNPYEQYF	TRAV29DV5.TRAJ42.TRAC_TGTGCAGCAAGAAGCCAAGGAAATCTCATCTTT_TRBV11-1.TRBJ2-7..TRBC2_TGTGCCAGCAGCTTAACGGGGGGACGAAACCCCTACGAGCAGTACTTC	T-AB
HC1_Ctrl_ACACCGGCACCCATGG-1	HC1	Ctrl	TRAV17.TRAJ35.TRAC	CATLGFGNVLHC	TGTGCTACCTTAGGCTTTGGGAATGTGCTGCATTGC	TRBV6-6.TRBJ2-5..TRBC2	CASRRGAGETQYF	TGTGCCAGCAGGAGGGGGGCGGGGGAGACCCAGTACTTC	TRAV17.TRAJ35.TRAC_TRBV6-6.TRBJ2-5..TRBC2	TGTGCTACCTTAGGCTTTGGGAATGTGCTGCATTGC_TGTGCCAGCAGGAGGGGGGCGGGGGAGACCCAGTACTTC	CATLGFGNVLHC_CASRRGAGETQYF	TRAV17.TRAJ35.TRAC_TGTGCTACCTTAGGCTTTGGGAATGTGCTGCATTGC_TRBV6-6.TRBJ2-5..TRBC2_TGTGCCAGCAGGAGGGGGGCGGGGGAGACCCAGTACTTC	T-AB
HC1_Ctrl_ACACCGGCATACGCTA-1	HC1	Ctrl	TRAV8-3.TRAJ6.TRAC	CAVGGGSYIPTF	TGTGCTGTGGGGGGAGGAAGCTACATACCTACATTT	TRBV10-1.TRBJ2-3..TRBC2	CASSPDGSSTDTQYF	TGCGCCAGCAGTCCTGACGGGTCTAGCACAGATACGCAGTATTTT	TRAV8-3.TRAJ6.TRAC_TRBV10-1.TRBJ2-3..TRBC2	TGTGCTGTGGGGGGAGGAAGCTACATACCTACATTT_TGCGCCAGCAGTCCTGACGGGTCTAGCACAGATACGCAGTATTTT	CAVGGGSYIPTF_CASSPDGSSTDTQYF	TRAV8-3.TRAJ6.TRAC_TGTGCTGTGGGGGGAGGAAGCTACATACCTACATTT_TRBV10-1.TRBJ2-3..TRBC2_TGCGCCAGCAGTCCTGACGGGTCTAGCACAGATACGCAGTATTTT	T-AB
HC1_Ctrl_ACACCGGGTTACTGAC-1	HC1	Ctrl	TRAV8-4.TRAJ30.TRAC	CAVTKGNRDDKIIF	TGTGCTGTGACCAAGGGGAACAGAGATGACAAGATCATCTTT	TRBV27.TRBJ2-7.TRBD1.TRBC2	CASSFSGRGSEQYF	TGTGCCAGCAGTTTCTCGGGGAGAGGGAGCGAGCAGTACTTC	TRAV8-4.TRAJ30.TRAC_TRBV27.TRBJ2-7.TRBD1.TRBC2	TGTGCTGTGACCAAGGGGAACAGAGATGACAAGATCATCTTT_TGTGCCAGCAGTTTCTCGGGGAGAGGGAGCGAGCAGTACTTC	CAVTKGNRDDKIIF_CASSFSGRGSEQYF	TRAV8-4.TRAJ30.TRAC_TGTGCTGTGACCAAGGGGAACAGAGATGACAAGATCATCTTT_TRBV27.TRBJ2-7.TRBD1.TRBC2_TGTGCCAGCAGTTTCTCGGGGAGAGGGAGCGAGCAGTACTTC	T-AB
HC1_Ctrl_ACACCGGTCGATCCCT-1	HC1	Ctrl	TRAV29DV5.TRAJ26.TRAC	CAASVGNYGQNFVF	TGTGCAGCAAGCGTCGGTAACTATGGTCAGAATTTTGTCTTT	TRBV5-4.TRBJ1-2.TRBD1.TRBC1	CASTIAGTGANYGYTF	TGTGCCAGCACCATCGCCGGGACAGGGGCTAACTATGGCTACACCTTC	TRAV29DV5.TRAJ26.TRAC_TRBV5-4.TRBJ1-2.TRBD1.TRBC1	TGTGCAGCAAGCGTCGGTAACTATGGTCAGAATTTTGTCTTT_TGTGCCAGCACCATCGCCGGGACAGGGGCTAACTATGGCTACACCTTC	CAASVGNYGQNFVF_CASTIAGTGANYGYTF	TRAV29DV5.TRAJ26.TRAC_TGTGCAGCAAGCGTCGGTAACTATGGTCAGAATTTTGTCTTT_TRBV5-4.TRBJ1-2.TRBD1.TRBC1_TGTGCCAGCACCATCGCCGGGACAGGGGCTAACTATGGCTACACCTTC	T-AB
HC1_Ctrl_ACACCGGTCGCGCCAA-1	HC1	Ctrl	TRAV12-3.TRAJ42.TRAC	CAMSASYGGSQGNLIF	TGTGCAATGAGCGCGAGTTATGGAGGAAGCCAAGGAAATCTCATCTTT				TRAV12-3.TRAJ42.TRAC_NA	TGTGCAATGAGCGCGAGTTATGGAGGAAGCCAAGGAAATCTCATCTTT_NA	CAMSASYGGSQGNLIF_NA	TRAV12-3.TRAJ42.TRAC_TGTGCAATGAGCGCGAGTTATGGAGGAAGCCAAGGAAATCTCATCTTT_NA_NA	T-AB
HC1_Ctrl_ACACCGGTCGTTTAGG-1	HC1	Ctrl	TRAV29DV5.TRAJ40.TRAC	CAASAARGSGTYKYIF	TGTGCAGCAAGCGCCGCCAGGGGCTCAGGAACCTACAAATACATCTTT	TRBV15.TRBJ2-1..TRBC2	CATSRVVGAYNEQFF	TGTGCCACCAGCAGAGTGGTGGGAGCCTACAATGAGCAGTTCTTC	TRAV29DV5.TRAJ40.TRAC_TRBV15.TRBJ2-1..TRBC2	TGTGCAGCAAGCGCCGCCAGGGGCTCAGGAACCTACAAATACATCTTT_TGTGCCACCAGCAGAGTGGTGGGAGCCTACAATGAGCAGTTCTTC	CAASAARGSGTYKYIF_CATSRVVGAYNEQFF	TRAV29DV5.TRAJ40.TRAC_TGTGCAGCAAGCGCCGCCAGGGGCTCAGGAACCTACAAATACATCTTT_TRBV15.TRBJ2-1..TRBC2_TGTGCCACCAGCAGAGTGGTGGGAGCCTACAATGAGCAGTTCTTC	T-AB
HC1_Ctrl_ACACCGGTCTGTACGA-1	HC1	Ctrl				TRBV20-1.TRBJ1-2.TRBD1.TRBC1	CSAREAGTGTNYGYTF	TGCAGTGCTAGAGAGGCCGGGACAGGGACTAACTATGGCTACACCTTC	NA_TRBV20-1.TRBJ1-2.TRBD1.TRBC1	NA_TGCAGTGCTAGAGAGGCCGGGACAGGGACTAACTATGGCTACACCTTC	NA_CSAREAGTGTNYGYTF	NA_NA_TRBV20-1.TRBJ1-2.TRBD1.TRBC1_TGCAGTGCTAGAGAGGCCGGGACAGGGACTAACTATGGCTACACCTTC	T-AB
HC1_Ctrl_ACACTGAAGCTAACTC-1	HC1	Ctrl	TRAV20.TRAJ48.TRAC	CAVRPFNFGNEKLTF	TGTGCTGTGCGGCCATTTAACTTTGGAAATGAGAAATTAACCTTT	TRBV27.TRBJ2-4..TRBC2	CASADRVLAKNIQYF	TGTGCCAGCGCAGACAGAGTTCTGGCCAAAAACATTCAGTACTTC	TRAV20.TRAJ48.TRAC_TRBV27.TRBJ2-4..TRBC2	TGTGCTGTGCGGCCATTTAACTTTGGAAATGAGAAATTAACCTTT_TGTGCCAGCGCAGACAGAGTTCTGGCCAAAAACATTCAGTACTTC	CAVRPFNFGNEKLTF_CASADRVLAKNIQYF	TRAV20.TRAJ48.TRAC_TGTGCTGTGCGGCCATTTAACTTTGGAAATGAGAAATTAACCTTT_TRBV27.TRBJ2-4..TRBC2_TGTGCCAGCGCAGACAGAGTTCTGGCCAAAAACATTCAGTACTTC	T-AB
HC1_Ctrl_ACACTGAAGTAGTGCG-1	HC1	Ctrl	TRAV8-3.TRAJ43.TRAC;TRAV22.TRAJ45.TRAC	CAVGINNNDMRF;CAVGGGADGLTF	TGTGCTGTGGGTATTAATAACAATGACATGCGCTTT;TGTGCTGTGGGAGGAGGTGCTGACGGACTCACCTTT	TRBV18.TRBJ2-2..TRBC2	CASSGIYGSAAGELFF	TGTGCCAGCTCAGGAATATACGGGTCGGCGGCCGGGGAGCTGTTTTTT	TRAV8-3.TRAJ43.TRAC;TRAV22.TRAJ45.TRAC_TRBV18.TRBJ2-2..TRBC2	TGTGCTGTGGGTATTAATAACAATGACATGCGCTTT;TGTGCTGTGGGAGGAGGTGCTGACGGACTCACCTTT_TGTGCCAGCTCAGGAATATACGGGTCGGCGGCCGGGGAGCTGTTTTTT	CAVGINNNDMRF;CAVGGGADGLTF_CASSGIYGSAAGELFF	TRAV8-3.TRAJ43.TRAC;TRAV22.TRAJ45.TRAC_TGTGCTGTGGGTATTAATAACAATGACATGCGCTTT;TGTGCTGTGGGAGGAGGTGCTGACGGACTCACCTTT_TRBV18.TRBJ2-2..TRBC2_TGTGCCAGCTCAGGAATATACGGGTCGGCGGCCGGGGAGCTGTTTTTT	T-AB
HC1_Ctrl_ACACTGAAGTTCGCGC-1	HC1	Ctrl	TRAV13-2.TRAJ7.TRAC	CAENTGDGGNNRLAF	TGTGCAGAGAATACGGGTGATGGTGGGAACAACAGACTCGCTTTT	TRBV2.TRBJ2-7..TRBC2	CASRQDYEQYF	TGTGCCAGCAGGCAGGACTACGAGCAGTACTTC	TRAV13-2.TRAJ7.TRAC_TRBV2.TRBJ2-7..TRBC2	TGTGCAGAGAATACGGGTGATGGTGGGAACAACAGACTCGCTTTT_TGTGCCAGCAGGCAGGACTACGAGCAGTACTTC	CAENTGDGGNNRLAF_CASRQDYEQYF	TRAV13-2.TRAJ7.TRAC_TGTGCAGAGAATACGGGTGATGGTGGGAACAACAGACTCGCTTTT_TRBV2.TRBJ2-7..TRBC2_TGTGCCAGCAGGCAGGACTACGAGCAGTACTTC	T-AB
HC1_Ctrl_ACACTGACAAAGGTGC-1	HC1	Ctrl				TRBV3-1.TRBJ1-2..TRBC1	CASSQRESRGYTF	TGTGCCAGCAGCCAAAGGGAGAGCCGGGGCTACACCTTC	NA_TRBV3-1.TRBJ1-2..TRBC1	NA_TGTGCCAGCAGCCAAAGGGAGAGCCGGGGCTACACCTTC	NA_CASSQRESRGYTF	NA_NA_TRBV3-1.TRBJ1-2..TRBC1_TGTGCCAGCAGCCAAAGGGAGAGCCGGGGCTACACCTTC	T-AB
HC1_Ctrl_ACACTGACACGAAAGC-1	HC1	Ctrl	TRAV38-2DV8.TRAJ53.TRAC	CALIGSLGSGGSNYKLTF	TGTGCCCTTATAGGAAGCCTAGGGAGTGGAGGTAGCAACTATAAACTGACATTT	TRBV4-1.TRBJ1-1..TRBC1;TRBV4-1.TRBJ2-2.TRBD1.TRBC2	CASSQGLSRTGNTEAFF;CASSPSWTGWGGELFF	TGCGCCAGCAGCCAAGGATTGAGCAGGACGGGGAACACTGAAGCTTTCTTT;TGCGCCAGCAGCCCCTCCTGGACAGGGTGGGGCGGGGAGCTGTTTTTT	TRAV38-2DV8.TRAJ53.TRAC_TRBV4-1.TRBJ1-1..TRBC1;TRBV4-1.TRBJ2-2.TRBD1.TRBC2	TGTGCCCTTATAGGAAGCCTAGGGAGTGGAGGTAGCAACTATAAACTGACATTT_TGCGCCAGCAGCCAAGGATTGAGCAGGACGGGGAACACTGAAGCTTTCTTT;TGCGCCAGCAGCCCCTCCTGGACAGGGTGGGGCGGGGAGCTGTTTTTT	CALIGSLGSGGSNYKLTF_CASSQGLSRTGNTEAFF;CASSPSWTGWGGELFF	TRAV38-2DV8.TRAJ53.TRAC_TGTGCCCTTATAGGAAGCCTAGGGAGTGGAGGTAGCAACTATAAACTGACATTT_TRBV4-1.TRBJ1-1..TRBC1;TRBV4-1.TRBJ2-2.TRBD1.TRBC2_TGCGCCAGCAGCCAAGGATTGAGCAGGACGGGGAACACTGAAGCTTTCTTT;TGCGCCAGCAGCCCCTCCTGGACAGGGTGGGGCGGGGAGCTGTTTTTT	T-AB
HC1_Ctrl_ACACTGACAGATAATG-1	HC1	Ctrl	TRAV29DV5.TRAJ52.TRAC	CAAFYGGTSYGKLTF	TGTGCAGCATTCTACGGTGGTACTAGCTATGGAAAGCTGACATTT	TRBV5-1.TRBJ2-7..TRBC2	CASSVRQGSKEQYF	TGCGCCAGCAGCGTCCGACAGGGCAGTAAGGAGCAGTACTTC	TRAV29DV5.TRAJ52.TRAC_TRBV5-1.TRBJ2-7..TRBC2	TGTGCAGCATTCTACGGTGGTACTAGCTATGGAAAGCTGACATTT_TGCGCCAGCAGCGTCCGACAGGGCAGTAAGGAGCAGTACTTC	CAAFYGGTSYGKLTF_CASSVRQGSKEQYF	TRAV29DV5.TRAJ52.TRAC_TGTGCAGCATTCTACGGTGGTACTAGCTATGGAAAGCTGACATTT_TRBV5-1.TRBJ2-7..TRBC2_TGCGCCAGCAGCGTCCGACAGGGCAGTAAGGAGCAGTACTTC	T-AB
HC1_Ctrl_ACACTGACAGTTAACC-1	HC1	Ctrl	TRAV13-2.TRAJ12.TRAC	CADLGMDSSYKLIF	TGTGCAGACCTCGGGATGGATAGCAGCTATAAATTGATCTTC	TRBV20-1.TRBJ1-4..TRBC1	CSARGLGDLEKLFF	TGCAGTGCTAGAGGACTTGGGGACCTTGAAAAACTGTTTTTT	TRAV13-2.TRAJ12.TRAC_TRBV20-1.TRBJ1-4..TRBC1	TGTGCAGACCTCGGGATGGATAGCAGCTATAAATTGATCTTC_TGCAGTGCTAGAGGACTTGGGGACCTTGAAAAACTGTTTTTT	CADLGMDSSYKLIF_CSARGLGDLEKLFF	TRAV13-2.TRAJ12.TRAC_TGTGCAGACCTCGGGATGGATAGCAGCTATAAATTGATCTTC_TRBV20-1.TRBJ1-4..TRBC1_TGCAGTGCTAGAGGACTTGGGGACCTTGAAAAACTGTTTTTT	T-AB
HC1_Ctrl_ACACTGACATAAAGGT-1	HC1	Ctrl	TRAV16.TRAJ57.TRAC	CALLLGGSEKLVF	TGTGCTCTCTTGTTGGGCGGATCTGAAAAGCTGGTCTTT	TRBV2.TRBJ1-3.TRBD1.TRBC1	CASSLGTTGNTIYF	TGTGCCAGCAGCCTGGGGACAACGGGAAACACCATATATTTT	TRAV16.TRAJ57.TRAC_TRBV2.TRBJ1-3.TRBD1.TRBC1	TGTGCTCTCTTGTTGGGCGGATCTGAAAAGCTGGTCTTT_TGTGCCAGCAGCCTGGGGACAACGGGAAACACCATATATTTT	CALLLGGSEKLVF_CASSLGTTGNTIYF	TRAV16.TRAJ57.TRAC_TGTGCTCTCTTGTTGGGCGGATCTGAAAAGCTGGTCTTT_TRBV2.TRBJ1-3.TRBD1.TRBC1_TGTGCCAGCAGCCTGGGGACAACGGGAAACACCATATATTTT	T-AB
HC1_Ctrl_ACACTGAGTACCGTTA-1	HC1	Ctrl	TRAV1-2.TRAJ34.TRAC	CAVRHNTDKLIF	TGTGCTGTGAGACATAACACCGACAAGCTCATCTTT	TRBV30.TRBJ1-6.TRBD1.TRBC1	CAWSVEGDRRNSPLHF	TGTGCCTGGAGTGTAGAGGGGGACAGGAGAAATTCACCCCTCCACTTT	TRAV1-2.TRAJ34.TRAC_TRBV30.TRBJ1-6.TRBD1.TRBC1	TGTGCTGTGAGACATAACACCGACAAGCTCATCTTT_TGTGCCTGGAGTGTAGAGGGGGACAGGAGAAATTCACCCCTCCACTTT	CAVRHNTDKLIF_CAWSVEGDRRNSPLHF	TRAV1-2.TRAJ34.TRAC_TGTGCTGTGAGACATAACACCGACAAGCTCATCTTT_TRBV30.TRBJ1-6.TRBD1.TRBC1_TGTGCCTGGAGTGTAGAGGGGGACAGGAGAAATTCACCCCTCCACTTT	T-AB
HC1_Ctrl_ACACTGAGTCGAAAGC-1	HC1	Ctrl	TRAV22.TRAJ58.TRAC	CAVTPTGSRLTF	TGTGCTGTGACCCCCACTGGCTCTAGGTTGACCTTT	TRBV20-1.TRBJ2-3.TRBD1.TRBC2	CSAQDRARSTDTQYF	TGCAGTGCCCAGGACAGGGCGCGCAGCACAGATACGCAGTATTTT	TRAV22.TRAJ58.TRAC_TRBV20-1.TRBJ2-3.TRBD1.TRBC2	TGTGCTGTGACCCCCACTGGCTCTAGGTTGACCTTT_TGCAGTGCCCAGGACAGGGCGCGCAGCACAGATACGCAGTATTTT	CAVTPTGSRLTF_CSAQDRARSTDTQYF	TRAV22.TRAJ58.TRAC_TGTGCTGTGACCCCCACTGGCTCTAGGTTGACCTTT_TRBV20-1.TRBJ2-3.TRBD1.TRBC2_TGCAGTGCCCAGGACAGGGCGCGCAGCACAGATACGCAGTATTTT	T-AB
HC1_Ctrl_ACACTGATCGCAAGCC-1	HC1	Ctrl				TRBV5-5.TRBJ2-7..TRBC2	CASSFLAGTYEQYF	TGTGCCAGCAGCTTCCTAGCGGGGACATACGAGCAGTACTTC	NA_TRBV5-5.TRBJ2-7..TRBC2	NA_TGTGCCAGCAGCTTCCTAGCGGGGACATACGAGCAGTACTTC	NA_CASSFLAGTYEQYF	NA_NA_TRBV5-5.TRBJ2-7..TRBC2_TGTGCCAGCAGCTTCCTAGCGGGGACATACGAGCAGTACTTC	T-AB
HC1_Ctrl_ACACTGATCTTCGGTC-1	HC1	Ctrl	TRAV12-2.TRAJ31.TRAC	CAVKNNNARLMF	TGTGCCGTGAAGAATAACAATGCCAGACTCATGTTT	TRBV20-1.TRBJ1-1.TRBD1.TRBC1	CSARGTGGELSTNTEAFF	TGCAGTGCTAGGGGGACAGGGGGCGAACTATCTACGAACACTGAAGCTTTCTTT	TRAV12-2.TRAJ31.TRAC_TRBV20-1.TRBJ1-1.TRBD1.TRBC1	TGTGCCGTGAAGAATAACAATGCCAGACTCATGTTT_TGCAGTGCTAGGGGGACAGGGGGCGAACTATCTACGAACACTGAAGCTTTCTTT	CAVKNNNARLMF_CSARGTGGELSTNTEAFF	TRAV12-2.TRAJ31.TRAC_TGTGCCGTGAAGAATAACAATGCCAGACTCATGTTT_TRBV20-1.TRBJ1-1.TRBD1.TRBC1_TGCAGTGCTAGGGGGACAGGGGGCGAACTATCTACGAACACTGAAGCTTTCTTT	T-AB
HC1_Ctrl_ACACTGATCTTTCCTC-1	HC1	Ctrl	TRAV21.TRAJ28.TRAC	CAPKRAGSYQLTF	TGTGCTCCGAAAAGGGCTGGGAGTTACCAACTCACTTTC	TRBV7-2.TRBJ1-1..TRBC1	CASSLAIQGPEAFF	TGTGCCAGCAGCTTGGCGATACAGGGACCCGAAGCTTTCTTT	TRAV21.TRAJ28.TRAC_TRBV7-2.TRBJ1-1..TRBC1	TGTGCTCCGAAAAGGGCTGGGAGTTACCAACTCACTTTC_TGTGCCAGCAGCTTGGCGATACAGGGACCCGAAGCTTTCTTT	CAPKRAGSYQLTF_CASSLAIQGPEAFF	TRAV21.TRAJ28.TRAC_TGTGCTCCGAAAAGGGCTGGGAGTTACCAACTCACTTTC_TRBV7-2.TRBJ1-1..TRBC1_TGTGCCAGCAGCTTGGCGATACAGGGACCCGAAGCTTTCTTT	T-AB
HC1_Ctrl_ACAGCCGAGAACTGTA-1	HC1	Ctrl	TRAV41.TRAJ22.TRAC	CAASHPSGSARQLTF	TGTGCTGCCTCCCATCCTTCTGGTTCTGCAAGGCAACTGACCTTT	TRBV10-2.TRBJ2-3..TRBC2	CASKTSGTDTQYF	TGCGCCAGCAAGACTAGCGGCACAGATACGCAGTATTTT	TRAV41.TRAJ22.TRAC_TRBV10-2.TRBJ2-3..TRBC2	TGTGCTGCCTCCCATCCTTCTGGTTCTGCAAGGCAACTGACCTTT_TGCGCCAGCAAGACTAGCGGCACAGATACGCAGTATTTT	CAASHPSGSARQLTF_CASKTSGTDTQYF	TRAV41.TRAJ22.TRAC_TGTGCTGCCTCCCATCCTTCTGGTTCTGCAAGGCAACTGACCTTT_TRBV10-2.TRBJ2-3..TRBC2_TGCGCCAGCAAGACTAGCGGCACAGATACGCAGTATTTT	T-AB
HC1_Ctrl_ACAGCCGAGATAGGAG-1	HC1	Ctrl	TRAV25.TRAJ26.TRAC	CAGLSPRYGQNFVF	TGTGCAGGTCTCTCGCCCCGCTATGGTCAGAATTTTGTCTTT	TRBV7-9.TRBJ2-6..TRBC2	CATRLADSGANVLTF	TGTGCCACGAGACTAGCGGACTCTGGGGCCAACGTCCTGACTTTC	TRAV25.TRAJ26.TRAC_TRBV7-9.TRBJ2-6..TRBC2	TGTGCAGGTCTCTCGCCCCGCTATGGTCAGAATTTTGTCTTT_TGTGCCACGAGACTAGCGGACTCTGGGGCCAACGTCCTGACTTTC	CAGLSPRYGQNFVF_CATRLADSGANVLTF	TRAV25.TRAJ26.TRAC_TGTGCAGGTCTCTCGCCCCGCTATGGTCAGAATTTTGTCTTT_TRBV7-9.TRBJ2-6..TRBC2_TGTGCCACGAGACTAGCGGACTCTGGGGCCAACGTCCTGACTTTC	T-AB
HC1_Ctrl_ACAGCCGAGTATGACA-1	HC1	Ctrl	TRAV9-2.TRAJ28.TRAC	CAGTGAGSYQLTF	TGTGCGGGAACTGGGGCTGGGAGTTACCAACTCACTTTC				TRAV9-2.TRAJ28.TRAC_NA	TGTGCGGGAACTGGGGCTGGGAGTTACCAACTCACTTTC_NA	CAGTGAGSYQLTF_NA	TRAV9-2.TRAJ28.TRAC_TGTGCGGGAACTGGGGCTGGGAGTTACCAACTCACTTTC_NA_NA	T-AB
HC1_Ctrl_ACAGCCGAGTCAAGGC-1	HC1	Ctrl	TRAV27.TRAJ40.TRAC	CAGLPSGTYKYIF	TGTGCAGGCCTACCTTCAGGAACCTACAAATACATCTTT	TRBV12-3.TRBJ2-7..TRBC2	CASSLYGTSGTYEQYF	TGTGCCAGCAGTTTGTACGGGACTAGCGGCACCTACGAGCAGTACTTC	TRAV27.TRAJ40.TRAC_TRBV12-3.TRBJ2-7..TRBC2	TGTGCAGGCCTACCTTCAGGAACCTACAAATACATCTTT_TGTGCCAGCAGTTTGTACGGGACTAGCGGCACCTACGAGCAGTACTTC	CAGLPSGTYKYIF_CASSLYGTSGTYEQYF	TRAV27.TRAJ40.TRAC_TGTGCAGGCCTACCTTCAGGAACCTACAAATACATCTTT_TRBV12-3.TRBJ2-7..TRBC2_TGTGCCAGCAGTTTGTACGGGACTAGCGGCACCTACGAGCAGTACTTC	T-AB
HC1_Ctrl_ACAGCCGCAAAGGAAG-1	HC1	Ctrl	TRAV36DV7.TRAJ23.TRAC	CAPSSYNQGGKLIF	TGTGCCCCTTCAAGTTATAACCAGGGAGGAAAGCTTATCTTC	TRBV7-2.TRBJ2-2.TRBD1.TRBC2	CASSLRGTGVHGELFF	TGTGCCAGCAGCTTAAGAGGGACAGGGGTGCACGGGGAGCTGTTTTTT	TRAV36DV7.TRAJ23.TRAC_TRBV7-2.TRBJ2-2.TRBD1.TRBC2	TGTGCCCCTTCAAGTTATAACCAGGGAGGAAAGCTTATCTTC_TGTGCCAGCAGCTTAAGAGGGACAGGGGTGCACGGGGAGCTGTTTTTT	CAPSSYNQGGKLIF_CASSLRGTGVHGELFF	TRAV36DV7.TRAJ23.TRAC_TGTGCCCCTTCAAGTTATAACCAGGGAGGAAAGCTTATCTTC_TRBV7-2.TRBJ2-2.TRBD1.TRBC2_TGTGCCAGCAGCTTAAGAGGGACAGGGGTGCACGGGGAGCTGTTTTTT	T-AB
HC1_Ctrl_ACAGCCGCAATGGAGC-1	HC1	Ctrl	TRAV38-2DV8.TRAJ57.TRAC	CAYRSNEGGSEKLVF	TGTGCTTATAGGAGTAATGAGGGCGGATCTGAAAAGCTGGTCTTT	TRBV9.TRBJ1-2..TRBC1	CASSVATGSLYGYTF	TGTGCCAGCAGCGTAGCTACGGGCAGCCTCTATGGCTACACCTTC	TRAV38-2DV8.TRAJ57.TRAC_TRBV9.TRBJ1-2..TRBC1	TGTGCTTATAGGAGTAATGAGGGCGGATCTGAAAAGCTGGTCTTT_TGTGCCAGCAGCGTAGCTACGGGCAGCCTCTATGGCTACACCTTC	CAYRSNEGGSEKLVF_CASSVATGSLYGYTF	TRAV38-2DV8.TRAJ57.TRAC_TGTGCTTATAGGAGTAATGAGGGCGGATCTGAAAAGCTGGTCTTT_TRBV9.TRBJ1-2..TRBC1_TGTGCCAGCAGCGTAGCTACGGGCAGCCTCTATGGCTACACCTTC	T-AB
HC1_Ctrl_ACAGCCGCACACAGAG-1	HC1	Ctrl	TRAV29DV5.TRAJ34.TRAC	CAASRGTDKLIF	TGTGCAGCAAGCAGGGGCACCGACAAGCTCATCTTT	TRBV6-6.TRBJ2-7..TRBC2	CASSYSTVGEQYF	TGTGCCAGCAGTTACTCGACGGTGGGAGAGCAGTACTTC	TRAV29DV5.TRAJ34.TRAC_TRBV6-6.TRBJ2-7..TRBC2	TGTGCAGCAAGCAGGGGCACCGACAAGCTCATCTTT_TGTGCCAGCAGTTACTCGACGGTGGGAGAGCAGTACTTC	CAASRGTDKLIF_CASSYSTVGEQYF	TRAV29DV5.TRAJ34.TRAC_TGTGCAGCAAGCAGGGGCACCGACAAGCTCATCTTT_TRBV6-6.TRBJ2-7..TRBC2_TGTGCCAGCAGTTACTCGACGGTGGGAGAGCAGTACTTC	T-AB
HC1_Ctrl_ACAGCCGCACCTCGGA-1	HC1	Ctrl	TRAV30.TRAJ57.TRAC	CGTTQGGSEKLVF	TGTGGCACTACTCAGGGCGGATCTGAAAAGCTGGTCTTT	TRBV30.TRBJ1-5..TRBC1	CAWTNGLGNQPQHF	TGTGCCTGGACCAACGGATTGGGAAATCAGCCCCAGCATTTT	TRAV30.TRAJ57.TRAC_TRBV30.TRBJ1-5..TRBC1	TGTGGCACTACTCAGGGCGGATCTGAAAAGCTGGTCTTT_TGTGCCTGGACCAACGGATTGGGAAATCAGCCCCAGCATTTT	CGTTQGGSEKLVF_CAWTNGLGNQPQHF	TRAV30.TRAJ57.TRAC_TGTGGCACTACTCAGGGCGGATCTGAAAAGCTGGTCTTT_TRBV30.TRBJ1-5..TRBC1_TGTGCCTGGACCAACGGATTGGGAAATCAGCCCCAGCATTTT	T-AB
HC1_Ctrl_ACAGCCGCATCACGTA-1	HC1	Ctrl	TRAV1-2.TRAJ15.TRAC;TRAV13-1.TRAJ6.TRAC	CAVRRGTALIF;CAAVLSGGSYIPTF	TGTGCTGTGAGGAGAGGAACTGCTCTGATCTTT;TGTGCAGCAGTGTTATCAGGAGGAAGCTACATACCTACATTT	TRBV6-5.TRBJ2-1..TRBC2	CASTEGGDEQFF	TGTGCCAGCACCGAGGGCGGGGACGAGCAGTTCTTC	TRAV1-2.TRAJ15.TRAC;TRAV13-1.TRAJ6.TRAC_TRBV6-5.TRBJ2-1..TRBC2	TGTGCTGTGAGGAGAGGAACTGCTCTGATCTTT;TGTGCAGCAGTGTTATCAGGAGGAAGCTACATACCTACATTT_TGTGCCAGCACCGAGGGCGGGGACGAGCAGTTCTTC	CAVRRGTALIF;CAAVLSGGSYIPTF_CASTEGGDEQFF	TRAV1-2.TRAJ15.TRAC;TRAV13-1.TRAJ6.TRAC_TGTGCTGTGAGGAGAGGAACTGCTCTGATCTTT;TGTGCAGCAGTGTTATCAGGAGGAAGCTACATACCTACATTT_TRBV6-5.TRBJ2-1..TRBC2_TGTGCCAGCACCGAGGGCGGGGACGAGCAGTTCTTC	T-AB
HC1_Ctrl_ACAGCCGCATTTCACT-1	HC1	Ctrl	TRAV20.TRAJ54.TRAC	CAVRQGAQKLVF	TGTGCTGTACGTCAGGGAGCCCAGAAGCTGGTATTT	TRBV2.TRBJ1-4..TRBC1	CASSEGGANEKLFF	TGTGCCAGCAGTGAAGGGGGGGCTAATGAAAAACTGTTTTTT	TRAV20.TRAJ54.TRAC_TRBV2.TRBJ1-4..TRBC1	TGTGCTGTACGTCAGGGAGCCCAGAAGCTGGTATTT_TGTGCCAGCAGTGAAGGGGGGGCTAATGAAAAACTGTTTTTT	CAVRQGAQKLVF_CASSEGGANEKLFF	TRAV20.TRAJ54.TRAC_TGTGCTGTACGTCAGGGAGCCCAGAAGCTGGTATTT_TRBV2.TRBJ1-4..TRBC1_TGTGCCAGCAGTGAAGGGGGGGCTAATGAAAAACTGTTTTTT	T-AB
HC1_Ctrl_ACAGCCGGTAAACGCG-1	HC1	Ctrl	TRAV12-3.TRAJ3.TRAC	CAMSEGSSASKIIF	TGTGCAATGAGCGAAGGGAGCAGTGCTTCCAAGATAATCTTT	TRBV6-5.TRBJ1-5.TRBD1.TRBC1	CASSPRDRRQPQHF	TGTGCCAGCAGTCCTCGGGACAGGAGACAGCCCCAGCATTTT	TRAV12-3.TRAJ3.TRAC_TRBV6-5.TRBJ1-5.TRBD1.TRBC1	TGTGCAATGAGCGAAGGGAGCAGTGCTTCCAAGATAATCTTT_TGTGCCAGCAGTCCTCGGGACAGGAGACAGCCCCAGCATTTT	CAMSEGSSASKIIF_CASSPRDRRQPQHF	TRAV12-3.TRAJ3.TRAC_TGTGCAATGAGCGAAGGGAGCAGTGCTTCCAAGATAATCTTT_TRBV6-5.TRBJ1-5.TRBD1.TRBC1_TGTGCCAGCAGTCCTCGGGACAGGAGACAGCCCCAGCATTTT	T-AB
HC1_Ctrl_ACAGCCGGTCAAAGCG-1	HC1	Ctrl	TRAV14DV4.TRAJ34.TRAC	CAMREDNTDKLIF	TGTGCAATGAGAGAGGATAACACCGACAAGCTCATCTTT	TRBV27.TRBJ2-3..TRBC2;TRBV27.TRBJ1-5..TRBC1	CASSRVREGGADTQYF;CASSLYRGGGSQPQHF	TGTGCCAGCAGTCGAGTACGGGAGGGGGGGGCAGATACGCAGTATTTT;TGTGCCAGCAGTTTATATCGGGGCGGCGGGAGTCAGCCCCAGCATTTT	TRAV14DV4.TRAJ34.TRAC_TRBV27.TRBJ2-3..TRBC2;TRBV27.TRBJ1-5..TRBC1	TGTGCAATGAGAGAGGATAACACCGACAAGCTCATCTTT_TGTGCCAGCAGTCGAGTACGGGAGGGGGGGGCAGATACGCAGTATTTT;TGTGCCAGCAGTTTATATCGGGGCGGCGGGAGTCAGCCCCAGCATTTT	CAMREDNTDKLIF_CASSRVREGGADTQYF;CASSLYRGGGSQPQHF	TRAV14DV4.TRAJ34.TRAC_TGTGCAATGAGAGAGGATAACACCGACAAGCTCATCTTT_TRBV27.TRBJ2-3..TRBC2;TRBV27.TRBJ1-5..TRBC1_TGTGCCAGCAGTCGAGTACGGGAGGGGGGGGCAGATACGCAGTATTTT;TGTGCCAGCAGTTTATATCGGGGCGGCGGGAGTCAGCCCCAGCATTTT	T-AB
HC1_Ctrl_ACAGCCGGTCTCAACA-1	HC1	Ctrl	TRAV24.TRAJ43.TRAC	CASLYNNNDMRF	TGTGCCTCCCTGTACAATAACAATGACATGCGCTTT	TRBV3-1.TRBJ1-2..TRBC1	CASSQESLAGGYTF	TGTGCCAGCAGCCAAGAAAGTTTGGCGGGTGGCTACACCTTC	TRAV24.TRAJ43.TRAC_TRBV3-1.TRBJ1-2..TRBC1	TGTGCCTCCCTGTACAATAACAATGACATGCGCTTT_TGTGCCAGCAGCCAAGAAAGTTTGGCGGGTGGCTACACCTTC	CASLYNNNDMRF_CASSQESLAGGYTF	TRAV24.TRAJ43.TRAC_TGTGCCTCCCTGTACAATAACAATGACATGCGCTTT_TRBV3-1.TRBJ1-2..TRBC1_TGTGCCAGCAGCCAAGAAAGTTTGGCGGGTGGCTACACCTTC	T-AB
HC1_Ctrl_ACAGCCGGTGCAGACA-1	HC1	Ctrl	TRAV38-2DV8.TRAJ45.TRAC	CAYRSGYSGGGADGLTF	TGTGCTTATAGGAGCGGGTATTCAGGAGGAGGTGCTGACGGACTCACCTTT	TRBV2.TRBJ1-6..TRBC1	CASSEGSSYNSPLHF	TGTGCCAGCAGTGAAGGGAGCTCCTATAATTCACCCCTCCACTTT	TRAV38-2DV8.TRAJ45.TRAC_TRBV2.TRBJ1-6..TRBC1	TGTGCTTATAGGAGCGGGTATTCAGGAGGAGGTGCTGACGGACTCACCTTT_TGTGCCAGCAGTGAAGGGAGCTCCTATAATTCACCCCTCCACTTT	CAYRSGYSGGGADGLTF_CASSEGSSYNSPLHF	TRAV38-2DV8.TRAJ45.TRAC_TGTGCTTATAGGAGCGGGTATTCAGGAGGAGGTGCTGACGGACTCACCTTT_TRBV2.TRBJ1-6..TRBC1_TGTGCCAGCAGTGAAGGGAGCTCCTATAATTCACCCCTCCACTTT	T-AB
HC1_Ctrl_ACAGCCGGTGCCTTGG-1	HC1	Ctrl				TRBV9.TRBJ1-2..TRBC1	CASSVTGQDYGYTF	TGTGCCAGCAGCGTAACAGGGCAAGACTATGGCTACACCTTC	NA_TRBV9.TRBJ1-2..TRBC1	NA_TGTGCCAGCAGCGTAACAGGGCAAGACTATGGCTACACCTTC	NA_CASSVTGQDYGYTF	NA_NA_TRBV9.TRBJ1-2..TRBC1_TGTGCCAGCAGCGTAACAGGGCAAGACTATGGCTACACCTTC	T-AB
HC1_Ctrl_ACAGCCGTCATTGCCC-1	HC1	Ctrl	TRAV16.TRAJ16.TRAC	CAPDGQKLLF	TGTGCTCCTGATGGCCAGAAGCTGCTCTTT	TRBV5-1.TRBJ2-5..TRBC2	CASSLGDSQETQYF	TGCGCCAGCAGCTTGGGGGACAGTCAAGAGACCCAGTACTTC	TRAV16.TRAJ16.TRAC_TRBV5-1.TRBJ2-5..TRBC2	TGTGCTCCTGATGGCCAGAAGCTGCTCTTT_TGCGCCAGCAGCTTGGGGGACAGTCAAGAGACCCAGTACTTC	CAPDGQKLLF_CASSLGDSQETQYF	TRAV16.TRAJ16.TRAC_TGTGCTCCTGATGGCCAGAAGCTGCTCTTT_TRBV5-1.TRBJ2-5..TRBC2_TGCGCCAGCAGCTTGGGGGACAGTCAAGAGACCCAGTACTTC	T-AB
HC1_Ctrl_ACAGCCGTCCCTCTTT-1	HC1	Ctrl	TRAV8-4.TRAJ9.TRAC	CAVSSNTGGFKTIF	TGTGCTGTGAGTTCCAATACTGGAGGCTTCAAAACTATCTTT	TRBV2.TRBJ1-4..TRBC1	CASSPGFNEKLFF	TGTGCCAGCTCCCCCGGGTTCAATGAAAAACTGTTTTTT	TRAV8-4.TRAJ9.TRAC_TRBV2.TRBJ1-4..TRBC1	TGTGCTGTGAGTTCCAATACTGGAGGCTTCAAAACTATCTTT_TGTGCCAGCTCCCCCGGGTTCAATGAAAAACTGTTTTTT	CAVSSNTGGFKTIF_CASSPGFNEKLFF	TRAV8-4.TRAJ9.TRAC_TGTGCTGTGAGTTCCAATACTGGAGGCTTCAAAACTATCTTT_TRBV2.TRBJ1-4..TRBC1_TGTGCCAGCTCCCCCGGGTTCAATGAAAAACTGTTTTTT	T-AB
HC1_Ctrl_ACAGCCGTCTAACTGG-1	HC1	Ctrl				TRBV20-1.TRBJ1-5..TRBC1	CSAREGGGPNQPQHF	TGCAGTGCTAGAGAGGGGGGAGGGCCCAATCAGCCCCAGCATTTT	NA_TRBV20-1.TRBJ1-5..TRBC1	NA_TGCAGTGCTAGAGAGGGGGGAGGGCCCAATCAGCCCCAGCATTTT	NA_CSAREGGGPNQPQHF	NA_NA_TRBV20-1.TRBJ1-5..TRBC1_TGCAGTGCTAGAGAGGGGGGAGGGCCCAATCAGCCCCAGCATTTT	T-AB
HC1_Ctrl_ACAGCTAAGACTACAA-1	HC1	Ctrl	TRAV12-1.TRAJ20.TRAC	CVVNPSNDYKLSF	TGTGTGGTGAACCCTTCTAACGACTACAAGCTCAGCTTT	TRBV24-1.TRBJ2-5..TRBC2	CATSDLSPGAGKTQYF	TGTGCCACCAGTGATTTGAGCCCCGGGGCCGGGAAGACCCAGTACTTC	TRAV12-1.TRAJ20.TRAC_TRBV24-1.TRBJ2-5..TRBC2	TGTGTGGTGAACCCTTCTAACGACTACAAGCTCAGCTTT_TGTGCCACCAGTGATTTGAGCCCCGGGGCCGGGAAGACCCAGTACTTC	CVVNPSNDYKLSF_CATSDLSPGAGKTQYF	TRAV12-1.TRAJ20.TRAC_TGTGTGGTGAACCCTTCTAACGACTACAAGCTCAGCTTT_TRBV24-1.TRBJ2-5..TRBC2_TGTGCCACCAGTGATTTGAGCCCCGGGGCCGGGAAGACCCAGTACTTC	T-AB
HC1_Ctrl_ACAGCTAAGATCTGCT-1	HC1	Ctrl				TRBV7-2.TRBJ1-3..TRBC1	CASSLGGANSGNTIYF	TGTGCCAGCAGCTTAGGCGGGGCCAACTCTGGAAACACCATATATTTT	NA_TRBV7-2.TRBJ1-3..TRBC1	NA_TGTGCCAGCAGCTTAGGCGGGGCCAACTCTGGAAACACCATATATTTT	NA_CASSLGGANSGNTIYF	NA_NA_TRBV7-2.TRBJ1-3..TRBC1_TGTGCCAGCAGCTTAGGCGGGGCCAACTCTGGAAACACCATATATTTT	T-AB
HC1_Ctrl_ACAGCTAAGCCAGTAG-1	HC1	Ctrl	TRAV8-4.TRAJ8.TRAC	CAVSVGTGFQKLVF	TGTGCTGTGAGTGTAGGAACAGGCTTTCAGAAACTTGTATTT	TRBV2.TRBJ1-6..TRBC1	CASSERTGNSPLHF	TGTGCCAGCAGTGAAAGGACAGGGAATTCACCCCTCCACTTT	TRAV8-4.TRAJ8.TRAC_TRBV2.TRBJ1-6..TRBC1	TGTGCTGTGAGTGTAGGAACAGGCTTTCAGAAACTTGTATTT_TGTGCCAGCAGTGAAAGGACAGGGAATTCACCCCTCCACTTT	CAVSVGTGFQKLVF_CASSERTGNSPLHF	TRAV8-4.TRAJ8.TRAC_TGTGCTGTGAGTGTAGGAACAGGCTTTCAGAAACTTGTATTT_TRBV2.TRBJ1-6..TRBC1_TGTGCCAGCAGTGAAAGGACAGGGAATTCACCCCTCCACTTT	T-AB
HC1_Ctrl_ACAGCTAAGTCCATAC-1	HC1	Ctrl				TRBV11-1.TRBJ2-7..TRBC2	CASSFEDRDDRYEQYF	TGTGCCAGCAGCTTTGAGGACCGGGACGATAGATACGAGCAGTACTTC	NA_TRBV11-1.TRBJ2-7..TRBC2	NA_TGTGCCAGCAGCTTTGAGGACCGGGACGATAGATACGAGCAGTACTTC	NA_CASSFEDRDDRYEQYF	NA_NA_TRBV11-1.TRBJ2-7..TRBC2_TGTGCCAGCAGCTTTGAGGACCGGGACGATAGATACGAGCAGTACTTC	T-AB
HC1_Ctrl_ACAGCTAAGTCGTTTG-1	HC1	Ctrl	TRAV12-2.TRAJ37.TRAC	CAVNIPSNTGKLIF	TGTGCCGTGAACATCCCTAGCAACACAGGCAAACTAATCTTT	TRBV5-1.TRBJ2-3..TRBC2	CASSLSGSADTQYF	TGCGCCAGCAGCTTGAGTGGGAGTGCAGATACGCAGTATTTT	TRAV12-2.TRAJ37.TRAC_TRBV5-1.TRBJ2-3..TRBC2	TGTGCCGTGAACATCCCTAGCAACACAGGCAAACTAATCTTT_TGCGCCAGCAGCTTGAGTGGGAGTGCAGATACGCAGTATTTT	CAVNIPSNTGKLIF_CASSLSGSADTQYF	TRAV12-2.TRAJ37.TRAC_TGTGCCGTGAACATCCCTAGCAACACAGGCAAACTAATCTTT_TRBV5-1.TRBJ2-3..TRBC2_TGCGCCAGCAGCTTGAGTGGGAGTGCAGATACGCAGTATTTT	T-AB
HC1_Ctrl_ACAGCTACAAGGACTG-1	HC1	Ctrl	TRAV5.TRAJ18.TRAC	CAESIRGSTLGRLYF	TGTGCAGAGAGTATAAGGGGGTCAACCCTGGGGAGGCTATACTTT	TRBV7-9.TRBJ1-3..TRBC1	CASSSFAWDGSGNTIYF	TGTGCCAGCAGCTCCTTCGCTTGGGACGGGAGTGGAAACACCATATATTTT	TRAV5.TRAJ18.TRAC_TRBV7-9.TRBJ1-3..TRBC1	TGTGCAGAGAGTATAAGGGGGTCAACCCTGGGGAGGCTATACTTT_TGTGCCAGCAGCTCCTTCGCTTGGGACGGGAGTGGAAACACCATATATTTT	CAESIRGSTLGRLYF_CASSSFAWDGSGNTIYF	TRAV5.TRAJ18.TRAC_TGTGCAGAGAGTATAAGGGGGTCAACCCTGGGGAGGCTATACTTT_TRBV7-9.TRBJ1-3..TRBC1_TGTGCCAGCAGCTCCTTCGCTTGGGACGGGAGTGGAAACACCATATATTTT	T-AB
HC1_Ctrl_ACAGCTACACTGTGTA-1	HC1	Ctrl	TRAV19.TRAJ42.TRAC	CALSYGGSQGNLIF	TGTGCTCTGAGCTACGGAGGAAGCCAAGGAAATCTCATCTTT	TRBV7-9.TRBJ2-5..TRBC2	CASSLGVRETQYF	TGTGCCAGCAGCTTAGGCGTGCGGGAGACCCAGTACTTC	TRAV19.TRAJ42.TRAC_TRBV7-9.TRBJ2-5..TRBC2	TGTGCTCTGAGCTACGGAGGAAGCCAAGGAAATCTCATCTTT_TGTGCCAGCAGCTTAGGCGTGCGGGAGACCCAGTACTTC	CALSYGGSQGNLIF_CASSLGVRETQYF	TRAV19.TRAJ42.TRAC_TGTGCTCTGAGCTACGGAGGAAGCCAAGGAAATCTCATCTTT_TRBV7-9.TRBJ2-5..TRBC2_TGTGCCAGCAGCTTAGGCGTGCGGGAGACCCAGTACTTC	T-AB
HC1_Ctrl_ACAGCTACATCCTAGA-1	HC1	Ctrl	TRAV6.TRAJ34.TRAC	CALDHGNTDKLIF	TGTGCTCTAGACCACGGTAACACCGACAAGCTCATCTTT	TRBV29-1.TRBJ2-7..TRBC2;TRBV6-5.TRBJ2-3..TRBC2	CSVAGQRQGSYEQYF;CANRGRYSTDTQYF	TGCAGCGTTGCGGGCCAACGACAGGGATCCTACGAGCAGTACTTC;TGTGCCAATCGGGGCAGGTATAGCACAGATACGCAGTATTTT	TRAV6.TRAJ34.TRAC_TRBV29-1.TRBJ2-7..TRBC2;TRBV6-5.TRBJ2-3..TRBC2	TGTGCTCTAGACCACGGTAACACCGACAAGCTCATCTTT_TGCAGCGTTGCGGGCCAACGACAGGGATCCTACGAGCAGTACTTC;TGTGCCAATCGGGGCAGGTATAGCACAGATACGCAGTATTTT	CALDHGNTDKLIF_CSVAGQRQGSYEQYF;CANRGRYSTDTQYF	TRAV6.TRAJ34.TRAC_TGTGCTCTAGACCACGGTAACACCGACAAGCTCATCTTT_TRBV29-1.TRBJ2-7..TRBC2;TRBV6-5.TRBJ2-3..TRBC2_TGCAGCGTTGCGGGCCAACGACAGGGATCCTACGAGCAGTACTTC;TGTGCCAATCGGGGCAGGTATAGCACAGATACGCAGTATTTT	T-AB
HC1_Ctrl_ACAGCTACATGGTCTA-1	HC1	Ctrl	TRAV8-2.TRAJ11.TRAC;TRAV1-1.TRAJ23.TRAC	CVVRALTF;CAVRVQVGGKLIF	TGTGTTGTGAGGGCCCTCACCTTT;TGCGCTGTGAGAGTACAGGTGGGGGGAAAGCTTATCTTC	TRBV11-1.TRBJ1-3..TRBC1	CASSLDGYAGNTIYF	TGTGCCAGCAGCTTAGACGGGTATGCTGGAAACACCATATATTTT	TRAV8-2.TRAJ11.TRAC;TRAV1-1.TRAJ23.TRAC_TRBV11-1.TRBJ1-3..TRBC1	TGTGTTGTGAGGGCCCTCACCTTT;TGCGCTGTGAGAGTACAGGTGGGGGGAAAGCTTATCTTC_TGTGCCAGCAGCTTAGACGGGTATGCTGGAAACACCATATATTTT	CVVRALTF;CAVRVQVGGKLIF_CASSLDGYAGNTIYF	TRAV8-2.TRAJ11.TRAC;TRAV1-1.TRAJ23.TRAC_TGTGTTGTGAGGGCCCTCACCTTT;TGCGCTGTGAGAGTACAGGTGGGGGGAAAGCTTATCTTC_TRBV11-1.TRBJ1-3..TRBC1_TGTGCCAGCAGCTTAGACGGGTATGCTGGAAACACCATATATTTT	T-AB
HC1_Ctrl_ACAGCTAGTATCAGTC-1	HC1	Ctrl	TRAV5.TRAJ31.TRAC	CAENNNARLMF	TGTGCAGAGAATAACAATGCCAGACTCATGTTT				TRAV5.TRAJ31.TRAC_NA	TGTGCAGAGAATAACAATGCCAGACTCATGTTT_NA	CAENNNARLMF_NA	TRAV5.TRAJ31.TRAC_TGTGCAGAGAATAACAATGCCAGACTCATGTTT_NA_NA	T-AB
HC1_Ctrl_ACAGCTAGTGAACCTT-1	HC1	Ctrl	TRAV16.TRAJ32.TRAC	CALYGGATNKLIF	TGTGCTCTATATGGTGGTGCTACAAACAAGCTCATCTTT	TRBV4-1.TRBJ2-1..TRBC2	CASSQDGTSSNEQFF	TGCGCCAGCAGCCAAGATGGGACTAGTTCGAATGAGCAGTTCTTC	TRAV16.TRAJ32.TRAC_TRBV4-1.TRBJ2-1..TRBC2	TGTGCTCTATATGGTGGTGCTACAAACAAGCTCATCTTT_TGCGCCAGCAGCCAAGATGGGACTAGTTCGAATGAGCAGTTCTTC	CALYGGATNKLIF_CASSQDGTSSNEQFF	TRAV16.TRAJ32.TRAC_TGTGCTCTATATGGTGGTGCTACAAACAAGCTCATCTTT_TRBV4-1.TRBJ2-1..TRBC2_TGCGCCAGCAGCCAAGATGGGACTAGTTCGAATGAGCAGTTCTTC	T-AB
HC1_Ctrl_ACAGCTAGTTCGGCAC-1	HC1	Ctrl				TRBV19.TRBJ2-1..TRBC2	CASTPTGGLLLGSSYNEQFF	TGTGCCAGTACCCCAACCGGAGGCCTTTTACTCGGGAGCTCCTACAATGAGCAGTTCTTC	NA_TRBV19.TRBJ2-1..TRBC2	NA_TGTGCCAGTACCCCAACCGGAGGCCTTTTACTCGGGAGCTCCTACAATGAGCAGTTCTTC	NA_CASTPTGGLLLGSSYNEQFF	NA_NA_TRBV19.TRBJ2-1..TRBC2_TGTGCCAGTACCCCAACCGGAGGCCTTTTACTCGGGAGCTCCTACAATGAGCAGTTCTTC	T-AB
HC1_Ctrl_ACAGCTATCACAATGC-1	HC1	Ctrl				TRBV11-1.TRBJ2-3..TRBC2	CASSFDLADTQYF	TGTGCCAGCAGTTTCGACCTTGCAGATACGCAGTATTTT	NA_TRBV11-1.TRBJ2-3..TRBC2	NA_TGTGCCAGCAGTTTCGACCTTGCAGATACGCAGTATTTT	NA_CASSFDLADTQYF	NA_NA_TRBV11-1.TRBJ2-3..TRBC2_TGTGCCAGCAGTTTCGACCTTGCAGATACGCAGTATTTT	T-AB
HC1_Ctrl_ACAGCTATCCGTTGTC-1	HC1	Ctrl	TRAV29DV5.TRAJ40.TRAC	CAASSGTYKYIF	TGTGCAGCAAGCTCAGGAACCTACAAATACATCTTT	TRBV6-5.TRBJ1-6..TRBC1	CASSWWTGYNSPLHF	TGTGCCAGCAGTTGGTGGACAGGGTATAATTCACCCCTCCACTTT	TRAV29DV5.TRAJ40.TRAC_TRBV6-5.TRBJ1-6..TRBC1	TGTGCAGCAAGCTCAGGAACCTACAAATACATCTTT_TGTGCCAGCAGTTGGTGGACAGGGTATAATTCACCCCTCCACTTT	CAASSGTYKYIF_CASSWWTGYNSPLHF	TRAV29DV5.TRAJ40.TRAC_TGTGCAGCAAGCTCAGGAACCTACAAATACATCTTT_TRBV6-5.TRBJ1-6..TRBC1_TGTGCCAGCAGTTGGTGGACAGGGTATAATTCACCCCTCCACTTT	T-AB
HC1_Ctrl_ACAGCTATCGATGAGG-1	HC1	Ctrl	TRAV14DV4.TRAJ57.TRAC	CAMILRQGGSEKLVF	TGTGCAATGATTTTGAGGCAGGGCGGATCTGAAAAGCTGGTCTTT	TRBV5-1.TRBJ2-1.TRBD2.TRBC2	CASSRTSGGHNEQFF	TGCGCCAGCAGCCGGACTAGCGGGGGGCACAATGAGCAGTTCTTC	TRAV14DV4.TRAJ57.TRAC_TRBV5-1.TRBJ2-1.TRBD2.TRBC2	TGTGCAATGATTTTGAGGCAGGGCGGATCTGAAAAGCTGGTCTTT_TGCGCCAGCAGCCGGACTAGCGGGGGGCACAATGAGCAGTTCTTC	CAMILRQGGSEKLVF_CASSRTSGGHNEQFF	TRAV14DV4.TRAJ57.TRAC_TGTGCAATGATTTTGAGGCAGGGCGGATCTGAAAAGCTGGTCTTT_TRBV5-1.TRBJ2-1.TRBD2.TRBC2_TGCGCCAGCAGCCGGACTAGCGGGGGGCACAATGAGCAGTTCTTC	T-AB
HC1_Ctrl_ACAGCTATCTCGATGA-1	HC1	Ctrl	TRAV13-1.TRAJ37.TRAC	CAATSSNTGKLIF	TGTGCAGCAACCTCCAGCAACACAGGCAAACTAATCTTT	TRBV3-1.TRBJ1-2..TRBC1	CASSPTVNYGYTF	TGTGCCAGCAGCCCGACGGTGAACTATGGCTACACCTTC	TRAV13-1.TRAJ37.TRAC_TRBV3-1.TRBJ1-2..TRBC1	TGTGCAGCAACCTCCAGCAACACAGGCAAACTAATCTTT_TGTGCCAGCAGCCCGACGGTGAACTATGGCTACACCTTC	CAATSSNTGKLIF_CASSPTVNYGYTF	TRAV13-1.TRAJ37.TRAC_TGTGCAGCAACCTCCAGCAACACAGGCAAACTAATCTTT_TRBV3-1.TRBJ1-2..TRBC1_TGTGCCAGCAGCCCGACGGTGAACTATGGCTACACCTTC	T-AB
HC1_Ctrl_ACATACGAGGAACTGC-1	HC1	Ctrl	TRAV38-2DV8.TRAJ44.TRAC	CAYTGTASKLTF	TGTGCTTATACCGGCACTGCCAGTAAACTCACCTTT	TRBV20-1.TRBJ2-1..TRBC2;TRBV9.TRBJ2-7..	CSARDLVTIMNLNEQFF;CASRTGLAHYEQYF	TGCAGTGCTAGAGATCTCGTGACGATCATGAACCTCAATGAGCAGTTCTTC;TGTGCCAGCAGGACGGGACTAGCCCACTACGAGCAGTACTTC	TRAV38-2DV8.TRAJ44.TRAC_TRBV20-1.TRBJ2-1..TRBC2;TRBV9.TRBJ2-7..	TGTGCTTATACCGGCACTGCCAGTAAACTCACCTTT_TGCAGTGCTAGAGATCTCGTGACGATCATGAACCTCAATGAGCAGTTCTTC;TGTGCCAGCAGGACGGGACTAGCCCACTACGAGCAGTACTTC	CAYTGTASKLTF_CSARDLVTIMNLNEQFF;CASRTGLAHYEQYF	TRAV38-2DV8.TRAJ44.TRAC_TGTGCTTATACCGGCACTGCCAGTAAACTCACCTTT_TRBV20-1.TRBJ2-1..TRBC2;TRBV9.TRBJ2-7.._TGCAGTGCTAGAGATCTCGTGACGATCATGAACCTCAATGAGCAGTTCTTC;TGTGCCAGCAGGACGGGACTAGCCCACTACGAGCAGTACTTC	T-AB
HC1_Ctrl_ACATACGAGGGAAACA-1	HC1	Ctrl	TRAV8-4.TRAJ37.TRAC	CAVISSNTGKLIF	TGTGCTGTGATCTCTAGCAACACAGGCAAACTAATCTTT	TRBV6-5.TRBJ2-1.TRBD1.TRBC2	CASSRDRGRGDEQFF	TGTGCCAGCAGCCGGGACAGGGGGCGCGGCGATGAGCAGTTCTTC	TRAV8-4.TRAJ37.TRAC_TRBV6-5.TRBJ2-1.TRBD1.TRBC2	TGTGCTGTGATCTCTAGCAACACAGGCAAACTAATCTTT_TGTGCCAGCAGCCGGGACAGGGGGCGCGGCGATGAGCAGTTCTTC	CAVISSNTGKLIF_CASSRDRGRGDEQFF	TRAV8-4.TRAJ37.TRAC_TGTGCTGTGATCTCTAGCAACACAGGCAAACTAATCTTT_TRBV6-5.TRBJ2-1.TRBD1.TRBC2_TGTGCCAGCAGCCGGGACAGGGGGCGCGGCGATGAGCAGTTCTTC	T-AB
HC1_Ctrl_ACATACGAGGGCTTGA-1	HC1	Ctrl	TRAV26-2.TRAJ57.TRAC	CGADRAQGGSEKLVF	TGTGGAGCAGACAGGGCACAGGGCGGATCTGAAAAGCTGGTCTTT	TRBV4-1.TRBJ1-2..TRBC1	CASSHIGSNYGYTF	TGCGCCAGCAGCCACATAGGATCGAACTATGGCTACACCTTC	TRAV26-2.TRAJ57.TRAC_TRBV4-1.TRBJ1-2..TRBC1	TGTGGAGCAGACAGGGCACAGGGCGGATCTGAAAAGCTGGTCTTT_TGCGCCAGCAGCCACATAGGATCGAACTATGGCTACACCTTC	CGADRAQGGSEKLVF_CASSHIGSNYGYTF	TRAV26-2.TRAJ57.TRAC_TGTGGAGCAGACAGGGCACAGGGCGGATCTGAAAAGCTGGTCTTT_TRBV4-1.TRBJ1-2..TRBC1_TGCGCCAGCAGCCACATAGGATCGAACTATGGCTACACCTTC	T-AB
HC1_Ctrl_ACATACGCACCAGTTA-1	HC1	Ctrl	TRAV21.TRAJ26.TRAC	CAVRWNYGQNFVF	TGTGCTGTGAGGTGGAACTATGGTCAGAATTTTGTCTTT	TRBV4-2.TRBJ2-7..TRBC2	CASSQDLDVNSYEQYF	TGCGCCAGCAGCCAAGATTTAGACGTCAATTCCTACGAGCAGTACTTC	TRAV21.TRAJ26.TRAC_TRBV4-2.TRBJ2-7..TRBC2	TGTGCTGTGAGGTGGAACTATGGTCAGAATTTTGTCTTT_TGCGCCAGCAGCCAAGATTTAGACGTCAATTCCTACGAGCAGTACTTC	CAVRWNYGQNFVF_CASSQDLDVNSYEQYF	TRAV21.TRAJ26.TRAC_TGTGCTGTGAGGTGGAACTATGGTCAGAATTTTGTCTTT_TRBV4-2.TRBJ2-7..TRBC2_TGCGCCAGCAGCCAAGATTTAGACGTCAATTCCTACGAGCAGTACTTC	T-AB
HC1_Ctrl_ACATACGCACCATGTA-1	HC1	Ctrl	TRAV1-2.TRAJ33.TRAC	CAVHDSNYQLIW	TGTGCTGTCCACGATAGCAACTATCAGTTAATCTGG				TRAV1-2.TRAJ33.TRAC_NA	TGTGCTGTCCACGATAGCAACTATCAGTTAATCTGG_NA	CAVHDSNYQLIW_NA	TRAV1-2.TRAJ33.TRAC_TGTGCTGTCCACGATAGCAACTATCAGTTAATCTGG_NA_NA	T-AB
HC1_Ctrl_ACATACGCACGGTAAG-1	HC1	Ctrl	TRAV29DV5.TRAJ48.TRAC	CAASGGDFGNEKLTF	TGTGCAGCAAGCGGAGGTGACTTTGGAAATGAGAAATTAACCTTT	TRBV28.TRBJ1-1..TRBC1	CASSLAGMNTEAFF	TGTGCCAGCAGTTTGGCCGGAATGAACACTGAAGCTTTCTTT	TRAV29DV5.TRAJ48.TRAC_TRBV28.TRBJ1-1..TRBC1	TGTGCAGCAAGCGGAGGTGACTTTGGAAATGAGAAATTAACCTTT_TGTGCCAGCAGTTTGGCCGGAATGAACACTGAAGCTTTCTTT	CAASGGDFGNEKLTF_CASSLAGMNTEAFF	TRAV29DV5.TRAJ48.TRAC_TGTGCAGCAAGCGGAGGTGACTTTGGAAATGAGAAATTAACCTTT_TRBV28.TRBJ1-1..TRBC1_TGTGCCAGCAGTTTGGCCGGAATGAACACTGAAGCTTTCTTT	T-AB
HC1_Ctrl_ACATACGCATACGCTA-1	HC1	Ctrl	TRAV19.TRAJ15.TRAC	CALSLNQAGTALIF	TGTGCTCTGAGTCTCAACCAGGCAGGAACTGCTCTGATCTTT				TRAV19.TRAJ15.TRAC_NA	TGTGCTCTGAGTCTCAACCAGGCAGGAACTGCTCTGATCTTT_NA	CALSLNQAGTALIF_NA	TRAV19.TRAJ15.TRAC_TGTGCTCTGAGTCTCAACCAGGCAGGAACTGCTCTGATCTTT_NA_NA	T-AB
HC1_Ctrl_ACATACGCATAGACTC-1	HC1	Ctrl	TRAV10.TRAJ32.TRAC	CVVSALRGATNKLIF	TGTGTGGTGAGCGCACTGAGAGGTGCTACAAACAAGCTCATCTTT	TRBV5-1.TRBJ2-1..TRBC2	CASSLILAGGGEQFF	TGCGCCAGCAGCTTGATCCTCGCGGGGGGGGGTGAGCAGTTCTTC	TRAV10.TRAJ32.TRAC_TRBV5-1.TRBJ2-1..TRBC2	TGTGTGGTGAGCGCACTGAGAGGTGCTACAAACAAGCTCATCTTT_TGCGCCAGCAGCTTGATCCTCGCGGGGGGGGGTGAGCAGTTCTTC	CVVSALRGATNKLIF_CASSLILAGGGEQFF	TRAV10.TRAJ32.TRAC_TGTGTGGTGAGCGCACTGAGAGGTGCTACAAACAAGCTCATCTTT_TRBV5-1.TRBJ2-1..TRBC2_TGCGCCAGCAGCTTGATCCTCGCGGGGGGGGGTGAGCAGTTCTTC	T-AB
HC1_Ctrl_ACATACGGTACCGGCT-1	HC1	Ctrl	TRAV29DV5.TRAJ52.TRAC	CAASAVAGGTSYGKLTF	TGTGCAGCAAGCGCGGTAGCTGGTGGTACTAGCTATGGAAAGCTGACATTT	TRBV28.TRBJ1-2.TRBD1.TRBC1	CASQRRDRGGYGYTF	TGTGCCAGCCAAAGGCGGGACAGGGGAGGATATGGCTACACCTTC	TRAV29DV5.TRAJ52.TRAC_TRBV28.TRBJ1-2.TRBD1.TRBC1	TGTGCAGCAAGCGCGGTAGCTGGTGGTACTAGCTATGGAAAGCTGACATTT_TGTGCCAGCCAAAGGCGGGACAGGGGAGGATATGGCTACACCTTC	CAASAVAGGTSYGKLTF_CASQRRDRGGYGYTF	TRAV29DV5.TRAJ52.TRAC_TGTGCAGCAAGCGCGGTAGCTGGTGGTACTAGCTATGGAAAGCTGACATTT_TRBV28.TRBJ1-2.TRBD1.TRBC1_TGTGCCAGCCAAAGGCGGGACAGGGGAGGATATGGCTACACCTTC	T-AB
HC1_Ctrl_ACATACGGTCTCTCGT-1	HC1	Ctrl				TRBV19.TRBJ1-5..TRBC1	CASSIDLWGINQPQHF	TGTGCCAGTAGTATAGATCTTTGGGGGATCAATCAGCCCCAGCATTTT	NA_TRBV19.TRBJ1-5..TRBC1	NA_TGTGCCAGTAGTATAGATCTTTGGGGGATCAATCAGCCCCAGCATTTT	NA_CASSIDLWGINQPQHF	NA_NA_TRBV19.TRBJ1-5..TRBC1_TGTGCCAGTAGTATAGATCTTTGGGGGATCAATCAGCCCCAGCATTTT	T-AB
HC1_Ctrl_ACATACGGTGGTCCGT-1	HC1	Ctrl				TRBV2.TRBJ2-3..TRBC2	CASSALAGSGITQYF	TGTGCCAGCAGTGCTCTAGCGGGGTCAGGGATTACGCAGTATTTT	NA_TRBV2.TRBJ2-3..TRBC2	NA_TGTGCCAGCAGTGCTCTAGCGGGGTCAGGGATTACGCAGTATTTT	NA_CASSALAGSGITQYF	NA_NA_TRBV2.TRBJ2-3..TRBC2_TGTGCCAGCAGTGCTCTAGCGGGGTCAGGGATTACGCAGTATTTT	T-AB
HC1_Ctrl_ACATACGGTGTTCTTT-1	HC1	Ctrl				TRBV7-9.TRBJ1-4..TRBC1	CASSLVGTDEKLFF	TGTGCCAGCAGCTTGGTCGGGACAGATGAAAAACTGTTTTTT	NA_TRBV7-9.TRBJ1-4..TRBC1	NA_TGTGCCAGCAGCTTGGTCGGGACAGATGAAAAACTGTTTTTT	NA_CASSLVGTDEKLFF	NA_NA_TRBV7-9.TRBJ1-4..TRBC1_TGTGCCAGCAGCTTGGTCGGGACAGATGAAAAACTGTTTTTT	T-AB
HC1_Ctrl_ACATACGTCACCCTCA-1	HC1	Ctrl											T-AB
HC1_Ctrl_ACATACGTCTCTTGAT-1	HC1	Ctrl				TRBV7-2.TRBJ1-4..TRBC1	CASSPTPTGRIGKLFF	TGTGCCAGCAGCCCCACGCCTACAGGGAGGATCGGAAAACTGTTTTTT	NA_TRBV7-2.TRBJ1-4..TRBC1	NA_TGTGCCAGCAGCCCCACGCCTACAGGGAGGATCGGAAAACTGTTTTTT	NA_CASSPTPTGRIGKLFF	NA_NA_TRBV7-2.TRBJ1-4..TRBC1_TGTGCCAGCAGCCCCACGCCTACAGGGAGGATCGGAAAACTGTTTTTT	T-AB
HC1_Ctrl_ACATCAGAGAAACCTA-1	HC1	Ctrl	TRAV13-1.TRAJ7.TRAC	CAALYGNNRLAF	TGTGCAGCACTCTATGGGAACAACAGACTCGCTTTT	TRBV12-3.TRBJ1-3..TRBC1	CASSSPNSIGNTIYF	TGTGCCAGCAGTTCCCCGAACAGTATTGGAAACACCATATATTTT	TRAV13-1.TRAJ7.TRAC_TRBV12-3.TRBJ1-3..TRBC1	TGTGCAGCACTCTATGGGAACAACAGACTCGCTTTT_TGTGCCAGCAGTTCCCCGAACAGTATTGGAAACACCATATATTTT	CAALYGNNRLAF_CASSSPNSIGNTIYF	TRAV13-1.TRAJ7.TRAC_TGTGCAGCACTCTATGGGAACAACAGACTCGCTTTT_TRBV12-3.TRBJ1-3..TRBC1_TGTGCCAGCAGTTCCCCGAACAGTATTGGAAACACCATATATTTT	T-AB
HC1_Ctrl_ACATCAGAGATGCCAG-1	HC1	Ctrl	TRAV21.TRAJ41.TRAC	CAADSNSGYALNF	TGTGCTGCTGACTCAAATTCCGGGTATGCACTCAACTTC	TRBV7-3.TRBJ2-3..TRBC2	CASSLKGTQYF	TGTGCCAGCAGCTTAAAGGGGACGCAGTATTTT	TRAV21.TRAJ41.TRAC_TRBV7-3.TRBJ2-3..TRBC2	TGTGCTGCTGACTCAAATTCCGGGTATGCACTCAACTTC_TGTGCCAGCAGCTTAAAGGGGACGCAGTATTTT	CAADSNSGYALNF_CASSLKGTQYF	TRAV21.TRAJ41.TRAC_TGTGCTGCTGACTCAAATTCCGGGTATGCACTCAACTTC_TRBV7-3.TRBJ2-3..TRBC2_TGTGCCAGCAGCTTAAAGGGGACGCAGTATTTT	T-AB
HC1_Ctrl_ACATCAGAGTTGAGTA-1	HC1	Ctrl	TRAV17.TRAJ22.TRAC	CATAVSSGSARQLTF	TGTGCTACGGCCGTTTCTTCTGGTTCTGCAAGGCAACTGACCTTT	TRBV20-1.TRBJ2-1..TRBC2	CSARGGAGYNEQFF	TGCAGTGCCAGAGGAGGGGCGGGGTACAATGAGCAGTTCTTC	TRAV17.TRAJ22.TRAC_TRBV20-1.TRBJ2-1..TRBC2	TGTGCTACGGCCGTTTCTTCTGGTTCTGCAAGGCAACTGACCTTT_TGCAGTGCCAGAGGAGGGGCGGGGTACAATGAGCAGTTCTTC	CATAVSSGSARQLTF_CSARGGAGYNEQFF	TRAV17.TRAJ22.TRAC_TGTGCTACGGCCGTTTCTTCTGGTTCTGCAAGGCAACTGACCTTT_TRBV20-1.TRBJ2-1..TRBC2_TGCAGTGCCAGAGGAGGGGCGGGGTACAATGAGCAGTTCTTC	T-AB
HC1_Ctrl_ACATCAGCACAACGCC-1	HC1	Ctrl				TRBV2.TRBJ2-2..TRBC2	CASSAGLARNTGELFF	TGTGCCAGCAGTGCGGGACTAGCCAGGAACACCGGGGAGCTGTTTTTT	NA_TRBV2.TRBJ2-2..TRBC2	NA_TGTGCCAGCAGTGCGGGACTAGCCAGGAACACCGGGGAGCTGTTTTTT	NA_CASSAGLARNTGELFF	NA_NA_TRBV2.TRBJ2-2..TRBC2_TGTGCCAGCAGTGCGGGACTAGCCAGGAACACCGGGGAGCTGTTTTTT	T-AB
HC1_Ctrl_ACATCAGCAGCCTTGG-1	HC1	Ctrl	TRAV25.TRAJ20.TRAC	CAAGLSNDYKLSF	TGTGCAGCCGGTCTTTCTAACGACTACAAGCTCAGCTTT	TRBV20-1.TRBJ2-1.TRBD1.TRBC2	CSARPTGGPNNEQFF	TGCAGTGCTAGACCCACAGGGGGCCCTAACAATGAGCAGTTCTTC	TRAV25.TRAJ20.TRAC_TRBV20-1.TRBJ2-1.TRBD1.TRBC2	TGTGCAGCCGGTCTTTCTAACGACTACAAGCTCAGCTTT_TGCAGTGCTAGACCCACAGGGGGCCCTAACAATGAGCAGTTCTTC	CAAGLSNDYKLSF_CSARPTGGPNNEQFF	TRAV25.TRAJ20.TRAC_TGTGCAGCCGGTCTTTCTAACGACTACAAGCTCAGCTTT_TRBV20-1.TRBJ2-1.TRBD1.TRBC2_TGCAGTGCTAGACCCACAGGGGGCCCTAACAATGAGCAGTTCTTC	T-AB
HC1_Ctrl_ACATCAGCAGGGATTG-1	HC1	Ctrl				TRBV7-2.TRBJ2-1..TRBC2	CASSLAGGLYNEQFF	TGTGCCAGCAGCTTAGCGGGAGGCCTCTACAATGAGCAGTTCTTC	NA_TRBV7-2.TRBJ2-1..TRBC2	NA_TGTGCCAGCAGCTTAGCGGGAGGCCTCTACAATGAGCAGTTCTTC	NA_CASSLAGGLYNEQFF	NA_NA_TRBV7-2.TRBJ2-1..TRBC2_TGTGCCAGCAGCTTAGCGGGAGGCCTCTACAATGAGCAGTTCTTC	T-AB
HC1_Ctrl_ACATCAGCATAGACTC-1	HC1	Ctrl	TRAV17.TRAJ37.TRAC	CATIRSSNTGKLIF	TGTGCTACCATCCGCTCTAGCAACACAGGCAAACTAATCTTT	TRBV3-1.TRBJ2-5..TRBC2	CASSQELAGRTQYF	TGTGCCAGCAGCCAAGAGTTAGCGGGGAGGACCCAGTACTTC	TRAV17.TRAJ37.TRAC_TRBV3-1.TRBJ2-5..TRBC2	TGTGCTACCATCCGCTCTAGCAACACAGGCAAACTAATCTTT_TGTGCCAGCAGCCAAGAGTTAGCGGGGAGGACCCAGTACTTC	CATIRSSNTGKLIF_CASSQELAGRTQYF	TRAV17.TRAJ37.TRAC_TGTGCTACCATCCGCTCTAGCAACACAGGCAAACTAATCTTT_TRBV3-1.TRBJ2-5..TRBC2_TGTGCCAGCAGCCAAGAGTTAGCGGGGAGGACCCAGTACTTC	T-AB
HC1_Ctrl_ACATCAGCATCAGTAC-1	HC1	Ctrl	TRAV3.TRAJ34.TRAC	CAVRDMGDTDKLIF	TGTGCTGTGAGAGACATGGGTGACACCGACAAGCTCATCTTT	TRBV14.TRBJ2-7..TRBC2	CASSNPRGLSTYEQYF	TGTGCCAGCAGCAACCCCCGGGGCCTTAGTACCTACGAGCAGTACTTC	TRAV3.TRAJ34.TRAC_TRBV14.TRBJ2-7..TRBC2	TGTGCTGTGAGAGACATGGGTGACACCGACAAGCTCATCTTT_TGTGCCAGCAGCAACCCCCGGGGCCTTAGTACCTACGAGCAGTACTTC	CAVRDMGDTDKLIF_CASSNPRGLSTYEQYF	TRAV3.TRAJ34.TRAC_TGTGCTGTGAGAGACATGGGTGACACCGACAAGCTCATCTTT_TRBV14.TRBJ2-7..TRBC2_TGTGCCAGCAGCAACCCCCGGGGCCTTAGTACCTACGAGCAGTACTTC	T-AB
HC1_Ctrl_ACATCAGGTCGGATCC-1	HC1	Ctrl				TRBV4-1.TRBJ1-2..TRBC1	CASSQVGRGYTF	TGCGCCAGCAGCCAAGTGGGTAGGGGCTACACCTTC	NA_TRBV4-1.TRBJ1-2..TRBC1	NA_TGCGCCAGCAGCCAAGTGGGTAGGGGCTACACCTTC	NA_CASSQVGRGYTF	NA_NA_TRBV4-1.TRBJ1-2..TRBC1_TGCGCCAGCAGCCAAGTGGGTAGGGGCTACACCTTC	T-AB
HC1_Ctrl_ACATCAGGTGTGCCTG-1	HC1	Ctrl	TRAV17.TRAJ40.TRAC	CATLTSGTYKYIF	TGTGCTACGCTTACCTCAGGAACCTACAAATACATCTTT	TRBV7-8.TRBJ2-2..TRBC2	CASSFGTSNTGELFF	TGTGCCAGCAGCTTCGGGACTTCGAACACCGGGGAGCTGTTTTTT	TRAV17.TRAJ40.TRAC_TRBV7-8.TRBJ2-2..TRBC2	TGTGCTACGCTTACCTCAGGAACCTACAAATACATCTTT_TGTGCCAGCAGCTTCGGGACTTCGAACACCGGGGAGCTGTTTTTT	CATLTSGTYKYIF_CASSFGTSNTGELFF	TRAV17.TRAJ40.TRAC_TGTGCTACGCTTACCTCAGGAACCTACAAATACATCTTT_TRBV7-8.TRBJ2-2..TRBC2_TGTGCCAGCAGCTTCGGGACTTCGAACACCGGGGAGCTGTTTTTT	T-AB
HC1_Ctrl_ACATCAGGTTACGGAG-1	HC1	Ctrl	TRAV12-2.TRAJ40.TRAC	CAESTSGTYKYIF	TGTGCCGAGTCTACCTCAGGAACCTACAAATACATCTTT	TRBV12-3.TRBJ1-1..TRBC1	CASSDPPGPDDEAFF	TGTGCCAGCAGTGACCCCCCGGGCCCCGATGATGAAGCTTTCTTT	TRAV12-2.TRAJ40.TRAC_TRBV12-3.TRBJ1-1..TRBC1	TGTGCCGAGTCTACCTCAGGAACCTACAAATACATCTTT_TGTGCCAGCAGTGACCCCCCGGGCCCCGATGATGAAGCTTTCTTT	CAESTSGTYKYIF_CASSDPPGPDDEAFF	TRAV12-2.TRAJ40.TRAC_TGTGCCGAGTCTACCTCAGGAACCTACAAATACATCTTT_TRBV12-3.TRBJ1-1..TRBC1_TGTGCCAGCAGTGACCCCCCGGGCCCCGATGATGAAGCTTTCTTT	T-AB
HC1_Ctrl_ACATCAGTCAATCTCT-1	HC1	Ctrl	TRAV20.TRAJ56.TRAC	CAVQADARNTGANSKLTF	TGTGCTGTGCAGGCCGATGCTCGTAATACTGGAGCCAATAGTAAGCTGACATTT	TRBV4-1.TRBJ1-1..TRBC1;TRBV4-1.TRBJ2-6.TRBD1.TRBC2	CASSQPGRQQAFF;CASSQDWPGAGANVLTF	TGCGCCAGCAGCCAACCCGGCCGACAACAAGCTTTCTTT;TGCGCCAGCAGCCAAGATTGGCCGGGTGCAGGGGCCAACGTCCTGACTTTC	TRAV20.TRAJ56.TRAC_TRBV4-1.TRBJ1-1..TRBC1;TRBV4-1.TRBJ2-6.TRBD1.TRBC2	TGTGCTGTGCAGGCCGATGCTCGTAATACTGGAGCCAATAGTAAGCTGACATTT_TGCGCCAGCAGCCAACCCGGCCGACAACAAGCTTTCTTT;TGCGCCAGCAGCCAAGATTGGCCGGGTGCAGGGGCCAACGTCCTGACTTTC	CAVQADARNTGANSKLTF_CASSQPGRQQAFF;CASSQDWPGAGANVLTF	TRAV20.TRAJ56.TRAC_TGTGCTGTGCAGGCCGATGCTCGTAATACTGGAGCCAATAGTAAGCTGACATTT_TRBV4-1.TRBJ1-1..TRBC1;TRBV4-1.TRBJ2-6.TRBD1.TRBC2_TGCGCCAGCAGCCAACCCGGCCGACAACAAGCTTTCTTT;TGCGCCAGCAGCCAAGATTGGCCGGGTGCAGGGGCCAACGTCCTGACTTTC	T-AB
HC1_Ctrl_ACATCAGTCACTTCAT-1	HC1	Ctrl	TRAV3.TRAJ43.TRAC	CAVRDLYNNNDMRF	TGTGCTGTGAGAGATCTGTACAATAACAATGACATGCGCTTT	TRBV5-1.TRBJ1-5..TRBC1	CASSLAPGQSNQPQHF	TGCGCCAGCAGCTTGGCCCCGGGACAGAGCAATCAGCCCCAGCATTTT	TRAV3.TRAJ43.TRAC_TRBV5-1.TRBJ1-5..TRBC1	TGTGCTGTGAGAGATCTGTACAATAACAATGACATGCGCTTT_TGCGCCAGCAGCTTGGCCCCGGGACAGAGCAATCAGCCCCAGCATTTT	CAVRDLYNNNDMRF_CASSLAPGQSNQPQHF	TRAV3.TRAJ43.TRAC_TGTGCTGTGAGAGATCTGTACAATAACAATGACATGCGCTTT_TRBV5-1.TRBJ1-5..TRBC1_TGCGCCAGCAGCTTGGCCCCGGGACAGAGCAATCAGCCCCAGCATTTT	T-AB
HC1_Ctrl_ACATCAGTCAGCGACC-1	HC1	Ctrl	TRAV27.TRAJ42.TRAC	CAGVDGGSQGNLIF	TGTGCAGGAGTGGACGGAGGAAGCCAAGGAAATCTCATCTTT	TRBV12-3.TRBJ2-3..TRBC2	CASSLRSLAGVDTQYF	TGTGCCAGCAGTTTAAGGTCACTAGCGGGGGTAGATACGCAGTATTTT	TRAV27.TRAJ42.TRAC_TRBV12-3.TRBJ2-3..TRBC2	TGTGCAGGAGTGGACGGAGGAAGCCAAGGAAATCTCATCTTT_TGTGCCAGCAGTTTAAGGTCACTAGCGGGGGTAGATACGCAGTATTTT	CAGVDGGSQGNLIF_CASSLRSLAGVDTQYF	TRAV27.TRAJ42.TRAC_TGTGCAGGAGTGGACGGAGGAAGCCAAGGAAATCTCATCTTT_TRBV12-3.TRBJ2-3..TRBC2_TGTGCCAGCAGTTTAAGGTCACTAGCGGGGGTAGATACGCAGTATTTT	T-AB
HC1_Ctrl_ACATCAGTCCATGCTC-1	HC1	Ctrl	TRAV20.TRAJ56.TRAC	CAVRRTGANSKLTF	TGTGCTGTGCGGAGAACTGGAGCCAATAGTAAGCTGACATTT	TRBV6-5.TRBJ1-5..TRBC1	CASSYSGNSNQPQHF	TGTGCCAGCAGTTACAGCGGGAATAGCAATCAGCCCCAGCATTTT	TRAV20.TRAJ56.TRAC_TRBV6-5.TRBJ1-5..TRBC1	TGTGCTGTGCGGAGAACTGGAGCCAATAGTAAGCTGACATTT_TGTGCCAGCAGTTACAGCGGGAATAGCAATCAGCCCCAGCATTTT	CAVRRTGANSKLTF_CASSYSGNSNQPQHF	TRAV20.TRAJ56.TRAC_TGTGCTGTGCGGAGAACTGGAGCCAATAGTAAGCTGACATTT_TRBV6-5.TRBJ1-5..TRBC1_TGTGCCAGCAGTTACAGCGGGAATAGCAATCAGCCCCAGCATTTT	T-AB
HC1_Ctrl_ACATCAGTCGAGAACG-1	HC1	Ctrl	TRAV12-1.TRAJ34.TRAC	CVVNPTDKLIF	TGTGTGGTGAACCCCACCGACAAGCTCATCTTT				TRAV12-1.TRAJ34.TRAC_NA	TGTGTGGTGAACCCCACCGACAAGCTCATCTTT_NA	CVVNPTDKLIF_NA	TRAV12-1.TRAJ34.TRAC_TGTGTGGTGAACCCCACCGACAAGCTCATCTTT_NA_NA	T-AB
HC1_Ctrl_ACATCAGTCGTAGGAG-1	HC1	Ctrl	TRAV19.TRAJ39.TRAC	CALSEGSNAGNMLTF	TGTGCTCTGAGTGAGGGAAGTAATGCAGGCAACATGCTCACCTTT	TRBV5-6.TRBJ2-7.TRBD1.TRBC2	CASSLRGLGSYEQYF	TGTGCCAGCAGCTTGCGGGGACTTGGGTCCTACGAGCAGTACTTC	TRAV19.TRAJ39.TRAC_TRBV5-6.TRBJ2-7.TRBD1.TRBC2	TGTGCTCTGAGTGAGGGAAGTAATGCAGGCAACATGCTCACCTTT_TGTGCCAGCAGCTTGCGGGGACTTGGGTCCTACGAGCAGTACTTC	CALSEGSNAGNMLTF_CASSLRGLGSYEQYF	TRAV19.TRAJ39.TRAC_TGTGCTCTGAGTGAGGGAAGTAATGCAGGCAACATGCTCACCTTT_TRBV5-6.TRBJ2-7.TRBD1.TRBC2_TGTGCCAGCAGCTTGCGGGGACTTGGGTCCTACGAGCAGTACTTC	T-AB
HC1_Ctrl_ACATCAGTCTACTTAC-1	HC1	Ctrl				TRBV30.TRBJ1-6.TRBD1.TRBC1	CAWSVEGDRRNSPLHF	TGTGCCTGGAGTGTAGAGGGGGACAGGAGAAATTCACCCCTCCACTTT	NA_TRBV30.TRBJ1-6.TRBD1.TRBC1	NA_TGTGCCTGGAGTGTAGAGGGGGACAGGAGAAATTCACCCCTCCACTTT	NA_CAWSVEGDRRNSPLHF	NA_NA_TRBV30.TRBJ1-6.TRBD1.TRBC1_TGTGCCTGGAGTGTAGAGGGGGACAGGAGAAATTCACCCCTCCACTTT	T-AB
HC1_Ctrl_ACATGGTAGTGTCCCG-1	HC1	Ctrl	TRAV14DV4.TRAJ31.TRAC	CAMRKNNNARLMF	TGTGCAATGAGGAAAAATAACAATGCCAGACTCATGTTT	TRBV7-6.TRBJ1-5..TRBC1	CASSLAQGLGQPQHF	TGTGCCAGCAGCTTAGCTCAGGGTTTAGGCCAGCCCCAGCATTTT	TRAV14DV4.TRAJ31.TRAC_TRBV7-6.TRBJ1-5..TRBC1	TGTGCAATGAGGAAAAATAACAATGCCAGACTCATGTTT_TGTGCCAGCAGCTTAGCTCAGGGTTTAGGCCAGCCCCAGCATTTT	CAMRKNNNARLMF_CASSLAQGLGQPQHF	TRAV14DV4.TRAJ31.TRAC_TGTGCAATGAGGAAAAATAACAATGCCAGACTCATGTTT_TRBV7-6.TRBJ1-5..TRBC1_TGTGCCAGCAGCTTAGCTCAGGGTTTAGGCCAGCCCCAGCATTTT	T-AB
HC1_Ctrl_ACATGGTAGTTGAGTA-1	HC1	Ctrl	TRAV9-2.TRAJ42.TRAC	CALKGSQGNLIF	TGTGCTCTCAAAGGAAGCCAAGGAAATCTCATCTTT				TRAV9-2.TRAJ42.TRAC_NA	TGTGCTCTCAAAGGAAGCCAAGGAAATCTCATCTTT_NA	CALKGSQGNLIF_NA	TRAV9-2.TRAJ42.TRAC_TGTGCTCTCAAAGGAAGCCAAGGAAATCTCATCTTT_NA_NA	T-AB
HC1_Ctrl_ACATGGTCAAGTCTAC-1	HC1	Ctrl	TRAV9-2.TRAJ23.TRAC	CALNRGNQGGKLIF	TGTGCTCTGAATAGGGGTAACCAGGGAGGAAAGCTTATCTTC	TRBV4-1.TRBJ2-3.TRBD2.TRBC2	CASSQETTSGRDQYF	TGCGCCAGCAGCCAAGAGACGACTAGCGGGAGGGACCAGTATTTT	TRAV9-2.TRAJ23.TRAC_TRBV4-1.TRBJ2-3.TRBD2.TRBC2	TGTGCTCTGAATAGGGGTAACCAGGGAGGAAAGCTTATCTTC_TGCGCCAGCAGCCAAGAGACGACTAGCGGGAGGGACCAGTATTTT	CALNRGNQGGKLIF_CASSQETTSGRDQYF	TRAV9-2.TRAJ23.TRAC_TGTGCTCTGAATAGGGGTAACCAGGGAGGAAAGCTTATCTTC_TRBV4-1.TRBJ2-3.TRBD2.TRBC2_TGCGCCAGCAGCCAAGAGACGACTAGCGGGAGGGACCAGTATTTT	T-AB
HC1_Ctrl_ACATGGTCAATCGAAA-1	HC1	Ctrl	TRAV35.TRAJ44.TRAC	CAGQLSGTASKLTF	TGTGCTGGGCAGCTGTCCGGCACTGCCAGTAAACTCACCTTT				TRAV35.TRAJ44.TRAC_NA	TGTGCTGGGCAGCTGTCCGGCACTGCCAGTAAACTCACCTTT_NA	CAGQLSGTASKLTF_NA	TRAV35.TRAJ44.TRAC_TGTGCTGGGCAGCTGTCCGGCACTGCCAGTAAACTCACCTTT_NA_NA	T-AB
HC1_Ctrl_ACATGGTCACATGACT-1	HC1	Ctrl	TRAV10.TRAJ43.TRAC	CVVSSRPYNNNDMRF	TGTGTGGTGAGCTCGCGGCCGTACAATAACAATGACATGCGCTTT	TRBV19.TRBJ1-5..TRBC1	CASSFDRGAQPQHF	TGTGCCAGTAGCTTTGACAGGGGTGCTCAGCCCCAGCATTTT	TRAV10.TRAJ43.TRAC_TRBV19.TRBJ1-5..TRBC1	TGTGTGGTGAGCTCGCGGCCGTACAATAACAATGACATGCGCTTT_TGTGCCAGTAGCTTTGACAGGGGTGCTCAGCCCCAGCATTTT	CVVSSRPYNNNDMRF_CASSFDRGAQPQHF	TRAV10.TRAJ43.TRAC_TGTGTGGTGAGCTCGCGGCCGTACAATAACAATGACATGCGCTTT_TRBV19.TRBJ1-5..TRBC1_TGTGCCAGTAGCTTTGACAGGGGTGCTCAGCCCCAGCATTTT	T-AB
HC1_Ctrl_ACATGGTCATGCGCAC-1	HC1	Ctrl	TRAV9-2.TRAJ54.TRAC	CALSPGGGAQKLVF	TGTGCTCTGTCGCCCGGGGGGGGAGCCCAGAAGCTGGTATTT	TRBV24-1.TRBJ2-1..TRBC2;TRBV4-2.TRBJ2-5..TRBC2	CATSDLTGGYNEQFF;CASSQDSLSREVLETQYF	TGTGCCACCAGTGATTTGACGGGGGGATACAATGAGCAGTTCTTC;TGTGCCAGCAGCCAAGATAGTTTGAGCAGGGAGGTTCTGGAGACCCAGTACTTC	TRAV9-2.TRAJ54.TRAC_TRBV24-1.TRBJ2-1..TRBC2;TRBV4-2.TRBJ2-5..TRBC2	TGTGCTCTGTCGCCCGGGGGGGGAGCCCAGAAGCTGGTATTT_TGTGCCACCAGTGATTTGACGGGGGGATACAATGAGCAGTTCTTC;TGTGCCAGCAGCCAAGATAGTTTGAGCAGGGAGGTTCTGGAGACCCAGTACTTC	CALSPGGGAQKLVF_CATSDLTGGYNEQFF;CASSQDSLSREVLETQYF	TRAV9-2.TRAJ54.TRAC_TGTGCTCTGTCGCCCGGGGGGGGAGCCCAGAAGCTGGTATTT_TRBV24-1.TRBJ2-1..TRBC2;TRBV4-2.TRBJ2-5..TRBC2_TGTGCCACCAGTGATTTGACGGGGGGATACAATGAGCAGTTCTTC;TGTGCCAGCAGCCAAGATAGTTTGAGCAGGGAGGTTCTGGAGACCCAGTACTTC	T-AB
HC1_Ctrl_ACATGGTCATTGTGCA-1	HC1	Ctrl	TRAV12-2.TRAJ45.TRAC	CAGGGWSGGGADGLTF	TGTGCCGGGGGGGGGTGGTCAGGAGGAGGTGCTGACGGACTCACCTTT	TRBV5-1.TRBJ2-7..TRBC2	CASSSLTDEQYF	TGCGCCAGCAGCTCATTAACGGACGAGCAGTACTTC	TRAV12-2.TRAJ45.TRAC_TRBV5-1.TRBJ2-7..TRBC2	TGTGCCGGGGGGGGGTGGTCAGGAGGAGGTGCTGACGGACTCACCTTT_TGCGCCAGCAGCTCATTAACGGACGAGCAGTACTTC	CAGGGWSGGGADGLTF_CASSSLTDEQYF	TRAV12-2.TRAJ45.TRAC_TGTGCCGGGGGGGGGTGGTCAGGAGGAGGTGCTGACGGACTCACCTTT_TRBV5-1.TRBJ2-7..TRBC2_TGCGCCAGCAGCTCATTAACGGACGAGCAGTACTTC	T-AB
HC1_Ctrl_ACATGGTGTGAAATCA-1	HC1	Ctrl	TRAV23DV6.TRAJ49.TRAC	CAASGHTGNQFYF	TGTGCAGCAAGCGGGCACACCGGTAACCAGTTCTATTTT	TRBV6-3.TRBJ1-2..TRBC1	CASRTGSTGYTF	TGTGCCAGCCGGACAGGGTCTACCGGCTACACCTTC	TRAV23DV6.TRAJ49.TRAC_TRBV6-3.TRBJ1-2..TRBC1	TGTGCAGCAAGCGGGCACACCGGTAACCAGTTCTATTTT_TGTGCCAGCCGGACAGGGTCTACCGGCTACACCTTC	CAASGHTGNQFYF_CASRTGSTGYTF	TRAV23DV6.TRAJ49.TRAC_TGTGCAGCAAGCGGGCACACCGGTAACCAGTTCTATTTT_TRBV6-3.TRBJ1-2..TRBC1_TGTGCCAGCCGGACAGGGTCTACCGGCTACACCTTC	T-AB
HC1_Ctrl_ACATGGTGTGTTTGTG-1	HC1	Ctrl	TRAV12-2.TRAJ52.TRAC	CAVLLNAGGTSYGKLTF	TGTGCCGTGCTCCTAAATGCTGGTGGTACTAGCTATGGAAAGCTGACATTT	TRBV2.TRBJ1-2.TRBD1.TRBC1	CASSGQGARYGYTF	TGTGCCAGCAGTGGTCAGGGGGCGCGGTATGGCTACACCTTC	TRAV12-2.TRAJ52.TRAC_TRBV2.TRBJ1-2.TRBD1.TRBC1	TGTGCCGTGCTCCTAAATGCTGGTGGTACTAGCTATGGAAAGCTGACATTT_TGTGCCAGCAGTGGTCAGGGGGCGCGGTATGGCTACACCTTC	CAVLLNAGGTSYGKLTF_CASSGQGARYGYTF	TRAV12-2.TRAJ52.TRAC_TGTGCCGTGCTCCTAAATGCTGGTGGTACTAGCTATGGAAAGCTGACATTT_TRBV2.TRBJ1-2.TRBD1.TRBC1_TGTGCCAGCAGTGGTCAGGGGGCGCGGTATGGCTACACCTTC	T-AB
HC1_Ctrl_ACATGGTGTTCCGTCT-1	HC1	Ctrl	TRAV21.TRAJ22.TRAC	CAVKRGSARQLTF	TGTGCTGTGAAAAGGGGTTCTGCAAGGCAACTGACCTTT	TRBV6-6.TRBJ1-2..TRBC1	CASTGQEDYGYTF	TGTGCCAGCACCGGACAGGAAGACTATGGCTACACCTTC	TRAV21.TRAJ22.TRAC_TRBV6-6.TRBJ1-2..TRBC1	TGTGCTGTGAAAAGGGGTTCTGCAAGGCAACTGACCTTT_TGTGCCAGCACCGGACAGGAAGACTATGGCTACACCTTC	CAVKRGSARQLTF_CASTGQEDYGYTF	TRAV21.TRAJ22.TRAC_TGTGCTGTGAAAAGGGGTTCTGCAAGGCAACTGACCTTT_TRBV6-6.TRBJ1-2..TRBC1_TGTGCCAGCACCGGACAGGAAGACTATGGCTACACCTTC	T-AB
HC1_Ctrl_ACATGGTTCAGTTGAC-1	HC1	Ctrl											T-AB
HC1_Ctrl_ACATGGTTCATCGGAT-1	HC1	Ctrl	TRAV3.TRAJ6.TRAC	CAVRDWAGGSYIPTF	TGTGCTGTGAGAGACTGGGCAGGAGGAAGCTACATACCTACATTT	TRBV5-1.TRBJ2-3..TRBC2	CASSLGVSGNTDTQYF	TGCGCCAGCAGCTTGGGAGTTAGCGGGAACACAGATACGCAGTATTTT	TRAV3.TRAJ6.TRAC_TRBV5-1.TRBJ2-3..TRBC2	TGTGCTGTGAGAGACTGGGCAGGAGGAAGCTACATACCTACATTT_TGCGCCAGCAGCTTGGGAGTTAGCGGGAACACAGATACGCAGTATTTT	CAVRDWAGGSYIPTF_CASSLGVSGNTDTQYF	TRAV3.TRAJ6.TRAC_TGTGCTGTGAGAGACTGGGCAGGAGGAAGCTACATACCTACATTT_TRBV5-1.TRBJ2-3..TRBC2_TGCGCCAGCAGCTTGGGAGTTAGCGGGAACACAGATACGCAGTATTTT	T-AB
HC1_Ctrl_ACATGGTTCATGTGGT-1	HC1	Ctrl				TRBV5-8.TRBJ2-6..TRBC2	CASIKGANVLTF	TGTGCCAGCATAAAGGGGGCCAACGTCCTGACTTTC	NA_TRBV5-8.TRBJ2-6..TRBC2	NA_TGTGCCAGCATAAAGGGGGCCAACGTCCTGACTTTC	NA_CASIKGANVLTF	NA_NA_TRBV5-8.TRBJ2-6..TRBC2_TGTGCCAGCATAAAGGGGGCCAACGTCCTGACTTTC	T-AB
HC1_Ctrl_ACATGGTTCCGCTGTT-1	HC1	Ctrl	TRAV1-2.TRAJ13.TRAC	CAVSRYSGGYQKVTF	TGTGCTGTGAGTCGATATTCTGGGGGTTACCAGAAAGTTACCTTT	TRBV6-6.TRBJ2-7..TRBC2	CASSQGKRLGNEQYF	TGTGCCAGCAGCCAAGGGAAACGCCTGGGAAACGAGCAGTACTTC	TRAV1-2.TRAJ13.TRAC_TRBV6-6.TRBJ2-7..TRBC2	TGTGCTGTGAGTCGATATTCTGGGGGTTACCAGAAAGTTACCTTT_TGTGCCAGCAGCCAAGGGAAACGCCTGGGAAACGAGCAGTACTTC	CAVSRYSGGYQKVTF_CASSQGKRLGNEQYF	TRAV1-2.TRAJ13.TRAC_TGTGCTGTGAGTCGATATTCTGGGGGTTACCAGAAAGTTACCTTT_TRBV6-6.TRBJ2-7..TRBC2_TGTGCCAGCAGCCAAGGGAAACGCCTGGGAAACGAGCAGTACTTC	T-AB
HC1_Ctrl_ACATGGTTCTCCCTGA-1	HC1	Ctrl	TRAV17.TRAJ5.TRAC	CATADTGRRALTF	TGTGCTACGGCTGACACGGGCAGGAGAGCACTTACTTTT	TRBV2.TRBJ2-7..TRBC2	CASSEAIQRTGQYF	TGTGCCAGCAGTGAAGCTATACAACGAACGGGGCAGTACTTC	TRAV17.TRAJ5.TRAC_TRBV2.TRBJ2-7..TRBC2	TGTGCTACGGCTGACACGGGCAGGAGAGCACTTACTTTT_TGTGCCAGCAGTGAAGCTATACAACGAACGGGGCAGTACTTC	CATADTGRRALTF_CASSEAIQRTGQYF	TRAV17.TRAJ5.TRAC_TGTGCTACGGCTGACACGGGCAGGAGAGCACTTACTTTT_TRBV2.TRBJ2-7..TRBC2_TGTGCCAGCAGTGAAGCTATACAACGAACGGGGCAGTACTTC	T-AB
HC1_Ctrl_ACCAGTAAGAACAACT-1	HC1	Ctrl	TRAV20.TRAJ42.TRAC	CAVQAWGNYGGSQGNLIF	TGTGCTGTGCAGGCCTGGGGGAATTATGGAGGAAGCCAAGGAAATCTCATCTTT	TRBV5-8.TRBJ2-2..TRBC2	CASSLEAGGDRTGELFF	TGTGCCAGCAGCTTGGAAGCGGGGGGTGACCGAACCGGGGAGCTGTTTTTT	TRAV20.TRAJ42.TRAC_TRBV5-8.TRBJ2-2..TRBC2	TGTGCTGTGCAGGCCTGGGGGAATTATGGAGGAAGCCAAGGAAATCTCATCTTT_TGTGCCAGCAGCTTGGAAGCGGGGGGTGACCGAACCGGGGAGCTGTTTTTT	CAVQAWGNYGGSQGNLIF_CASSLEAGGDRTGELFF	TRAV20.TRAJ42.TRAC_TGTGCTGTGCAGGCCTGGGGGAATTATGGAGGAAGCCAAGGAAATCTCATCTTT_TRBV5-8.TRBJ2-2..TRBC2_TGTGCCAGCAGCTTGGAAGCGGGGGGTGACCGAACCGGGGAGCTGTTTTTT	T-AB
HC1_Ctrl_ACCAGTAAGCTAGTGG-1	HC1	Ctrl	TRAV19.TRAJ26.TRAC	CALSEDNYGQNFVF	TGTGCTCTGAGTGAAGATAACTATGGTCAGAATTTTGTCTTT	TRBV11-1.TRBJ1-1..TRBC1	CASSLGQGTPEAFF	TGTGCCAGCAGCCTAGGGCAGGGCACCCCTGAAGCTTTCTTT	TRAV19.TRAJ26.TRAC_TRBV11-1.TRBJ1-1..TRBC1	TGTGCTCTGAGTGAAGATAACTATGGTCAGAATTTTGTCTTT_TGTGCCAGCAGCCTAGGGCAGGGCACCCCTGAAGCTTTCTTT	CALSEDNYGQNFVF_CASSLGQGTPEAFF	TRAV19.TRAJ26.TRAC_TGTGCTCTGAGTGAAGATAACTATGGTCAGAATTTTGTCTTT_TRBV11-1.TRBJ1-1..TRBC1_TGTGCCAGCAGCCTAGGGCAGGGCACCCCTGAAGCTTTCTTT	T-AB
HC1_Ctrl_ACCAGTAAGCTCTCGG-1	HC1	Ctrl				TRBV30.TRBJ2-1..TRBC2	CAWSTNKPYNEQFF	TGTGCCTGGAGTACGAATAAGCCCTACAATGAGCAGTTCTTC	NA_TRBV30.TRBJ2-1..TRBC2	NA_TGTGCCTGGAGTACGAATAAGCCCTACAATGAGCAGTTCTTC	NA_CAWSTNKPYNEQFF	NA_NA_TRBV30.TRBJ2-1..TRBC2_TGTGCCTGGAGTACGAATAAGCCCTACAATGAGCAGTTCTTC	T-AB
HC1_Ctrl_ACCAGTAAGCTTATCG-1	HC1	Ctrl	TRAV4.TRAJ30.TRAC	CLVAPNRDDKIIF	TGCCTCGTGGCTCCGAACAGAGATGACAAGATCATCTTT	TRBV28.TRBJ1-1.TRBD1.TRBC1	CASSLAGGIYTEAFF	TGTGCCAGCAGTTTGGCAGGGGGCATTTACACTGAAGCTTTCTTT	TRAV4.TRAJ30.TRAC_TRBV28.TRBJ1-1.TRBD1.TRBC1	TGCCTCGTGGCTCCGAACAGAGATGACAAGATCATCTTT_TGTGCCAGCAGTTTGGCAGGGGGCATTTACACTGAAGCTTTCTTT	CLVAPNRDDKIIF_CASSLAGGIYTEAFF	TRAV4.TRAJ30.TRAC_TGCCTCGTGGCTCCGAACAGAGATGACAAGATCATCTTT_TRBV28.TRBJ1-1.TRBD1.TRBC1_TGTGCCAGCAGTTTGGCAGGGGGCATTTACACTGAAGCTTTCTTT	T-AB
HC1_Ctrl_ACCAGTAAGGCAGTCA-1	HC1	Ctrl	TRAV8-3.TRAJ45.TRAC	CAVGAPEKGGADGLTF	TGTGCTGTGGGTGCGCCCGAAAAAGGAGGTGCTGACGGACTCACCTTT	TRBV19.TRBJ1-1..TRBC1	CASSIKGGLEAFF	TGTGCCAGTAGTATCAAAGGGGGCCTCGAAGCTTTCTTT	TRAV8-3.TRAJ45.TRAC_TRBV19.TRBJ1-1..TRBC1	TGTGCTGTGGGTGCGCCCGAAAAAGGAGGTGCTGACGGACTCACCTTT_TGTGCCAGTAGTATCAAAGGGGGCCTCGAAGCTTTCTTT	CAVGAPEKGGADGLTF_CASSIKGGLEAFF	TRAV8-3.TRAJ45.TRAC_TGTGCTGTGGGTGCGCCCGAAAAAGGAGGTGCTGACGGACTCACCTTT_TRBV19.TRBJ1-1..TRBC1_TGTGCCAGTAGTATCAAAGGGGGCCTCGAAGCTTTCTTT	T-AB
HC1_Ctrl_ACCAGTAAGTCACGCC-1	HC1	Ctrl	TRAV13-1.TRAJ48.TRAC	CAAVPSNFGNEKLTF	TGTGCAGCCGTCCCGAGTAACTTTGGAAATGAGAAATTAACCTTT	TRBV6-3.TRBJ2-3.TRBD2.TRBC2	CASLRTSGSAQYF	TGTGCCAGCTTGAGGACTAGCGGGAGTGCGCAGTATTTT	TRAV13-1.TRAJ48.TRAC_TRBV6-3.TRBJ2-3.TRBD2.TRBC2	TGTGCAGCCGTCCCGAGTAACTTTGGAAATGAGAAATTAACCTTT_TGTGCCAGCTTGAGGACTAGCGGGAGTGCGCAGTATTTT	CAAVPSNFGNEKLTF_CASLRTSGSAQYF	TRAV13-1.TRAJ48.TRAC_TGTGCAGCCGTCCCGAGTAACTTTGGAAATGAGAAATTAACCTTT_TRBV6-3.TRBJ2-3.TRBD2.TRBC2_TGTGCCAGCTTGAGGACTAGCGGGAGTGCGCAGTATTTT	T-AB
HC1_Ctrl_ACCAGTACAACCGCCA-1	HC1	Ctrl	TRAV41.TRAJ54.TRAC	CAALIQGAQKLVF	TGTGCTGCGTTAATTCAGGGAGCCCAGAAGCTGGTATTT	TRBV6-5.TRBJ2-7..TRBC2	CASKRNIAGTYEQYF	TGTGCCAGCAAGAGGAACATAGCGGGAACCTACGAGCAGTACTTC	TRAV41.TRAJ54.TRAC_TRBV6-5.TRBJ2-7..TRBC2	TGTGCTGCGTTAATTCAGGGAGCCCAGAAGCTGGTATTT_TGTGCCAGCAAGAGGAACATAGCGGGAACCTACGAGCAGTACTTC	CAALIQGAQKLVF_CASKRNIAGTYEQYF	TRAV41.TRAJ54.TRAC_TGTGCTGCGTTAATTCAGGGAGCCCAGAAGCTGGTATTT_TRBV6-5.TRBJ2-7..TRBC2_TGTGCCAGCAAGAGGAACATAGCGGGAACCTACGAGCAGTACTTC	T-AB
HC1_Ctrl_ACCAGTACAATGAAAC-1	HC1	Ctrl	TRAV12-1.TRAJ49.TRAC	CVVNANTGNQFYF	TGTGTGGTGAACGCAAACACCGGTAACCAGTTCTATTTT	TRBV18.TRBJ1-2..TRBC1;TRBV28.TRBJ1-5..TRBC1	CASSPLTGDWGYTF;CASSSAREGPQHF	TGTGCCAGCTCACCACTTACAGGGGATTGGGGCTACACCTTC;TGTGCCAGCAGTTCCGCCAGGGAGGGGCCCCAGCATTTT	TRAV12-1.TRAJ49.TRAC_TRBV18.TRBJ1-2..TRBC1;TRBV28.TRBJ1-5..TRBC1	TGTGTGGTGAACGCAAACACCGGTAACCAGTTCTATTTT_TGTGCCAGCTCACCACTTACAGGGGATTGGGGCTACACCTTC;TGTGCCAGCAGTTCCGCCAGGGAGGGGCCCCAGCATTTT	CVVNANTGNQFYF_CASSPLTGDWGYTF;CASSSAREGPQHF	TRAV12-1.TRAJ49.TRAC_TGTGTGGTGAACGCAAACACCGGTAACCAGTTCTATTTT_TRBV18.TRBJ1-2..TRBC1;TRBV28.TRBJ1-5..TRBC1_TGTGCCAGCTCACCACTTACAGGGGATTGGGGCTACACCTTC;TGTGCCAGCAGTTCCGCCAGGGAGGGGCCCCAGCATTTT	T-AB
HC1_Ctrl_ACCAGTACAGCATGAG-1	HC1	Ctrl	TRAV8-6.TRAJ38.TRAC	CAVKPAGNNRKLIW	TGTGCTGTGAAACCCGCTGGCAACAACCGTAAGCTGATTTGG	TRBV28.TRBJ1-5..TRBC1	CASSLPHQPQHF	TGTGCCAGCAGTCTCCCCCATCAGCCCCAGCATTTT	TRAV8-6.TRAJ38.TRAC_TRBV28.TRBJ1-5..TRBC1	TGTGCTGTGAAACCCGCTGGCAACAACCGTAAGCTGATTTGG_TGTGCCAGCAGTCTCCCCCATCAGCCCCAGCATTTT	CAVKPAGNNRKLIW_CASSLPHQPQHF	TRAV8-6.TRAJ38.TRAC_TGTGCTGTGAAACCCGCTGGCAACAACCGTAAGCTGATTTGG_TRBV28.TRBJ1-5..TRBC1_TGTGCCAGCAGTCTCCCCCATCAGCCCCAGCATTTT	T-AB
HC1_Ctrl_ACCAGTACATACCATG-1	HC1	Ctrl	TRAV9-2.TRAJ52.TRAC	CALSDSNAGGTSYGKLTF	TGTGCTCTGAGTGATTCTAATGCTGGTGGTACTAGCTATGGAAAGCTGACATTT	TRBV27.TRBJ2-1..TRBC2	CASRRTVLYNEQFF	TGTGCCAGCCGCAGAACTGTCCTCTACAATGAGCAGTTCTTC	TRAV9-2.TRAJ52.TRAC_TRBV27.TRBJ2-1..TRBC2	TGTGCTCTGAGTGATTCTAATGCTGGTGGTACTAGCTATGGAAAGCTGACATTT_TGTGCCAGCCGCAGAACTGTCCTCTACAATGAGCAGTTCTTC	CALSDSNAGGTSYGKLTF_CASRRTVLYNEQFF	TRAV9-2.TRAJ52.TRAC_TGTGCTCTGAGTGATTCTAATGCTGGTGGTACTAGCTATGGAAAGCTGACATTT_TRBV27.TRBJ2-1..TRBC2_TGTGCCAGCCGCAGAACTGTCCTCTACAATGAGCAGTTCTTC	T-AB
HC1_Ctrl_ACCAGTACATTCTCAT-1	HC1	Ctrl	TRAV35.TRAJ30.TRAC	CAGQLIVDDKIIF	TGTGCTGGGCAGCTAATAGTAGATGACAAGATCATCTTT				TRAV35.TRAJ30.TRAC_NA	TGTGCTGGGCAGCTAATAGTAGATGACAAGATCATCTTT_NA	CAGQLIVDDKIIF_NA	TRAV35.TRAJ30.TRAC_TGTGCTGGGCAGCTAATAGTAGATGACAAGATCATCTTT_NA_NA	T-AB
HC1_Ctrl_ACCAGTAGTACAGTTC-1	HC1	Ctrl	TRAV8-3.TRAJ52.TRAC	CAVGARAGGTSYGKLTF	TGTGCTGTGGGTGCTAGGGCTGGTGGTACTAGCTATGGAAAGCTGACATTT	TRBV19.TRBJ2-2..TRBC2	CASSIYGQTNTGELFF	TGTGCCAGTAGTATATATGGCCAGACAAACACCGGGGAGCTGTTTTTT	TRAV8-3.TRAJ52.TRAC_TRBV19.TRBJ2-2..TRBC2	TGTGCTGTGGGTGCTAGGGCTGGTGGTACTAGCTATGGAAAGCTGACATTT_TGTGCCAGTAGTATATATGGCCAGACAAACACCGGGGAGCTGTTTTTT	CAVGARAGGTSYGKLTF_CASSIYGQTNTGELFF	TRAV8-3.TRAJ52.TRAC_TGTGCTGTGGGTGCTAGGGCTGGTGGTACTAGCTATGGAAAGCTGACATTT_TRBV19.TRBJ2-2..TRBC2_TGTGCCAGTAGTATATATGGCCAGACAAACACCGGGGAGCTGTTTTTT	T-AB
HC1_Ctrl_ACCAGTAGTAGAGCTG-1	HC1	Ctrl	TRAV12-3.TRAJ20.TRAC	CAMIKDYKLSF	TGTGCAATGATAAAGGACTACAAGCTCAGCTTT	TRBV7-2.TRBJ1-2.TRBD1.TRBC1	CASSLAMGGAEGGYTF	TGTGCCAGCAGCTTAGCGATGGGTGGGGCAGAGGGTGGCTACACCTTC	TRAV12-3.TRAJ20.TRAC_TRBV7-2.TRBJ1-2.TRBD1.TRBC1	TGTGCAATGATAAAGGACTACAAGCTCAGCTTT_TGTGCCAGCAGCTTAGCGATGGGTGGGGCAGAGGGTGGCTACACCTTC	CAMIKDYKLSF_CASSLAMGGAEGGYTF	TRAV12-3.TRAJ20.TRAC_TGTGCAATGATAAAGGACTACAAGCTCAGCTTT_TRBV7-2.TRBJ1-2.TRBD1.TRBC1_TGTGCCAGCAGCTTAGCGATGGGTGGGGCAGAGGGTGGCTACACCTTC	T-AB
HC1_Ctrl_ACCAGTAGTCACACGC-1	HC1	Ctrl	TRAV2.TRAJ47.TRAC	CAAYWENKLVF	TGTGCTGCGTACTGGGAGAACAAGCTGGTCTTT	TRBV6-3.TRBJ2-7..TRBC2	CASSPISRGYLGEQYF	TGTGCCAGCAGCCCAATTTCCAGGGGCTATCTCGGCGAGCAGTACTTC	TRAV2.TRAJ47.TRAC_TRBV6-3.TRBJ2-7..TRBC2	TGTGCTGCGTACTGGGAGAACAAGCTGGTCTTT_TGTGCCAGCAGCCCAATTTCCAGGGGCTATCTCGGCGAGCAGTACTTC	CAAYWENKLVF_CASSPISRGYLGEQYF	TRAV2.TRAJ47.TRAC_TGTGCTGCGTACTGGGAGAACAAGCTGGTCTTT_TRBV6-3.TRBJ2-7..TRBC2_TGTGCCAGCAGCCCAATTTCCAGGGGCTATCTCGGCGAGCAGTACTTC	T-AB
HC1_Ctrl_ACCAGTAGTCCGTGAC-1	HC1	Ctrl	TRAV6.TRAJ40.TRAC	CALRTSGTYKYIF	TGTGCTCTCCGAACCTCAGGAACCTACAAATACATCTTT				TRAV6.TRAJ40.TRAC_NA	TGTGCTCTCCGAACCTCAGGAACCTACAAATACATCTTT_NA	CALRTSGTYKYIF_NA	TRAV6.TRAJ40.TRAC_TGTGCTCTCCGAACCTCAGGAACCTACAAATACATCTTT_NA_NA	T-AB
HC1_Ctrl_ACCAGTAGTCGAACAG-1	HC1	Ctrl	TRAV38-1.TRAJ22.TRAC	CAFSGSARQLTF	TGTGCTTTCTCCGGTTCTGCAAGGCAACTGACCTTT	TRBV14.TRBJ2-7..TRBC2	CASSGQGLGYEQYF	TGTGCCAGCAGCGGACAGGGATTGGGCTACGAGCAGTACTTC	TRAV38-1.TRAJ22.TRAC_TRBV14.TRBJ2-7..TRBC2	TGTGCTTTCTCCGGTTCTGCAAGGCAACTGACCTTT_TGTGCCAGCAGCGGACAGGGATTGGGCTACGAGCAGTACTTC	CAFSGSARQLTF_CASSGQGLGYEQYF	TRAV38-1.TRAJ22.TRAC_TGTGCTTTCTCCGGTTCTGCAAGGCAACTGACCTTT_TRBV14.TRBJ2-7..TRBC2_TGTGCCAGCAGCGGACAGGGATTGGGCTACGAGCAGTACTTC	T-AB
HC1_Ctrl_ACCAGTAGTCGGCACT-1	HC1	Ctrl	TRAV3.TRAJ5.TRAC	CAVRDPDTGRRALTF	TGTGCTGTGAGAGACCCGGACACGGGCAGGAGAGCACTTACTTTT				TRAV3.TRAJ5.TRAC_NA	TGTGCTGTGAGAGACCCGGACACGGGCAGGAGAGCACTTACTTTT_NA	CAVRDPDTGRRALTF_NA	TRAV3.TRAJ5.TRAC_TGTGCTGTGAGAGACCCGGACACGGGCAGGAGAGCACTTACTTTT_NA_NA	T-AB
HC1_Ctrl_ACCAGTAGTGATGTCT-1	HC1	Ctrl	TRAV17.TRAJ22.TRAC	CARSGSARQLTF	TGTGCTCGTTCTGGTTCTGCAAGGCAACTGACCTTT	TRBV5-4.TRBJ2-7..TRBC2	CASSLERQGRDEQYF	TGTGCCAGCAGCTTGGAGAGACAGGGCAGGGACGAGCAGTACTTC	TRAV17.TRAJ22.TRAC_TRBV5-4.TRBJ2-7..TRBC2	TGTGCTCGTTCTGGTTCTGCAAGGCAACTGACCTTT_TGTGCCAGCAGCTTGGAGAGACAGGGCAGGGACGAGCAGTACTTC	CARSGSARQLTF_CASSLERQGRDEQYF	TRAV17.TRAJ22.TRAC_TGTGCTCGTTCTGGTTCTGCAAGGCAACTGACCTTT_TRBV5-4.TRBJ2-7..TRBC2_TGTGCCAGCAGCTTGGAGAGACAGGGCAGGGACGAGCAGTACTTC	T-AB
HC1_Ctrl_ACCAGTAGTTAAGATG-1	HC1	Ctrl				TRBV4-2.TRBJ1-2..TRBC1	CASSQNSGVGYGYTF	TGTGCCAGCAGCCAAAATTCAGGGGTCGGCTATGGCTACACCTTC	NA_TRBV4-2.TRBJ1-2..TRBC1	NA_TGTGCCAGCAGCCAAAATTCAGGGGTCGGCTATGGCTACACCTTC	NA_CASSQNSGVGYGYTF	NA_NA_TRBV4-2.TRBJ1-2..TRBC1_TGTGCCAGCAGCCAAAATTCAGGGGTCGGCTATGGCTACACCTTC	T-AB
HC1_Ctrl_ACCAGTATCAACCAAC-1	HC1	Ctrl	TRAV8-6.TRAJ22.TRAC	CAVSGSARQLTF	TGTGCTGTTTCTGGTTCTGCAAGGCAACTGACCTTT	TRBV20-1.TRBJ2-7.TRBD2.TRBC2	CSARETGLAGGEQYF	TGCAGTGCTAGAGAGACGGGACTAGCGGGGGGAGAGCAGTACTTC	TRAV8-6.TRAJ22.TRAC_TRBV20-1.TRBJ2-7.TRBD2.TRBC2	TGTGCTGTTTCTGGTTCTGCAAGGCAACTGACCTTT_TGCAGTGCTAGAGAGACGGGACTAGCGGGGGGAGAGCAGTACTTC	CAVSGSARQLTF_CSARETGLAGGEQYF	TRAV8-6.TRAJ22.TRAC_TGTGCTGTTTCTGGTTCTGCAAGGCAACTGACCTTT_TRBV20-1.TRBJ2-7.TRBD2.TRBC2_TGCAGTGCTAGAGAGACGGGACTAGCGGGGGGAGAGCAGTACTTC	T-AB
HC1_Ctrl_ACCAGTATCAGCAACT-1	HC1	Ctrl	TRAV3.TRAJ33.TRAC	CAVRGDSNYQLIW	TGTGCTGTGAGGGGTGATAGCAACTATCAGTTAATCTGG	TRBV11-1.TRBJ1-4..TRBC1	CASSQTGSNEKLFF	TGTGCCAGCAGCCAGACAGGGTCTAATGAAAAACTGTTTTTT	TRAV3.TRAJ33.TRAC_TRBV11-1.TRBJ1-4..TRBC1	TGTGCTGTGAGGGGTGATAGCAACTATCAGTTAATCTGG_TGTGCCAGCAGCCAGACAGGGTCTAATGAAAAACTGTTTTTT	CAVRGDSNYQLIW_CASSQTGSNEKLFF	TRAV3.TRAJ33.TRAC_TGTGCTGTGAGGGGTGATAGCAACTATCAGTTAATCTGG_TRBV11-1.TRBJ1-4..TRBC1_TGTGCCAGCAGCCAGACAGGGTCTAATGAAAAACTGTTTTTT	T-AB
HC1_Ctrl_ACCAGTATCAGCGATT-1	HC1	Ctrl	TRAV38-2DV8.TRAJ32.TRAC	CAYRSVGGATNKLIF	TGTGCTTATAGGAGCGTCGGAGGTGCTACAAACAAGCTCATCTTT	TRBV6-1.TRBJ1-2..TRBC1	CASSLTRVYNYGYTF	TGTGCCAGCAGTCTTACACGAGTTTATAACTATGGCTACACCTTC	TRAV38-2DV8.TRAJ32.TRAC_TRBV6-1.TRBJ1-2..TRBC1	TGTGCTTATAGGAGCGTCGGAGGTGCTACAAACAAGCTCATCTTT_TGTGCCAGCAGTCTTACACGAGTTTATAACTATGGCTACACCTTC	CAYRSVGGATNKLIF_CASSLTRVYNYGYTF	TRAV38-2DV8.TRAJ32.TRAC_TGTGCTTATAGGAGCGTCGGAGGTGCTACAAACAAGCTCATCTTT_TRBV6-1.TRBJ1-2..TRBC1_TGTGCCAGCAGTCTTACACGAGTTTATAACTATGGCTACACCTTC	T-AB
HC1_Ctrl_ACCCACTAGAGAGCTC-1	HC1	Ctrl	TRAV24.TRAJ9.TRAC	CASLNTGGFKTIF	TGTGCCTCCCTAAATACTGGAGGCTTCAAAACTATCTTT	TRBV24-1.TRBJ1-5..TRBC1	CATSEKFNQPQHF	TGTGCCACCAGTGAAAAATTCAATCAGCCCCAGCATTTT	TRAV24.TRAJ9.TRAC_TRBV24-1.TRBJ1-5..TRBC1	TGTGCCTCCCTAAATACTGGAGGCTTCAAAACTATCTTT_TGTGCCACCAGTGAAAAATTCAATCAGCCCCAGCATTTT	CASLNTGGFKTIF_CATSEKFNQPQHF	TRAV24.TRAJ9.TRAC_TGTGCCTCCCTAAATACTGGAGGCTTCAAAACTATCTTT_TRBV24-1.TRBJ1-5..TRBC1_TGTGCCACCAGTGAAAAATTCAATCAGCCCCAGCATTTT	T-AB
HC1_Ctrl_ACCCACTAGCCACCTG-1	HC1	Ctrl	TRAV29DV5.TRAJ21.TRAC	CAAALYNFNKFYF	TGTGCAGCAGCCTTATACAACTTCAACAAATTTTACTTT	TRBV14.TRBJ2-5..TRBC2	CASSQHRGIQETQYF	TGTGCCAGCAGCCAACACAGGGGGATCCAAGAGACCCAGTACTTC	TRAV29DV5.TRAJ21.TRAC_TRBV14.TRBJ2-5..TRBC2	TGTGCAGCAGCCTTATACAACTTCAACAAATTTTACTTT_TGTGCCAGCAGCCAACACAGGGGGATCCAAGAGACCCAGTACTTC	CAAALYNFNKFYF_CASSQHRGIQETQYF	TRAV29DV5.TRAJ21.TRAC_TGTGCAGCAGCCTTATACAACTTCAACAAATTTTACTTT_TRBV14.TRBJ2-5..TRBC2_TGTGCCAGCAGCCAACACAGGGGGATCCAAGAGACCCAGTACTTC	T-AB
HC1_Ctrl_ACCCACTAGCTAACTC-1	HC1	Ctrl	TRAV8-4.TRAJ53.TRAC	CAVSSNSGGSNYKLTF	TGTGCTGTGAGCTCCAATAGTGGAGGTAGCAACTATAAACTGACATTT	TRBV5-5.TRBJ2-1..TRBC2	CASSLGSVHNEQFF	TGTGCCAGCAGCTTGGGGAGTGTCCACAATGAGCAGTTCTTC	TRAV8-4.TRAJ53.TRAC_TRBV5-5.TRBJ2-1..TRBC2	TGTGCTGTGAGCTCCAATAGTGGAGGTAGCAACTATAAACTGACATTT_TGTGCCAGCAGCTTGGGGAGTGTCCACAATGAGCAGTTCTTC	CAVSSNSGGSNYKLTF_CASSLGSVHNEQFF	TRAV8-4.TRAJ53.TRAC_TGTGCTGTGAGCTCCAATAGTGGAGGTAGCAACTATAAACTGACATTT_TRBV5-5.TRBJ2-1..TRBC2_TGTGCCAGCAGCTTGGGGAGTGTCCACAATGAGCAGTTCTTC	T-AB
HC1_Ctrl_ACCCACTAGGAGCGAG-1	HC1	Ctrl	TRAV19.TRAJ11.TRAC	CALSESGPGYSTLTF	TGTGCTCTGAGTGAGTCTGGACCGGGATACAGCACCCTCACCTTT	TRBV5-6.TRBJ2-1..TRBC2	CASSYGRSSYNEQFF	TGTGCCAGCAGTTACGGACGGAGCTCCTACAATGAGCAGTTCTTC	TRAV19.TRAJ11.TRAC_TRBV5-6.TRBJ2-1..TRBC2	TGTGCTCTGAGTGAGTCTGGACCGGGATACAGCACCCTCACCTTT_TGTGCCAGCAGTTACGGACGGAGCTCCTACAATGAGCAGTTCTTC	CALSESGPGYSTLTF_CASSYGRSSYNEQFF	TRAV19.TRAJ11.TRAC_TGTGCTCTGAGTGAGTCTGGACCGGGATACAGCACCCTCACCTTT_TRBV5-6.TRBJ2-1..TRBC2_TGTGCCAGCAGTTACGGACGGAGCTCCTACAATGAGCAGTTCTTC	T-AB
HC1_Ctrl_ACCCACTAGGCTAGGT-1	HC1	Ctrl	TRAV8-1.TRAJ47.TRAC;TRAV13-1.TRAJ47.TRAC	CAVNAPEYGNKLVF;CAASSMEYGNKLVF	TGTGCCGTGAATGCGCCGGAATATGGAAACAAGCTGGTCTTT;TGTGCAGCAAGTTCCATGGAATATGGAAACAAGCTGGTCTTT	TRBV4-2.TRBJ1-6..TRBC1	CASSPEGTYNSPLHF	TGTGCCAGCAGCCCAGAGGGAACCTATAATTCACCCCTCCACTTT	TRAV8-1.TRAJ47.TRAC;TRAV13-1.TRAJ47.TRAC_TRBV4-2.TRBJ1-6..TRBC1	TGTGCCGTGAATGCGCCGGAATATGGAAACAAGCTGGTCTTT;TGTGCAGCAAGTTCCATGGAATATGGAAACAAGCTGGTCTTT_TGTGCCAGCAGCCCAGAGGGAACCTATAATTCACCCCTCCACTTT	CAVNAPEYGNKLVF;CAASSMEYGNKLVF_CASSPEGTYNSPLHF	TRAV8-1.TRAJ47.TRAC;TRAV13-1.TRAJ47.TRAC_TGTGCCGTGAATGCGCCGGAATATGGAAACAAGCTGGTCTTT;TGTGCAGCAAGTTCCATGGAATATGGAAACAAGCTGGTCTTT_TRBV4-2.TRBJ1-6..TRBC1_TGTGCCAGCAGCCCAGAGGGAACCTATAATTCACCCCTCCACTTT	T-AB
HC1_Ctrl_ACCCACTAGTATGACA-1	HC1	Ctrl	TRAV4.TRAJ33.TRAC	CLVGDSVSNYQLIW	TGCCTCGTGGGTGACAGTGTTAGCAACTATCAGTTAATCTGG	TRBV6-5.TRBJ1-2..TRBC1	CASSYGTDYGYTF	TGTGCCAGCAGTTACGGGACGGACTATGGCTACACCTTC	TRAV4.TRAJ33.TRAC_TRBV6-5.TRBJ1-2..TRBC1	TGCCTCGTGGGTGACAGTGTTAGCAACTATCAGTTAATCTGG_TGTGCCAGCAGTTACGGGACGGACTATGGCTACACCTTC	CLVGDSVSNYQLIW_CASSYGTDYGYTF	TRAV4.TRAJ33.TRAC_TGCCTCGTGGGTGACAGTGTTAGCAACTATCAGTTAATCTGG_TRBV6-5.TRBJ1-2..TRBC1_TGTGCCAGCAGTTACGGGACGGACTATGGCTACACCTTC	T-AB
HC1_Ctrl_ACCCACTCAATGGAAT-1	HC1	Ctrl	TRAV12-1.TRAJ20.TRAC;TRAV12-1.TRAJ43.TRAC	CVVPPGLSF;CVVNKNNDMRF	TGTGTGGTGCCGCCGGGGCTCAGCTTT;TGTGTGGTGAACAAAAACAATGACATGCGCTTT	TRBV6-5.TRBJ1-1..TRBC1	CASSYSQRQNTEAFF	TGTGCCAGCAGTTACTCGCAAAGACAGAACACTGAAGCTTTCTTT	TRAV12-1.TRAJ20.TRAC;TRAV12-1.TRAJ43.TRAC_TRBV6-5.TRBJ1-1..TRBC1	TGTGTGGTGCCGCCGGGGCTCAGCTTT;TGTGTGGTGAACAAAAACAATGACATGCGCTTT_TGTGCCAGCAGTTACTCGCAAAGACAGAACACTGAAGCTTTCTTT	CVVPPGLSF;CVVNKNNDMRF_CASSYSQRQNTEAFF	TRAV12-1.TRAJ20.TRAC;TRAV12-1.TRAJ43.TRAC_TGTGTGGTGCCGCCGGGGCTCAGCTTT;TGTGTGGTGAACAAAAACAATGACATGCGCTTT_TRBV6-5.TRBJ1-1..TRBC1_TGTGCCAGCAGTTACTCGCAAAGACAGAACACTGAAGCTTTCTTT	T-AB
HC1_Ctrl_ACCCACTCACTACAGT-1	HC1	Ctrl				TRBV7-2.TRBJ2-7.TRBD1.TRBC2	CASSTQTGSSYEQYF	TGTGCCAGCAGCACACAGACAGGGAGCTCCTACGAGCAGTACTTC	NA_TRBV7-2.TRBJ2-7.TRBD1.TRBC2	NA_TGTGCCAGCAGCACACAGACAGGGAGCTCCTACGAGCAGTACTTC	NA_CASSTQTGSSYEQYF	NA_NA_TRBV7-2.TRBJ2-7.TRBD1.TRBC2_TGTGCCAGCAGCACACAGACAGGGAGCTCCTACGAGCAGTACTTC	T-AB
HC1_Ctrl_ACCCACTGTACTCAAC-1	HC1	Ctrl	TRAV12-2.TRAJ9.TRAC	CAVNEGTGGFKTIF	TGTGCCGTGAATGAGGGTACTGGAGGCTTCAAAACTATCTTT	TRBV11-1.TRBJ1-4.TRBD1.	CASSLGRGGNEKLFF	TGTGCCAGCAGCTTAGGGCGGGGGGGCAATGAAAAACTGTTTTTT	TRAV12-2.TRAJ9.TRAC_TRBV11-1.TRBJ1-4.TRBD1.	TGTGCCGTGAATGAGGGTACTGGAGGCTTCAAAACTATCTTT_TGTGCCAGCAGCTTAGGGCGGGGGGGCAATGAAAAACTGTTTTTT	CAVNEGTGGFKTIF_CASSLGRGGNEKLFF	TRAV12-2.TRAJ9.TRAC_TGTGCCGTGAATGAGGGTACTGGAGGCTTCAAAACTATCTTT_TRBV11-1.TRBJ1-4.TRBD1._TGTGCCAGCAGCTTAGGGCGGGGGGGCAATGAAAAACTGTTTTTT	T-AB
HC1_Ctrl_ACCCACTGTCATACTG-1	HC1	Ctrl				TRBV11-1.TRBJ2-5..TRBC2	CASSLGGTTQETQYF	TGTGCCAGCAGCTTAGGCGGGACTACCCAAGAGACCCAGTACTTC	NA_TRBV11-1.TRBJ2-5..TRBC2	NA_TGTGCCAGCAGCTTAGGCGGGACTACCCAAGAGACCCAGTACTTC	NA_CASSLGGTTQETQYF	NA_NA_TRBV11-1.TRBJ2-5..TRBC2_TGTGCCAGCAGCTTAGGCGGGACTACCCAAGAGACCCAGTACTTC	T-AB
HC1_Ctrl_ACCCACTGTGGGTATG-1	HC1	Ctrl	TRAV19.TRAJ52.TRAC	CALSRTPTSYGKLTF	TGTGCTCTGAGTCGGACCCCTACTAGCTATGGAAAGCTGACATTT	TRBV12-5.TRBJ2-2..TRBC2	CASGLAKQGGSGELFF	TGTGCTAGTGGTTTGGCAAAACAGGGCGGAAGCGGGGAGCTGTTTTTT	TRAV19.TRAJ52.TRAC_TRBV12-5.TRBJ2-2..TRBC2	TGTGCTCTGAGTCGGACCCCTACTAGCTATGGAAAGCTGACATTT_TGTGCTAGTGGTTTGGCAAAACAGGGCGGAAGCGGGGAGCTGTTTTTT	CALSRTPTSYGKLTF_CASGLAKQGGSGELFF	TRAV19.TRAJ52.TRAC_TGTGCTCTGAGTCGGACCCCTACTAGCTATGGAAAGCTGACATTT_TRBV12-5.TRBJ2-2..TRBC2_TGTGCTAGTGGTTTGGCAAAACAGGGCGGAAGCGGGGAGCTGTTTTTT	T-AB
HC1_Ctrl_ACCCACTTCACTTACT-1	HC1	Ctrl	TRAV25.TRAJ52.TRAC	CAAPSNAGGTSYGKLTF	TGTGCAGCACCTTCTAATGCTGGTGGTACTAGCTATGGAAAGCTGACATTT				TRAV25.TRAJ52.TRAC_NA	TGTGCAGCACCTTCTAATGCTGGTGGTACTAGCTATGGAAAGCTGACATTT_NA	CAAPSNAGGTSYGKLTF_NA	TRAV25.TRAJ52.TRAC_TGTGCAGCACCTTCTAATGCTGGTGGTACTAGCTATGGAAAGCTGACATTT_NA_NA	T-AB
HC1_Ctrl_ACCCACTTCCTTCAAT-1	HC1	Ctrl	TRAV21.TRAJ45.TRAC	CAAPKPGGADGLTF	TGTGCTGCCCCTAAGCCGGGAGGTGCTGACGGACTCACCTTT	TRBV20-1.TRBJ2-7..TRBC2	CSASRGTYEQYF	TGCAGTGCTAGCAGGGGAACCTACGAGCAGTACTTC	TRAV21.TRAJ45.TRAC_TRBV20-1.TRBJ2-7..TRBC2	TGTGCTGCCCCTAAGCCGGGAGGTGCTGACGGACTCACCTTT_TGCAGTGCTAGCAGGGGAACCTACGAGCAGTACTTC	CAAPKPGGADGLTF_CSASRGTYEQYF	TRAV21.TRAJ45.TRAC_TGTGCTGCCCCTAAGCCGGGAGGTGCTGACGGACTCACCTTT_TRBV20-1.TRBJ2-7..TRBC2_TGCAGTGCTAGCAGGGGAACCTACGAGCAGTACTTC	T-AB
HC1_Ctrl_ACCCACTTCTGTCCGT-1	HC1	Ctrl	TRAV8-6.TRAJ39.TRAC	CAVSGANAGNMLTF	TGTGCTGTGAGTGGCGCTAATGCAGGCAACATGCTCACCTTT	TRBV7-2.TRBJ2-1..TRBC2	CASSLDRNPYNEQFF	TGTGCCAGCAGCTTAGACCGGAACCCCTACAATGAGCAGTTCTTC	TRAV8-6.TRAJ39.TRAC_TRBV7-2.TRBJ2-1..TRBC2	TGTGCTGTGAGTGGCGCTAATGCAGGCAACATGCTCACCTTT_TGTGCCAGCAGCTTAGACCGGAACCCCTACAATGAGCAGTTCTTC	CAVSGANAGNMLTF_CASSLDRNPYNEQFF	TRAV8-6.TRAJ39.TRAC_TGTGCTGTGAGTGGCGCTAATGCAGGCAACATGCTCACCTTT_TRBV7-2.TRBJ2-1..TRBC2_TGTGCCAGCAGCTTAGACCGGAACCCCTACAATGAGCAGTTCTTC	T-AB
HC1_Ctrl_ACCGTAAAGACAAGCC-1	HC1	Ctrl	TRAV36DV7.TRAJ39.TRAC	CAVDTSWAGNMLTF	TGTGCTGTGGACACCTCATGGGCAGGCAACATGCTCACCTTT	TRBV5-5.TRBJ2-1..TRBC2	CASSLKARDSSYNEQFF	TGTGCCAGCAGCTTGAAGGCCCGGGACAGTTCTTACAATGAGCAGTTCTTC	TRAV36DV7.TRAJ39.TRAC_TRBV5-5.TRBJ2-1..TRBC2	TGTGCTGTGGACACCTCATGGGCAGGCAACATGCTCACCTTT_TGTGCCAGCAGCTTGAAGGCCCGGGACAGTTCTTACAATGAGCAGTTCTTC	CAVDTSWAGNMLTF_CASSLKARDSSYNEQFF	TRAV36DV7.TRAJ39.TRAC_TGTGCTGTGGACACCTCATGGGCAGGCAACATGCTCACCTTT_TRBV5-5.TRBJ2-1..TRBC2_TGTGCCAGCAGCTTGAAGGCCCGGGACAGTTCTTACAATGAGCAGTTCTTC	T-AB
HC1_Ctrl_ACCGTAAAGCGGATCA-1	HC1	Ctrl	TRAV24.TRAJ50.TRAC	CAFKMKTSYDKVIF	TGTGCCTTTAAAATGAAAACCTCCTACGACAAGGTGATATTT	TRBV6-5.TRBJ2-4..TRBC2	CASSFSRIPPNIQYF	TGTGCCAGCAGTTTTAGCCGCATCCCCCCCAACATTCAGTACTTC	TRAV24.TRAJ50.TRAC_TRBV6-5.TRBJ2-4..TRBC2	TGTGCCTTTAAAATGAAAACCTCCTACGACAAGGTGATATTT_TGTGCCAGCAGTTTTAGCCGCATCCCCCCCAACATTCAGTACTTC	CAFKMKTSYDKVIF_CASSFSRIPPNIQYF	TRAV24.TRAJ50.TRAC_TGTGCCTTTAAAATGAAAACCTCCTACGACAAGGTGATATTT_TRBV6-5.TRBJ2-4..TRBC2_TGTGCCAGCAGTTTTAGCCGCATCCCCCCCAACATTCAGTACTTC	T-AB
HC1_Ctrl_ACCGTAAAGCTGCAAG-1	HC1	Ctrl	TRAV12-3.TRAJ45.TRAC	CAMSASRGGGADGLTF	TGTGCAATGAGCGCGAGCCGGGGAGGAGGTGCTGACGGACTCACCTTT	TRBV12-3.TRBJ2-5.TRBD1.TRBC2	CASSSLGQGTETQYF	TGTGCCAGCAGCTCTCTCGGACAGGGAACAGAGACCCAGTACTTC	TRAV12-3.TRAJ45.TRAC_TRBV12-3.TRBJ2-5.TRBD1.TRBC2	TGTGCAATGAGCGCGAGCCGGGGAGGAGGTGCTGACGGACTCACCTTT_TGTGCCAGCAGCTCTCTCGGACAGGGAACAGAGACCCAGTACTTC	CAMSASRGGGADGLTF_CASSSLGQGTETQYF	TRAV12-3.TRAJ45.TRAC_TGTGCAATGAGCGCGAGCCGGGGAGGAGGTGCTGACGGACTCACCTTT_TRBV12-3.TRBJ2-5.TRBD1.TRBC2_TGTGCCAGCAGCTCTCTCGGACAGGGAACAGAGACCCAGTACTTC	T-AB
HC1_Ctrl_ACCGTAAAGGAGCGAG-1	HC1	Ctrl	TRAV4.TRAJ37.TRAC	CLALSSNTGKLIF	TGCCTCGCCCTCTCTAGCAACACAGGCAAACTAATCTTT				TRAV4.TRAJ37.TRAC_NA	TGCCTCGCCCTCTCTAGCAACACAGGCAAACTAATCTTT_NA	CLALSSNTGKLIF_NA	TRAV4.TRAJ37.TRAC_TGCCTCGCCCTCTCTAGCAACACAGGCAAACTAATCTTT_NA_NA	T-AB
HC1_Ctrl_ACCGTAACAATCCAAC-1	HC1	Ctrl				TRBV7-2.TRBJ1-2.TRBD1.TRBC1	CASRGEGRFSGYTF	TGTGCCAGCAGGGGAGAGGGGCGCTTCAGTGGCTACACCTTC	NA_TRBV7-2.TRBJ1-2.TRBD1.TRBC1	NA_TGTGCCAGCAGGGGAGAGGGGCGCTTCAGTGGCTACACCTTC	NA_CASRGEGRFSGYTF	NA_NA_TRBV7-2.TRBJ1-2.TRBD1.TRBC1_TGTGCCAGCAGGGGAGAGGGGCGCTTCAGTGGCTACACCTTC	T-AB
HC1_Ctrl_ACCGTAACACAACTGT-1	HC1	Ctrl				TRBV5-1.TRBJ1-1..TRBC1	CASSFGPGNTEAFF	TGCGCCAGCAGCTTCGGACCCGGTAACACTGAAGCTTTCTTT	NA_TRBV5-1.TRBJ1-1..TRBC1	NA_TGCGCCAGCAGCTTCGGACCCGGTAACACTGAAGCTTTCTTT	NA_CASSFGPGNTEAFF	NA_NA_TRBV5-1.TRBJ1-1..TRBC1_TGCGCCAGCAGCTTCGGACCCGGTAACACTGAAGCTTTCTTT	T-AB
HC1_Ctrl_ACCGTAACACAGCCCA-1	HC1	Ctrl	TRAV19.TRAJ21.TRAC	CALSLYNFNKFYF	TGTGCTCTGAGTTTATACAACTTCAACAAATTTTACTTT	TRBV29-1.TRBJ2-7.TRBD1.TRBC2	CSVQIRDRGYEQYF	TGCAGCGTCCAAATCCGGGACAGGGGTTACGAGCAGTACTTC	TRAV19.TRAJ21.TRAC_TRBV29-1.TRBJ2-7.TRBD1.TRBC2	TGTGCTCTGAGTTTATACAACTTCAACAAATTTTACTTT_TGCAGCGTCCAAATCCGGGACAGGGGTTACGAGCAGTACTTC	CALSLYNFNKFYF_CSVQIRDRGYEQYF	TRAV19.TRAJ21.TRAC_TGTGCTCTGAGTTTATACAACTTCAACAAATTTTACTTT_TRBV29-1.TRBJ2-7.TRBD1.TRBC2_TGCAGCGTCCAAATCCGGGACAGGGGTTACGAGCAGTACTTC	T-AB
HC1_Ctrl_ACCGTAACACGGCGTT-1	HC1	Ctrl	TRAV8-2.TRAJ54.TRAC	CVVSAIQGAQKLVF	TGTGTTGTGAGTGCGATTCAGGGAGCCCAGAAGCTGGTATTT	TRBV30.TRBJ1-3..TRBC1	CAWRGRGGNTIYF	TGTGCCTGGCGCGGACGGGGTGGAAACACCATATATTTT	TRAV8-2.TRAJ54.TRAC_TRBV30.TRBJ1-3..TRBC1	TGTGTTGTGAGTGCGATTCAGGGAGCCCAGAAGCTGGTATTT_TGTGCCTGGCGCGGACGGGGTGGAAACACCATATATTTT	CVVSAIQGAQKLVF_CAWRGRGGNTIYF	TRAV8-2.TRAJ54.TRAC_TGTGTTGTGAGTGCGATTCAGGGAGCCCAGAAGCTGGTATTT_TRBV30.TRBJ1-3..TRBC1_TGTGCCTGGCGCGGACGGGGTGGAAACACCATATATTTT	T-AB
HC1_Ctrl_ACCGTAACATAACCTG-1	HC1	Ctrl	TRAV10.TRAJ24.TRAC	CVVSAVPGWGKFQF	TGTGTGGTGAGCGCGGTCCCTGGCTGGGGGAAATTCCAGTTT				TRAV10.TRAJ24.TRAC_NA	TGTGTGGTGAGCGCGGTCCCTGGCTGGGGGAAATTCCAGTTT_NA	CVVSAVPGWGKFQF_NA	TRAV10.TRAJ24.TRAC_TGTGTGGTGAGCGCGGTCCCTGGCTGGGGGAAATTCCAGTTT_NA_NA	T-AB
HC1_Ctrl_ACCGTAAGTTCCACGG-1	HC1	Ctrl	TRAV25.TRAJ44.TRAC	CAGQTGTASKLTF	TGTGCAGGGCAAACCGGCACTGCCAGTAAACTCACCTTT	TRBV10-3.TRBJ2-7..TRBC2	CAIDNQGFTYEQYF	TGTGCCATCGATAACCAGGGATTTACCTACGAGCAGTACTTC	TRAV25.TRAJ44.TRAC_TRBV10-3.TRBJ2-7..TRBC2	TGTGCAGGGCAAACCGGCACTGCCAGTAAACTCACCTTT_TGTGCCATCGATAACCAGGGATTTACCTACGAGCAGTACTTC	CAGQTGTASKLTF_CAIDNQGFTYEQYF	TRAV25.TRAJ44.TRAC_TGTGCAGGGCAAACCGGCACTGCCAGTAAACTCACCTTT_TRBV10-3.TRBJ2-7..TRBC2_TGTGCCATCGATAACCAGGGATTTACCTACGAGCAGTACTTC	T-AB
HC1_Ctrl_ACCGTAATCAAACCGT-1	HC1	Ctrl	TRAV41.TRAJ34.TRAC	CAALPLLNTDKLIF	TGTGCTGCCCTCCCCCTACTTAACACCGACAAGCTCATCTTT	TRBV30.TRBJ1-2..TRBC1	CAWSVLPSDGYTF	TGTGCCTGGAGTGTACTCCCCTCGGATGGCTACACCTTC	TRAV41.TRAJ34.TRAC_TRBV30.TRBJ1-2..TRBC1	TGTGCTGCCCTCCCCCTACTTAACACCGACAAGCTCATCTTT_TGTGCCTGGAGTGTACTCCCCTCGGATGGCTACACCTTC	CAALPLLNTDKLIF_CAWSVLPSDGYTF	TRAV41.TRAJ34.TRAC_TGTGCTGCCCTCCCCCTACTTAACACCGACAAGCTCATCTTT_TRBV30.TRBJ1-2..TRBC1_TGTGCCTGGAGTGTACTCCCCTCGGATGGCTACACCTTC	T-AB
HC1_Ctrl_ACCGTAATCCGATATG-1	HC1	Ctrl	TRAV41.TRAJ48.TRAC	CAVNFGNEKLTF	TGTGCTGTCAACTTTGGAAATGAGAAATTAACCTTT	TRBV20-1.TRBJ1-2..TRBC1	CSAETGRANYGYTF	TGCAGTGCTGAAACAGGGAGGGCTAACTATGGCTACACCTTC	TRAV41.TRAJ48.TRAC_TRBV20-1.TRBJ1-2..TRBC1	TGTGCTGTCAACTTTGGAAATGAGAAATTAACCTTT_TGCAGTGCTGAAACAGGGAGGGCTAACTATGGCTACACCTTC	CAVNFGNEKLTF_CSAETGRANYGYTF	TRAV41.TRAJ48.TRAC_TGTGCTGTCAACTTTGGAAATGAGAAATTAACCTTT_TRBV20-1.TRBJ1-2..TRBC1_TGCAGTGCTGAAACAGGGAGGGCTAACTATGGCTACACCTTC	T-AB
HC1_Ctrl_ACCGTAATCCGTCATC-1	HC1	Ctrl	TRAV39.TRAJ49.TRAC	CAGDNTGNQFYF	TGTGCCGGGGATAACACCGGTAACCAGTTCTATTTT	TRBV19.TRBJ1-4..TRBC1	CASSIPRVGGKLFF	TGTGCCAGTAGTATTCCTCGCGTGGGTGGAAAACTGTTTTTT	TRAV39.TRAJ49.TRAC_TRBV19.TRBJ1-4..TRBC1	TGTGCCGGGGATAACACCGGTAACCAGTTCTATTTT_TGTGCCAGTAGTATTCCTCGCGTGGGTGGAAAACTGTTTTTT	CAGDNTGNQFYF_CASSIPRVGGKLFF	TRAV39.TRAJ49.TRAC_TGTGCCGGGGATAACACCGGTAACCAGTTCTATTTT_TRBV19.TRBJ1-4..TRBC1_TGTGCCAGTAGTATTCCTCGCGTGGGTGGAAAACTGTTTTTT	T-AB
HC1_Ctrl_ACCGTAATCCGTTGTC-1	HC1	Ctrl	TRAV3.TRAJ40.TRAC	CAVRGAGTYKYIF	TGTGCTGTGAGAGGGGCAGGAACCTACAAATACATCTTT	TRBV28.TRBJ1-1..TRBC1	CASRKTGGGKTEAFF	TGTGCCAGCAGAAAGACCGGTGGGGGTAAGACTGAAGCTTTCTTT	TRAV3.TRAJ40.TRAC_TRBV28.TRBJ1-1..TRBC1	TGTGCTGTGAGAGGGGCAGGAACCTACAAATACATCTTT_TGTGCCAGCAGAAAGACCGGTGGGGGTAAGACTGAAGCTTTCTTT	CAVRGAGTYKYIF_CASRKTGGGKTEAFF	TRAV3.TRAJ40.TRAC_TGTGCTGTGAGAGGGGCAGGAACCTACAAATACATCTTT_TRBV28.TRBJ1-1..TRBC1_TGTGCCAGCAGAAAGACCGGTGGGGGTAAGACTGAAGCTTTCTTT	T-AB
HC1_Ctrl_ACCGTAATCCTTTCTC-1	HC1	Ctrl	TRAV30.TRAJ34.TRAC	CGTESNTDKLIF	TGTGGCACAGAGAGTAACACCGACAAGCTCATCTTT				TRAV30.TRAJ34.TRAC_NA	TGTGGCACAGAGAGTAACACCGACAAGCTCATCTTT_NA	CGTESNTDKLIF_NA	TRAV30.TRAJ34.TRAC_TGTGGCACAGAGAGTAACACCGACAAGCTCATCTTT_NA_NA	T-AB
HC1_Ctrl_ACCTTTAAGAACTCGG-1	HC1	Ctrl	TRAV17.TRAJ9.TRAC	CATDRNTGGFKTIF	TGTGCTACGGACCGGAATACTGGAGGCTTCAAAACTATCTTT	TRBV7-2.TRBJ2-7..TRBC2	CASSLEQGYYEQYF	TGTGCCAGCAGCTTAGAACAGGGATACTACGAGCAGTACTTC	TRAV17.TRAJ9.TRAC_TRBV7-2.TRBJ2-7..TRBC2	TGTGCTACGGACCGGAATACTGGAGGCTTCAAAACTATCTTT_TGTGCCAGCAGCTTAGAACAGGGATACTACGAGCAGTACTTC	CATDRNTGGFKTIF_CASSLEQGYYEQYF	TRAV17.TRAJ9.TRAC_TGTGCTACGGACCGGAATACTGGAGGCTTCAAAACTATCTTT_TRBV7-2.TRBJ2-7..TRBC2_TGTGCCAGCAGCTTAGAACAGGGATACTACGAGCAGTACTTC	T-AB
HC1_Ctrl_ACCTTTAAGCGGCTTC-1	HC1	Ctrl	TRAV3.TRAJ5.TRAC	CAVSPLHTGRRALTF	TGTGCTGTGAGTCCGCTTCACACGGGCAGGAGAGCACTTACTTTT	TRBV4-1.TRBJ2-7..TRBC2	CASSQGEGSSYEQYF	TGCGCCAGCAGCCAAGGGGAGGGGAGCTCCTACGAGCAGTACTTC	TRAV3.TRAJ5.TRAC_TRBV4-1.TRBJ2-7..TRBC2	TGTGCTGTGAGTCCGCTTCACACGGGCAGGAGAGCACTTACTTTT_TGCGCCAGCAGCCAAGGGGAGGGGAGCTCCTACGAGCAGTACTTC	CAVSPLHTGRRALTF_CASSQGEGSSYEQYF	TRAV3.TRAJ5.TRAC_TGTGCTGTGAGTCCGCTTCACACGGGCAGGAGAGCACTTACTTTT_TRBV4-1.TRBJ2-7..TRBC2_TGCGCCAGCAGCCAAGGGGAGGGGAGCTCCTACGAGCAGTACTTC	T-AB
HC1_Ctrl_ACCTTTAAGTACATGA-1	HC1	Ctrl	TRAV29DV5.TRAJ28.TRAC	CAAGHSGAGSYQLTF	TGTGCAGCAGGGCACTCTGGGGCTGGGAGTTACCAACTCACTTTC	TRBV4-3.TRBJ1-3.TRBD1.TRBC1	CASSQRTGGNTIYF	TGCGCCAGCAGCCAACGGACAGGAGGAAACACCATATATTTT	TRAV29DV5.TRAJ28.TRAC_TRBV4-3.TRBJ1-3.TRBD1.TRBC1	TGTGCAGCAGGGCACTCTGGGGCTGGGAGTTACCAACTCACTTTC_TGCGCCAGCAGCCAACGGACAGGAGGAAACACCATATATTTT	CAAGHSGAGSYQLTF_CASSQRTGGNTIYF	TRAV29DV5.TRAJ28.TRAC_TGTGCAGCAGGGCACTCTGGGGCTGGGAGTTACCAACTCACTTTC_TRBV4-3.TRBJ1-3.TRBD1.TRBC1_TGCGCCAGCAGCCAACGGACAGGAGGAAACACCATATATTTT	T-AB
HC1_Ctrl_ACCTTTAAGTTAAGTG-1	HC1	Ctrl	TRAV29DV5.TRAJ48.TRAC	CAPKFGNEKLTF	TGTGCACCAAAGTTTGGAAATGAGAAATTAACCTTT	TRBV14.TRBJ1-1..TRBC1	CASSQGPTGMNTEAFF	TGTGCCAGCAGCCAAGGTCCGACAGGCATGAACACTGAAGCTTTCTTT	TRAV29DV5.TRAJ48.TRAC_TRBV14.TRBJ1-1..TRBC1	TGTGCACCAAAGTTTGGAAATGAGAAATTAACCTTT_TGTGCCAGCAGCCAAGGTCCGACAGGCATGAACACTGAAGCTTTCTTT	CAPKFGNEKLTF_CASSQGPTGMNTEAFF	TRAV29DV5.TRAJ48.TRAC_TGTGCACCAAAGTTTGGAAATGAGAAATTAACCTTT_TRBV14.TRBJ1-1..TRBC1_TGTGCCAGCAGCCAAGGTCCGACAGGCATGAACACTGAAGCTTTCTTT	T-AB
HC1_Ctrl_ACCTTTACAAAGCAAT-1	HC1	Ctrl	TRAV21.TRAJ34.TRAC	CAVLNTDKLIF	TGTGCTGTTCTTAACACCGACAAGCTCATCTTT	TRBV5-8.TRBJ1-5..TRBC1	CASSQFQVLGRNQPQHF	TGTGCCAGCAGCCAATTTCAGGTGTTAGGGCGCAATCAGCCCCAGCATTTT	TRAV21.TRAJ34.TRAC_TRBV5-8.TRBJ1-5..TRBC1	TGTGCTGTTCTTAACACCGACAAGCTCATCTTT_TGTGCCAGCAGCCAATTTCAGGTGTTAGGGCGCAATCAGCCCCAGCATTTT	CAVLNTDKLIF_CASSQFQVLGRNQPQHF	TRAV21.TRAJ34.TRAC_TGTGCTGTTCTTAACACCGACAAGCTCATCTTT_TRBV5-8.TRBJ1-5..TRBC1_TGTGCCAGCAGCCAATTTCAGGTGTTAGGGCGCAATCAGCCCCAGCATTTT	T-AB
HC1_Ctrl_ACCTTTACATCGATTG-1	HC1	Ctrl	TRAV38-1.TRAJ52.TRAC	CALSNAGGTSYGKLTF	TGTGCTTTATCTAATGCTGGTGGTACTAGCTATGGAAAGCTGACATTT	TRBV27.TRBJ2-1..TRBC2	CASSLVVGSYNEQFF	TGTGCCAGCAGTTTGGTGGTAGGAAGCTACAATGAGCAGTTCTTC	TRAV38-1.TRAJ52.TRAC_TRBV27.TRBJ2-1..TRBC2	TGTGCTTTATCTAATGCTGGTGGTACTAGCTATGGAAAGCTGACATTT_TGTGCCAGCAGTTTGGTGGTAGGAAGCTACAATGAGCAGTTCTTC	CALSNAGGTSYGKLTF_CASSLVVGSYNEQFF	TRAV38-1.TRAJ52.TRAC_TGTGCTTTATCTAATGCTGGTGGTACTAGCTATGGAAAGCTGACATTT_TRBV27.TRBJ2-1..TRBC2_TGTGCCAGCAGTTTGGTGGTAGGAAGCTACAATGAGCAGTTCTTC	T-AB
HC1_Ctrl_ACCTTTAGTAGCCTAT-1	HC1	Ctrl	TRAV16.TRAJ32.TRAC	CALRYGGATNKLIF	TGTGCTCTTAGATATGGTGGTGCTACAAACAAGCTCATCTTT	TRBV6-3.TRBJ2-2..TRBC2	CASSSPGELFF	TGTGCCAGCAGTAGCCCCGGGGAGCTGTTTTTT	TRAV16.TRAJ32.TRAC_TRBV6-3.TRBJ2-2..TRBC2	TGTGCTCTTAGATATGGTGGTGCTACAAACAAGCTCATCTTT_TGTGCCAGCAGTAGCCCCGGGGAGCTGTTTTTT	CALRYGGATNKLIF_CASSSPGELFF	TRAV16.TRAJ32.TRAC_TGTGCTCTTAGATATGGTGGTGCTACAAACAAGCTCATCTTT_TRBV6-3.TRBJ2-2..TRBC2_TGTGCCAGCAGTAGCCCCGGGGAGCTGTTTTTT	T-AB
HC1_Ctrl_ACCTTTAGTCTGCCAG-1	HC1	Ctrl	TRAV6.TRAJ5.TRAC	CAPDTGRRALTF	TGTGCTCCCGACACGGGCAGGAGAGCACTTACTTTT	TRBV27.TRBJ1-5..TRBC1;TRBV7-2.TRBJ2-5..TRBC2	CASTTNRQVNQPQHF;CASSLGHGQETQYF	TGTGCCAGCACCACCAACCGGCAGGTCAATCAGCCCCAGCATTTT;TGTGCCAGCAGCTTAGGACACGGACAAGAGACCCAGTACTTC	TRAV6.TRAJ5.TRAC_TRBV27.TRBJ1-5..TRBC1;TRBV7-2.TRBJ2-5..TRBC2	TGTGCTCCCGACACGGGCAGGAGAGCACTTACTTTT_TGTGCCAGCACCACCAACCGGCAGGTCAATCAGCCCCAGCATTTT;TGTGCCAGCAGCTTAGGACACGGACAAGAGACCCAGTACTTC	CAPDTGRRALTF_CASTTNRQVNQPQHF;CASSLGHGQETQYF	TRAV6.TRAJ5.TRAC_TGTGCTCCCGACACGGGCAGGAGAGCACTTACTTTT_TRBV27.TRBJ1-5..TRBC1;TRBV7-2.TRBJ2-5..TRBC2_TGTGCCAGCACCACCAACCGGCAGGTCAATCAGCCCCAGCATTTT;TGTGCCAGCAGCTTAGGACACGGACAAGAGACCCAGTACTTC	T-AB
HC1_Ctrl_ACCTTTATCCAGAAGG-1	HC1	Ctrl	TRAV10.TRAJ45.TRAC	CVVSEHSGGGADGLTF	TGTGTGGTGTCCGAACATTCAGGAGGAGGTGCTGACGGACTCACCTTT	TRBV19.TRBJ2-7..TRBC2;TRBV6-1.TRBJ2-3..TRBC2	CASSPTAYYEQYF;CASRAVLGTDTQYF	TGTGCCAGCTCACCGACAGCCTACTACGAGCAGTACTTC;TGTGCCAGCAGAGCTGTTTTAGGAACAGATACGCAGTATTTT	TRAV10.TRAJ45.TRAC_TRBV19.TRBJ2-7..TRBC2;TRBV6-1.TRBJ2-3..TRBC2	TGTGTGGTGTCCGAACATTCAGGAGGAGGTGCTGACGGACTCACCTTT_TGTGCCAGCTCACCGACAGCCTACTACGAGCAGTACTTC;TGTGCCAGCAGAGCTGTTTTAGGAACAGATACGCAGTATTTT	CVVSEHSGGGADGLTF_CASSPTAYYEQYF;CASRAVLGTDTQYF	TRAV10.TRAJ45.TRAC_TGTGTGGTGTCCGAACATTCAGGAGGAGGTGCTGACGGACTCACCTTT_TRBV19.TRBJ2-7..TRBC2;TRBV6-1.TRBJ2-3..TRBC2_TGTGCCAGCTCACCGACAGCCTACTACGAGCAGTACTTC;TGTGCCAGCAGAGCTGTTTTAGGAACAGATACGCAGTATTTT	T-AB
HC1_Ctrl_ACCTTTATCCTCAATT-1	HC1	Ctrl	TRAV12-1.TRAJ20.TRAC	CVVNDYKLSF	TGTGTGGTGAACGACTACAAGCTCAGCTTT	TRBV6-4.TRBJ1-1..TRBC1	CASSPTDSYLNTEAFF	TGTGCCAGCAGTCCCACGGACAGTTACCTGAACACTGAAGCTTTCTTT	TRAV12-1.TRAJ20.TRAC_TRBV6-4.TRBJ1-1..TRBC1	TGTGTGGTGAACGACTACAAGCTCAGCTTT_TGTGCCAGCAGTCCCACGGACAGTTACCTGAACACTGAAGCTTTCTTT	CVVNDYKLSF_CASSPTDSYLNTEAFF	TRAV12-1.TRAJ20.TRAC_TGTGTGGTGAACGACTACAAGCTCAGCTTT_TRBV6-4.TRBJ1-1..TRBC1_TGTGCCAGCAGTCCCACGGACAGTTACCTGAACACTGAAGCTTTCTTT	T-AB
HC1_Ctrl_ACCTTTATCTATCCTA-1	HC1	Ctrl				TRBV7-9.TRBJ2-7..TRBC2	CASSSTQYEQYF	TGTGCCAGCAGCTCAACACAATACGAGCAGTACTTC	NA_TRBV7-9.TRBJ2-7..TRBC2	NA_TGTGCCAGCAGCTCAACACAATACGAGCAGTACTTC	NA_CASSSTQYEQYF	NA_NA_TRBV7-9.TRBJ2-7..TRBC2_TGTGCCAGCAGCTCAACACAATACGAGCAGTACTTC	T-AB
HC1_Ctrl_ACCTTTATCTGTCCGT-1	HC1	Ctrl	TRAV2.TRAJ40.TRAC	CAVEDTSGTYKYIF	TGTGCTGTGGAGGATACCTCAGGAACCTACAAATACATCTTT	TRBV29-1.TRBJ1-3..TRBC1	CSVEWGRAGSGNTIYF	TGCAGCGTTGAATGGGGTCGGGCAGGCTCTGGAAACACCATATATTTT	TRAV2.TRAJ40.TRAC_TRBV29-1.TRBJ1-3..TRBC1	TGTGCTGTGGAGGATACCTCAGGAACCTACAAATACATCTTT_TGCAGCGTTGAATGGGGTCGGGCAGGCTCTGGAAACACCATATATTTT	CAVEDTSGTYKYIF_CSVEWGRAGSGNTIYF	TRAV2.TRAJ40.TRAC_TGTGCTGTGGAGGATACCTCAGGAACCTACAAATACATCTTT_TRBV29-1.TRBJ1-3..TRBC1_TGCAGCGTTGAATGGGGTCGGGCAGGCTCTGGAAACACCATATATTTT	T-AB
HC1_Ctrl_ACGAGCCAGATGGGTC-1	HC1	Ctrl	TRAV1-2.TRAJ33.TRAC	CAVMDSNYQLIW	TGTGCTGTCATGGATAGCAACTATCAGTTAATCTGG				TRAV1-2.TRAJ33.TRAC_NA	TGTGCTGTCATGGATAGCAACTATCAGTTAATCTGG_NA	CAVMDSNYQLIW_NA	TRAV1-2.TRAJ33.TRAC_TGTGCTGTCATGGATAGCAACTATCAGTTAATCTGG_NA_NA	T-AB
HC1_Ctrl_ACGAGCCAGCTTATCG-1	HC1	Ctrl	TRAV23DV6.TRAJ49.TRAC	CAASRAGNQFYF	TGTGCAGCAAGCAGAGCCGGTAACCAGTTCTATTTT	TRBV5-1.TRBJ1-2..TRBC1	CASSRIDVYGYTF	TGCGCCAGCAGCAGGATCGATGTCTATGGCTACACCTTC	TRAV23DV6.TRAJ49.TRAC_TRBV5-1.TRBJ1-2..TRBC1	TGTGCAGCAAGCAGAGCCGGTAACCAGTTCTATTTT_TGCGCCAGCAGCAGGATCGATGTCTATGGCTACACCTTC	CAASRAGNQFYF_CASSRIDVYGYTF	TRAV23DV6.TRAJ49.TRAC_TGTGCAGCAAGCAGAGCCGGTAACCAGTTCTATTTT_TRBV5-1.TRBJ1-2..TRBC1_TGCGCCAGCAGCAGGATCGATGTCTATGGCTACACCTTC	T-AB
HC1_Ctrl_ACGAGCCAGTGGGTTG-1	HC1	Ctrl	TRAV8-6.TRAJ52.TRAC	CAVKERGTSYGKLTF	TGTGCTGTGAAGGAGAGGGGTACTAGCTATGGAAAGCTGACATTT	TRBV10-2.TRBJ2-1..TRBC2	CASRAARGGGDEQFF	TGCGCCAGTAGGGCCGCGCGGGGGGGAGGCGATGAGCAGTTCTTC	TRAV8-6.TRAJ52.TRAC_TRBV10-2.TRBJ2-1..TRBC2	TGTGCTGTGAAGGAGAGGGGTACTAGCTATGGAAAGCTGACATTT_TGCGCCAGTAGGGCCGCGCGGGGGGGAGGCGATGAGCAGTTCTTC	CAVKERGTSYGKLTF_CASRAARGGGDEQFF	TRAV8-6.TRAJ52.TRAC_TGTGCTGTGAAGGAGAGGGGTACTAGCTATGGAAAGCTGACATTT_TRBV10-2.TRBJ2-1..TRBC2_TGCGCCAGTAGGGCCGCGCGGGGGGGAGGCGATGAGCAGTTCTTC	T-AB
HC1_Ctrl_ACGAGCCAGTTTAGGA-1	HC1	Ctrl	TRAV21.TRAJ56.TRAC	CAVRRGANSKLTF	TGTGCTGTGAGAAGGGGAGCCAATAGTAAGCTGACATTT	TRBV7-3.TRBJ2-1.TRBD1.TRBC2	CASSLTGAGGDNEQFF	TGTGCCAGCAGCTTAACCGGAGCGGGGGGCGACAATGAGCAGTTCTTC	TRAV21.TRAJ56.TRAC_TRBV7-3.TRBJ2-1.TRBD1.TRBC2	TGTGCTGTGAGAAGGGGAGCCAATAGTAAGCTGACATTT_TGTGCCAGCAGCTTAACCGGAGCGGGGGGCGACAATGAGCAGTTCTTC	CAVRRGANSKLTF_CASSLTGAGGDNEQFF	TRAV21.TRAJ56.TRAC_TGTGCTGTGAGAAGGGGAGCCAATAGTAAGCTGACATTT_TRBV7-3.TRBJ2-1.TRBD1.TRBC2_TGTGCCAGCAGCTTAACCGGAGCGGGGGGCGACAATGAGCAGTTCTTC	T-AB
HC1_Ctrl_ACGAGCCCAAATACAG-1	HC1	Ctrl				TRBV19.TRBJ2-1..TRBC2	CASSTPIGRSSYNEQFF	TGTGCCAGTAGTACCCCTATCGGGAGGAGCTCCTACAATGAGCAGTTCTTC	NA_TRBV19.TRBJ2-1..TRBC2	NA_TGTGCCAGTAGTACCCCTATCGGGAGGAGCTCCTACAATGAGCAGTTCTTC	NA_CASSTPIGRSSYNEQFF	NA_NA_TRBV19.TRBJ2-1..TRBC2_TGTGCCAGTAGTACCCCTATCGGGAGGAGCTCCTACAATGAGCAGTTCTTC	T-AB
HC1_Ctrl_ACGAGCCCAGGTCTCG-1	HC1	Ctrl	TRAV41.TRAJ42.TRAC	CAVSRGSQGNLIF	TGTGCTGTCAGTAGAGGAAGCCAAGGAAATCTCATCTTT	TRBV5-1.TRBJ2-2..TRBC2	CASSSLAGGSTGELFF	TGCGCCAGCAGCTCACTAGCGGGAGGCTCCACCGGGGAGCTGTTTTTT	TRAV41.TRAJ42.TRAC_TRBV5-1.TRBJ2-2..TRBC2	TGTGCTGTCAGTAGAGGAAGCCAAGGAAATCTCATCTTT_TGCGCCAGCAGCTCACTAGCGGGAGGCTCCACCGGGGAGCTGTTTTTT	CAVSRGSQGNLIF_CASSSLAGGSTGELFF	TRAV41.TRAJ42.TRAC_TGTGCTGTCAGTAGAGGAAGCCAAGGAAATCTCATCTTT_TRBV5-1.TRBJ2-2..TRBC2_TGCGCCAGCAGCTCACTAGCGGGAGGCTCCACCGGGGAGCTGTTTTTT	T-AB
HC1_Ctrl_ACGAGCCCATCGTCGG-1	HC1	Ctrl	TRAV14DV4.TRAJ49.TRAC	CAMREGAGNQFYF	TGTGCAATGAGAGAGGGAGCCGGTAACCAGTTCTATTTT	TRBV28.TRBJ1-4.TRBD1.TRBC1	CASSQQGARVEKLFF	TGTGCCAGCAGTCAACAGGGGGCACGGGTTGAAAAACTGTTTTTT	TRAV14DV4.TRAJ49.TRAC_TRBV28.TRBJ1-4.TRBD1.TRBC1	TGTGCAATGAGAGAGGGAGCCGGTAACCAGTTCTATTTT_TGTGCCAGCAGTCAACAGGGGGCACGGGTTGAAAAACTGTTTTTT	CAMREGAGNQFYF_CASSQQGARVEKLFF	TRAV14DV4.TRAJ49.TRAC_TGTGCAATGAGAGAGGGAGCCGGTAACCAGTTCTATTTT_TRBV28.TRBJ1-4.TRBD1.TRBC1_TGTGCCAGCAGTCAACAGGGGGCACGGGTTGAAAAACTGTTTTTT	T-AB
HC1_Ctrl_ACGAGCCGTAGGCATG-1	HC1	Ctrl	TRAV16.TRAJ58.TRAC	CALSGAISGSRLTF	TGTGCTCTAAGTGGGGCGATCAGTGGCTCTAGGTTGACCTTT	TRBV19.TRBJ2-2..TRBC2	CASSIGQVVTGELFF	TGTGCCAGTAGTATTGGGCAGGTAGTCACCGGGGAGCTGTTTTTT	TRAV16.TRAJ58.TRAC_TRBV19.TRBJ2-2..TRBC2	TGTGCTCTAAGTGGGGCGATCAGTGGCTCTAGGTTGACCTTT_TGTGCCAGTAGTATTGGGCAGGTAGTCACCGGGGAGCTGTTTTTT	CALSGAISGSRLTF_CASSIGQVVTGELFF	TRAV16.TRAJ58.TRAC_TGTGCTCTAAGTGGGGCGATCAGTGGCTCTAGGTTGACCTTT_TRBV19.TRBJ2-2..TRBC2_TGTGCCAGTAGTATTGGGCAGGTAGTCACCGGGGAGCTGTTTTTT	T-AB
HC1_Ctrl_ACGAGCCGTCAATGTC-1	HC1	Ctrl	TRAV14DV4.TRAJ56.TRAC;TRAV13-1.TRAJ37.TRAC	CAMRDMVFTGANSKLTF;CAADPSNTGKLIF	TGTGCAATGAGAGATATGGTTTTTACTGGAGCCAATAGTAAGCTGACATTT;TGTGCAGCAGACCCTAGCAACACAGGCAAACTAATCTTT	TRBV12-3.TRBJ1-2..TRBC1	CASSLWGREGYTF	TGTGCCAGCAGTTTATGGGGGCGTGAGGGCTACACCTTC	TRAV14DV4.TRAJ56.TRAC;TRAV13-1.TRAJ37.TRAC_TRBV12-3.TRBJ1-2..TRBC1	TGTGCAATGAGAGATATGGTTTTTACTGGAGCCAATAGTAAGCTGACATTT;TGTGCAGCAGACCCTAGCAACACAGGCAAACTAATCTTT_TGTGCCAGCAGTTTATGGGGGCGTGAGGGCTACACCTTC	CAMRDMVFTGANSKLTF;CAADPSNTGKLIF_CASSLWGREGYTF	TRAV14DV4.TRAJ56.TRAC;TRAV13-1.TRAJ37.TRAC_TGTGCAATGAGAGATATGGTTTTTACTGGAGCCAATAGTAAGCTGACATTT;TGTGCAGCAGACCCTAGCAACACAGGCAAACTAATCTTT_TRBV12-3.TRBJ1-2..TRBC1_TGTGCCAGCAGTTTATGGGGGCGTGAGGGCTACACCTTC	T-AB
HC1_Ctrl_ACGAGCCGTCTAGCGC-1	HC1	Ctrl	TRAV23DV6.TRAJ48.TRAC	CAANFGNEKLTF	TGTGCAGCTAACTTTGGAAATGAGAAATTAACCTTT				TRAV23DV6.TRAJ48.TRAC_NA	TGTGCAGCTAACTTTGGAAATGAGAAATTAACCTTT_NA	CAANFGNEKLTF_NA	TRAV23DV6.TRAJ48.TRAC_TGTGCAGCTAACTTTGGAAATGAGAAATTAACCTTT_NA_NA	T-AB
HC1_Ctrl_ACGAGCCGTTGATTCG-1	HC1	Ctrl	TRAV13-2.TRAJ13.TRAC	CAEKRGGYQKVTF	TGTGCAGAGAAGAGGGGAGGTTACCAGAAAGTTACCTTT	TRBV6-1.TRBJ1-2.TRBD1.TRBC1	CASKREGHVAYGYTF	TGTGCCAGCAAGCGAGAGGGACACGTCGCCTATGGCTACACCTTC	TRAV13-2.TRAJ13.TRAC_TRBV6-1.TRBJ1-2.TRBD1.TRBC1	TGTGCAGAGAAGAGGGGAGGTTACCAGAAAGTTACCTTT_TGTGCCAGCAAGCGAGAGGGACACGTCGCCTATGGCTACACCTTC	CAEKRGGYQKVTF_CASKREGHVAYGYTF	TRAV13-2.TRAJ13.TRAC_TGTGCAGAGAAGAGGGGAGGTTACCAGAAAGTTACCTTT_TRBV6-1.TRBJ1-2.TRBD1.TRBC1_TGTGCCAGCAAGCGAGAGGGACACGTCGCCTATGGCTACACCTTC	T-AB
HC1_Ctrl_ACGAGCCTCAGGCAAG-1	HC1	Ctrl	TRAV8-6.TRAJ31.TRAC	CAVSDRSNARLMF	TGTGCTGTGAGTGATCGGAGCAATGCCAGACTCATGTTT	TRBV5-6.TRBJ1-6..TRBC1	CASSLGAYNSPLHF	TGTGCCAGCAGCTTGGGGGCATATAATTCACCCCTCCACTTT	TRAV8-6.TRAJ31.TRAC_TRBV5-6.TRBJ1-6..TRBC1	TGTGCTGTGAGTGATCGGAGCAATGCCAGACTCATGTTT_TGTGCCAGCAGCTTGGGGGCATATAATTCACCCCTCCACTTT	CAVSDRSNARLMF_CASSLGAYNSPLHF	TRAV8-6.TRAJ31.TRAC_TGTGCTGTGAGTGATCGGAGCAATGCCAGACTCATGTTT_TRBV5-6.TRBJ1-6..TRBC1_TGTGCCAGCAGCTTGGGGGCATATAATTCACCCCTCCACTTT	T-AB
HC1_Ctrl_ACGAGCCTCCGCAAGC-1	HC1	Ctrl	TRAV19.TRAJ33.TRAC	CALSERDSNYQLIW	TGTGCTCTGAGTGAGCGGGATAGCAACTATCAGTTAATCTGG	TRBV4-1.TRBJ1-5..TRBC1	CASSQDPGTENQPQHF	TGCGCCAGCAGCCAAGATCCCGGGACAGAAAATCAGCCCCAGCATTTT	TRAV19.TRAJ33.TRAC_TRBV4-1.TRBJ1-5..TRBC1	TGTGCTCTGAGTGAGCGGGATAGCAACTATCAGTTAATCTGG_TGCGCCAGCAGCCAAGATCCCGGGACAGAAAATCAGCCCCAGCATTTT	CALSERDSNYQLIW_CASSQDPGTENQPQHF	TRAV19.TRAJ33.TRAC_TGTGCTCTGAGTGAGCGGGATAGCAACTATCAGTTAATCTGG_TRBV4-1.TRBJ1-5..TRBC1_TGCGCCAGCAGCCAAGATCCCGGGACAGAAAATCAGCCCCAGCATTTT	T-AB
HC1_Ctrl_ACGAGGAAGACGCACA-1	HC1	Ctrl	TRAV8-1.TRAJ3.TRAC	CAVNGSSSASKIIF	TGTGCCGTGAATGGGTCCAGCAGTGCTTCCAAGATAATCTTT	TRBV19.TRBJ1-5..TRBC1	CASSTSAGQDNQPQHF	TGTGCCAGTAGTACCTCGGCGGGACAGGACAATCAGCCCCAGCATTTT	TRAV8-1.TRAJ3.TRAC_TRBV19.TRBJ1-5..TRBC1	TGTGCCGTGAATGGGTCCAGCAGTGCTTCCAAGATAATCTTT_TGTGCCAGTAGTACCTCGGCGGGACAGGACAATCAGCCCCAGCATTTT	CAVNGSSSASKIIF_CASSTSAGQDNQPQHF	TRAV8-1.TRAJ3.TRAC_TGTGCCGTGAATGGGTCCAGCAGTGCTTCCAAGATAATCTTT_TRBV19.TRBJ1-5..TRBC1_TGTGCCAGTAGTACCTCGGCGGGACAGGACAATCAGCCCCAGCATTTT	T-AB
HC1_Ctrl_ACGAGGAAGCTAAGAT-1	HC1	Ctrl				TRBV11-1.TRBJ2-5..TRBC2	CASSLGGTTQETQYF	TGTGCCAGCAGCTTAGGCGGGACTACCCAAGAGACCCAGTACTTC	NA_TRBV11-1.TRBJ2-5..TRBC2	NA_TGTGCCAGCAGCTTAGGCGGGACTACCCAAGAGACCCAGTACTTC	NA_CASSLGGTTQETQYF	NA_NA_TRBV11-1.TRBJ2-5..TRBC2_TGTGCCAGCAGCTTAGGCGGGACTACCCAAGAGACCCAGTACTTC	T-AB
HC1_Ctrl_ACGAGGAAGGTTACCT-1	HC1	Ctrl				TRBV7-9.TRBJ2-5..TRBC2	CASSLRSAVQETQYF	TGTGCCAGCAGCTTACGATCAGCGGTCCAAGAGACCCAGTACTTC	NA_TRBV7-9.TRBJ2-5..TRBC2	NA_TGTGCCAGCAGCTTACGATCAGCGGTCCAAGAGACCCAGTACTTC	NA_CASSLRSAVQETQYF	NA_NA_TRBV7-9.TRBJ2-5..TRBC2_TGTGCCAGCAGCTTACGATCAGCGGTCCAAGAGACCCAGTACTTC	T-AB
HC1_Ctrl_ACGAGGACAAATCCGT-1	HC1	Ctrl	TRAV9-2.TRAJ43.TRAC	CALSGGDNNDMRF	TGTGCTCTGAGTGGTGGCGATAACAATGACATGCGCTTT	TRBV5-6.TRBJ1-3..TRBC1	CASSLGRYSGNTIYF	TGTGCCAGCAGCTTGGGGCGGTACTCTGGAAACACCATATATTTT	TRAV9-2.TRAJ43.TRAC_TRBV5-6.TRBJ1-3..TRBC1	TGTGCTCTGAGTGGTGGCGATAACAATGACATGCGCTTT_TGTGCCAGCAGCTTGGGGCGGTACTCTGGAAACACCATATATTTT	CALSGGDNNDMRF_CASSLGRYSGNTIYF	TRAV9-2.TRAJ43.TRAC_TGTGCTCTGAGTGGTGGCGATAACAATGACATGCGCTTT_TRBV5-6.TRBJ1-3..TRBC1_TGTGCCAGCAGCTTGGGGCGGTACTCTGGAAACACCATATATTTT	T-AB
HC1_Ctrl_ACGAGGACAACGCACC-1	HC1	Ctrl	TRAV12-1.TRAJ52.TRAC	CVVNIGAGGTSYGKLTF	TGTGTGGTGAACATCGGGGCTGGTGGTACTAGCTATGGAAAGCTGACATTT	TRBV28.TRBJ1-2.TRBD1.TRBC1	CASGRSGYGYTF	TGTGCCAGCGGGCGTTCGGGGTATGGCTACACCTTC	TRAV12-1.TRAJ52.TRAC_TRBV28.TRBJ1-2.TRBD1.TRBC1	TGTGTGGTGAACATCGGGGCTGGTGGTACTAGCTATGGAAAGCTGACATTT_TGTGCCAGCGGGCGTTCGGGGTATGGCTACACCTTC	CVVNIGAGGTSYGKLTF_CASGRSGYGYTF	TRAV12-1.TRAJ52.TRAC_TGTGTGGTGAACATCGGGGCTGGTGGTACTAGCTATGGAAAGCTGACATTT_TRBV28.TRBJ1-2.TRBD1.TRBC1_TGTGCCAGCGGGCGTTCGGGGTATGGCTACACCTTC	T-AB
HC1_Ctrl_ACGAGGACACGAAAGC-1	HC1	Ctrl	TRAV12-1.TRAJ45.TRAC	CVVSSGGGADGLTF	TGTGTGGTGAGTTCAGGAGGAGGTGCTGACGGACTCACCTTT	TRBV16.TRBJ1-1..TRBC1	CASSQLVPEAFF	TGTGCCAGCAGCCAACTGGTACCTGAAGCTTTCTTT	TRAV12-1.TRAJ45.TRAC_TRBV16.TRBJ1-1..TRBC1	TGTGTGGTGAGTTCAGGAGGAGGTGCTGACGGACTCACCTTT_TGTGCCAGCAGCCAACTGGTACCTGAAGCTTTCTTT	CVVSSGGGADGLTF_CASSQLVPEAFF	TRAV12-1.TRAJ45.TRAC_TGTGTGGTGAGTTCAGGAGGAGGTGCTGACGGACTCACCTTT_TRBV16.TRBJ1-1..TRBC1_TGTGCCAGCAGCCAACTGGTACCTGAAGCTTTCTTT	T-AB
HC1_Ctrl_ACGAGGACAGCGATCC-1	HC1	Ctrl	TRAV9-2.TRAJ35.TRAC	CALIGFGNVLHC	TGTGCCCTGATAGGCTTTGGGAATGTGCTGCATTGC	TRBV6-5.TRBJ1-2.TRBD1.TRBC1	CASSYSRTGGGYGYTF	TGTGCCAGCAGTTACTCGCGGACAGGGGGGGGCTATGGCTACACCTTC	TRAV9-2.TRAJ35.TRAC_TRBV6-5.TRBJ1-2.TRBD1.TRBC1	TGTGCCCTGATAGGCTTTGGGAATGTGCTGCATTGC_TGTGCCAGCAGTTACTCGCGGACAGGGGGGGGCTATGGCTACACCTTC	CALIGFGNVLHC_CASSYSRTGGGYGYTF	TRAV9-2.TRAJ35.TRAC_TGTGCCCTGATAGGCTTTGGGAATGTGCTGCATTGC_TRBV6-5.TRBJ1-2.TRBD1.TRBC1_TGTGCCAGCAGTTACTCGCGGACAGGGGGGGGCTATGGCTACACCTTC	T-AB
HC1_Ctrl_ACGAGGACAGTTCCCT-1	HC1	Ctrl	TRAV12-2.TRAJ48.TRAC;TRAV29DV5.TRAJ23.TRAC	CAVSLSGGNEKLTF;CAARIPYNQGGKLIF	TGTGCCGTGAGCCTGTCGGGAGGAAATGAGAAATTAACCTTT;TGTGCAGCAAGGATCCCTTATAACCAGGGAGGAAAGCTTATCTTC	TRBV20-1.TRBJ2-2..TRBC2	CSASKLARNTGELFF	TGCAGTGCTAGTAAGCTAGCGCGAAACACCGGGGAGCTGTTTTTT	TRAV12-2.TRAJ48.TRAC;TRAV29DV5.TRAJ23.TRAC_TRBV20-1.TRBJ2-2..TRBC2	TGTGCCGTGAGCCTGTCGGGAGGAAATGAGAAATTAACCTTT;TGTGCAGCAAGGATCCCTTATAACCAGGGAGGAAAGCTTATCTTC_TGCAGTGCTAGTAAGCTAGCGCGAAACACCGGGGAGCTGTTTTTT	CAVSLSGGNEKLTF;CAARIPYNQGGKLIF_CSASKLARNTGELFF	TRAV12-2.TRAJ48.TRAC;TRAV29DV5.TRAJ23.TRAC_TGTGCCGTGAGCCTGTCGGGAGGAAATGAGAAATTAACCTTT;TGTGCAGCAAGGATCCCTTATAACCAGGGAGGAAAGCTTATCTTC_TRBV20-1.TRBJ2-2..TRBC2_TGCAGTGCTAGTAAGCTAGCGCGAAACACCGGGGAGCTGTTTTTT	T-AB
HC1_Ctrl_ACGAGGACATAGAAAC-1	HC1	Ctrl				TRBV7-2.TRBJ1-6..TRBC1	CASSLTGYNSPLHF	TGTGCCAGCAGCCTGACAGGTTATAATTCACCCCTCCACTTT	NA_TRBV7-2.TRBJ1-6..TRBC1	NA_TGTGCCAGCAGCCTGACAGGTTATAATTCACCCCTCCACTTT	NA_CASSLTGYNSPLHF	NA_NA_TRBV7-2.TRBJ1-6..TRBC1_TGTGCCAGCAGCCTGACAGGTTATAATTCACCCCTCCACTTT	T-AB
HC1_Ctrl_ACGAGGACATGGTCTA-1	HC1	Ctrl	TRAV17.TRAJ57.TRAC	CATVQGGSEKLVF	TGTGCTACGGTGCAGGGCGGATCTGAAAAGCTGGTCTTT	TRBV10-3.TRBJ2-1..TRBC2	CAISESKGWSEQFF	TGTGCCATCAGTGAGTCGAAGGGGTGGAGTGAGCAGTTCTTC	TRAV17.TRAJ57.TRAC_TRBV10-3.TRBJ2-1..TRBC2	TGTGCTACGGTGCAGGGCGGATCTGAAAAGCTGGTCTTT_TGTGCCATCAGTGAGTCGAAGGGGTGGAGTGAGCAGTTCTTC	CATVQGGSEKLVF_CAISESKGWSEQFF	TRAV17.TRAJ57.TRAC_TGTGCTACGGTGCAGGGCGGATCTGAAAAGCTGGTCTTT_TRBV10-3.TRBJ2-1..TRBC2_TGTGCCATCAGTGAGTCGAAGGGGTGGAGTGAGCAGTTCTTC	T-AB
HC1_Ctrl_ACGAGGAGTCCTAGCG-1	HC1	Ctrl	TRAV8-1.TRAJ22.TRAC	CAVIPGSARQLTF	TGTGCCGTGATACCCGGTTCTGCAAGGCAACTGACCTTT				TRAV8-1.TRAJ22.TRAC_NA	TGTGCCGTGATACCCGGTTCTGCAAGGCAACTGACCTTT_NA	CAVIPGSARQLTF_NA	TRAV8-1.TRAJ22.TRAC_TGTGCCGTGATACCCGGTTCTGCAAGGCAACTGACCTTT_NA_NA	T-AB
HC1_Ctrl_ACGAGGAGTCGATTGT-1	HC1	Ctrl	TRAV12-1.TRAJ24.TRAC	CVVNPTDSWGKLQF	TGTGTGGTGAATCCAACTGACAGCTGGGGGAAATTGCAGTTT	TRBV6-6.TRBJ2-5..TRBC2	CASSYEGGETQYF	TGTGCCAGCAGTTACGAAGGGGGAGAGACCCAGTACTTC	TRAV12-1.TRAJ24.TRAC_TRBV6-6.TRBJ2-5..TRBC2	TGTGTGGTGAATCCAACTGACAGCTGGGGGAAATTGCAGTTT_TGTGCCAGCAGTTACGAAGGGGGAGAGACCCAGTACTTC	CVVNPTDSWGKLQF_CASSYEGGETQYF	TRAV12-1.TRAJ24.TRAC_TGTGTGGTGAATCCAACTGACAGCTGGGGGAAATTGCAGTTT_TRBV6-6.TRBJ2-5..TRBC2_TGTGCCAGCAGTTACGAAGGGGGAGAGACCCAGTACTTC	T-AB
HC1_Ctrl_ACGAGGAGTTGAACTC-1	HC1	Ctrl	TRAV4.TRAJ29.TRAC	CLVGPDSGNTPLVF	TGCCTCGTGGGACCTGATTCAGGAAACACACCTCTTGTCTTT	TRBV7-6.TRBJ2-1..TRBC2	CASSPGGDNEQFF	TGTGCCAGCAGCCCCGGAGGGGACAATGAGCAGTTCTTC	TRAV4.TRAJ29.TRAC_TRBV7-6.TRBJ2-1..TRBC2	TGCCTCGTGGGACCTGATTCAGGAAACACACCTCTTGTCTTT_TGTGCCAGCAGCCCCGGAGGGGACAATGAGCAGTTCTTC	CLVGPDSGNTPLVF_CASSPGGDNEQFF	TRAV4.TRAJ29.TRAC_TGCCTCGTGGGACCTGATTCAGGAAACACACCTCTTGTCTTT_TRBV7-6.TRBJ2-1..TRBC2_TGTGCCAGCAGCCCCGGAGGGGACAATGAGCAGTTCTTC	T-AB
HC1_Ctrl_ACGAGGAGTTTACTCT-1	HC1	Ctrl				TRBV7-9.TRBJ2-2..TRBC2	CASSSGGTGELFF	TGTGCCAGCAGCTCAGGGGGGACCGGGGAGCTGTTTTTT	NA_TRBV7-9.TRBJ2-2..TRBC2	NA_TGTGCCAGCAGCTCAGGGGGGACCGGGGAGCTGTTTTTT	NA_CASSSGGTGELFF	NA_NA_TRBV7-9.TRBJ2-2..TRBC2_TGTGCCAGCAGCTCAGGGGGGACCGGGGAGCTGTTTTTT	T-AB
HC1_Ctrl_ACGAGGATCTCAACTT-1	HC1	Ctrl	TRAV20.TRAJ42.TRAC	CAVQARGGSQGNLIF	TGTGCTGTGCAGGCGCGCGGAGGAAGCCAAGGAAATCTCATCTTT	TRBV2.TRBJ1-6..TRBC1	CAGAGTEYSPLHF	TGTGCCGGGGCCGGGACAGAGTATTCACCCCTCCACTTT	TRAV20.TRAJ42.TRAC_TRBV2.TRBJ1-6..TRBC1	TGTGCTGTGCAGGCGCGCGGAGGAAGCCAAGGAAATCTCATCTTT_TGTGCCGGGGCCGGGACAGAGTATTCACCCCTCCACTTT	CAVQARGGSQGNLIF_CAGAGTEYSPLHF	TRAV20.TRAJ42.TRAC_TGTGCTGTGCAGGCGCGCGGAGGAAGCCAAGGAAATCTCATCTTT_TRBV2.TRBJ1-6..TRBC1_TGTGCCGGGGCCGGGACAGAGTATTCACCCCTCCACTTT	T-AB
HC1_Ctrl_ACGAGGATCTTACCGC-1	HC1	Ctrl	TRAV19.TRAJ37.TRAC	CALSEAPTGKLIF	TGTGCTCTGAGTGAGGCTCCTACAGGCAAACTAATCTTT	TRBV2.TRBJ2-3.TRBD1.TRBC2	CASRNVDRGPTDTQYF	TGTGCCAGCAGAAACGTTGACAGGGGCCCCACAGATACGCAGTATTTT	TRAV19.TRAJ37.TRAC_TRBV2.TRBJ2-3.TRBD1.TRBC2	TGTGCTCTGAGTGAGGCTCCTACAGGCAAACTAATCTTT_TGTGCCAGCAGAAACGTTGACAGGGGCCCCACAGATACGCAGTATTTT	CALSEAPTGKLIF_CASRNVDRGPTDTQYF	TRAV19.TRAJ37.TRAC_TGTGCTCTGAGTGAGGCTCCTACAGGCAAACTAATCTTT_TRBV2.TRBJ2-3.TRBD1.TRBC2_TGTGCCAGCAGAAACGTTGACAGGGGCCCCACAGATACGCAGTATTTT	T-AB
HC1_Ctrl_ACGAGGATCTTTACGT-1	HC1	Ctrl	TRAV12-3.TRAJ8.TRAC	CAMSEGFQKLVF	TGTGCAATGAGCGAAGGCTTTCAGAAACTTGTATTT	TRBV4-3.TRBJ2-7..TRBC2	CASSQDRAGPYEQYF	TGCGCCAGCAGCCAAGATCGGGCTGGCCCCTACGAGCAGTACTTC	TRAV12-3.TRAJ8.TRAC_TRBV4-3.TRBJ2-7..TRBC2	TGTGCAATGAGCGAAGGCTTTCAGAAACTTGTATTT_TGCGCCAGCAGCCAAGATCGGGCTGGCCCCTACGAGCAGTACTTC	CAMSEGFQKLVF_CASSQDRAGPYEQYF	TRAV12-3.TRAJ8.TRAC_TGTGCAATGAGCGAAGGCTTTCAGAAACTTGTATTT_TRBV4-3.TRBJ2-7..TRBC2_TGCGCCAGCAGCCAAGATCGGGCTGGCCCCTACGAGCAGTACTTC	T-AB
HC1_Ctrl_ACGATACAGAGCAATT-1	HC1	Ctrl	TRAV13-1.TRAJ43.TRAC	CAASRPSNNDMRF	TGTGCAGCAAGTCGACCGAGTAACAATGACATGCGCTTT	TRBV4-1.TRBJ2-7..TRBC2	CASSLRGLADEQYF	TGCGCCAGCAGTCTTAGGGGACTAGCTGATGAGCAGTACTTC	TRAV13-1.TRAJ43.TRAC_TRBV4-1.TRBJ2-7..TRBC2	TGTGCAGCAAGTCGACCGAGTAACAATGACATGCGCTTT_TGCGCCAGCAGTCTTAGGGGACTAGCTGATGAGCAGTACTTC	CAASRPSNNDMRF_CASSLRGLADEQYF	TRAV13-1.TRAJ43.TRAC_TGTGCAGCAAGTCGACCGAGTAACAATGACATGCGCTTT_TRBV4-1.TRBJ2-7..TRBC2_TGCGCCAGCAGTCTTAGGGGACTAGCTGATGAGCAGTACTTC	T-AB
HC1_Ctrl_ACGATACAGCGTGTCC-1	HC1	Ctrl	TRAV1-2.TRAJ20.TRAC	CAVRVVNDYKLSF	TGTGCTGTGAGAGTTGTTAACGACTACAAGCTCAGCTTT	TRBV27.TRBJ2-6..TRBC2	CASSRGAGANVLTF	TGTGCCAGCAGCAGGGGGGCTGGGGCCAACGTCCTGACTTTC	TRAV1-2.TRAJ20.TRAC_TRBV27.TRBJ2-6..TRBC2	TGTGCTGTGAGAGTTGTTAACGACTACAAGCTCAGCTTT_TGTGCCAGCAGCAGGGGGGCTGGGGCCAACGTCCTGACTTTC	CAVRVVNDYKLSF_CASSRGAGANVLTF	TRAV1-2.TRAJ20.TRAC_TGTGCTGTGAGAGTTGTTAACGACTACAAGCTCAGCTTT_TRBV27.TRBJ2-6..TRBC2_TGTGCCAGCAGCAGGGGGGCTGGGGCCAACGTCCTGACTTTC	T-AB
HC1_Ctrl_ACGATACAGCTAGGCA-1	HC1	Ctrl				TRBV7-2.TRBJ2-3.TRBD2.TRBC2	CASSWGLAGAVSDTQYF	TGTGCCAGCAGCTGGGGACTAGCGGGAGCGGTGTCAGATACGCAGTATTTT	NA_TRBV7-2.TRBJ2-3.TRBD2.TRBC2	NA_TGTGCCAGCAGCTGGGGACTAGCGGGAGCGGTGTCAGATACGCAGTATTTT	NA_CASSWGLAGAVSDTQYF	NA_NA_TRBV7-2.TRBJ2-3.TRBD2.TRBC2_TGTGCCAGCAGCTGGGGACTAGCGGGAGCGGTGTCAGATACGCAGTATTTT	T-AB
HC1_Ctrl_ACGATACAGTCGCCGT-1	HC1	Ctrl	TRAV8-6.TRAJ39.TRAC	CAVTAAVNNAGNMLTF	TGTGCTGTGACCGCCGCCGTTAATAATGCAGGCAACATGCTCACCTTT	TRBV5-5.TRBJ2-7..TRBC2	CASSLGTLSYEQYF	TGTGCCAGCAGCTTGGGGACACTCAGCTACGAGCAGTACTTC	TRAV8-6.TRAJ39.TRAC_TRBV5-5.TRBJ2-7..TRBC2	TGTGCTGTGACCGCCGCCGTTAATAATGCAGGCAACATGCTCACCTTT_TGTGCCAGCAGCTTGGGGACACTCAGCTACGAGCAGTACTTC	CAVTAAVNNAGNMLTF_CASSLGTLSYEQYF	TRAV8-6.TRAJ39.TRAC_TGTGCTGTGACCGCCGCCGTTAATAATGCAGGCAACATGCTCACCTTT_TRBV5-5.TRBJ2-7..TRBC2_TGTGCCAGCAGCTTGGGGACACTCAGCTACGAGCAGTACTTC	T-AB
HC1_Ctrl_ACGATACAGTGGACGT-1	HC1	Ctrl	TRAV39.TRAJ47.TRAC	CAVVDGNKLVF	TGTGCCGTGGTGGATGGAAACAAGCTGGTCTTT	TRBV7-9.TRBJ1-1..TRBC1	CASRLTGPTEAFF	TGTGCCAGCAGGCTCACAGGGCCCACTGAAGCTTTCTTT	TRAV39.TRAJ47.TRAC_TRBV7-9.TRBJ1-1..TRBC1	TGTGCCGTGGTGGATGGAAACAAGCTGGTCTTT_TGTGCCAGCAGGCTCACAGGGCCCACTGAAGCTTTCTTT	CAVVDGNKLVF_CASRLTGPTEAFF	TRAV39.TRAJ47.TRAC_TGTGCCGTGGTGGATGGAAACAAGCTGGTCTTT_TRBV7-9.TRBJ1-1..TRBC1_TGTGCCAGCAGGCTCACAGGGCCCACTGAAGCTTTCTTT	T-AB
HC1_Ctrl_ACGATACCAACTGGCC-1	HC1	Ctrl	TRAV29DV5.TRAJ57.TRAC	CAAKDGGSEKLVF	TGTGCAGCAAAGGACGGCGGATCTGAAAAGCTGGTCTTT	TRBV27.TRBJ2-1..TRBC2	CASTQGPRRSSYNEQFF	TGTGCCAGCACCCAGGGGCCCCGCAGGAGCTCCTACAATGAGCAGTTCTTC	TRAV29DV5.TRAJ57.TRAC_TRBV27.TRBJ2-1..TRBC2	TGTGCAGCAAAGGACGGCGGATCTGAAAAGCTGGTCTTT_TGTGCCAGCACCCAGGGGCCCCGCAGGAGCTCCTACAATGAGCAGTTCTTC	CAAKDGGSEKLVF_CASTQGPRRSSYNEQFF	TRAV29DV5.TRAJ57.TRAC_TGTGCAGCAAAGGACGGCGGATCTGAAAAGCTGGTCTTT_TRBV27.TRBJ2-1..TRBC2_TGTGCCAGCACCCAGGGGCCCCGCAGGAGCTCCTACAATGAGCAGTTCTTC	T-AB
HC1_Ctrl_ACGATACCAATGGTCT-1	HC1	Ctrl	TRAV12-2.TRAJ3.TRAC	CAVNEYSSASKIIF	TGTGCCGTGAACGAATACAGCAGTGCTTCCAAGATAATCTTT	TRBV4-1.TRBJ1-6..TRBC1	CASSQAPPSGLADPLHF	TGCGCCAGCAGCCAAGCTCCCCCCTCGGGGCTTGCGGATCCCCTCCACTTT	TRAV12-2.TRAJ3.TRAC_TRBV4-1.TRBJ1-6..TRBC1	TGTGCCGTGAACGAATACAGCAGTGCTTCCAAGATAATCTTT_TGCGCCAGCAGCCAAGCTCCCCCCTCGGGGCTTGCGGATCCCCTCCACTTT	CAVNEYSSASKIIF_CASSQAPPSGLADPLHF	TRAV12-2.TRAJ3.TRAC_TGTGCCGTGAACGAATACAGCAGTGCTTCCAAGATAATCTTT_TRBV4-1.TRBJ1-6..TRBC1_TGCGCCAGCAGCCAAGCTCCCCCCTCGGGGCTTGCGGATCCCCTCCACTTT	T-AB
HC1_Ctrl_ACGATACCACGACTCG-1	HC1	Ctrl	TRAV12-3.TRAJ6.TRAC	CAITSGGSYIPTF	TGTGCAATTACCTCAGGAGGAAGCTACATACCTACATTT	TRBV2.TRBJ2-5..TRBC2;TRBV2.TRBJ2-1..TRBC2	CASRGRETQYF;CASSGLTELGDNEQFF	TGTGCCAGCAGGGGCCGAGAGACCCAGTACTTC;TGTGCCAGCAGTGGACTTACCGAGTTAGGAGACAATGAGCAGTTCTTC	TRAV12-3.TRAJ6.TRAC_TRBV2.TRBJ2-5..TRBC2;TRBV2.TRBJ2-1..TRBC2	TGTGCAATTACCTCAGGAGGAAGCTACATACCTACATTT_TGTGCCAGCAGGGGCCGAGAGACCCAGTACTTC;TGTGCCAGCAGTGGACTTACCGAGTTAGGAGACAATGAGCAGTTCTTC	CAITSGGSYIPTF_CASRGRETQYF;CASSGLTELGDNEQFF	TRAV12-3.TRAJ6.TRAC_TGTGCAATTACCTCAGGAGGAAGCTACATACCTACATTT_TRBV2.TRBJ2-5..TRBC2;TRBV2.TRBJ2-1..TRBC2_TGTGCCAGCAGGGGCCGAGAGACCCAGTACTTC;TGTGCCAGCAGTGGACTTACCGAGTTAGGAGACAATGAGCAGTTCTTC	T-AB
HC1_Ctrl_ACGATACCAGATCGGA-1	HC1	Ctrl	TRAV2.TRAJ13.TRAC	CAVNSGGYQKVTF	TGTGCTGTCAATTCTGGGGGTTACCAGAAAGTTACCTTT	TRBV7-2.TRBJ1-1..TRBC1	CASSSGPLGAPGDTEAFF	TGTGCCAGCAGCTCCGGCCCACTCGGGGCCCCGGGGGACACTGAAGCTTTCTTT	TRAV2.TRAJ13.TRAC_TRBV7-2.TRBJ1-1..TRBC1	TGTGCTGTCAATTCTGGGGGTTACCAGAAAGTTACCTTT_TGTGCCAGCAGCTCCGGCCCACTCGGGGCCCCGGGGGACACTGAAGCTTTCTTT	CAVNSGGYQKVTF_CASSSGPLGAPGDTEAFF	TRAV2.TRAJ13.TRAC_TGTGCTGTCAATTCTGGGGGTTACCAGAAAGTTACCTTT_TRBV7-2.TRBJ1-1..TRBC1_TGTGCCAGCAGCTCCGGCCCACTCGGGGCCCCGGGGGACACTGAAGCTTTCTTT	T-AB
HC1_Ctrl_ACGATACCATCACGTA-1	HC1	Ctrl	TRAV30.TRAJ49.TRAC;TRAV21.TRAJ17.TRAC	CGTEGTGNQFYF;CAVKAAGNKLTF	TGTGGCACAGAGGGGACCGGTAACCAGTTCTATTTT;TGTGCTGTGAAAGCTGCAGGCAACAAGCTAACTTTT	TRBV7-2.TRBJ2-7..TRBC2	CASSTQGRKYEQYF	TGTGCCAGCAGCACACAGGGACGGAAATACGAGCAGTACTTC	TRAV30.TRAJ49.TRAC;TRAV21.TRAJ17.TRAC_TRBV7-2.TRBJ2-7..TRBC2	TGTGGCACAGAGGGGACCGGTAACCAGTTCTATTTT;TGTGCTGTGAAAGCTGCAGGCAACAAGCTAACTTTT_TGTGCCAGCAGCACACAGGGACGGAAATACGAGCAGTACTTC	CGTEGTGNQFYF;CAVKAAGNKLTF_CASSTQGRKYEQYF	TRAV30.TRAJ49.TRAC;TRAV21.TRAJ17.TRAC_TGTGGCACAGAGGGGACCGGTAACCAGTTCTATTTT;TGTGCTGTGAAAGCTGCAGGCAACAAGCTAACTTTT_TRBV7-2.TRBJ2-7..TRBC2_TGTGCCAGCAGCACACAGGGACGGAAATACGAGCAGTACTTC	T-AB
HC1_Ctrl_ACGATACCATCAGTCA-1	HC1	Ctrl				TRBV5-1.TRBJ1-6..TRBC1	CASSSGGPYNSPLHF	TGCGCCAGCAGCTCCGGGGGCCCCTATAATTCACCCCTCCACTTT	NA_TRBV5-1.TRBJ1-6..TRBC1	NA_TGCGCCAGCAGCTCCGGGGGCCCCTATAATTCACCCCTCCACTTT	NA_CASSSGGPYNSPLHF	NA_NA_TRBV5-1.TRBJ1-6..TRBC1_TGCGCCAGCAGCTCCGGGGGCCCCTATAATTCACCCCTCCACTTT	T-AB
HC1_Ctrl_ACGATACCATTGGCGC-1	HC1	Ctrl	TRAV14DV4.TRAJ23.TRAC	CAMREGGPRGKLIF	TGTGCAATGAGAGAGGGCGGGCCAAGAGGAAAGCTTATCTTC	TRBV20-1.TRBJ1-5..TRBC1	CSARGRETNQPQHF	TGCAGTGCTAGAGGTAGAGAAACAAATCAGCCCCAGCATTTT	TRAV14DV4.TRAJ23.TRAC_TRBV20-1.TRBJ1-5..TRBC1	TGTGCAATGAGAGAGGGCGGGCCAAGAGGAAAGCTTATCTTC_TGCAGTGCTAGAGGTAGAGAAACAAATCAGCCCCAGCATTTT	CAMREGGPRGKLIF_CSARGRETNQPQHF	TRAV14DV4.TRAJ23.TRAC_TGTGCAATGAGAGAGGGCGGGCCAAGAGGAAAGCTTATCTTC_TRBV20-1.TRBJ1-5..TRBC1_TGCAGTGCTAGAGGTAGAGAAACAAATCAGCCCCAGCATTTT	T-AB
HC1_Ctrl_ACGATACGTCAGTGGA-1	HC1	Ctrl	TRAV8-1.TRAJ8.TRAC	CAVAGFQKLVF	TGTGCCGTTGCAGGCTTTCAGAAACTTGTATTT	TRBV20-1.TRBJ2-7..TRBC2	CSASGAGGPIYEQYF	TGCAGTGCTAGCGGCGCGGGAGGCCCGATCTACGAGCAGTACTTC	TRAV8-1.TRAJ8.TRAC_TRBV20-1.TRBJ2-7..TRBC2	TGTGCCGTTGCAGGCTTTCAGAAACTTGTATTT_TGCAGTGCTAGCGGCGCGGGAGGCCCGATCTACGAGCAGTACTTC	CAVAGFQKLVF_CSASGAGGPIYEQYF	TRAV8-1.TRAJ8.TRAC_TGTGCCGTTGCAGGCTTTCAGAAACTTGTATTT_TRBV20-1.TRBJ2-7..TRBC2_TGCAGTGCTAGCGGCGCGGGAGGCCCGATCTACGAGCAGTACTTC	T-AB
HC1_Ctrl_ACGATACGTCCAGTTA-1	HC1	Ctrl	TRAV5.TRAJ45.TRAC	CAEIPGGGADGLTF	TGTGCAGAGATCCCAGGAGGAGGTGCTGACGGACTCACCTTT	TRBV20-1.TRBJ2-3..TRBC2	CSARSVGDGTDTQYF	TGCAGTGCTAGATCGGTAGGGGACGGCACAGATACGCAGTATTTT	TRAV5.TRAJ45.TRAC_TRBV20-1.TRBJ2-3..TRBC2	TGTGCAGAGATCCCAGGAGGAGGTGCTGACGGACTCACCTTT_TGCAGTGCTAGATCGGTAGGGGACGGCACAGATACGCAGTATTTT	CAEIPGGGADGLTF_CSARSVGDGTDTQYF	TRAV5.TRAJ45.TRAC_TGTGCAGAGATCCCAGGAGGAGGTGCTGACGGACTCACCTTT_TRBV20-1.TRBJ2-3..TRBC2_TGCAGTGCTAGATCGGTAGGGGACGGCACAGATACGCAGTATTTT	T-AB
HC1_Ctrl_ACGATACTCATGTAGC-1	HC1	Ctrl	TRAV8-6.TRAJ32.TRAC	CALNGGATNKLIF	TGTGCTCTGAACGGTGGTGCTACAAACAAGCTCATCTTT	TRBV7-9.TRBJ2-1..TRBC2	CASSLRTSGMYNEQFF	TGTGCCAGCAGCCTACGGACTAGCGGAATGTACAATGAGCAGTTCTTC	TRAV8-6.TRAJ32.TRAC_TRBV7-9.TRBJ2-1..TRBC2	TGTGCTCTGAACGGTGGTGCTACAAACAAGCTCATCTTT_TGTGCCAGCAGCCTACGGACTAGCGGAATGTACAATGAGCAGTTCTTC	CALNGGATNKLIF_CASSLRTSGMYNEQFF	TRAV8-6.TRAJ32.TRAC_TGTGCTCTGAACGGTGGTGCTACAAACAAGCTCATCTTT_TRBV7-9.TRBJ2-1..TRBC2_TGTGCCAGCAGCCTACGGACTAGCGGAATGTACAATGAGCAGTTCTTC	T-AB
HC1_Ctrl_ACGATACTCGCCTGTT-1	HC1	Ctrl	TRAV38-2DV8.TRAJ45.TRAC;TRAV35.TRAJ43.TRAC	CAYRSGYSGGGADGLTF;CAGQHNNNDMRF	TGTGCTTATAGGAGCGGGTATTCAGGAGGAGGTGCTGACGGACTCACCTTT;TGTGCTGGGCAGCACAATAACAATGACATGCGCTTT	TRBV2.TRBJ1-6..TRBC1	CASSEGSSYNSPLHF	TGTGCCAGCAGTGAAGGGAGCTCCTATAATTCACCCCTCCACTTT	TRAV38-2DV8.TRAJ45.TRAC;TRAV35.TRAJ43.TRAC_TRBV2.TRBJ1-6..TRBC1	TGTGCTTATAGGAGCGGGTATTCAGGAGGAGGTGCTGACGGACTCACCTTT;TGTGCTGGGCAGCACAATAACAATGACATGCGCTTT_TGTGCCAGCAGTGAAGGGAGCTCCTATAATTCACCCCTCCACTTT	CAYRSGYSGGGADGLTF;CAGQHNNNDMRF_CASSEGSSYNSPLHF	TRAV38-2DV8.TRAJ45.TRAC;TRAV35.TRAJ43.TRAC_TGTGCTTATAGGAGCGGGTATTCAGGAGGAGGTGCTGACGGACTCACCTTT;TGTGCTGGGCAGCACAATAACAATGACATGCGCTTT_TRBV2.TRBJ1-6..TRBC1_TGTGCCAGCAGTGAAGGGAGCTCCTATAATTCACCCCTCCACTTT	T-AB
HC1_Ctrl_ACGATACTCTGAGTGT-1	HC1	Ctrl				TRBV20-1.TRBJ1-1..TRBC1	CSAREEGRQNTEAFF	TGCAGTGCTAGAGAAGAGGGCAGACAGAACACTGAAGCTTTCTTT	NA_TRBV20-1.TRBJ1-1..TRBC1	NA_TGCAGTGCTAGAGAAGAGGGCAGACAGAACACTGAAGCTTTCTTT	NA_CSAREEGRQNTEAFF	NA_NA_TRBV20-1.TRBJ1-1..TRBC1_TGCAGTGCTAGAGAAGAGGGCAGACAGAACACTGAAGCTTTCTTT	T-AB
HC1_Ctrl_ACGATGTAGGCCGAAT-1	HC1	Ctrl	TRAV8-4.TRAJ58.TRAC	CAVSGPWETSGSRLTF	TGTGCTGTGAGTGGTCCCTGGGAAACCAGTGGCTCTAGGTTGACCTTT	TRBV30.TRBJ2-4..TRBC2	CAWRESGTAKNIQYF	TGTGCCTGGAGGGAGTCGGGGACAGCCAAAAACATTCAGTACTTC	TRAV8-4.TRAJ58.TRAC_TRBV30.TRBJ2-4..TRBC2	TGTGCTGTGAGTGGTCCCTGGGAAACCAGTGGCTCTAGGTTGACCTTT_TGTGCCTGGAGGGAGTCGGGGACAGCCAAAAACATTCAGTACTTC	CAVSGPWETSGSRLTF_CAWRESGTAKNIQYF	TRAV8-4.TRAJ58.TRAC_TGTGCTGTGAGTGGTCCCTGGGAAACCAGTGGCTCTAGGTTGACCTTT_TRBV30.TRBJ2-4..TRBC2_TGTGCCTGGAGGGAGTCGGGGACAGCCAAAAACATTCAGTACTTC	T-AB
HC1_Ctrl_ACGATGTAGTACGACG-1	HC1	Ctrl	TRAV13-2.TRAJ6.TRAC	CAENTPGGSYIPTF	TGTGCAGAGAATACGCCAGGAGGAAGCTACATACCTACATTT	TRBV6-5.TRBJ1-6..TRBC1	CASSSPTGISSPLHF	TGTGCCAGCAGTTCTCCGACAGGCATTTCATCACCCCTCCACTTT	TRAV13-2.TRAJ6.TRAC_TRBV6-5.TRBJ1-6..TRBC1	TGTGCAGAGAATACGCCAGGAGGAAGCTACATACCTACATTT_TGTGCCAGCAGTTCTCCGACAGGCATTTCATCACCCCTCCACTTT	CAENTPGGSYIPTF_CASSSPTGISSPLHF	TRAV13-2.TRAJ6.TRAC_TGTGCAGAGAATACGCCAGGAGGAAGCTACATACCTACATTT_TRBV6-5.TRBJ1-6..TRBC1_TGTGCCAGCAGTTCTCCGACAGGCATTTCATCACCCCTCCACTTT	T-AB
HC1_Ctrl_ACGATGTAGTGTCTCA-1	HC1	Ctrl	TRAV4.TRAJ34.TRAC	CLVCDTDKLIF	TGCCTCGTGTGCGACACCGACAAGCTCATCTTT	TRBV7-3.TRBJ2-1..TRBC2	CASSLESNNEQFF	TGTGCCAGCAGCTTGGAATCCAACAATGAGCAGTTCTTC	TRAV4.TRAJ34.TRAC_TRBV7-3.TRBJ2-1..TRBC2	TGCCTCGTGTGCGACACCGACAAGCTCATCTTT_TGTGCCAGCAGCTTGGAATCCAACAATGAGCAGTTCTTC	CLVCDTDKLIF_CASSLESNNEQFF	TRAV4.TRAJ34.TRAC_TGCCTCGTGTGCGACACCGACAAGCTCATCTTT_TRBV7-3.TRBJ2-1..TRBC2_TGTGCCAGCAGCTTGGAATCCAACAATGAGCAGTTCTTC	T-AB
HC1_Ctrl_ACGATGTCAAAGGAAG-1	HC1	Ctrl	TRAV38-2DV8.TRAJ45.TRAC;TRAV35.TRAJ43.TRAC	CAYRSGYSGGGADGLTF;CAGQHNNNDMRF	TGTGCTTATAGGAGCGGGTATTCAGGAGGAGGTGCTGACGGACTCACCTTT;TGTGCTGGGCAGCACAATAACAATGACATGCGCTTT	TRBV2.TRBJ1-6..TRBC1	CASSEGSSYNSPLHF	TGTGCCAGCAGTGAAGGGAGCTCCTATAATTCACCCCTCCACTTT	TRAV38-2DV8.TRAJ45.TRAC;TRAV35.TRAJ43.TRAC_TRBV2.TRBJ1-6..TRBC1	TGTGCTTATAGGAGCGGGTATTCAGGAGGAGGTGCTGACGGACTCACCTTT;TGTGCTGGGCAGCACAATAACAATGACATGCGCTTT_TGTGCCAGCAGTGAAGGGAGCTCCTATAATTCACCCCTCCACTTT	CAYRSGYSGGGADGLTF;CAGQHNNNDMRF_CASSEGSSYNSPLHF	TRAV38-2DV8.TRAJ45.TRAC;TRAV35.TRAJ43.TRAC_TGTGCTTATAGGAGCGGGTATTCAGGAGGAGGTGCTGACGGACTCACCTTT;TGTGCTGGGCAGCACAATAACAATGACATGCGCTTT_TRBV2.TRBJ1-6..TRBC1_TGTGCCAGCAGTGAAGGGAGCTCCTATAATTCACCCCTCCACTTT	T-AB
HC1_Ctrl_ACGATGTCACATCCGG-1	HC1	Ctrl	TRAV21.TRAJ52.TRAC	CAVKGAGGTSYGKLTF	TGTGCTGTGAAAGGTGCTGGTGGTACTAGCTATGGAAAGCTGACATTT	TRBV2.TRBJ1-1..TRBC1	CASSRQGSNTEAFF	TGTGCCAGCAGCCGACAGGGATCGAACACTGAAGCTTTCTTT	TRAV21.TRAJ52.TRAC_TRBV2.TRBJ1-1..TRBC1	TGTGCTGTGAAAGGTGCTGGTGGTACTAGCTATGGAAAGCTGACATTT_TGTGCCAGCAGCCGACAGGGATCGAACACTGAAGCTTTCTTT	CAVKGAGGTSYGKLTF_CASSRQGSNTEAFF	TRAV21.TRAJ52.TRAC_TGTGCTGTGAAAGGTGCTGGTGGTACTAGCTATGGAAAGCTGACATTT_TRBV2.TRBJ1-1..TRBC1_TGTGCCAGCAGCCGACAGGGATCGAACACTGAAGCTTTCTTT	T-AB
HC1_Ctrl_ACGATGTCACGAGAGT-1	HC1	Ctrl	TRAV29DV5.TRAJ37.TRAC	CAASVLGSSNTGKLIF	TGTGCAGCAAGCGTCTTGGGCTCTAGCAACACAGGCAAACTAATCTTT	TRBV19.TRBJ1-2..TRBC1	CASSISGKGNYGYTF	TGTGCCAGTAGTATTTCCGGTAAGGGGAACTATGGCTACACCTTC	TRAV29DV5.TRAJ37.TRAC_TRBV19.TRBJ1-2..TRBC1	TGTGCAGCAAGCGTCTTGGGCTCTAGCAACACAGGCAAACTAATCTTT_TGTGCCAGTAGTATTTCCGGTAAGGGGAACTATGGCTACACCTTC	CAASVLGSSNTGKLIF_CASSISGKGNYGYTF	TRAV29DV5.TRAJ37.TRAC_TGTGCAGCAAGCGTCTTGGGCTCTAGCAACACAGGCAAACTAATCTTT_TRBV19.TRBJ1-2..TRBC1_TGTGCCAGTAGTATTTCCGGTAAGGGGAACTATGGCTACACCTTC	T-AB
HC1_Ctrl_ACGATGTCAGGTCGTC-1	HC1	Ctrl	TRAV3.TRAJ33.TRAC	CAVRGDSNYQLIW	TGTGCTGTGAGAGGGGATAGCAACTATCAGTTAATCTGG	TRBV5-1.TRBJ1-6..TRBC1	CASSLDAGGNSPLHF	TGCGCCAGCAGCTTGGATGCGGGCGGGAATTCACCCCTCCACTTT	TRAV3.TRAJ33.TRAC_TRBV5-1.TRBJ1-6..TRBC1	TGTGCTGTGAGAGGGGATAGCAACTATCAGTTAATCTGG_TGCGCCAGCAGCTTGGATGCGGGCGGGAATTCACCCCTCCACTTT	CAVRGDSNYQLIW_CASSLDAGGNSPLHF	TRAV3.TRAJ33.TRAC_TGTGCTGTGAGAGGGGATAGCAACTATCAGTTAATCTGG_TRBV5-1.TRBJ1-6..TRBC1_TGCGCCAGCAGCTTGGATGCGGGCGGGAATTCACCCCTCCACTTT	T-AB
HC1_Ctrl_ACGATGTGTACCGGCT-1	HC1	Ctrl	TRAV17.TRAJ58.TRAC;TRAV8-4.TRAJ57.TRAC	CATGGGETSGSRLTF;CAVSDITQGGSEKLVF	TGTGCTACGGGCGGCGGGGAAACCAGTGGCTCTAGGTTGACCTTT;TGTGCTGTGAGTGATATTACTCAGGGCGGATCTGAAAAGCTGGTCTTT	TRBV5-5.TRBJ2-7..TRBC2	CASSLGRRSSYEQYF	TGTGCCAGCAGCTTGGGACGGAGGAGCTCCTACGAGCAGTACTTC	TRAV17.TRAJ58.TRAC;TRAV8-4.TRAJ57.TRAC_TRBV5-5.TRBJ2-7..TRBC2	TGTGCTACGGGCGGCGGGGAAACCAGTGGCTCTAGGTTGACCTTT;TGTGCTGTGAGTGATATTACTCAGGGCGGATCTGAAAAGCTGGTCTTT_TGTGCCAGCAGCTTGGGACGGAGGAGCTCCTACGAGCAGTACTTC	CATGGGETSGSRLTF;CAVSDITQGGSEKLVF_CASSLGRRSSYEQYF	TRAV17.TRAJ58.TRAC;TRAV8-4.TRAJ57.TRAC_TGTGCTACGGGCGGCGGGGAAACCAGTGGCTCTAGGTTGACCTTT;TGTGCTGTGAGTGATATTACTCAGGGCGGATCTGAAAAGCTGGTCTTT_TRBV5-5.TRBJ2-7..TRBC2_TGTGCCAGCAGCTTGGGACGGAGGAGCTCCTACGAGCAGTACTTC	T-AB
HC1_Ctrl_ACGATGTGTAGCTTGT-1	HC1	Ctrl	TRAV39.TRAJ49.TRAC	CAARTGNQFYF	TGTGCCGCCCGGACCGGTAACCAGTTCTATTTT	TRBV7-9.TRBJ2-1.TRBD1.TRBC2	CASSPGQGWFF	TGTGCCAGCAGCCCGGGGCAGGGGTGGTTCTTC	TRAV39.TRAJ49.TRAC_TRBV7-9.TRBJ2-1.TRBD1.TRBC2	TGTGCCGCCCGGACCGGTAACCAGTTCTATTTT_TGTGCCAGCAGCCCGGGGCAGGGGTGGTTCTTC	CAARTGNQFYF_CASSPGQGWFF	TRAV39.TRAJ49.TRAC_TGTGCCGCCCGGACCGGTAACCAGTTCTATTTT_TRBV7-9.TRBJ2-1.TRBD1.TRBC2_TGTGCCAGCAGCCCGGGGCAGGGGTGGTTCTTC	T-AB
HC1_Ctrl_ACGATGTGTCTAGTGT-1	HC1	Ctrl	TRAV8-1.TRAJ34.TRAC	CAVRPHTDKLIF	TGTGCCGTGAGGCCCCACACCGACAAGCTCATCTTT				TRAV8-1.TRAJ34.TRAC_NA	TGTGCCGTGAGGCCCCACACCGACAAGCTCATCTTT_NA	CAVRPHTDKLIF_NA	TRAV8-1.TRAJ34.TRAC_TGTGCCGTGAGGCCCCACACCGACAAGCTCATCTTT_NA_NA	T-AB
HC1_Ctrl_ACGATGTGTGCCTGTG-1	HC1	Ctrl	TRAV5.TRAJ28.TRAC	CAESILGAGSYQLTF	TGTGCAGAGAGTATCCTTGGGGCTGGGAGTTACCAACTCACTTTC				TRAV5.TRAJ28.TRAC_NA	TGTGCAGAGAGTATCCTTGGGGCTGGGAGTTACCAACTCACTTTC_NA	CAESILGAGSYQLTF_NA	TRAV5.TRAJ28.TRAC_TGTGCAGAGAGTATCCTTGGGGCTGGGAGTTACCAACTCACTTTC_NA_NA	T-AB
HC1_Ctrl_ACGATGTGTGGTTTCA-1	HC1	Ctrl	TRAV3.TRAJ28.TRAC;TRAV14DV4.TRAJ21.TRAC	CAVRDKNSGAGSYQLTF;CAMREGNNFNKFYF	TGTGCTGTGAGAGACAAGAACTCTGGGGCTGGGAGTTACCAACTCACTTTC;TGTGCAATGAGAGAGGGCAACAACTTCAACAAATTTTACTTT	TRBV4-1.TRBJ1-2..TRBC1	CASSQESRYSERSAYGYTF	TGCGCCAGCAGCCAAGAATCTCGTTACTCCGAAAGGAGTGCCTATGGCTACACCTTC	TRAV3.TRAJ28.TRAC;TRAV14DV4.TRAJ21.TRAC_TRBV4-1.TRBJ1-2..TRBC1	TGTGCTGTGAGAGACAAGAACTCTGGGGCTGGGAGTTACCAACTCACTTTC;TGTGCAATGAGAGAGGGCAACAACTTCAACAAATTTTACTTT_TGCGCCAGCAGCCAAGAATCTCGTTACTCCGAAAGGAGTGCCTATGGCTACACCTTC	CAVRDKNSGAGSYQLTF;CAMREGNNFNKFYF_CASSQESRYSERSAYGYTF	TRAV3.TRAJ28.TRAC;TRAV14DV4.TRAJ21.TRAC_TGTGCTGTGAGAGACAAGAACTCTGGGGCTGGGAGTTACCAACTCACTTTC;TGTGCAATGAGAGAGGGCAACAACTTCAACAAATTTTACTTT_TRBV4-1.TRBJ1-2..TRBC1_TGCGCCAGCAGCCAAGAATCTCGTTACTCCGAAAGGAGTGCCTATGGCTACACCTTC	T-AB
HC1_Ctrl_ACGATGTGTGTAAGTA-1	HC1	Ctrl	TRAV36DV7.TRAJ11.TRAC	CAAMNSGYSTLTF	TGTGCTGCTATGAATTCAGGATACAGCACCCTCACCTTT				TRAV36DV7.TRAJ11.TRAC_NA	TGTGCTGCTATGAATTCAGGATACAGCACCCTCACCTTT_NA	CAAMNSGYSTLTF_NA	TRAV36DV7.TRAJ11.TRAC_TGTGCTGCTATGAATTCAGGATACAGCACCCTCACCTTT_NA_NA	T-AB
HC1_Ctrl_ACGATGTTCCGCTGTT-1	HC1	Ctrl	TRAV17.TRAJ33.TRAC	CATLRDSNYQLIW	TGTGCTACTCTAAGGGATAGCAACTATCAGTTAATCTGG	TRBV7-2.TRBJ2-1..TRBC2	CASSSRDKYYNEQFF	TGTGCCAGCAGCAGCCGGGACAAGTATTACAATGAGCAGTTCTTC	TRAV17.TRAJ33.TRAC_TRBV7-2.TRBJ2-1..TRBC2	TGTGCTACTCTAAGGGATAGCAACTATCAGTTAATCTGG_TGTGCCAGCAGCAGCCGGGACAAGTATTACAATGAGCAGTTCTTC	CATLRDSNYQLIW_CASSSRDKYYNEQFF	TRAV17.TRAJ33.TRAC_TGTGCTACTCTAAGGGATAGCAACTATCAGTTAATCTGG_TRBV7-2.TRBJ2-1..TRBC2_TGTGCCAGCAGCAGCCGGGACAAGTATTACAATGAGCAGTTCTTC	T-AB
HC1_Ctrl_ACGATGTTCCGTTGTC-1	HC1	Ctrl				TRBV3-1.TRBJ2-2.TRBD2.TRBC2	CASSQDEVGLAAGELFF	TGTGCCAGCAGCCAAGATGAGGTGGGACTAGCGGCCGGGGAGCTGTTTTTT	NA_TRBV3-1.TRBJ2-2.TRBD2.TRBC2	NA_TGTGCCAGCAGCCAAGATGAGGTGGGACTAGCGGCCGGGGAGCTGTTTTTT	NA_CASSQDEVGLAAGELFF	NA_NA_TRBV3-1.TRBJ2-2.TRBD2.TRBC2_TGTGCCAGCAGCCAAGATGAGGTGGGACTAGCGGCCGGGGAGCTGTTTTTT	T-AB
HC1_Ctrl_ACGCAGCAGTAGGCCA-1	HC1	Ctrl	TRAV3.TRAJ22.TRAC	CAVSKGSARQLTF	TGTGCTGTGTCGAAGGGTTCTGCAAGGCAACTGACCTTT	TRBV7-2.TRBJ2-1..TRBC2	CASSFLALSYNEQFF	TGTGCCAGCAGCTTCTTAGCCCTTTCTTACAATGAGCAGTTCTTC	TRAV3.TRAJ22.TRAC_TRBV7-2.TRBJ2-1..TRBC2	TGTGCTGTGTCGAAGGGTTCTGCAAGGCAACTGACCTTT_TGTGCCAGCAGCTTCTTAGCCCTTTCTTACAATGAGCAGTTCTTC	CAVSKGSARQLTF_CASSFLALSYNEQFF	TRAV3.TRAJ22.TRAC_TGTGCTGTGTCGAAGGGTTCTGCAAGGCAACTGACCTTT_TRBV7-2.TRBJ2-1..TRBC2_TGTGCCAGCAGCTTCTTAGCCCTTTCTTACAATGAGCAGTTCTTC	T-AB
HC1_Ctrl_ACGCAGCAGTCTCCTC-1	HC1	Ctrl	TRAV3.TRAJ11.TRAC	CAVRDMGYSTLTF	TGTGCTGTGAGAGACATGGGATACAGCACCCTCACCTTT	TRBV15.TRBJ1-4..TRBC1	CATSSHRVGEKLFF	TGTGCCACCAGCTCTCACAGGGTCGGTGAAAAACTGTTTTTT	TRAV3.TRAJ11.TRAC_TRBV15.TRBJ1-4..TRBC1	TGTGCTGTGAGAGACATGGGATACAGCACCCTCACCTTT_TGTGCCACCAGCTCTCACAGGGTCGGTGAAAAACTGTTTTTT	CAVRDMGYSTLTF_CATSSHRVGEKLFF	TRAV3.TRAJ11.TRAC_TGTGCTGTGAGAGACATGGGATACAGCACCCTCACCTTT_TRBV15.TRBJ1-4..TRBC1_TGTGCCACCAGCTCTCACAGGGTCGGTGAAAAACTGTTTTTT	T-AB
HC1_Ctrl_ACGCAGCAGTGGGATC-1	HC1	Ctrl	TRAV27.TRAJ12.TRAC	CAGAPIRDSSYKLIF	TGTGCAGGAGCCCCCATTAGGGATAGCAGCTATAAATTGATCTTC	TRBV2.TRBJ2-7.TRBD1.TRBC2	CASSDLLTLRDRGHEQYF	TGTGCCAGCAGTGACCTCCTTACACTCCGGGACAGGGGCCACGAGCAGTACTTC	TRAV27.TRAJ12.TRAC_TRBV2.TRBJ2-7.TRBD1.TRBC2	TGTGCAGGAGCCCCCATTAGGGATAGCAGCTATAAATTGATCTTC_TGTGCCAGCAGTGACCTCCTTACACTCCGGGACAGGGGCCACGAGCAGTACTTC	CAGAPIRDSSYKLIF_CASSDLLTLRDRGHEQYF	TRAV27.TRAJ12.TRAC_TGTGCAGGAGCCCCCATTAGGGATAGCAGCTATAAATTGATCTTC_TRBV2.TRBJ2-7.TRBD1.TRBC2_TGTGCCAGCAGTGACCTCCTTACACTCCGGGACAGGGGCCACGAGCAGTACTTC	T-AB
HC1_Ctrl_ACGCAGCAGTGTTTGC-1	HC1	Ctrl				TRBV28.TRBJ1-4.TRBD1.TRBC1	CASSLEQGADEKLFF	TGTGCCAGCAGTCTTGAGCAGGGGGCAGATGAAAAACTGTTTTTT	NA_TRBV28.TRBJ1-4.TRBD1.TRBC1	NA_TGTGCCAGCAGTCTTGAGCAGGGGGCAGATGAAAAACTGTTTTTT	NA_CASSLEQGADEKLFF	NA_NA_TRBV28.TRBJ1-4.TRBD1.TRBC1_TGTGCCAGCAGTCTTGAGCAGGGGGCAGATGAAAAACTGTTTTTT	T-AB
HC1_Ctrl_ACGCAGCCAACGATCT-1	HC1	Ctrl	TRAV21.TRAJ54.TRAC	CAVIPGAQKLVF	TGTGCTGTGATCCCAGGAGCCCAGAAGCTGGTATTT	TRBV20-1.TRBJ1-4..TRBC1	CSARDPRTTNEKLFF	TGCAGTGCTAGAGATCCCAGGACAACTAATGAAAAACTGTTTTTT	TRAV21.TRAJ54.TRAC_TRBV20-1.TRBJ1-4..TRBC1	TGTGCTGTGATCCCAGGAGCCCAGAAGCTGGTATTT_TGCAGTGCTAGAGATCCCAGGACAACTAATGAAAAACTGTTTTTT	CAVIPGAQKLVF_CSARDPRTTNEKLFF	TRAV21.TRAJ54.TRAC_TGTGCTGTGATCCCAGGAGCCCAGAAGCTGGTATTT_TRBV20-1.TRBJ1-4..TRBC1_TGCAGTGCTAGAGATCCCAGGACAACTAATGAAAAACTGTTTTTT	T-AB
HC1_Ctrl_ACGCAGCCAAGAAAGG-1	HC1	Ctrl	TRAV12-2.TRAJ15.TRAC	CAGFNQAGTALIF	TGTGCCGGGTTTAACCAGGCAGGAACTGCTCTGATCTTT	TRBV30.TRBJ1-1..TRBC1	CAWSLGGNTEAFF	TGTGCCTGGAGTCTAGGAGGGAACACTGAAGCTTTCTTT	TRAV12-2.TRAJ15.TRAC_TRBV30.TRBJ1-1..TRBC1	TGTGCCGGGTTTAACCAGGCAGGAACTGCTCTGATCTTT_TGTGCCTGGAGTCTAGGAGGGAACACTGAAGCTTTCTTT	CAGFNQAGTALIF_CAWSLGGNTEAFF	TRAV12-2.TRAJ15.TRAC_TGTGCCGGGTTTAACCAGGCAGGAACTGCTCTGATCTTT_TRBV30.TRBJ1-1..TRBC1_TGTGCCTGGAGTCTAGGAGGGAACACTGAAGCTTTCTTT	T-AB
HC1_Ctrl_ACGCAGCCAAGGTGTG-1	HC1	Ctrl				TRBV24-1.TRBJ2-3..TRBC2	CATSEAGITDTQYF	TGTGCCACCAGTGAAGCGGGGATCACAGATACGCAGTATTTT	NA_TRBV24-1.TRBJ2-3..TRBC2	NA_TGTGCCACCAGTGAAGCGGGGATCACAGATACGCAGTATTTT	NA_CATSEAGITDTQYF	NA_NA_TRBV24-1.TRBJ2-3..TRBC2_TGTGCCACCAGTGAAGCGGGGATCACAGATACGCAGTATTTT	T-AB
HC1_Ctrl_ACGCAGCCACGCTTTC-1	HC1	Ctrl	TRAV23DV6.TRAJ57.TRAC	CAASRGGSEKLVF	TGTGCAGCAAGCAGGGGCGGATCTGAAAAGCTGGTCTTT	TRBV11-1.TRBJ1-1..TRBC1	CASSLYTVGTEAFF	TGTGCCAGCAGCTTATATACAGTTGGCACTGAAGCTTTCTTT	TRAV23DV6.TRAJ57.TRAC_TRBV11-1.TRBJ1-1..TRBC1	TGTGCAGCAAGCAGGGGCGGATCTGAAAAGCTGGTCTTT_TGTGCCAGCAGCTTATATACAGTTGGCACTGAAGCTTTCTTT	CAASRGGSEKLVF_CASSLYTVGTEAFF	TRAV23DV6.TRAJ57.TRAC_TGTGCAGCAAGCAGGGGCGGATCTGAAAAGCTGGTCTTT_TRBV11-1.TRBJ1-1..TRBC1_TGTGCCAGCAGCTTATATACAGTTGGCACTGAAGCTTTCTTT	T-AB
HC1_Ctrl_ACGCAGCCATACTACG-1	HC1	Ctrl	TRAV8-3.TRAJ3.TRAC	CAGYSSASKIIF	TGTGCGGGGTACAGCAGTGCTTCCAAGATAATCTTT	TRBV7-8.TRBJ2-7.TRBD1.TRBC2	CASSSGTGGVSEQYF	TGTGCCAGCAGCTCCGGGACAGGGGGGGTCTCCGAGCAGTACTTC	TRAV8-3.TRAJ3.TRAC_TRBV7-8.TRBJ2-7.TRBD1.TRBC2	TGTGCGGGGTACAGCAGTGCTTCCAAGATAATCTTT_TGTGCCAGCAGCTCCGGGACAGGGGGGGTCTCCGAGCAGTACTTC	CAGYSSASKIIF_CASSSGTGGVSEQYF	TRAV8-3.TRAJ3.TRAC_TGTGCGGGGTACAGCAGTGCTTCCAAGATAATCTTT_TRBV7-8.TRBJ2-7.TRBD1.TRBC2_TGTGCCAGCAGCTCCGGGACAGGGGGGGTCTCCGAGCAGTACTTC	T-AB
HC1_Ctrl_ACGCAGCGTACTCTCC-1	HC1	Ctrl	TRAV14DV4.TRAJ37.TRAC	CAMREGHGSSNTGKLIF	TGTGCAATGAGAGAGGGCCATGGCTCTAGCAACACAGGCAAACTAATCTTT	TRBV9.TRBJ1-4..TRBC1	CASSVAPGTEKLFF	TGTGCCAGCAGCGTAGCTCCGGGGACCGAAAAACTGTTTTTT	TRAV14DV4.TRAJ37.TRAC_TRBV9.TRBJ1-4..TRBC1	TGTGCAATGAGAGAGGGCCATGGCTCTAGCAACACAGGCAAACTAATCTTT_TGTGCCAGCAGCGTAGCTCCGGGGACCGAAAAACTGTTTTTT	CAMREGHGSSNTGKLIF_CASSVAPGTEKLFF	TRAV14DV4.TRAJ37.TRAC_TGTGCAATGAGAGAGGGCCATGGCTCTAGCAACACAGGCAAACTAATCTTT_TRBV9.TRBJ1-4..TRBC1_TGTGCCAGCAGCGTAGCTCCGGGGACCGAAAAACTGTTTTTT	T-AB
HC1_Ctrl_ACGCAGCGTATAAACG-1	HC1	Ctrl	TRAV30.TRAJ26.TRAC;TRAV29DV5.TRAJ31.TRAC	CGTDDYNYGQNFVF;CAASVNNNARLMF	TGTGGCACGGATGATTATAACTATGGTCAGAATTTTGTCTTT;TGTGCAGCAAGCGTCAATAACAATGCCAGACTCATGTTT	TRBV28.TRBJ1-5..TRBC1	CASILGGYSNQPQHF	TGTGCCAGCATCCTGGGGGGGTATAGCAATCAGCCCCAGCATTTT	TRAV30.TRAJ26.TRAC;TRAV29DV5.TRAJ31.TRAC_TRBV28.TRBJ1-5..TRBC1	TGTGGCACGGATGATTATAACTATGGTCAGAATTTTGTCTTT;TGTGCAGCAAGCGTCAATAACAATGCCAGACTCATGTTT_TGTGCCAGCATCCTGGGGGGGTATAGCAATCAGCCCCAGCATTTT	CGTDDYNYGQNFVF;CAASVNNNARLMF_CASILGGYSNQPQHF	TRAV30.TRAJ26.TRAC;TRAV29DV5.TRAJ31.TRAC_TGTGGCACGGATGATTATAACTATGGTCAGAATTTTGTCTTT;TGTGCAGCAAGCGTCAATAACAATGCCAGACTCATGTTT_TRBV28.TRBJ1-5..TRBC1_TGTGCCAGCATCCTGGGGGGGTATAGCAATCAGCCCCAGCATTTT	T-AB
HC1_Ctrl_ACGCAGCGTTATCCGA-1	HC1	Ctrl	TRAV35.TRAJ37.TRAC	CAASNTGKLIF	TGTGCTGCAAGCAACACAGGCAAACTAATCTTT	TRBV6-5.TRBJ1-1..TRBC1	CASSFRVGTEAFF	TGTGCCAGCAGTTTCAGGGTTGGTACTGAAGCTTTCTTT	TRAV35.TRAJ37.TRAC_TRBV6-5.TRBJ1-1..TRBC1	TGTGCTGCAAGCAACACAGGCAAACTAATCTTT_TGTGCCAGCAGTTTCAGGGTTGGTACTGAAGCTTTCTTT	CAASNTGKLIF_CASSFRVGTEAFF	TRAV35.TRAJ37.TRAC_TGTGCTGCAAGCAACACAGGCAAACTAATCTTT_TRBV6-5.TRBJ1-1..TRBC1_TGTGCCAGCAGTTTCAGGGTTGGTACTGAAGCTTTCTTT	T-AB
HC1_Ctrl_ACGCAGCGTTCCCTTG-1	HC1	Ctrl	TRAV12-1.TRAJ20.TRAC	CVVNINDYKLSF	TGTGTGGTGAACATTAACGACTACAAGCTCAGCTTT	TRBV29-1.TRBJ2-7..TRBC2	CSVETLAGGPNEQYF	TGCAGCGTTGAGACCTTAGCGGGAGGGCCCAACGAGCAGTACTTC	TRAV12-1.TRAJ20.TRAC_TRBV29-1.TRBJ2-7..TRBC2	TGTGTGGTGAACATTAACGACTACAAGCTCAGCTTT_TGCAGCGTTGAGACCTTAGCGGGAGGGCCCAACGAGCAGTACTTC	CVVNINDYKLSF_CSVETLAGGPNEQYF	TRAV12-1.TRAJ20.TRAC_TGTGTGGTGAACATTAACGACTACAAGCTCAGCTTT_TRBV29-1.TRBJ2-7..TRBC2_TGCAGCGTTGAGACCTTAGCGGGAGGGCCCAACGAGCAGTACTTC	T-AB
HC1_Ctrl_ACGCAGCGTTCGTTGA-1	HC1	Ctrl				TRBV29-1.TRBJ1-1..TRBC1	CSVEGGAANTEAFF	TGCAGCGTTGAAGGGGGGGCAGCTAACACTGAAGCTTTCTTT	NA_TRBV29-1.TRBJ1-1..TRBC1	NA_TGCAGCGTTGAAGGGGGGGCAGCTAACACTGAAGCTTTCTTT	NA_CSVEGGAANTEAFF	NA_NA_TRBV29-1.TRBJ1-1..TRBC1_TGCAGCGTTGAAGGGGGGGCAGCTAACACTGAAGCTTTCTTT	T-AB
HC1_Ctrl_ACGCAGCGTTGGTAAA-1	HC1	Ctrl				TRBV4-3.TRBJ2-7..TRBC2	CASSLLWPGEGSEQYF	TGCGCCAGCAGCCTCCTGTGGCCCGGAGAGGGATCCGAGCAGTACTTC	NA_TRBV4-3.TRBJ2-7..TRBC2	NA_TGCGCCAGCAGCCTCCTGTGGCCCGGAGAGGGATCCGAGCAGTACTTC	NA_CASSLLWPGEGSEQYF	NA_NA_TRBV4-3.TRBJ2-7..TRBC2_TGCGCCAGCAGCCTCCTGTGGCCCGGAGAGGGATCCGAGCAGTACTTC	T-AB
HC1_Ctrl_ACGCAGCTCCACTGGG-1	HC1	Ctrl	TRAV19.TRAJ58.TRAC	CALSEAQTSGSRLTF	TGTGCTCTGAGTGAGGCTCAAACCAGTGGCTCTAGGTTGACCTTT	TRBV2.TRBJ2-3..TRBC2	CASKTGIITDTQYF	TGTGCCAGCAAAACAGGGATAATAACAGATACGCAGTATTTT	TRAV19.TRAJ58.TRAC_TRBV2.TRBJ2-3..TRBC2	TGTGCTCTGAGTGAGGCTCAAACCAGTGGCTCTAGGTTGACCTTT_TGTGCCAGCAAAACAGGGATAATAACAGATACGCAGTATTTT	CALSEAQTSGSRLTF_CASKTGIITDTQYF	TRAV19.TRAJ58.TRAC_TGTGCTCTGAGTGAGGCTCAAACCAGTGGCTCTAGGTTGACCTTT_TRBV2.TRBJ2-3..TRBC2_TGTGCCAGCAAAACAGGGATAATAACAGATACGCAGTATTTT	T-AB
HC1_Ctrl_ACGCAGCTCCTGCTTG-1	HC1	Ctrl	TRAV9-2.TRAJ43.TRAC	CALRRGRDMRF	TGTGCTCTGAGAAGGGGAAGGGACATGCGCTTT	TRBV14.TRBJ2-1..TRBC2	CASSQTGFGSYNEQFF	TGTGCCAGCAGCCAAACGGGATTTGGGTCCTACAATGAGCAGTTCTTC	TRAV9-2.TRAJ43.TRAC_TRBV14.TRBJ2-1..TRBC2	TGTGCTCTGAGAAGGGGAAGGGACATGCGCTTT_TGTGCCAGCAGCCAAACGGGATTTGGGTCCTACAATGAGCAGTTCTTC	CALRRGRDMRF_CASSQTGFGSYNEQFF	TRAV9-2.TRAJ43.TRAC_TGTGCTCTGAGAAGGGGAAGGGACATGCGCTTT_TRBV14.TRBJ2-1..TRBC2_TGTGCCAGCAGCCAAACGGGATTTGGGTCCTACAATGAGCAGTTCTTC	T-AB
HC1_Ctrl_ACGCAGCTCGGCGCAT-1	HC1	Ctrl				TRBV30.TRBJ1-6.TRBD1.TRBC1	CAWSVEGDRRNSPLHF	TGTGCCTGGAGTGTAGAGGGGGACAGGAGAAATTCACCCCTCCACTTT	NA_TRBV30.TRBJ1-6.TRBD1.TRBC1	NA_TGTGCCTGGAGTGTAGAGGGGGACAGGAGAAATTCACCCCTCCACTTT	NA_CAWSVEGDRRNSPLHF	NA_NA_TRBV30.TRBJ1-6.TRBD1.TRBC1_TGTGCCTGGAGTGTAGAGGGGGACAGGAGAAATTCACCCCTCCACTTT	T-AB
HC1_Ctrl_ACGCCAGAGCAGACTG-1	HC1	Ctrl	TRAV27.TRAJ9.TRAC	CAGARGGGFKTIF	TGTGCAGGAGCTAGGGGTGGAGGCTTCAAAACTATCTTT	TRBV10-1.TRBJ2-2.TRBD1.TRBC2	CASGQGATGELFF	TGCGCCAGCGGACAGGGGGCGACCGGGGAGCTGTTTTTT	TRAV27.TRAJ9.TRAC_TRBV10-1.TRBJ2-2.TRBD1.TRBC2	TGTGCAGGAGCTAGGGGTGGAGGCTTCAAAACTATCTTT_TGCGCCAGCGGACAGGGGGCGACCGGGGAGCTGTTTTTT	CAGARGGGFKTIF_CASGQGATGELFF	TRAV27.TRAJ9.TRAC_TGTGCAGGAGCTAGGGGTGGAGGCTTCAAAACTATCTTT_TRBV10-1.TRBJ2-2.TRBD1.TRBC2_TGCGCCAGCGGACAGGGGGCGACCGGGGAGCTGTTTTTT	T-AB
HC1_Ctrl_ACGCCAGAGCTCTCGG-1	HC1	Ctrl	TRAV5.TRAJ13.TRAC	CAESIGGYQKVTF	TGTGCAGAGAGTATAGGGGGTTACCAGAAAGTTACCTTT	TRBV30.TRBJ1-2..TRBC1	CAWRTQGVNYGYTF	TGTGCCTGGAGGACTCAAGGGGTTAACTATGGCTACACCTTC	TRAV5.TRAJ13.TRAC_TRBV30.TRBJ1-2..TRBC1	TGTGCAGAGAGTATAGGGGGTTACCAGAAAGTTACCTTT_TGTGCCTGGAGGACTCAAGGGGTTAACTATGGCTACACCTTC	CAESIGGYQKVTF_CAWRTQGVNYGYTF	TRAV5.TRAJ13.TRAC_TGTGCAGAGAGTATAGGGGGTTACCAGAAAGTTACCTTT_TRBV30.TRBJ1-2..TRBC1_TGTGCCTGGAGGACTCAAGGGGTTAACTATGGCTACACCTTC	T-AB
HC1_Ctrl_ACGCCAGAGTAAGTAC-1	HC1	Ctrl	TRAV21.TRAJ22.TRAC	CAVPISGSARQLTF	TGTGCTGTTCCCATTTCTGGTTCTGCAAGGCAACTGACCTTT	TRBV11-1.TRBJ2-2.TRBD1.TRBC2;TRBV11-1.TRBJ2-5..TRBC2	CASSAWTGYTGELFF;CASSLGGTTQETQYF	TGTGCCAGCAGCGCCTGGACAGGGTACACCGGGGAGCTGTTTTTT;TGTGCCAGCAGCTTAGGCGGGACTACCCAAGAGACCCAGTACTTC	TRAV21.TRAJ22.TRAC_TRBV11-1.TRBJ2-2.TRBD1.TRBC2;TRBV11-1.TRBJ2-5..TRBC2	TGTGCTGTTCCCATTTCTGGTTCTGCAAGGCAACTGACCTTT_TGTGCCAGCAGCGCCTGGACAGGGTACACCGGGGAGCTGTTTTTT;TGTGCCAGCAGCTTAGGCGGGACTACCCAAGAGACCCAGTACTTC	CAVPISGSARQLTF_CASSAWTGYTGELFF;CASSLGGTTQETQYF	TRAV21.TRAJ22.TRAC_TGTGCTGTTCCCATTTCTGGTTCTGCAAGGCAACTGACCTTT_TRBV11-1.TRBJ2-2.TRBD1.TRBC2;TRBV11-1.TRBJ2-5..TRBC2_TGTGCCAGCAGCGCCTGGACAGGGTACACCGGGGAGCTGTTTTTT;TGTGCCAGCAGCTTAGGCGGGACTACCCAAGAGACCCAGTACTTC	T-AB
HC1_Ctrl_ACGCCAGAGTCCCACG-1	HC1	Ctrl	TRAV35.TRAJ40.TRAC	CAGQLISGTYKYIF	TGTGCTGGGCAGCTGATCTCAGGAACCTACAAATACATCTTT	TRBV20-1.TRBJ2-7..TRBC2	CSARDWGGPKGYEQYF	TGCAGTGCTAGAGATTGGGGGGGCCCTAAGGGATACGAGCAGTACTTC	TRAV35.TRAJ40.TRAC_TRBV20-1.TRBJ2-7..TRBC2	TGTGCTGGGCAGCTGATCTCAGGAACCTACAAATACATCTTT_TGCAGTGCTAGAGATTGGGGGGGCCCTAAGGGATACGAGCAGTACTTC	CAGQLISGTYKYIF_CSARDWGGPKGYEQYF	TRAV35.TRAJ40.TRAC_TGTGCTGGGCAGCTGATCTCAGGAACCTACAAATACATCTTT_TRBV20-1.TRBJ2-7..TRBC2_TGCAGTGCTAGAGATTGGGGGGGCCCTAAGGGATACGAGCAGTACTTC	T-AB
HC1_Ctrl_ACGCCAGCACCAACCG-1	HC1	Ctrl	TRAV13-1.TRAJ22.TRAC	CAWISSGSARQLTF	TGTGCTTGGATTTCTTCTGGTTCTGCAAGGCAACTGACCTTT	TRBV4-1.TRBJ2-5..TRBC2	CASSQGFGGVSQETQYF	TGCGCCAGCAGCCAAGGGTTCGGGGGAGTATCCCAAGAGACCCAGTACTTC	TRAV13-1.TRAJ22.TRAC_TRBV4-1.TRBJ2-5..TRBC2	TGTGCTTGGATTTCTTCTGGTTCTGCAAGGCAACTGACCTTT_TGCGCCAGCAGCCAAGGGTTCGGGGGAGTATCCCAAGAGACCCAGTACTTC	CAWISSGSARQLTF_CASSQGFGGVSQETQYF	TRAV13-1.TRAJ22.TRAC_TGTGCTTGGATTTCTTCTGGTTCTGCAAGGCAACTGACCTTT_TRBV4-1.TRBJ2-5..TRBC2_TGCGCCAGCAGCCAAGGGTTCGGGGGAGTATCCCAAGAGACCCAGTACTTC	T-AB
HC1_Ctrl_ACGCCAGGTAAACCTC-1	HC1	Ctrl	TRAV35.TRAJ43.TRAC	CAGQHNNNDMRF	TGTGCTGGGCAGCACAATAACAATGACATGCGCTTT	TRBV2.TRBJ1-6..TRBC1	CASSEGSSYNSPLHF	TGTGCCAGCAGTGAAGGGAGCTCCTATAATTCACCCCTCCACTTT	TRAV35.TRAJ43.TRAC_TRBV2.TRBJ1-6..TRBC1	TGTGCTGGGCAGCACAATAACAATGACATGCGCTTT_TGTGCCAGCAGTGAAGGGAGCTCCTATAATTCACCCCTCCACTTT	CAGQHNNNDMRF_CASSEGSSYNSPLHF	TRAV35.TRAJ43.TRAC_TGTGCTGGGCAGCACAATAACAATGACATGCGCTTT_TRBV2.TRBJ1-6..TRBC1_TGTGCCAGCAGTGAAGGGAGCTCCTATAATTCACCCCTCCACTTT	T-AB
HC1_Ctrl_ACGCCAGGTAATCACC-1	HC1	Ctrl	TRAV8-3.TRAJ43.TRAC	CAVGADGDNNDMRF	TGTGCTGTGGGTGCGGACGGGGATAACAATGACATGCGCTTT	TRBV4-1.TRBJ2-7..TRBC2	CASSHIQTSGTSYEQYF	TGCGCCAGCAGCCACATACAGACTAGCGGGACTTCCTACGAGCAGTACTTC	TRAV8-3.TRAJ43.TRAC_TRBV4-1.TRBJ2-7..TRBC2	TGTGCTGTGGGTGCGGACGGGGATAACAATGACATGCGCTTT_TGCGCCAGCAGCCACATACAGACTAGCGGGACTTCCTACGAGCAGTACTTC	CAVGADGDNNDMRF_CASSHIQTSGTSYEQYF	TRAV8-3.TRAJ43.TRAC_TGTGCTGTGGGTGCGGACGGGGATAACAATGACATGCGCTTT_TRBV4-1.TRBJ2-7..TRBC2_TGCGCCAGCAGCCACATACAGACTAGCGGGACTTCCTACGAGCAGTACTTC	T-AB
HC1_Ctrl_ACGCCAGGTAGCGATG-1	HC1	Ctrl	TRAV17.TRAJ17.TRAC	CATDAEAAGNKLTF	TGTGCTACGGACGCGGAAGCTGCAGGCAACAAGCTAACTTTT	TRBV5-1.TRBJ1-6..TRBC1	CASSLRVSSNSPLHF	TGCGCCAGCAGCTTGAGGGTCAGTTCTAATTCACCCCTCCACTTT	TRAV17.TRAJ17.TRAC_TRBV5-1.TRBJ1-6..TRBC1	TGTGCTACGGACGCGGAAGCTGCAGGCAACAAGCTAACTTTT_TGCGCCAGCAGCTTGAGGGTCAGTTCTAATTCACCCCTCCACTTT	CATDAEAAGNKLTF_CASSLRVSSNSPLHF	TRAV17.TRAJ17.TRAC_TGTGCTACGGACGCGGAAGCTGCAGGCAACAAGCTAACTTTT_TRBV5-1.TRBJ1-6..TRBC1_TGCGCCAGCAGCTTGAGGGTCAGTTCTAATTCACCCCTCCACTTT	T-AB
HC1_Ctrl_ACGCCAGGTAGCTGCC-1	HC1	Ctrl	TRAV1-2.TRAJ34.TRAC	CAVRRRYKLIF	TGTGCTGTGAGACGTAGATACAAGCTCATCTTT	TRBV13.TRBJ1-3..TRBC1	CASSLYARDSGNTIYF	TGTGCCAGCAGCTTATATGCTCGGGACTCTGGAAACACCATATATTTT	TRAV1-2.TRAJ34.TRAC_TRBV13.TRBJ1-3..TRBC1	TGTGCTGTGAGACGTAGATACAAGCTCATCTTT_TGTGCCAGCAGCTTATATGCTCGGGACTCTGGAAACACCATATATTTT	CAVRRRYKLIF_CASSLYARDSGNTIYF	TRAV1-2.TRAJ34.TRAC_TGTGCTGTGAGACGTAGATACAAGCTCATCTTT_TRBV13.TRBJ1-3..TRBC1_TGTGCCAGCAGCTTATATGCTCGGGACTCTGGAAACACCATATATTTT	T-AB
HC1_Ctrl_ACGCCAGGTCTCCATC-1	HC1	Ctrl				TRBV11-1.TRBJ2-7.TRBD2.TRBC2	CASSPSGRAISSEQYF	TGTGCCAGCAGCCCTAGCGGGAGGGCCATCTCTAGCGAGCAGTACTTC	NA_TRBV11-1.TRBJ2-7.TRBD2.TRBC2	NA_TGTGCCAGCAGCCCTAGCGGGAGGGCCATCTCTAGCGAGCAGTACTTC	NA_CASSPSGRAISSEQYF	NA_NA_TRBV11-1.TRBJ2-7.TRBD2.TRBC2_TGTGCCAGCAGCCCTAGCGGGAGGGCCATCTCTAGCGAGCAGTACTTC	T-AB
HC1_Ctrl_ACGCCAGGTGCAACTT-1	HC1	Ctrl	TRAV13-1.TRAJ22.TRAC;TRAV13-2.TRAJ16.TRAC	CAAKPSGSARQLTF;CAENGGGQKLLF	TGTGCAGCAAAGCCTTCTGGTTCTGCAAGGCAACTGACCTTT;TGTGCAGAGAATGGGGGCGGCCAGAAGCTGCTCTTT	TRBV12-3.TRBJ1-6..TRBC1	CASWTGPNSPLHF	TGTGCCAGCTGGACAGGGCCTAATTCACCCCTCCACTTT	TRAV13-1.TRAJ22.TRAC;TRAV13-2.TRAJ16.TRAC_TRBV12-3.TRBJ1-6..TRBC1	TGTGCAGCAAAGCCTTCTGGTTCTGCAAGGCAACTGACCTTT;TGTGCAGAGAATGGGGGCGGCCAGAAGCTGCTCTTT_TGTGCCAGCTGGACAGGGCCTAATTCACCCCTCCACTTT	CAAKPSGSARQLTF;CAENGGGQKLLF_CASWTGPNSPLHF	TRAV13-1.TRAJ22.TRAC;TRAV13-2.TRAJ16.TRAC_TGTGCAGCAAAGCCTTCTGGTTCTGCAAGGCAACTGACCTTT;TGTGCAGAGAATGGGGGCGGCCAGAAGCTGCTCTTT_TRBV12-3.TRBJ1-6..TRBC1_TGTGCCAGCTGGACAGGGCCTAATTCACCCCTCCACTTT	T-AB
HC1_Ctrl_ACGCCAGTCAGTTTGG-1	HC1	Ctrl	TRAV29DV5.TRAJ52.TRAC	CAASAGAGGTSYGKLTF	TGTGCAGCAAGCGCGGGTGCTGGTGGTACTAGCTATGGAAAGCTGACATTT	TRBV7-9.TRBJ1-3.TRBD1.TRBC1	CASSRLRTGRSGNTIYF	TGTGCCAGCAGCAGACTCCGGACAGGACGCTCTGGAAACACCATATATTTT	TRAV29DV5.TRAJ52.TRAC_TRBV7-9.TRBJ1-3.TRBD1.TRBC1	TGTGCAGCAAGCGCGGGTGCTGGTGGTACTAGCTATGGAAAGCTGACATTT_TGTGCCAGCAGCAGACTCCGGACAGGACGCTCTGGAAACACCATATATTTT	CAASAGAGGTSYGKLTF_CASSRLRTGRSGNTIYF	TRAV29DV5.TRAJ52.TRAC_TGTGCAGCAAGCGCGGGTGCTGGTGGTACTAGCTATGGAAAGCTGACATTT_TRBV7-9.TRBJ1-3.TRBD1.TRBC1_TGTGCCAGCAGCAGACTCCGGACAGGACGCTCTGGAAACACCATATATTTT	T-AB
HC1_Ctrl_ACGCCAGTCCAAAGTC-1	HC1	Ctrl	TRAV19.TRAJ28.TRAC	CALSDQSGAGSYQLTF	TGTGCTCTGAGTGATCAATCTGGGGCTGGGAGTTACCAACTCACTTTC	TRBV7-2.TRBJ2-5..TRBC2	CASSPSPKSSGRPKTQYF	TGTGCCAGCAGCCCAAGCCCAAAATCTAGCGGGAGGCCGAAGACCCAGTACTTC	TRAV19.TRAJ28.TRAC_TRBV7-2.TRBJ2-5..TRBC2	TGTGCTCTGAGTGATCAATCTGGGGCTGGGAGTTACCAACTCACTTTC_TGTGCCAGCAGCCCAAGCCCAAAATCTAGCGGGAGGCCGAAGACCCAGTACTTC	CALSDQSGAGSYQLTF_CASSPSPKSSGRPKTQYF	TRAV19.TRAJ28.TRAC_TGTGCTCTGAGTGATCAATCTGGGGCTGGGAGTTACCAACTCACTTTC_TRBV7-2.TRBJ2-5..TRBC2_TGTGCCAGCAGCCCAAGCCCAAAATCTAGCGGGAGGCCGAAGACCCAGTACTTC	T-AB
HC1_Ctrl_ACGCCAGTCCACGACG-1	HC1	Ctrl	TRAV27.TRAJ5.TRAC;TRAV21.TRAJ33.TRAC	CAGVMDTGRRALTF;CAVRRSNYQLIW	TGTGCAGGTGTCATGGACACGGGCAGGAGAGCACTTACTTTT;TGTGCTGTGAGGAGGTCCAACTATCAGTTAATCTGG	TRBV7-2.TRBJ1-2..TRBC1	CASSFMPPGGLGYGYTF	TGTGCCAGCAGCTTTATGCCCCCCGGGGGGCTCGGCTATGGCTACACCTTC	TRAV27.TRAJ5.TRAC;TRAV21.TRAJ33.TRAC_TRBV7-2.TRBJ1-2..TRBC1	TGTGCAGGTGTCATGGACACGGGCAGGAGAGCACTTACTTTT;TGTGCTGTGAGGAGGTCCAACTATCAGTTAATCTGG_TGTGCCAGCAGCTTTATGCCCCCCGGGGGGCTCGGCTATGGCTACACCTTC	CAGVMDTGRRALTF;CAVRRSNYQLIW_CASSFMPPGGLGYGYTF	TRAV27.TRAJ5.TRAC;TRAV21.TRAJ33.TRAC_TGTGCAGGTGTCATGGACACGGGCAGGAGAGCACTTACTTTT;TGTGCTGTGAGGAGGTCCAACTATCAGTTAATCTGG_TRBV7-2.TRBJ1-2..TRBC1_TGTGCCAGCAGCTTTATGCCCCCCGGGGGGCTCGGCTATGGCTACACCTTC	T-AB
HC1_Ctrl_ACGCCAGTCTCAAGTG-1	HC1	Ctrl	TRAV3.TRAJ11.TRAC	CAVRDNMNSGYSTLTF	TGTGCTGTGAGAGACAACATGAATTCAGGATACAGCACCCTCACCTTT	TRBV10-2.TRBJ2-2..TRBC2	CASSDVFGLAGILSTGELFF	TGCGCCAGCAGTGATGTGTTTGGACTAGCGGGGATCCTGAGCACCGGGGAGCTGTTTTTT	TRAV3.TRAJ11.TRAC_TRBV10-2.TRBJ2-2..TRBC2	TGTGCTGTGAGAGACAACATGAATTCAGGATACAGCACCCTCACCTTT_TGCGCCAGCAGTGATGTGTTTGGACTAGCGGGGATCCTGAGCACCGGGGAGCTGTTTTTT	CAVRDNMNSGYSTLTF_CASSDVFGLAGILSTGELFF	TRAV3.TRAJ11.TRAC_TGTGCTGTGAGAGACAACATGAATTCAGGATACAGCACCCTCACCTTT_TRBV10-2.TRBJ2-2..TRBC2_TGCGCCAGCAGTGATGTGTTTGGACTAGCGGGGATCCTGAGCACCGGGGAGCTGTTTTTT	T-AB
HC1_Ctrl_ACGCCGAAGAAGCCCA-1	HC1	Ctrl	TRAV27.TRAJ43.TRAC	CAGDGPDMRF	TGTGCAGGAGACGGTCCTGACATGCGCTTT	TRBV10-2.TRBJ1-1..TRBC1	CASSESGGDTEAFF	TGCGCCAGCAGTGAGTCGGGGGGTGACACTGAAGCTTTCTTT	TRAV27.TRAJ43.TRAC_TRBV10-2.TRBJ1-1..TRBC1	TGTGCAGGAGACGGTCCTGACATGCGCTTT_TGCGCCAGCAGTGAGTCGGGGGGTGACACTGAAGCTTTCTTT	CAGDGPDMRF_CASSESGGDTEAFF	TRAV27.TRAJ43.TRAC_TGTGCAGGAGACGGTCCTGACATGCGCTTT_TRBV10-2.TRBJ1-1..TRBC1_TGCGCCAGCAGTGAGTCGGGGGGTGACACTGAAGCTTTCTTT	T-AB
HC1_Ctrl_ACGCCGAAGAAGGTTT-1	HC1	Ctrl	TRAV9-2.TRAJ21.TRAC	CALSEINFNKFYF	TGTGCTCTGAGTGAAATCAACTTCAACAAATTTTACTTT				TRAV9-2.TRAJ21.TRAC_NA	TGTGCTCTGAGTGAAATCAACTTCAACAAATTTTACTTT_NA	CALSEINFNKFYF_NA	TRAV9-2.TRAJ21.TRAC_TGTGCTCTGAGTGAAATCAACTTCAACAAATTTTACTTT_NA_NA	T-AB
HC1_Ctrl_ACGCCGAAGACGCTTT-1	HC1	Ctrl	TRAV38-1.TRAJ20.TRAC;TRAV38-1.TRAJ33.TRAC	CAFAISSNDYKLSF;CAFIALMDSNYQLIW	TGTGCTTTCGCCATTAGTTCTAACGACTACAAGCTCAGCTTT;TGTGCTTTCATCGCCCTTATGGATAGCAACTATCAGTTAATCTGG	TRBV18.TRBJ1-1..TRBC1	CASSFKYHRSHTEAFF	TGTGCCAGCTCATTTAAATACCACAGGAGCCACACTGAAGCTTTCTTT	TRAV38-1.TRAJ20.TRAC;TRAV38-1.TRAJ33.TRAC_TRBV18.TRBJ1-1..TRBC1	TGTGCTTTCGCCATTAGTTCTAACGACTACAAGCTCAGCTTT;TGTGCTTTCATCGCCCTTATGGATAGCAACTATCAGTTAATCTGG_TGTGCCAGCTCATTTAAATACCACAGGAGCCACACTGAAGCTTTCTTT	CAFAISSNDYKLSF;CAFIALMDSNYQLIW_CASSFKYHRSHTEAFF	TRAV38-1.TRAJ20.TRAC;TRAV38-1.TRAJ33.TRAC_TGTGCTTTCGCCATTAGTTCTAACGACTACAAGCTCAGCTTT;TGTGCTTTCATCGCCCTTATGGATAGCAACTATCAGTTAATCTGG_TRBV18.TRBJ1-1..TRBC1_TGTGCCAGCTCATTTAAATACCACAGGAGCCACACTGAAGCTTTCTTT	T-AB
HC1_Ctrl_ACGCCGAAGCTGCCCA-1	HC1	Ctrl				TRBV19.TRBJ1-5..TRBC1	CASSVVPRKSNQPQHF	TGTGCCAGTAGTGTGGTGCCACGGAAAAGCAATCAGCCCCAGCATTTT	NA_TRBV19.TRBJ1-5..TRBC1	NA_TGTGCCAGTAGTGTGGTGCCACGGAAAAGCAATCAGCCCCAGCATTTT	NA_CASSVVPRKSNQPQHF	NA_NA_TRBV19.TRBJ1-5..TRBC1_TGTGCCAGTAGTGTGGTGCCACGGAAAAGCAATCAGCCCCAGCATTTT	T-AB
HC1_Ctrl_ACGCCGAAGGAGTCTG-1	HC1	Ctrl	TRAV13-1.TRAJ34.TRAC;TRAV13-2.TRAJ44.TRAC	CAAMADKLIF;CAETPDRPGTASKLTF	TGTGCAGCAATGGCCGACAAGCTCATCTTT;TGTGCAGAGACTCCCGACCGTCCCGGCACTGCCAGTAAACTCACCTTT	TRBV7-9.TRBJ2-1..TRBC2	CASSPVAERGEQFF	TGTGCCAGCAGCCCAGTAGCGGAACGGGGTGAGCAGTTCTTC	TRAV13-1.TRAJ34.TRAC;TRAV13-2.TRAJ44.TRAC_TRBV7-9.TRBJ2-1..TRBC2	TGTGCAGCAATGGCCGACAAGCTCATCTTT;TGTGCAGAGACTCCCGACCGTCCCGGCACTGCCAGTAAACTCACCTTT_TGTGCCAGCAGCCCAGTAGCGGAACGGGGTGAGCAGTTCTTC	CAAMADKLIF;CAETPDRPGTASKLTF_CASSPVAERGEQFF	TRAV13-1.TRAJ34.TRAC;TRAV13-2.TRAJ44.TRAC_TGTGCAGCAATGGCCGACAAGCTCATCTTT;TGTGCAGAGACTCCCGACCGTCCCGGCACTGCCAGTAAACTCACCTTT_TRBV7-9.TRBJ2-1..TRBC2_TGTGCCAGCAGCCCAGTAGCGGAACGGGGTGAGCAGTTCTTC	T-AB
HC1_Ctrl_ACGCCGAAGGGCACTA-1	HC1	Ctrl	TRAV21.TRAJ57.TRAC	CAVQGGSEKLVF	TGTGCTGTTCAGGGCGGATCTGAAAAGCTGGTCTTT	TRBV18.TRBJ2-3..TRBC2	CASSPPNREDTQYF	TGTGCCAGCTCACCACCAAATCGGGAAGATACGCAGTATTTT	TRAV21.TRAJ57.TRAC_TRBV18.TRBJ2-3..TRBC2	TGTGCTGTTCAGGGCGGATCTGAAAAGCTGGTCTTT_TGTGCCAGCTCACCACCAAATCGGGAAGATACGCAGTATTTT	CAVQGGSEKLVF_CASSPPNREDTQYF	TRAV21.TRAJ57.TRAC_TGTGCTGTTCAGGGCGGATCTGAAAAGCTGGTCTTT_TRBV18.TRBJ2-3..TRBC2_TGTGCCAGCTCACCACCAAATCGGGAAGATACGCAGTATTTT	T-AB
HC1_Ctrl_ACGCCGAAGGTAGCTG-1	HC1	Ctrl	TRAV8-4.TRAJ13.TRAC	CAVSGSGGYQKVTF	TGTGCTGTGAGTGGATCTGGGGGTTACCAGAAAGTTACCTTT				TRAV8-4.TRAJ13.TRAC_NA	TGTGCTGTGAGTGGATCTGGGGGTTACCAGAAAGTTACCTTT_NA	CAVSGSGGYQKVTF_NA	TRAV8-4.TRAJ13.TRAC_TGTGCTGTGAGTGGATCTGGGGGTTACCAGAAAGTTACCTTT_NA_NA	T-AB
HC1_Ctrl_ACGCCGAAGTGCGATG-1	HC1	Ctrl	TRAV16.TRAJ43.TRAC	CALSGQGNDMRF	TGTGCTCTAAGTGGCCAAGGGAATGACATGCGCTTT	TRBV5-1.TRBJ2-7..TRBC2	CASSLAGLVNYEQYF	TGCGCCAGCAGCTTGGCGGGGCTCGTAAACTACGAGCAGTACTTC	TRAV16.TRAJ43.TRAC_TRBV5-1.TRBJ2-7..TRBC2	TGTGCTCTAAGTGGCCAAGGGAATGACATGCGCTTT_TGCGCCAGCAGCTTGGCGGGGCTCGTAAACTACGAGCAGTACTTC	CALSGQGNDMRF_CASSLAGLVNYEQYF	TRAV16.TRAJ43.TRAC_TGTGCTCTAAGTGGCCAAGGGAATGACATGCGCTTT_TRBV5-1.TRBJ2-7..TRBC2_TGCGCCAGCAGCTTGGCGGGGCTCGTAAACTACGAGCAGTACTTC	T-AB
HC1_Ctrl_ACGCCGACAAACTGCT-1	HC1	Ctrl	TRAV21.TRAJ23.TRAC	CAVDGGKLIF	TGTGCTGTTGATGGAGGAAAGCTTATCTTC	TRBV6-6.TRBJ1-5..TRBC1	CASRHGDTAGQPQHF	TGTGCCAGCAGACACGGAGACACCGCCGGTCAGCCCCAGCATTTT	TRAV21.TRAJ23.TRAC_TRBV6-6.TRBJ1-5..TRBC1	TGTGCTGTTGATGGAGGAAAGCTTATCTTC_TGTGCCAGCAGACACGGAGACACCGCCGGTCAGCCCCAGCATTTT	CAVDGGKLIF_CASRHGDTAGQPQHF	TRAV21.TRAJ23.TRAC_TGTGCTGTTGATGGAGGAAAGCTTATCTTC_TRBV6-6.TRBJ1-5..TRBC1_TGTGCCAGCAGACACGGAGACACCGCCGGTCAGCCCCAGCATTTT	T-AB
HC1_Ctrl_ACGCCGACAAGTACCT-1	HC1	Ctrl				TRBV10-3.TRBJ2-3..TRBC2	CAISEAGSPDTQYF	TGTGCCATCAGTGAAGCAGGGAGCCCAGATACGCAGTATTTT	NA_TRBV10-3.TRBJ2-3..TRBC2	NA_TGTGCCATCAGTGAAGCAGGGAGCCCAGATACGCAGTATTTT	NA_CAISEAGSPDTQYF	NA_NA_TRBV10-3.TRBJ2-3..TRBC2_TGTGCCATCAGTGAAGCAGGGAGCCCAGATACGCAGTATTTT	T-AB
HC1_Ctrl_ACGCCGACAATGAAAC-1	HC1	Ctrl	TRAV19.TRAJ20.TRAC	CALSEGDYKLSF	TGTGCTCTGAGTGAGGGCGACTACAAGCTCAGCTTT	TRBV11-3.TRBJ1-1..TRBC1	CASSFSGVNTEAFF	TGTGCCAGCAGCTTCTCTGGGGTGAACACTGAAGCTTTCTTT	TRAV19.TRAJ20.TRAC_TRBV11-3.TRBJ1-1..TRBC1	TGTGCTCTGAGTGAGGGCGACTACAAGCTCAGCTTT_TGTGCCAGCAGCTTCTCTGGGGTGAACACTGAAGCTTTCTTT	CALSEGDYKLSF_CASSFSGVNTEAFF	TRAV19.TRAJ20.TRAC_TGTGCTCTGAGTGAGGGCGACTACAAGCTCAGCTTT_TRBV11-3.TRBJ1-1..TRBC1_TGTGCCAGCAGCTTCTCTGGGGTGAACACTGAAGCTTTCTTT	T-AB
HC1_Ctrl_ACGCCGACACATCCGG-1	HC1	Ctrl	TRAV23DV6.TRAJ38.TRAC	CAASGAGNNRKLIW	TGTGCAGCGTCAGGTGCTGGCAACAACCGTAAGCTGATTTGG	TRBV7-9.TRBJ1-6..TRBC1	CASSLEVFSPLHF	TGTGCCAGCAGCTTAGAAGTATTTTCACCCCTCCACTTT	TRAV23DV6.TRAJ38.TRAC_TRBV7-9.TRBJ1-6..TRBC1	TGTGCAGCGTCAGGTGCTGGCAACAACCGTAAGCTGATTTGG_TGTGCCAGCAGCTTAGAAGTATTTTCACCCCTCCACTTT	CAASGAGNNRKLIW_CASSLEVFSPLHF	TRAV23DV6.TRAJ38.TRAC_TGTGCAGCGTCAGGTGCTGGCAACAACCGTAAGCTGATTTGG_TRBV7-9.TRBJ1-6..TRBC1_TGTGCCAGCAGCTTAGAAGTATTTTCACCCCTCCACTTT	T-AB
HC1_Ctrl_ACGCCGACACATTAGC-1	HC1	Ctrl	TRAV39.TRAJ42.TRAC	CAVGVNYGGSQGNLIF	TGTGCCGTGGGGGTGAATTATGGAGGAAGCCAAGGAAATCTCATCTTT	TRBV6-3.TRBJ2-6..TRBC2	CASSYGGAGANVLTF	TGTGCCAGCAGTTACGGGGGCGCTGGGGCCAACGTCCTGACTTTC	TRAV39.TRAJ42.TRAC_TRBV6-3.TRBJ2-6..TRBC2	TGTGCCGTGGGGGTGAATTATGGAGGAAGCCAAGGAAATCTCATCTTT_TGTGCCAGCAGTTACGGGGGCGCTGGGGCCAACGTCCTGACTTTC	CAVGVNYGGSQGNLIF_CASSYGGAGANVLTF	TRAV39.TRAJ42.TRAC_TGTGCCGTGGGGGTGAATTATGGAGGAAGCCAAGGAAATCTCATCTTT_TRBV6-3.TRBJ2-6..TRBC2_TGTGCCAGCAGTTACGGGGGCGCTGGGGCCAACGTCCTGACTTTC	T-AB
HC1_Ctrl_ACGCCGACACGGCCAT-1	HC1	Ctrl				TRBV20-1.TRBJ1-1..TRBC1	CSAREGRGRSEAFF	TGCAGTGCTAGAGAGGGTAGGGGGCGGTCTGAAGCTTTCTTT	NA_TRBV20-1.TRBJ1-1..TRBC1	NA_TGCAGTGCTAGAGAGGGTAGGGGGCGGTCTGAAGCTTTCTTT	NA_CSAREGRGRSEAFF	NA_NA_TRBV20-1.TRBJ1-1..TRBC1_TGCAGTGCTAGAGAGGGTAGGGGGCGGTCTGAAGCTTTCTTT	T-AB
HC1_Ctrl_ACGCCGACATCGTCGG-1	HC1	Ctrl	TRAV38-1.TRAJ56.TRAC	CAFMPTYTGANSKLTF	TGTGCTTTCATGCCCACTTATACTGGAGCCAATAGTAAGCTGACATTT	TRBV5-6.TRBJ1-2..TRBC1	CASSLVRNYGYTF	TGTGCCAGCAGCTTGGTCCGAAATTATGGCTACACCTTC	TRAV38-1.TRAJ56.TRAC_TRBV5-6.TRBJ1-2..TRBC1	TGTGCTTTCATGCCCACTTATACTGGAGCCAATAGTAAGCTGACATTT_TGTGCCAGCAGCTTGGTCCGAAATTATGGCTACACCTTC	CAFMPTYTGANSKLTF_CASSLVRNYGYTF	TRAV38-1.TRAJ56.TRAC_TGTGCTTTCATGCCCACTTATACTGGAGCCAATAGTAAGCTGACATTT_TRBV5-6.TRBJ1-2..TRBC1_TGTGCCAGCAGCTTGGTCCGAAATTATGGCTACACCTTC	T-AB
HC1_Ctrl_ACGCCGAGTCCGAGTC-1	HC1	Ctrl	TRAV8-3.TRAJ11.TRAC	CAVGGYSTLTF	TGTGCTGTGGGAGGATACAGCACCCTCACCTTT				TRAV8-3.TRAJ11.TRAC_NA	TGTGCTGTGGGAGGATACAGCACCCTCACCTTT_NA	CAVGGYSTLTF_NA	TRAV8-3.TRAJ11.TRAC_TGTGCTGTGGGAGGATACAGCACCCTCACCTTT_NA_NA	T-AB
HC1_Ctrl_ACGCCGAGTCTCACCT-1	HC1	Ctrl	TRAV29DV5.TRAJ57.TRAC	CAASKGGSEKLVF	TGTGCAGCAAGCAAGGGCGGATCTGAAAAGCTGGTCTTT	TRBV7-9.TRBJ1-2..TRBC1	CASSLAAHGGYTF	TGTGCCAGCAGCTTAGCGGCCCATGGGGGCTACACCTTC	TRAV29DV5.TRAJ57.TRAC_TRBV7-9.TRBJ1-2..TRBC1	TGTGCAGCAAGCAAGGGCGGATCTGAAAAGCTGGTCTTT_TGTGCCAGCAGCTTAGCGGCCCATGGGGGCTACACCTTC	CAASKGGSEKLVF_CASSLAAHGGYTF	TRAV29DV5.TRAJ57.TRAC_TGTGCAGCAAGCAAGGGCGGATCTGAAAAGCTGGTCTTT_TRBV7-9.TRBJ1-2..TRBC1_TGTGCCAGCAGCTTAGCGGCCCATGGGGGCTACACCTTC	T-AB
HC1_Ctrl_ACGCCGATCAGCTGGC-1	HC1	Ctrl	TRAV19.TRAJ32.TRAC	CALSEADGGATNKLIF	TGTGCTCTGAGTGAGGCTGACGGTGGTGCTACAAACAAGCTCATCTTT	TRBV7-9.TRBJ2-2..TRBC2;TRBV6-3.TRBJ1-1..TRBC1	CASSLGRKNTGELFF;CASSPSWSTEAFF	TGTGCCAGCAGCTTAGGACGGAAGAACACCGGGGAGCTGTTTTTT;TGTGCCAGCAGCCCGTCTTGGAGCACTGAAGCTTTCTTT	TRAV19.TRAJ32.TRAC_TRBV7-9.TRBJ2-2..TRBC2;TRBV6-3.TRBJ1-1..TRBC1	TGTGCTCTGAGTGAGGCTGACGGTGGTGCTACAAACAAGCTCATCTTT_TGTGCCAGCAGCTTAGGACGGAAGAACACCGGGGAGCTGTTTTTT;TGTGCCAGCAGCCCGTCTTGGAGCACTGAAGCTTTCTTT	CALSEADGGATNKLIF_CASSLGRKNTGELFF;CASSPSWSTEAFF	TRAV19.TRAJ32.TRAC_TGTGCTCTGAGTGAGGCTGACGGTGGTGCTACAAACAAGCTCATCTTT_TRBV7-9.TRBJ2-2..TRBC2;TRBV6-3.TRBJ1-1..TRBC1_TGTGCCAGCAGCTTAGGACGGAAGAACACCGGGGAGCTGTTTTTT;TGTGCCAGCAGCCCGTCTTGGAGCACTGAAGCTTTCTTT	T-AB
HC1_Ctrl_ACGCCGATCCGAGCCA-1	HC1	Ctrl	TRAV13-1.TRAJ6.TRAC	CAATMLGPGGSYIPTF	TGTGCAGCAACCATGCTCGGTCCAGGAGGAAGCTACATACCTACATTT	TRBV6-1.TRBJ1-1..TRBC1	CASSEADLNTEAFF	TGTGCCAGCAGTGAAGCCGACCTGAACACTGAAGCTTTCTTT	TRAV13-1.TRAJ6.TRAC_TRBV6-1.TRBJ1-1..TRBC1	TGTGCAGCAACCATGCTCGGTCCAGGAGGAAGCTACATACCTACATTT_TGTGCCAGCAGTGAAGCCGACCTGAACACTGAAGCTTTCTTT	CAATMLGPGGSYIPTF_CASSEADLNTEAFF	TRAV13-1.TRAJ6.TRAC_TGTGCAGCAACCATGCTCGGTCCAGGAGGAAGCTACATACCTACATTT_TRBV6-1.TRBJ1-1..TRBC1_TGTGCCAGCAGTGAAGCCGACCTGAACACTGAAGCTTTCTTT	T-AB
HC1_Ctrl_ACGCCGATCTAAGCCA-1	HC1	Ctrl	TRAV35.TRAJ57.TRAC	CAGTSQGGSEKLVF	TGTGCTGGGACGAGTCAGGGCGGATCTGAAAAGCTGGTCTTT	TRBV3-1.TRBJ1-2..TRBC1	CASSQFGGRTSYTF	TGTGCCAGCAGCCAATTCGGGGGGCGAACCTCCTACACCTTC	TRAV35.TRAJ57.TRAC_TRBV3-1.TRBJ1-2..TRBC1	TGTGCTGGGACGAGTCAGGGCGGATCTGAAAAGCTGGTCTTT_TGTGCCAGCAGCCAATTCGGGGGGCGAACCTCCTACACCTTC	CAGTSQGGSEKLVF_CASSQFGGRTSYTF	TRAV35.TRAJ57.TRAC_TGTGCTGGGACGAGTCAGGGCGGATCTGAAAAGCTGGTCTTT_TRBV3-1.TRBJ1-2..TRBC1_TGTGCCAGCAGCCAATTCGGGGGGCGAACCTCCTACACCTTC	T-AB
HC1_Ctrl_ACGCCGATCTTAACCT-1	HC1	Ctrl				TRBV11-1.TRBJ2-7..TRBC2	CASSSGAEGDEQYF	TGTGCCAGCAGCTCCGGAGCCGAAGGGGACGAGCAGTACTTC	NA_TRBV11-1.TRBJ2-7..TRBC2	NA_TGTGCCAGCAGCTCCGGAGCCGAAGGGGACGAGCAGTACTTC	NA_CASSSGAEGDEQYF	NA_NA_TRBV11-1.TRBJ2-7..TRBC2_TGTGCCAGCAGCTCCGGAGCCGAAGGGGACGAGCAGTACTTC	T-AB
HC1_Ctrl_ACGGAGAAGAGTAAGG-1	HC1	Ctrl	TRAV27.TRAJ26.TRAC	CAGPDNYGQNFVF	TGTGCAGGACCCGATAACTATGGTCAGAATTTTGTCTTT	TRBV24-1.TRBJ2-1..TRBC2	CATSDWAGSSYNEQFF	TGTGCCACCAGTGATTGGGCGGGAAGCTCCTACAATGAGCAGTTCTTC	TRAV27.TRAJ26.TRAC_TRBV24-1.TRBJ2-1..TRBC2	TGTGCAGGACCCGATAACTATGGTCAGAATTTTGTCTTT_TGTGCCACCAGTGATTGGGCGGGAAGCTCCTACAATGAGCAGTTCTTC	CAGPDNYGQNFVF_CATSDWAGSSYNEQFF	TRAV27.TRAJ26.TRAC_TGTGCAGGACCCGATAACTATGGTCAGAATTTTGTCTTT_TRBV24-1.TRBJ2-1..TRBC2_TGTGCCACCAGTGATTGGGCGGGAAGCTCCTACAATGAGCAGTTCTTC	T-AB
HC1_Ctrl_ACGGAGAAGCCCAATT-1	HC1	Ctrl											T-AB
HC1_Ctrl_ACGGAGAAGGAGTCTG-1	HC1	Ctrl	TRAV12-2.TRAJ31.TRAC;TRAV21.TRAJ22.TRAC	CNNARLMF;CAASSGSARQLTF	TGTAACAATGCCAGACTCATGTTT;TGTGCTGCGTCTTCTGGTTCTGCAAGGCAACTGACCTTT	TRBV27.TRBJ1-5.TRBD1.TRBC1	CASSSLDRGGNQPQHF	TGTGCCAGCAGTTCTTTGGACAGGGGAGGCAATCAGCCCCAGCATTTT	TRAV12-2.TRAJ31.TRAC;TRAV21.TRAJ22.TRAC_TRBV27.TRBJ1-5.TRBD1.TRBC1	TGTAACAATGCCAGACTCATGTTT;TGTGCTGCGTCTTCTGGTTCTGCAAGGCAACTGACCTTT_TGTGCCAGCAGTTCTTTGGACAGGGGAGGCAATCAGCCCCAGCATTTT	CNNARLMF;CAASSGSARQLTF_CASSSLDRGGNQPQHF	TRAV12-2.TRAJ31.TRAC;TRAV21.TRAJ22.TRAC_TGTAACAATGCCAGACTCATGTTT;TGTGCTGCGTCTTCTGGTTCTGCAAGGCAACTGACCTTT_TRBV27.TRBJ1-5.TRBD1.TRBC1_TGTGCCAGCAGTTCTTTGGACAGGGGAGGCAATCAGCCCCAGCATTTT	T-AB
HC1_Ctrl_ACGGAGACAACTGCTA-1	HC1	Ctrl	TRAV21.TRAJ12.TRAC	CAVRPGDSSYKLIF	TGTGCTGTGAGGCCTGGGGATAGCAGCTATAAATTGATCTTC	TRBV30.TRBJ2-1..TRBC2	CAWRPTSHEQFF	TGTGCCTGGAGGCCTACCTCTCATGAGCAGTTCTTC	TRAV21.TRAJ12.TRAC_TRBV30.TRBJ2-1..TRBC2	TGTGCTGTGAGGCCTGGGGATAGCAGCTATAAATTGATCTTC_TGTGCCTGGAGGCCTACCTCTCATGAGCAGTTCTTC	CAVRPGDSSYKLIF_CAWRPTSHEQFF	TRAV21.TRAJ12.TRAC_TGTGCTGTGAGGCCTGGGGATAGCAGCTATAAATTGATCTTC_TRBV30.TRBJ2-1..TRBC2_TGTGCCTGGAGGCCTACCTCTCATGAGCAGTTCTTC	T-AB
HC1_Ctrl_ACGGAGACAAGAAGAG-1	HC1	Ctrl											T-AB
HC1_Ctrl_ACGGAGATCACAAACC-1	HC1	Ctrl	TRAV36DV7.TRAJ23.TRAC	CAVVENQGGKLIF	TGTGCTGTGGTAGAGAACCAGGGAGGAAAGCTTATCTTC	TRBV29-1.TRBJ1-1..TRBC1	CSVYGGGRMSEAFF	TGCAGCGTCTATGGGGGAGGGAGAATGTCTGAAGCTTTCTTT	TRAV36DV7.TRAJ23.TRAC_TRBV29-1.TRBJ1-1..TRBC1	TGTGCTGTGGTAGAGAACCAGGGAGGAAAGCTTATCTTC_TGCAGCGTCTATGGGGGAGGGAGAATGTCTGAAGCTTTCTTT	CAVVENQGGKLIF_CSVYGGGRMSEAFF	TRAV36DV7.TRAJ23.TRAC_TGTGCTGTGGTAGAGAACCAGGGAGGAAAGCTTATCTTC_TRBV29-1.TRBJ1-1..TRBC1_TGCAGCGTCTATGGGGGAGGGAGAATGTCTGAAGCTTTCTTT	T-AB
HC1_Ctrl_ACGGAGATCGCGCCAA-1	HC1	Ctrl	TRAV8-4.TRAJ3.TRAC	CAVSDQHSSASKIIF	TGTGCTGTGAGTGATCAGCACAGCAGTGCTTCCAAGATAATCTTT	TRBV12-3.TRBJ1-2..TRBC1	CASSLSGNYGYTF	TGTGCCAGCAGTTTAAGTGGTAACTATGGCTACACCTTC	TRAV8-4.TRAJ3.TRAC_TRBV12-3.TRBJ1-2..TRBC1	TGTGCTGTGAGTGATCAGCACAGCAGTGCTTCCAAGATAATCTTT_TGTGCCAGCAGTTTAAGTGGTAACTATGGCTACACCTTC	CAVSDQHSSASKIIF_CASSLSGNYGYTF	TRAV8-4.TRAJ3.TRAC_TGTGCTGTGAGTGATCAGCACAGCAGTGCTTCCAAGATAATCTTT_TRBV12-3.TRBJ1-2..TRBC1_TGTGCCAGCAGTTTAAGTGGTAACTATGGCTACACCTTC	T-AB
HC1_Ctrl_ACGGAGATCTTATCTG-1	HC1	Ctrl	TRAV10.TRAJ18.TRAC;TRAV29DV5.TRAJ26.TRAC	CVVSDRGSTLGRLYF;CAASDDYGQNFVF	TGTGTGGTGAGCGACAGAGGCTCAACCCTGGGGAGGCTATACTTT;TGTGCAGCAAGCGACGACTATGGTCAGAATTTTGTCTTT	TRBV6-5.TRBJ1-5..TRBC1	CASSTRYQPQHF	TGTGCCAGCAGCACCCGATATCAGCCCCAGCATTTT	TRAV10.TRAJ18.TRAC;TRAV29DV5.TRAJ26.TRAC_TRBV6-5.TRBJ1-5..TRBC1	TGTGTGGTGAGCGACAGAGGCTCAACCCTGGGGAGGCTATACTTT;TGTGCAGCAAGCGACGACTATGGTCAGAATTTTGTCTTT_TGTGCCAGCAGCACCCGATATCAGCCCCAGCATTTT	CVVSDRGSTLGRLYF;CAASDDYGQNFVF_CASSTRYQPQHF	TRAV10.TRAJ18.TRAC;TRAV29DV5.TRAJ26.TRAC_TGTGTGGTGAGCGACAGAGGCTCAACCCTGGGGAGGCTATACTTT;TGTGCAGCAAGCGACGACTATGGTCAGAATTTTGTCTTT_TRBV6-5.TRBJ1-5..TRBC1_TGTGCCAGCAGCACCCGATATCAGCCCCAGCATTTT	T-AB
HC1_Ctrl_ACGGAGATCTTGCCGT-1	HC1	Ctrl	TRAV23DV6.TRAJ48.TRAC	CAASTTNFGNEKLTF	TGTGCAGCAAGCACGACTAACTTTGGAAATGAGAAATTAACCTTT	TRBV11-1.TRBJ1-3..TRBC1	CASSLEPVSGNTIYF	TGTGCCAGCAGCTTAGAGCCAGTTTCTGGAAACACCATATATTTT	TRAV23DV6.TRAJ48.TRAC_TRBV11-1.TRBJ1-3..TRBC1	TGTGCAGCAAGCACGACTAACTTTGGAAATGAGAAATTAACCTTT_TGTGCCAGCAGCTTAGAGCCAGTTTCTGGAAACACCATATATTTT	CAASTTNFGNEKLTF_CASSLEPVSGNTIYF	TRAV23DV6.TRAJ48.TRAC_TGTGCAGCAAGCACGACTAACTTTGGAAATGAGAAATTAACCTTT_TRBV11-1.TRBJ1-3..TRBC1_TGTGCCAGCAGCTTAGAGCCAGTTTCTGGAAACACCATATATTTT	T-AB
HC1_Ctrl_ACGGCCAAGCGATGAC-1	HC1	Ctrl	TRAV19.TRAJ49.TRAC	CALSGANTGNQFYF	TGTGCTCTGAGTGGGGCGAACACCGGTAACCAGTTCTATTTT	TRBV5-1.TRBJ2-7..TRBC2	CASSLGVSHYEQYF	TGCGCCAGCAGCTTAGGGGTTTCTCACTACGAGCAGTACTTC	TRAV19.TRAJ49.TRAC_TRBV5-1.TRBJ2-7..TRBC2	TGTGCTCTGAGTGGGGCGAACACCGGTAACCAGTTCTATTTT_TGCGCCAGCAGCTTAGGGGTTTCTCACTACGAGCAGTACTTC	CALSGANTGNQFYF_CASSLGVSHYEQYF	TRAV19.TRAJ49.TRAC_TGTGCTCTGAGTGGGGCGAACACCGGTAACCAGTTCTATTTT_TRBV5-1.TRBJ2-7..TRBC2_TGCGCCAGCAGCTTAGGGGTTTCTCACTACGAGCAGTACTTC	T-AB
HC1_Ctrl_ACGGCCAAGGCTAGGT-1	HC1	Ctrl	TRAV12-2.TRAJ52.TRAC	CAAPPAGGTSYGKLTF	TGTGCCGCTCCCCCCGCTGGTGGTACTAGCTATGGAAAGCTGACATTT				TRAV12-2.TRAJ52.TRAC_NA	TGTGCCGCTCCCCCCGCTGGTGGTACTAGCTATGGAAAGCTGACATTT_NA	CAAPPAGGTSYGKLTF_NA	TRAV12-2.TRAJ52.TRAC_TGTGCCGCTCCCCCCGCTGGTGGTACTAGCTATGGAAAGCTGACATTT_NA_NA	T-AB
HC1_Ctrl_ACGGCCAAGTAGATGT-1	HC1	Ctrl	TRAV4.TRAJ28.TRAC	CLVGPSGAGSYQLTF	TGCCTCGTGGGCCCGTCTGGGGCTGGGAGTTACCAACTCACTTTC	TRBV24-1.TRBJ2-3..TRBC2	CATSELTSGAPGDTQYF	TGTGCCACCAGTGAGTTGACTAGCGGGGCACCCGGAGATACGCAGTATTTT	TRAV4.TRAJ28.TRAC_TRBV24-1.TRBJ2-3..TRBC2	TGCCTCGTGGGCCCGTCTGGGGCTGGGAGTTACCAACTCACTTTC_TGTGCCACCAGTGAGTTGACTAGCGGGGCACCCGGAGATACGCAGTATTTT	CLVGPSGAGSYQLTF_CATSELTSGAPGDTQYF	TRAV4.TRAJ28.TRAC_TGCCTCGTGGGCCCGTCTGGGGCTGGGAGTTACCAACTCACTTTC_TRBV24-1.TRBJ2-3..TRBC2_TGTGCCACCAGTGAGTTGACTAGCGGGGCACCCGGAGATACGCAGTATTTT	T-AB
HC1_Ctrl_ACGGCCACAATCACAC-1	HC1	Ctrl	TRAV3.TRAJ45.TRAC	CAVSAYSGGGADGLTF	TGTGCTGTGAGCGCTTATTCAGGAGGAGGTGCTGACGGACTCACCTTT	TRBV7-3.TRBJ2-1..TRBC2	CASSLEGGLAYSYNEQFF	TGTGCCAGCAGCTTAGAGGGGGGACTAGCGTACTCCTACAATGAGCAGTTCTTC	TRAV3.TRAJ45.TRAC_TRBV7-3.TRBJ2-1..TRBC2	TGTGCTGTGAGCGCTTATTCAGGAGGAGGTGCTGACGGACTCACCTTT_TGTGCCAGCAGCTTAGAGGGGGGACTAGCGTACTCCTACAATGAGCAGTTCTTC	CAVSAYSGGGADGLTF_CASSLEGGLAYSYNEQFF	TRAV3.TRAJ45.TRAC_TGTGCTGTGAGCGCTTATTCAGGAGGAGGTGCTGACGGACTCACCTTT_TRBV7-3.TRBJ2-1..TRBC2_TGTGCCAGCAGCTTAGAGGGGGGACTAGCGTACTCCTACAATGAGCAGTTCTTC	T-AB
HC1_Ctrl_ACGGCCACATTGGGCC-1	HC1	Ctrl	TRAV38-2DV8.TRAJ37.TRAC	CAYRGYTTSNTGKLIF	TGTGCTTATAGGGGATATACAACTAGCAACACAGGCAAACTAATCTTT	TRBV7-6.TRBJ2-7..TRBC2	CASSLGSVYEQYF	TGTGCCAGCAGCTTAGGCTCGGTATACGAGCAGTACTTC	TRAV38-2DV8.TRAJ37.TRAC_TRBV7-6.TRBJ2-7..TRBC2	TGTGCTTATAGGGGATATACAACTAGCAACACAGGCAAACTAATCTTT_TGTGCCAGCAGCTTAGGCTCGGTATACGAGCAGTACTTC	CAYRGYTTSNTGKLIF_CASSLGSVYEQYF	TRAV38-2DV8.TRAJ37.TRAC_TGTGCTTATAGGGGATATACAACTAGCAACACAGGCAAACTAATCTTT_TRBV7-6.TRBJ2-7..TRBC2_TGTGCCAGCAGCTTAGGCTCGGTATACGAGCAGTACTTC	T-AB
HC1_Ctrl_ACGGCCAGTAGCGTGA-1	HC1	Ctrl	TRAV4.TRAJ28.TRAC	CLVGDGSGAGSYQLTF	TGCCTCGTGGGTGACGGGTCTGGGGCTGGGAGTTACCAACTCACTTTC	TRBV7-6.TRBJ2-3..TRBC2	CASSLAGTLGNTQYF	TGTGCCAGCAGCTTAGCCGGGACTCTAGGAAATACGCAGTATTTT	TRAV4.TRAJ28.TRAC_TRBV7-6.TRBJ2-3..TRBC2	TGCCTCGTGGGTGACGGGTCTGGGGCTGGGAGTTACCAACTCACTTTC_TGTGCCAGCAGCTTAGCCGGGACTCTAGGAAATACGCAGTATTTT	CLVGDGSGAGSYQLTF_CASSLAGTLGNTQYF	TRAV4.TRAJ28.TRAC_TGCCTCGTGGGTGACGGGTCTGGGGCTGGGAGTTACCAACTCACTTTC_TRBV7-6.TRBJ2-3..TRBC2_TGTGCCAGCAGCTTAGCCGGGACTCTAGGAAATACGCAGTATTTT	T-AB
HC1_Ctrl_ACGGCCAGTCACCCAG-1	HC1	Ctrl	TRAV29DV5.TRAJ11.TRAC	CAASGSSTLTF	TGTGCAGCAAGCGGGAGCAGCACCCTCACCTTT	TRBV13.TRBJ2-6..TRBC2	CASSISGANVLTF	TGTGCCAGCAGCATCTCTGGGGCCAACGTCCTGACTTTC	TRAV29DV5.TRAJ11.TRAC_TRBV13.TRBJ2-6..TRBC2	TGTGCAGCAAGCGGGAGCAGCACCCTCACCTTT_TGTGCCAGCAGCATCTCTGGGGCCAACGTCCTGACTTTC	CAASGSSTLTF_CASSISGANVLTF	TRAV29DV5.TRAJ11.TRAC_TGTGCAGCAAGCGGGAGCAGCACCCTCACCTTT_TRBV13.TRBJ2-6..TRBC2_TGTGCCAGCAGCATCTCTGGGGCCAACGTCCTGACTTTC	T-AB
HC1_Ctrl_ACGGCCATCAACCATG-1	HC1	Ctrl	TRAV1-2.TRAJ34.TRAC	CAVRRRYKLIF	TGTGCTGTGAGACGTAGATACAAGCTCATCTTT	TRBV13.TRBJ1-3..TRBC1	CASSLYARDSGNTIYF	TGTGCCAGCAGCTTATATGCTCGGGACTCTGGAAACACCATATATTTT	TRAV1-2.TRAJ34.TRAC_TRBV13.TRBJ1-3..TRBC1	TGTGCTGTGAGACGTAGATACAAGCTCATCTTT_TGTGCCAGCAGCTTATATGCTCGGGACTCTGGAAACACCATATATTTT	CAVRRRYKLIF_CASSLYARDSGNTIYF	TRAV1-2.TRAJ34.TRAC_TGTGCTGTGAGACGTAGATACAAGCTCATCTTT_TRBV13.TRBJ1-3..TRBC1_TGTGCCAGCAGCTTATATGCTCGGGACTCTGGAAACACCATATATTTT	T-AB
HC1_Ctrl_ACGGCCATCAGCGACC-1	HC1	Ctrl	TRAV27.TRAJ23.TRAC	CAGADYNQGGKLIF	TGTGCAGGAGCAGATTATAACCAGGGAGGAAAGCTTATCTTC	TRBV2.TRBJ1-1..TRBC1	CASSEILPNTEAFF	TGTGCCAGCAGTGAAATTCTACCGAACACTGAAGCTTTCTTT	TRAV27.TRAJ23.TRAC_TRBV2.TRBJ1-1..TRBC1	TGTGCAGGAGCAGATTATAACCAGGGAGGAAAGCTTATCTTC_TGTGCCAGCAGTGAAATTCTACCGAACACTGAAGCTTTCTTT	CAGADYNQGGKLIF_CASSEILPNTEAFF	TRAV27.TRAJ23.TRAC_TGTGCAGGAGCAGATTATAACCAGGGAGGAAAGCTTATCTTC_TRBV2.TRBJ1-1..TRBC1_TGTGCCAGCAGTGAAATTCTACCGAACACTGAAGCTTTCTTT	T-AB
HC1_Ctrl_ACGGCCATCCTATTCA-1	HC1	Ctrl	TRAV16.TRAJ54.TRAC;TRAV35.TRAJ44.TRAC	CAPAQKLVF;CAGRIIGTASKLTF	TGTGCTCCGGCCCAGAAGCTGGTATTT;TGTGCTGGGCGGATTATCGGCACTGCCAGTAAACTCACCTTT	TRBV20-1.TRBJ2-3.TRBD1.TRBC2	CSARLSGGTGDTDTQYF	TGCAGTGCTAGACTTAGCGGTGGGACAGGGGACACAGATACGCAGTATTTT	TRAV16.TRAJ54.TRAC;TRAV35.TRAJ44.TRAC_TRBV20-1.TRBJ2-3.TRBD1.TRBC2	TGTGCTCCGGCCCAGAAGCTGGTATTT;TGTGCTGGGCGGATTATCGGCACTGCCAGTAAACTCACCTTT_TGCAGTGCTAGACTTAGCGGTGGGACAGGGGACACAGATACGCAGTATTTT	CAPAQKLVF;CAGRIIGTASKLTF_CSARLSGGTGDTDTQYF	TRAV16.TRAJ54.TRAC;TRAV35.TRAJ44.TRAC_TGTGCTCCGGCCCAGAAGCTGGTATTT;TGTGCTGGGCGGATTATCGGCACTGCCAGTAAACTCACCTTT_TRBV20-1.TRBJ2-3.TRBD1.TRBC2_TGCAGTGCTAGACTTAGCGGTGGGACAGGGGACACAGATACGCAGTATTTT	T-AB
HC1_Ctrl_ACGGCCATCGACCAGC-1	HC1	Ctrl	TRAV8-3.TRAJ28.TRAC	CAVVPAYSGAGSYQLTF	TGTGCTGTGGTCCCGGCATACTCTGGGGCTGGGAGTTACCAACTCACTTTC	TRBV9.TRBJ1-1..TRBC1	CASSVVGGPTEAFF	TGTGCCAGCAGCGTAGTTGGAGGGCCCACTGAAGCTTTCTTT	TRAV8-3.TRAJ28.TRAC_TRBV9.TRBJ1-1..TRBC1	TGTGCTGTGGTCCCGGCATACTCTGGGGCTGGGAGTTACCAACTCACTTTC_TGTGCCAGCAGCGTAGTTGGAGGGCCCACTGAAGCTTTCTTT	CAVVPAYSGAGSYQLTF_CASSVVGGPTEAFF	TRAV8-3.TRAJ28.TRAC_TGTGCTGTGGTCCCGGCATACTCTGGGGCTGGGAGTTACCAACTCACTTTC_TRBV9.TRBJ1-1..TRBC1_TGTGCCAGCAGCGTAGTTGGAGGGCCCACTGAAGCTTTCTTT	T-AB
HC1_Ctrl_ACGGCCATCGTCCAGG-1	HC1	Ctrl				TRBV11-1.TRBJ1-5..TRBC1	CASRETGTHGQPQHF	TGTGCCAGCAGGGAGACCGGGACTCACGGCCAGCCCCAGCATTTT	NA_TRBV11-1.TRBJ1-5..TRBC1	NA_TGTGCCAGCAGGGAGACCGGGACTCACGGCCAGCCCCAGCATTTT	NA_CASRETGTHGQPQHF	NA_NA_TRBV11-1.TRBJ1-5..TRBC1_TGTGCCAGCAGGGAGACCGGGACTCACGGCCAGCCCCAGCATTTT	T-AB
HC1_Ctrl_ACGGGCTAGAATGTGT-1	HC1	Ctrl				TRBV3-1.TRBJ2-3.TRBD1.TRBC2	CASSQDAGRGVTDTQYF	TGTGCCAGCAGCCAAGACGCGGGGCGGGGGGTCACAGATACGCAGTATTTT	NA_TRBV3-1.TRBJ2-3.TRBD1.TRBC2	NA_TGTGCCAGCAGCCAAGACGCGGGGCGGGGGGTCACAGATACGCAGTATTTT	NA_CASSQDAGRGVTDTQYF	NA_NA_TRBV3-1.TRBJ2-3.TRBD1.TRBC2_TGTGCCAGCAGCCAAGACGCGGGGCGGGGGGTCACAGATACGCAGTATTTT	T-AB
HC1_Ctrl_ACGGGCTAGACGCAAC-1	HC1	Ctrl	TRAV10.TRAJ38.TRAC;TRAV13-2.TRAJ15.TRAC	CVVRPAGNNRKLIW;CAESNQAGTALIF	TGTGTGGTGAGACCTGCTGGCAACAACCGTAAGCTGATTTGG;TGTGCAGAGAGTAACCAGGCAGGAACTGCTCTGATCTTT	TRBV4-1.TRBJ1-5.TRBD1.TRBC1	CASSPAPRGGGGNQPQHF	TGCGCCAGCAGCCCTGCCCCCCGCGGGGGAGGCGGCAATCAGCCCCAGCATTTT	TRAV10.TRAJ38.TRAC;TRAV13-2.TRAJ15.TRAC_TRBV4-1.TRBJ1-5.TRBD1.TRBC1	TGTGTGGTGAGACCTGCTGGCAACAACCGTAAGCTGATTTGG;TGTGCAGAGAGTAACCAGGCAGGAACTGCTCTGATCTTT_TGCGCCAGCAGCCCTGCCCCCCGCGGGGGAGGCGGCAATCAGCCCCAGCATTTT	CVVRPAGNNRKLIW;CAESNQAGTALIF_CASSPAPRGGGGNQPQHF	TRAV10.TRAJ38.TRAC;TRAV13-2.TRAJ15.TRAC_TGTGTGGTGAGACCTGCTGGCAACAACCGTAAGCTGATTTGG;TGTGCAGAGAGTAACCAGGCAGGAACTGCTCTGATCTTT_TRBV4-1.TRBJ1-5.TRBD1.TRBC1_TGCGCCAGCAGCCCTGCCCCCCGCGGGGGAGGCGGCAATCAGCCCCAGCATTTT	T-AB
HC1_Ctrl_ACGGGCTAGAGCCCAA-1	HC1	Ctrl	TRAV13-1.TRAJ43.TRAC	CAASILDDMRF	TGTGCAGCAAGTATATTGGATGACATGCGCTTT	TRBV5-1.TRBJ2-2..TRBC2	CASSPGTAPGELFF	TGCGCCAGCAGCCCGGGGACCGCGCCGGGGGAGCTGTTTTTT	TRAV13-1.TRAJ43.TRAC_TRBV5-1.TRBJ2-2..TRBC2	TGTGCAGCAAGTATATTGGATGACATGCGCTTT_TGCGCCAGCAGCCCGGGGACCGCGCCGGGGGAGCTGTTTTTT	CAASILDDMRF_CASSPGTAPGELFF	TRAV13-1.TRAJ43.TRAC_TGTGCAGCAAGTATATTGGATGACATGCGCTTT_TRBV5-1.TRBJ2-2..TRBC2_TGCGCCAGCAGCCCGGGGACCGCGCCGGGGGAGCTGTTTTTT	T-AB
HC1_Ctrl_ACGGGCTAGCGATCCC-1	HC1	Ctrl	TRAV8-4.TRAJ9.TRAC	CAVRVTGGFKTIF	TGTGCTGTGAGAGTTACTGGAGGCTTCAAAACTATCTTT	TRBV20-1.TRBJ1-1.TRBD1.TRBC1	CSVGQGAEAFF	TGCAGTGTCGGACAGGGGGCTGAAGCTTTCTTT	TRAV8-4.TRAJ9.TRAC_TRBV20-1.TRBJ1-1.TRBD1.TRBC1	TGTGCTGTGAGAGTTACTGGAGGCTTCAAAACTATCTTT_TGCAGTGTCGGACAGGGGGCTGAAGCTTTCTTT	CAVRVTGGFKTIF_CSVGQGAEAFF	TRAV8-4.TRAJ9.TRAC_TGTGCTGTGAGAGTTACTGGAGGCTTCAAAACTATCTTT_TRBV20-1.TRBJ1-1.TRBD1.TRBC1_TGCAGTGTCGGACAGGGGGCTGAAGCTTTCTTT	T-AB
HC1_Ctrl_ACGGGCTAGGATCGCA-1	HC1	Ctrl	TRAV9-2.TRAJ41.TRAC	CALSGLVSPRALNF	TGTGCTCTGAGTGGGCTTGTTTCCCCACGTGCACTCAACTTC	TRBV4-1.TRBJ2-2..TRBC2	CASSQAPTANTGELFF	TGCGCCAGCAGCCAAGCCCCGACAGCAAACACCGGGGAGCTGTTTTTT	TRAV9-2.TRAJ41.TRAC_TRBV4-1.TRBJ2-2..TRBC2	TGTGCTCTGAGTGGGCTTGTTTCCCCACGTGCACTCAACTTC_TGCGCCAGCAGCCAAGCCCCGACAGCAAACACCGGGGAGCTGTTTTTT	CALSGLVSPRALNF_CASSQAPTANTGELFF	TRAV9-2.TRAJ41.TRAC_TGTGCTCTGAGTGGGCTTGTTTCCCCACGTGCACTCAACTTC_TRBV4-1.TRBJ2-2..TRBC2_TGCGCCAGCAGCCAAGCCCCGACAGCAAACACCGGGGAGCTGTTTTTT	T-AB
HC1_Ctrl_ACGGGCTCAACGATGG-1	HC1	Ctrl	TRAV17.TRAJ7.TRAC	CATLGNNRLAF	TGTGCTACCCTTGGGAACAACAGACTCGCTTTT	TRBV7-8.TRBJ1-5.TRBD1.TRBC1	CASSLWAGATGPQPQHF	TGTGCCAGCAGCTTATGGGCCGGGGCCACCGGGCCTCAGCCCCAGCATTTT	TRAV17.TRAJ7.TRAC_TRBV7-8.TRBJ1-5.TRBD1.TRBC1	TGTGCTACCCTTGGGAACAACAGACTCGCTTTT_TGTGCCAGCAGCTTATGGGCCGGGGCCACCGGGCCTCAGCCCCAGCATTTT	CATLGNNRLAF_CASSLWAGATGPQPQHF	TRAV17.TRAJ7.TRAC_TGTGCTACCCTTGGGAACAACAGACTCGCTTTT_TRBV7-8.TRBJ1-5.TRBD1.TRBC1_TGTGCCAGCAGCTTATGGGCCGGGGCCACCGGGCCTCAGCCCCAGCATTTT	T-AB
HC1_Ctrl_ACGGGCTCAAGGTTCT-1	HC1	Ctrl	TRAV8-4.TRAJ48.TRAC	CAVSASNFGNEKLTF	TGTGCTGTGAGTGCATCTAACTTTGGAAATGAGAAATTAACCTTT	TRBV7-2.TRBJ2-7..TRBC2	CASSLTGSEQYF	TGTGCCAGCAGCTTAACTGGGAGCGAGCAGTACTTC	TRAV8-4.TRAJ48.TRAC_TRBV7-2.TRBJ2-7..TRBC2	TGTGCTGTGAGTGCATCTAACTTTGGAAATGAGAAATTAACCTTT_TGTGCCAGCAGCTTAACTGGGAGCGAGCAGTACTTC	CAVSASNFGNEKLTF_CASSLTGSEQYF	TRAV8-4.TRAJ48.TRAC_TGTGCTGTGAGTGCATCTAACTTTGGAAATGAGAAATTAACCTTT_TRBV7-2.TRBJ2-7..TRBC2_TGTGCCAGCAGCTTAACTGGGAGCGAGCAGTACTTC	T-AB
HC1_Ctrl_ACGGGCTCACCGAAAG-1	HC1	Ctrl	TRAV34.TRAJ29.TRAC	CGADRGNTPLVF	TGTGGAGCAGACAGAGGAAACACACCTCTTGTCTTT	TRBV19.TRBJ2-2..TRBC2	CASTVGGRMNTGELFF	TGTGCCAGTACTGTGGGCGGGAGGATGAACACCGGGGAGCTGTTTTTT	TRAV34.TRAJ29.TRAC_TRBV19.TRBJ2-2..TRBC2	TGTGGAGCAGACAGAGGAAACACACCTCTTGTCTTT_TGTGCCAGTACTGTGGGCGGGAGGATGAACACCGGGGAGCTGTTTTTT	CGADRGNTPLVF_CASTVGGRMNTGELFF	TRAV34.TRAJ29.TRAC_TGTGGAGCAGACAGAGGAAACACACCTCTTGTCTTT_TRBV19.TRBJ2-2..TRBC2_TGTGCCAGTACTGTGGGCGGGAGGATGAACACCGGGGAGCTGTTTTTT	T-AB
HC1_Ctrl_ACGGGCTCACGGACAA-1	HC1	Ctrl	TRAV3.TRAJ33.TRAC	CAVRDDSNYQLIW	TGTGCTGTGAGAGACGATAGCAACTATCAGTTAATCTGG	TRBV27.TRBJ2-2..TRBC2	CASHRQGHPNTGELFF	TGTGCCAGCCATCGACAGGGGCATCCGAACACCGGGGAGCTGTTTTTT	TRAV3.TRAJ33.TRAC_TRBV27.TRBJ2-2..TRBC2	TGTGCTGTGAGAGACGATAGCAACTATCAGTTAATCTGG_TGTGCCAGCCATCGACAGGGGCATCCGAACACCGGGGAGCTGTTTTTT	CAVRDDSNYQLIW_CASHRQGHPNTGELFF	TRAV3.TRAJ33.TRAC_TGTGCTGTGAGAGACGATAGCAACTATCAGTTAATCTGG_TRBV27.TRBJ2-2..TRBC2_TGTGCCAGCCATCGACAGGGGCATCCGAACACCGGGGAGCTGTTTTTT	T-AB
HC1_Ctrl_ACGGGCTCAGCATGAG-1	HC1	Ctrl	TRAV8-1.TRAJ3.TRAC	CAVYSSASKIIF	TGTGCCGTGTACAGCAGTGCTTCCAAGATAATCTTT	TRBV5-6.TRBJ2-1..TRBC2	CASSSGTAYNEQFF	TGTGCCAGCAGCTCCGGGACAGCTTACAATGAGCAGTTCTTC	TRAV8-1.TRAJ3.TRAC_TRBV5-6.TRBJ2-1..TRBC2	TGTGCCGTGTACAGCAGTGCTTCCAAGATAATCTTT_TGTGCCAGCAGCTCCGGGACAGCTTACAATGAGCAGTTCTTC	CAVYSSASKIIF_CASSSGTAYNEQFF	TRAV8-1.TRAJ3.TRAC_TGTGCCGTGTACAGCAGTGCTTCCAAGATAATCTTT_TRBV5-6.TRBJ2-1..TRBC2_TGTGCCAGCAGCTCCGGGACAGCTTACAATGAGCAGTTCTTC	T-AB
HC1_Ctrl_ACGGGCTCAGGAATCG-1	HC1	Ctrl	TRAV17.TRAJ9.TRAC	CATDDTGGFKTIF	TGTGCTACGGACGATACTGGAGGCTTCAAAACTATCTTT	TRBV30.TRBJ1-1..TRBC1	CAWSPATGNTEAFF	TGTGCCTGGAGTCCAGCGACAGGGAACACTGAAGCTTTCTTT	TRAV17.TRAJ9.TRAC_TRBV30.TRBJ1-1..TRBC1	TGTGCTACGGACGATACTGGAGGCTTCAAAACTATCTTT_TGTGCCTGGAGTCCAGCGACAGGGAACACTGAAGCTTTCTTT	CATDDTGGFKTIF_CAWSPATGNTEAFF	TRAV17.TRAJ9.TRAC_TGTGCTACGGACGATACTGGAGGCTTCAAAACTATCTTT_TRBV30.TRBJ1-1..TRBC1_TGTGCCTGGAGTCCAGCGACAGGGAACACTGAAGCTTTCTTT	T-AB
HC1_Ctrl_ACGGGCTCAGGTCTCG-1	HC1	Ctrl	TRAV35.TRAJ33.TRAC	CAGSMDSNYQLIW	TGTGCTGGGTCAATGGATAGCAACTATCAGTTAATCTGG	TRBV6-5.TRBJ2-3..TRBC2	CASSYSPGGSTDTQYF	TGTGCCAGCAGTTACTCGCCGGGGGGAAGCACAGATACGCAGTATTTT	TRAV35.TRAJ33.TRAC_TRBV6-5.TRBJ2-3..TRBC2	TGTGCTGGGTCAATGGATAGCAACTATCAGTTAATCTGG_TGTGCCAGCAGTTACTCGCCGGGGGGAAGCACAGATACGCAGTATTTT	CAGSMDSNYQLIW_CASSYSPGGSTDTQYF	TRAV35.TRAJ33.TRAC_TGTGCTGGGTCAATGGATAGCAACTATCAGTTAATCTGG_TRBV6-5.TRBJ2-3..TRBC2_TGTGCCAGCAGTTACTCGCCGGGGGGAAGCACAGATACGCAGTATTTT	T-AB
HC1_Ctrl_ACGGGCTCATAGGATA-1	HC1	Ctrl	TRAV8-6.TRAJ23.TRAC	CAVSVNNQGGKLIF	TGTGCTGTGAGTGTAAATAACCAGGGAGGAAAGCTTATCTTC	TRBV5-4.TRBJ1-3..TRBC1	CASSLAGVEGNTIYF	TGTGCCAGCAGCTTGGCCGGAGTTGAAGGAAACACCATATATTTT	TRAV8-6.TRAJ23.TRAC_TRBV5-4.TRBJ1-3..TRBC1	TGTGCTGTGAGTGTAAATAACCAGGGAGGAAAGCTTATCTTC_TGTGCCAGCAGCTTGGCCGGAGTTGAAGGAAACACCATATATTTT	CAVSVNNQGGKLIF_CASSLAGVEGNTIYF	TRAV8-6.TRAJ23.TRAC_TGTGCTGTGAGTGTAAATAACCAGGGAGGAAAGCTTATCTTC_TRBV5-4.TRBJ1-3..TRBC1_TGTGCCAGCAGCTTGGCCGGAGTTGAAGGAAACACCATATATTTT	T-AB
HC1_Ctrl_ACGGGCTCATCACGAT-1	HC1	Ctrl	TRAV12-2.TRAJ42.TRAC	CAVNIRRRSQGNLIF	TGTGCCGTGAACATTCGAAGAAGAAGCCAAGGAAATCTCATCTTT	TRBV29-1.TRBJ2-1..TRBC2	CSAQRGSSYNEQFF	TGCAGCGCCCAGCGGGGCTCCTCCTACAATGAGCAGTTCTTC	TRAV12-2.TRAJ42.TRAC_TRBV29-1.TRBJ2-1..TRBC2	TGTGCCGTGAACATTCGAAGAAGAAGCCAAGGAAATCTCATCTTT_TGCAGCGCCCAGCGGGGCTCCTCCTACAATGAGCAGTTCTTC	CAVNIRRRSQGNLIF_CSAQRGSSYNEQFF	TRAV12-2.TRAJ42.TRAC_TGTGCCGTGAACATTCGAAGAAGAAGCCAAGGAAATCTCATCTTT_TRBV29-1.TRBJ2-1..TRBC2_TGCAGCGCCCAGCGGGGCTCCTCCTACAATGAGCAGTTCTTC	T-AB
HC1_Ctrl_ACGGGCTGTCCATCCT-1	HC1	Ctrl	TRAV10.TRAJ42.TRAC	CVVSVRGSQGNLIF	TGTGTGGTATCGGTCCGAGGAAGCCAAGGAAATCTCATCTTT	TRBV9.TRBJ1-1..TRBC1	CASSVAGGPNTEAFF	TGTGCCAGCAGCGTAGCGGGGGGCCCGAACACTGAAGCTTTCTTT	TRAV10.TRAJ42.TRAC_TRBV9.TRBJ1-1..TRBC1	TGTGTGGTATCGGTCCGAGGAAGCCAAGGAAATCTCATCTTT_TGTGCCAGCAGCGTAGCGGGGGGCCCGAACACTGAAGCTTTCTTT	CVVSVRGSQGNLIF_CASSVAGGPNTEAFF	TRAV10.TRAJ42.TRAC_TGTGTGGTATCGGTCCGAGGAAGCCAAGGAAATCTCATCTTT_TRBV9.TRBJ1-1..TRBC1_TGTGCCAGCAGCGTAGCGGGGGGCCCGAACACTGAAGCTTTCTTT	T-AB
HC1_Ctrl_ACGGGCTGTCGAACAG-1	HC1	Ctrl				TRBV4-1.TRBJ2-4..TRBC2	CASSQVVPKGQDNLAKNIQYF	TGCGCCAGCAGCCAAGTTGTCCCAAAAGGACAGGACAACCTAGCCAAAAACATTCAGTACTTC	NA_TRBV4-1.TRBJ2-4..TRBC2	NA_TGCGCCAGCAGCCAAGTTGTCCCAAAAGGACAGGACAACCTAGCCAAAAACATTCAGTACTTC	NA_CASSQVVPKGQDNLAKNIQYF	NA_NA_TRBV4-1.TRBJ2-4..TRBC2_TGCGCCAGCAGCCAAGTTGTCCCAAAAGGACAGGACAACCTAGCCAAAAACATTCAGTACTTC	T-AB
HC1_Ctrl_ACGGGCTGTTCCACAA-1	HC1	Ctrl	TRAV1-2.TRAJ13.TRAC	CAVRVHSGGYQKVTF	TGTGCTGTGAGAGTCCACTCTGGGGGTTACCAGAAAGTTACCTTT				TRAV1-2.TRAJ13.TRAC_NA	TGTGCTGTGAGAGTCCACTCTGGGGGTTACCAGAAAGTTACCTTT_NA	CAVRVHSGGYQKVTF_NA	TRAV1-2.TRAJ13.TRAC_TGTGCTGTGAGAGTCCACTCTGGGGGTTACCAGAAAGTTACCTTT_NA_NA	T-AB
HC1_Ctrl_ACGGGCTTCAACACTG-1	HC1	Ctrl	TRAV13-1.TRAJ49.TRAC	CAASNQFYF	TGTGCAGCAAGTAACCAGTTCTATTTT	TRBV5-6.TRBJ1-1..TRBC1	CASSLYVGRLNTEAFF	TGTGCCAGCAGCTTGTACGTAGGAAGATTGAACACTGAAGCTTTCTTT	TRAV13-1.TRAJ49.TRAC_TRBV5-6.TRBJ1-1..TRBC1	TGTGCAGCAAGTAACCAGTTCTATTTT_TGTGCCAGCAGCTTGTACGTAGGAAGATTGAACACTGAAGCTTTCTTT	CAASNQFYF_CASSLYVGRLNTEAFF	TRAV13-1.TRAJ49.TRAC_TGTGCAGCAAGTAACCAGTTCTATTTT_TRBV5-6.TRBJ1-1..TRBC1_TGTGCCAGCAGCTTGTACGTAGGAAGATTGAACACTGAAGCTTTCTTT	T-AB
HC1_Ctrl_ACGGGCTTCAACGCTA-1	HC1	Ctrl	TRAV8-4.TRAJ43.TRAC	CAPPREADMRF	TGTGCCCCCCCCAGGGAGGCTGACATGCGCTTT				TRAV8-4.TRAJ43.TRAC_NA	TGTGCCCCCCCCAGGGAGGCTGACATGCGCTTT_NA	CAPPREADMRF_NA	TRAV8-4.TRAJ43.TRAC_TGTGCCCCCCCCAGGGAGGCTGACATGCGCTTT_NA_NA	T-AB
HC1_Ctrl_ACGGGCTTCACCATAG-1	HC1	Ctrl	TRAV22.TRAJ41.TRAC	CAVTNSGYALNF	TGTGCTGTGACAAATTCCGGGTATGCACTCAACTTC	TRBV6-1.TRBJ1-2..TRBC1	CASSDRTLGDGYTF	TGTGCCAGCAGCGACAGGACCCTAGGTGATGGCTACACCTTC	TRAV22.TRAJ41.TRAC_TRBV6-1.TRBJ1-2..TRBC1	TGTGCTGTGACAAATTCCGGGTATGCACTCAACTTC_TGTGCCAGCAGCGACAGGACCCTAGGTGATGGCTACACCTTC	CAVTNSGYALNF_CASSDRTLGDGYTF	TRAV22.TRAJ41.TRAC_TGTGCTGTGACAAATTCCGGGTATGCACTCAACTTC_TRBV6-1.TRBJ1-2..TRBC1_TGTGCCAGCAGCGACAGGACCCTAGGTGATGGCTACACCTTC	T-AB
HC1_Ctrl_ACGGGCTTCATTTGGG-1	HC1	Ctrl	TRAV8-6.TRAJ54.TRAC	CAVSVQGAQKLVF	TGTGCTGTGAGCGTTCAGGGAGCCCAGAAGCTGGTATTT	TRBV5-6.TRBJ2-2..TRBC2	CASSSVARETGELFF	TGTGCCAGCAGCTCAGTTGCCCGTGAGACCGGGGAGCTGTTTTTT	TRAV8-6.TRAJ54.TRAC_TRBV5-6.TRBJ2-2..TRBC2	TGTGCTGTGAGCGTTCAGGGAGCCCAGAAGCTGGTATTT_TGTGCCAGCAGCTCAGTTGCCCGTGAGACCGGGGAGCTGTTTTTT	CAVSVQGAQKLVF_CASSSVARETGELFF	TRAV8-6.TRAJ54.TRAC_TGTGCTGTGAGCGTTCAGGGAGCCCAGAAGCTGGTATTT_TRBV5-6.TRBJ2-2..TRBC2_TGTGCCAGCAGCTCAGTTGCCCGTGAGACCGGGGAGCTGTTTTTT	T-AB
HC1_Ctrl_ACGGGCTTCCTTCAAT-1	HC1	Ctrl	TRAV13-2.TRAJ45.TRAC	CAELSYSGGGADGLTF	TGTGCAGAGCTCTCGTATTCAGGAGGAGGTGCTGACGGACTCACCTTT	TRBV25-1.TRBJ1-2.TRBD1.TRBC1	CASSEPRGLGGYTF	TGTGCCAGCAGTGAACCCAGGGGGCTGGGGGGCTACACCTTC	TRAV13-2.TRAJ45.TRAC_TRBV25-1.TRBJ1-2.TRBD1.TRBC1	TGTGCAGAGCTCTCGTATTCAGGAGGAGGTGCTGACGGACTCACCTTT_TGTGCCAGCAGTGAACCCAGGGGGCTGGGGGGCTACACCTTC	CAELSYSGGGADGLTF_CASSEPRGLGGYTF	TRAV13-2.TRAJ45.TRAC_TGTGCAGAGCTCTCGTATTCAGGAGGAGGTGCTGACGGACTCACCTTT_TRBV25-1.TRBJ1-2.TRBD1.TRBC1_TGTGCCAGCAGTGAACCCAGGGGGCTGGGGGGCTACACCTTC	T-AB
HC1_Ctrl_ACGGGCTTCGTCACGG-1	HC1	Ctrl				TRBV6-1.TRBJ1-5..TRBC1	CASSAQYNQPQHF	TGTGCCAGCAGTGCGCAATATAATCAGCCCCAGCATTTT	NA_TRBV6-1.TRBJ1-5..TRBC1	NA_TGTGCCAGCAGTGCGCAATATAATCAGCCCCAGCATTTT	NA_CASSAQYNQPQHF	NA_NA_TRBV6-1.TRBJ1-5..TRBC1_TGTGCCAGCAGTGCGCAATATAATCAGCCCCAGCATTTT	T-AB
HC1_Ctrl_ACGGGTCAGACCTTTG-1	HC1	Ctrl				TRBV19.TRBJ1-5.TRBD1.TRBC1	CASRDGGWQPQHF	TGTGCCAGTAGGGACGGGGGTTGGCAGCCCCAGCATTTT	NA_TRBV19.TRBJ1-5.TRBD1.TRBC1	NA_TGTGCCAGTAGGGACGGGGGTTGGCAGCCCCAGCATTTT	NA_CASRDGGWQPQHF	NA_NA_TRBV19.TRBJ1-5.TRBD1.TRBC1_TGTGCCAGTAGGGACGGGGGTTGGCAGCCCCAGCATTTT	T-AB
HC1_Ctrl_ACGGGTCAGAGGTTAT-1	HC1	Ctrl	TRAV17.TRAJ31.TRAC	CATDLNNARLMF	TGTGCTACGGACCTAAACAATGCCAGACTCATGTTT	TRBV30.TRBJ1-5..TRBC1	CAWSEGVRVQPQHF	TGTGCCTGGAGTGAAGGGGTGAGAGTTCAGCCCCAGCATTTT	TRAV17.TRAJ31.TRAC_TRBV30.TRBJ1-5..TRBC1	TGTGCTACGGACCTAAACAATGCCAGACTCATGTTT_TGTGCCTGGAGTGAAGGGGTGAGAGTTCAGCCCCAGCATTTT	CATDLNNARLMF_CAWSEGVRVQPQHF	TRAV17.TRAJ31.TRAC_TGTGCTACGGACCTAAACAATGCCAGACTCATGTTT_TRBV30.TRBJ1-5..TRBC1_TGTGCCTGGAGTGAAGGGGTGAGAGTTCAGCCCCAGCATTTT	T-AB
HC1_Ctrl_ACGGGTCAGTACGTTC-1	HC1	Ctrl	TRAV13-2.TRAJ53.TRAC	CAENSGGSNYKLTF	TGTGCAGAGAATAGTGGAGGTAGCAACTATAAACTGACATTT	TRBV4-1.TRBJ2-7.TRBD1.TRBC2	CASSQPGQGGEQYF	TGCGCCAGCAGCCAACCGGGACAGGGGGGCGAGCAGTACTTC	TRAV13-2.TRAJ53.TRAC_TRBV4-1.TRBJ2-7.TRBD1.TRBC2	TGTGCAGAGAATAGTGGAGGTAGCAACTATAAACTGACATTT_TGCGCCAGCAGCCAACCGGGACAGGGGGGCGAGCAGTACTTC	CAENSGGSNYKLTF_CASSQPGQGGEQYF	TRAV13-2.TRAJ53.TRAC_TGTGCAGAGAATAGTGGAGGTAGCAACTATAAACTGACATTT_TRBV4-1.TRBJ2-7.TRBD1.TRBC2_TGCGCCAGCAGCCAACCGGGACAGGGGGGCGAGCAGTACTTC	T-AB
HC1_Ctrl_ACGGGTCCACCTGGTG-1	HC1	Ctrl	TRAV12-2.TRAJ49.TRAC	CAVNTGNQFYF	TGTGCCGTGAACACCGGTAACCAGTTCTATTTT	TRBV5-1.TRBJ2-1..TRBC2	CASSSSGNEQFF	TGCGCCAGCAGCTCATCTGGGAATGAGCAGTTCTTC	TRAV12-2.TRAJ49.TRAC_TRBV5-1.TRBJ2-1..TRBC2	TGTGCCGTGAACACCGGTAACCAGTTCTATTTT_TGCGCCAGCAGCTCATCTGGGAATGAGCAGTTCTTC	CAVNTGNQFYF_CASSSSGNEQFF	TRAV12-2.TRAJ49.TRAC_TGTGCCGTGAACACCGGTAACCAGTTCTATTTT_TRBV5-1.TRBJ2-1..TRBC2_TGCGCCAGCAGCTCATCTGGGAATGAGCAGTTCTTC	T-AB
HC1_Ctrl_ACGGGTCCACCTTGTC-1	HC1	Ctrl				TRBV19.TRBJ1-6..TRBC1	CASSIRGGGGSPLHF	TGTGCCAGTAGTATTCGCGGGGGCGGCGGGTCACCCCTCCACTTT	NA_TRBV19.TRBJ1-6..TRBC1	NA_TGTGCCAGTAGTATTCGCGGGGGCGGCGGGTCACCCCTCCACTTT	NA_CASSIRGGGGSPLHF	NA_NA_TRBV19.TRBJ1-6..TRBC1_TGTGCCAGTAGTATTCGCGGGGGCGGCGGGTCACCCCTCCACTTT	T-AB
HC1_Ctrl_ACGGGTCCAGCTGTTA-1	HC1	Ctrl				TRBV11-1.TRBJ2-5..TRBC2	CASSLGGTTQETQYF	TGTGCCAGCAGCTTAGGCGGGACTACCCAAGAGACCCAGTACTTC	NA_TRBV11-1.TRBJ2-5..TRBC2	NA_TGTGCCAGCAGCTTAGGCGGGACTACCCAAGAGACCCAGTACTTC	NA_CASSLGGTTQETQYF	NA_NA_TRBV11-1.TRBJ2-5..TRBC2_TGTGCCAGCAGCTTAGGCGGGACTACCCAAGAGACCCAGTACTTC	T-AB
HC1_Ctrl_ACGGGTCCAGTGACAG-1	HC1	Ctrl				TRBV3-1.TRBJ2-3..TRBC2	CASSQVTGSGSWDTQYF	TGTGCCAGCAGCCAAGTAACTGGTAGCGGGAGTTGGGATACGCAGTATTTT	NA_TRBV3-1.TRBJ2-3..TRBC2	NA_TGTGCCAGCAGCCAAGTAACTGGTAGCGGGAGTTGGGATACGCAGTATTTT	NA_CASSQVTGSGSWDTQYF	NA_NA_TRBV3-1.TRBJ2-3..TRBC2_TGTGCCAGCAGCCAAGTAACTGGTAGCGGGAGTTGGGATACGCAGTATTTT	T-AB
HC1_Ctrl_ACGGGTCCATGTAGTC-1	HC1	Ctrl				TRBV19.TRBJ1-1.TRBD1.TRBC1	CASGGTVNTEAFF	TGTGCCAGTGGGGGGACAGTGAACACTGAAGCTTTCTTT	NA_TRBV19.TRBJ1-1.TRBD1.TRBC1	NA_TGTGCCAGTGGGGGGACAGTGAACACTGAAGCTTTCTTT	NA_CASGGTVNTEAFF	NA_NA_TRBV19.TRBJ1-1.TRBD1.TRBC1_TGTGCCAGTGGGGGGACAGTGAACACTGAAGCTTTCTTT	T-AB
HC1_Ctrl_ACGGGTCGTAGGGTAC-1	HC1	Ctrl	TRAV41.TRAJ56.TRAC	CAVEGGANSKLTF	TGTGCTGTCGAGGGAGGAGCCAATAGTAAGCTGACATTT	TRBV7-2.TRBJ1-5..TRBC1	CASSYRVGQPQHF	TGTGCCAGCAGCTACAGGGTTGGTCAGCCCCAGCATTTT	TRAV41.TRAJ56.TRAC_TRBV7-2.TRBJ1-5..TRBC1	TGTGCTGTCGAGGGAGGAGCCAATAGTAAGCTGACATTT_TGTGCCAGCAGCTACAGGGTTGGTCAGCCCCAGCATTTT	CAVEGGANSKLTF_CASSYRVGQPQHF	TRAV41.TRAJ56.TRAC_TGTGCTGTCGAGGGAGGAGCCAATAGTAAGCTGACATTT_TRBV7-2.TRBJ1-5..TRBC1_TGTGCCAGCAGCTACAGGGTTGGTCAGCCCCAGCATTTT	T-AB
HC1_Ctrl_ACGGGTCGTCAGCTAT-1	HC1	Ctrl				TRBV5-1.TRBJ2-1..TRBC2	CASSLRSTGAGEQFF	TGCGCCAGCAGCTTGCGGTCGACAGGTGCCGGTGAGCAGTTCTTC	NA_TRBV5-1.TRBJ2-1..TRBC2	NA_TGCGCCAGCAGCTTGCGGTCGACAGGTGCCGGTGAGCAGTTCTTC	NA_CASSLRSTGAGEQFF	NA_NA_TRBV5-1.TRBJ2-1..TRBC2_TGCGCCAGCAGCTTGCGGTCGACAGGTGCCGGTGAGCAGTTCTTC	T-AB
HC1_Ctrl_ACGGGTCGTCCAAGTT-1	HC1	Ctrl	TRAV8-6.TRAJ6.TRAC	CAVSDAGGSYIPTF	TGTGCTGTGAGTGATGCAGGAGGAAGCTACATACCTACATTT	TRBV11-1.TRBJ1-6.TRBD1.TRBC1	CASSRGSGTGVSPLHF	TGTGCCAGCAGCCGGGGATCCGGGACAGGGGTTTCACCCCTCCACTTT	TRAV8-6.TRAJ6.TRAC_TRBV11-1.TRBJ1-6.TRBD1.TRBC1	TGTGCTGTGAGTGATGCAGGAGGAAGCTACATACCTACATTT_TGTGCCAGCAGCCGGGGATCCGGGACAGGGGTTTCACCCCTCCACTTT	CAVSDAGGSYIPTF_CASSRGSGTGVSPLHF	TRAV8-6.TRAJ6.TRAC_TGTGCTGTGAGTGATGCAGGAGGAAGCTACATACCTACATTT_TRBV11-1.TRBJ1-6.TRBD1.TRBC1_TGTGCCAGCAGCCGGGGATCCGGGACAGGGGTTTCACCCCTCCACTTT	T-AB
HC1_Ctrl_ACGGGTCGTCTGCAAT-1	HC1	Ctrl	TRAV5.TRAJ28.TRAC	CAESILGAGSYQLTF	TGTGCAGAGAGTATCCTTGGGGCTGGGAGTTACCAACTCACTTTC	TRBV27.TRBJ1-2..TRBC1	CASSLSRTDYGYTF	TGTGCCAGCAGTTTATCGCGGACAGACTATGGCTACACCTTC	TRAV5.TRAJ28.TRAC_TRBV27.TRBJ1-2..TRBC1	TGTGCAGAGAGTATCCTTGGGGCTGGGAGTTACCAACTCACTTTC_TGTGCCAGCAGTTTATCGCGGACAGACTATGGCTACACCTTC	CAESILGAGSYQLTF_CASSLSRTDYGYTF	TRAV5.TRAJ28.TRAC_TGTGCAGAGAGTATCCTTGGGGCTGGGAGTTACCAACTCACTTTC_TRBV27.TRBJ1-2..TRBC1_TGTGCCAGCAGTTTATCGCGGACAGACTATGGCTACACCTTC	T-AB
HC1_Ctrl_ACGGGTCGTGTGTGCC-1	HC1	Ctrl	TRAV9-2.TRAJ8.TRAC	CALFSGFQKLVF	TGTGCTCTCTTTTCAGGCTTTCAGAAACTTGTATTT				TRAV9-2.TRAJ8.TRAC_NA	TGTGCTCTCTTTTCAGGCTTTCAGAAACTTGTATTT_NA	CALFSGFQKLVF_NA	TRAV9-2.TRAJ8.TRAC_TGTGCTCTCTTTTCAGGCTTTCAGAAACTTGTATTT_NA_NA	T-AB
HC1_Ctrl_ACGGGTCGTTCCGTCT-1	HC1	Ctrl	TRAV23DV6.TRAJ32.TRAC	CAASSYGGATNKLIF	TGTGCAGCAAGCTCTTATGGTGGTGCTACAAACAAGCTCATCTTT	TRBV4-3.TRBJ2-2..TRBC2	CASSQDARNTGELFF	TGCGCCAGCAGCCAAGATGCCAGAAACACCGGGGAGCTGTTTTTT	TRAV23DV6.TRAJ32.TRAC_TRBV4-3.TRBJ2-2..TRBC2	TGTGCAGCAAGCTCTTATGGTGGTGCTACAAACAAGCTCATCTTT_TGCGCCAGCAGCCAAGATGCCAGAAACACCGGGGAGCTGTTTTTT	CAASSYGGATNKLIF_CASSQDARNTGELFF	TRAV23DV6.TRAJ32.TRAC_TGTGCAGCAAGCTCTTATGGTGGTGCTACAAACAAGCTCATCTTT_TRBV4-3.TRBJ2-2..TRBC2_TGCGCCAGCAGCCAAGATGCCAGAAACACCGGGGAGCTGTTTTTT	T-AB
HC1_Ctrl_ACGGGTCGTTCTGGTA-1	HC1	Ctrl	TRAV12-2.TRAJ9.TRAC	CAVNPNTGGFKTIF	TGTGCCGTGAATCCTAATACTGGAGGCTTCAAAACTATCTTT	TRBV29-1.TRBJ1-1..TRBC1	CSGRGGRTEAFF	TGCAGCGGGAGGGGTGGAAGGACTGAAGCTTTCTTT	TRAV12-2.TRAJ9.TRAC_TRBV29-1.TRBJ1-1..TRBC1	TGTGCCGTGAATCCTAATACTGGAGGCTTCAAAACTATCTTT_TGCAGCGGGAGGGGTGGAAGGACTGAAGCTTTCTTT	CAVNPNTGGFKTIF_CSGRGGRTEAFF	TRAV12-2.TRAJ9.TRAC_TGTGCCGTGAATCCTAATACTGGAGGCTTCAAAACTATCTTT_TRBV29-1.TRBJ1-1..TRBC1_TGCAGCGGGAGGGGTGGAAGGACTGAAGCTTTCTTT	T-AB
HC1_Ctrl_ACGGGTCTCAACGCTA-1	HC1	Ctrl				TRBV5-1.TRBJ1-5..TRBC1	CASSLNGRYNQPQHF	TGCGCCAGCAGCTTGAACGGCAGGTACAATCAGCCCCAGCATTTT	NA_TRBV5-1.TRBJ1-5..TRBC1	NA_TGCGCCAGCAGCTTGAACGGCAGGTACAATCAGCCCCAGCATTTT	NA_CASSLNGRYNQPQHF	NA_NA_TRBV5-1.TRBJ1-5..TRBC1_TGCGCCAGCAGCTTGAACGGCAGGTACAATCAGCCCCAGCATTTT	T-AB
HC1_Ctrl_ACGGGTCTCAAGGCTT-1	HC1	Ctrl	TRAV9-2.TRAJ53.TRAC	CALRVGGGGSNYKLTF	TGTGCTCTGAGGGTAGGAGGTGGAGGTAGCAACTATAAACTGACATTT	TRBV6-6.TRBJ1-1.TRBD1.TRBC1	CASSPGTGYFFTEAFF	TGTGCCAGCAGCCCCGGGACAGGGTACTTCTTCACTGAAGCTTTCTTT	TRAV9-2.TRAJ53.TRAC_TRBV6-6.TRBJ1-1.TRBD1.TRBC1	TGTGCTCTGAGGGTAGGAGGTGGAGGTAGCAACTATAAACTGACATTT_TGTGCCAGCAGCCCCGGGACAGGGTACTTCTTCACTGAAGCTTTCTTT	CALRVGGGGSNYKLTF_CASSPGTGYFFTEAFF	TRAV9-2.TRAJ53.TRAC_TGTGCTCTGAGGGTAGGAGGTGGAGGTAGCAACTATAAACTGACATTT_TRBV6-6.TRBJ1-1.TRBD1.TRBC1_TGTGCCAGCAGCCCCGGGACAGGGTACTTCTTCACTGAAGCTTTCTTT	T-AB
HC1_Ctrl_ACGGGTCTCCGAATGT-1	HC1	Ctrl	TRAV27.TRAJ45.TRAC	CAGQSGGGADGLTF	TGTGCAGGACAGTCAGGAGGAGGTGCTGACGGACTCACCTTT	TRBV6-6.TRBJ1-1..TRBC1	CASSYRNTEAFF	TGTGCCAGCAGTTACCGGAACACTGAAGCTTTCTTT	TRAV27.TRAJ45.TRAC_TRBV6-6.TRBJ1-1..TRBC1	TGTGCAGGACAGTCAGGAGGAGGTGCTGACGGACTCACCTTT_TGTGCCAGCAGTTACCGGAACACTGAAGCTTTCTTT	CAGQSGGGADGLTF_CASSYRNTEAFF	TRAV27.TRAJ45.TRAC_TGTGCAGGACAGTCAGGAGGAGGTGCTGACGGACTCACCTTT_TRBV6-6.TRBJ1-1..TRBC1_TGTGCCAGCAGTTACCGGAACACTGAAGCTTTCTTT	T-AB
HC1_Ctrl_ACGGGTCTCCTATGTT-1	HC1	Ctrl	TRAV9-2.TRAJ52.TRAC	CALSGTSYGKLTF	TGTGCTCTGAGTGGTACTAGCTATGGAAAGCTGACATTT	TRBV27.TRBJ1-2..TRBC1	CASSPRTDLYGYTF	TGTGCCAGCAGTCCCCGGACCGATCTCTATGGCTACACCTTC	TRAV9-2.TRAJ52.TRAC_TRBV27.TRBJ1-2..TRBC1	TGTGCTCTGAGTGGTACTAGCTATGGAAAGCTGACATTT_TGTGCCAGCAGTCCCCGGACCGATCTCTATGGCTACACCTTC	CALSGTSYGKLTF_CASSPRTDLYGYTF	TRAV9-2.TRAJ52.TRAC_TGTGCTCTGAGTGGTACTAGCTATGGAAAGCTGACATTT_TRBV27.TRBJ1-2..TRBC1_TGTGCCAGCAGTCCCCGGACCGATCTCTATGGCTACACCTTC	T-AB
HC1_Ctrl_ACGGGTCTCCTTTCTC-1	HC1	Ctrl				TRBV30.TRBJ1-6.TRBD1.TRBC1	CAWSVEGDRRNSPLHF	TGTGCCTGGAGTGTAGAGGGGGACAGGAGAAATTCACCCCTCCACTTT	NA_TRBV30.TRBJ1-6.TRBD1.TRBC1	NA_TGTGCCTGGAGTGTAGAGGGGGACAGGAGAAATTCACCCCTCCACTTT	NA_CAWSVEGDRRNSPLHF	NA_NA_TRBV30.TRBJ1-6.TRBD1.TRBC1_TGTGCCTGGAGTGTAGAGGGGGACAGGAGAAATTCACCCCTCCACTTT	T-AB
HC1_Ctrl_ACGTCAAAGAGTTGGC-1	HC1	Ctrl	TRAV8-2.TRAJ34.TRAC;TRAV22.TRAJ45.TRAC	CVVSDRGTDKLIF;CAVSGGGADGLTF	TGTGTTGTGAGTGATAGAGGCACCGACAAGCTCATCTTT;TGTGCTGTTTCAGGAGGAGGTGCTGACGGACTCACCTTT	TRBV7-9.TRBJ1-4.TRBD1.TRBC1	CASSWWDRGLFF	TGTGCCAGCAGCTGGTGGGACAGAGGACTGTTTTTT	TRAV8-2.TRAJ34.TRAC;TRAV22.TRAJ45.TRAC_TRBV7-9.TRBJ1-4.TRBD1.TRBC1	TGTGTTGTGAGTGATAGAGGCACCGACAAGCTCATCTTT;TGTGCTGTTTCAGGAGGAGGTGCTGACGGACTCACCTTT_TGTGCCAGCAGCTGGTGGGACAGAGGACTGTTTTTT	CVVSDRGTDKLIF;CAVSGGGADGLTF_CASSWWDRGLFF	TRAV8-2.TRAJ34.TRAC;TRAV22.TRAJ45.TRAC_TGTGTTGTGAGTGATAGAGGCACCGACAAGCTCATCTTT;TGTGCTGTTTCAGGAGGAGGTGCTGACGGACTCACCTTT_TRBV7-9.TRBJ1-4.TRBD1.TRBC1_TGTGCCAGCAGCTGGTGGGACAGAGGACTGTTTTTT	T-AB
HC1_Ctrl_ACGTCAAAGGGCTTCC-1	HC1	Ctrl	TRAV24.TRAJ33.TRAC	CASMDSNYQLIW	TGTGCCTCCATGGATAGCAACTATCAGTTAATCTGG				TRAV24.TRAJ33.TRAC_NA	TGTGCCTCCATGGATAGCAACTATCAGTTAATCTGG_NA	CASMDSNYQLIW_NA	TRAV24.TRAJ33.TRAC_TGTGCCTCCATGGATAGCAACTATCAGTTAATCTGG_NA_NA	T-AB
HC1_Ctrl_ACGTCAACAAGGCTCC-1	HC1	Ctrl	TRAV8-1.TRAJ34.TRAC	CAVISYNTDKLIF	TGTGCCGTGATTTCCTATAACACCGACAAGCTCATCTTT				TRAV8-1.TRAJ34.TRAC_NA	TGTGCCGTGATTTCCTATAACACCGACAAGCTCATCTTT_NA	CAVISYNTDKLIF_NA	TRAV8-1.TRAJ34.TRAC_TGTGCCGTGATTTCCTATAACACCGACAAGCTCATCTTT_NA_NA	T-AB
HC1_Ctrl_ACGTCAACAAGTAATG-1	HC1	Ctrl	TRAV9-2.TRAJ44.TRAC	CALRNAGTASKLTF	TGTGCTCTGAGGAATGCCGGCACTGCCAGTAAACTCACCTTT	TRBV6-1.TRBJ2-3..TRBC2	CASKDPTDTQYF	TGTGCCAGCAAGGACCCCACAGATACGCAGTATTTT	TRAV9-2.TRAJ44.TRAC_TRBV6-1.TRBJ2-3..TRBC2	TGTGCTCTGAGGAATGCCGGCACTGCCAGTAAACTCACCTTT_TGTGCCAGCAAGGACCCCACAGATACGCAGTATTTT	CALRNAGTASKLTF_CASKDPTDTQYF	TRAV9-2.TRAJ44.TRAC_TGTGCTCTGAGGAATGCCGGCACTGCCAGTAAACTCACCTTT_TRBV6-1.TRBJ2-3..TRBC2_TGTGCCAGCAAGGACCCCACAGATACGCAGTATTTT	T-AB
HC1_Ctrl_ACGTCAACACAAGTAA-1	HC1	Ctrl	TRAV19.TRAJ13.TRAC	CALSWWNSGGYQKVTF	TGTGCTCTGAGTTGGTGGAATTCTGGGGGTTACCAGAAAGTTACCTTT	TRBV4-1.TRBJ2-5..TRBC2	CASSQRGETQYF	TGCGCCAGCAGCCAAAGGGGAGAGACCCAGTACTTC	TRAV19.TRAJ13.TRAC_TRBV4-1.TRBJ2-5..TRBC2	TGTGCTCTGAGTTGGTGGAATTCTGGGGGTTACCAGAAAGTTACCTTT_TGCGCCAGCAGCCAAAGGGGAGAGACCCAGTACTTC	CALSWWNSGGYQKVTF_CASSQRGETQYF	TRAV19.TRAJ13.TRAC_TGTGCTCTGAGTTGGTGGAATTCTGGGGGTTACCAGAAAGTTACCTTT_TRBV4-1.TRBJ2-5..TRBC2_TGCGCCAGCAGCCAAAGGGGAGAGACCCAGTACTTC	T-AB
HC1_Ctrl_ACGTCAACACGGTAGA-1	HC1	Ctrl				TRBV5-1.TRBJ2-5..TRBC2	CASSLTFLSGGQETQYF	TGCGCCAGCAGCTTGACTTTTCTAAGCGGGGGCCAAGAGACCCAGTACTTC	NA_TRBV5-1.TRBJ2-5..TRBC2	NA_TGCGCCAGCAGCTTGACTTTTCTAAGCGGGGGCCAAGAGACCCAGTACTTC	NA_CASSLTFLSGGQETQYF	NA_NA_TRBV5-1.TRBJ2-5..TRBC2_TGCGCCAGCAGCTTGACTTTTCTAAGCGGGGGCCAAGAGACCCAGTACTTC	T-AB
HC1_Ctrl_ACGTCAACACGTGAGA-1	HC1	Ctrl	TRAV38-2DV8.TRAJ45.TRAC	CAYRSGYSGGGADGLTF	TGTGCTTATAGGAGCGGGTATTCAGGAGGAGGTGCTGACGGACTCACCTTT	TRBV2.TRBJ1-6..TRBC1	CASSEGSSYNSPLHF	TGTGCCAGCAGTGAAGGGAGCTCCTATAATTCACCCCTCCACTTT	TRAV38-2DV8.TRAJ45.TRAC_TRBV2.TRBJ1-6..TRBC1	TGTGCTTATAGGAGCGGGTATTCAGGAGGAGGTGCTGACGGACTCACCTTT_TGTGCCAGCAGTGAAGGGAGCTCCTATAATTCACCCCTCCACTTT	CAYRSGYSGGGADGLTF_CASSEGSSYNSPLHF	TRAV38-2DV8.TRAJ45.TRAC_TGTGCTTATAGGAGCGGGTATTCAGGAGGAGGTGCTGACGGACTCACCTTT_TRBV2.TRBJ1-6..TRBC1_TGTGCCAGCAGTGAAGGGAGCTCCTATAATTCACCCCTCCACTTT	T-AB
HC1_Ctrl_ACGTCAACAGCTATTG-1	HC1	Ctrl				TRBV29-1.TRBJ2-5..TRBC2	CSVEQQGTQETQYF	TGCAGCGTTGAGCAACAGGGAACGCAAGAGACCCAGTACTTC	NA_TRBV29-1.TRBJ2-5..TRBC2	NA_TGCAGCGTTGAGCAACAGGGAACGCAAGAGACCCAGTACTTC	NA_CSVEQQGTQETQYF	NA_NA_TRBV29-1.TRBJ2-5..TRBC2_TGCAGCGTTGAGCAACAGGGAACGCAAGAGACCCAGTACTTC	T-AB
HC1_Ctrl_ACGTCAACAGGTCTCG-1	HC1	Ctrl	TRAV12-2.TRAJ40.TRAC	CAVIDSGTYKYIF	TGTGCCGTGATTGACTCAGGAACCTACAAATACATCTTT	TRBV2.TRBJ1-1..TRBC1	CASTPGNTEAFF	TGTGCCAGCACCCCAGGGAACACTGAAGCTTTCTTT	TRAV12-2.TRAJ40.TRAC_TRBV2.TRBJ1-1..TRBC1	TGTGCCGTGATTGACTCAGGAACCTACAAATACATCTTT_TGTGCCAGCACCCCAGGGAACACTGAAGCTTTCTTT	CAVIDSGTYKYIF_CASTPGNTEAFF	TRAV12-2.TRAJ40.TRAC_TGTGCCGTGATTGACTCAGGAACCTACAAATACATCTTT_TRBV2.TRBJ1-1..TRBC1_TGTGCCAGCACCCCAGGGAACACTGAAGCTTTCTTT	T-AB
HC1_Ctrl_ACGTCAAGTCCGAGTC-1	HC1	Ctrl	TRAV14DV4.TRAJ40.TRAC	CAMRTSGTYKYIF	TGTGCAATGAGAACCTCAGGAACCTACAAATACATCTTT	TRBV11-1.TRBJ2-1..TRBC2;TRBV6-5.TRBJ2-1..TRBC2	CASSVGFEQFF;CASTPGQYNEQFF	TGTGCCAGCAGCGTGGGCTTTGAGCAGTTCTTC;TGTGCCAGCACCCCGGGACAGTACAATGAGCAGTTCTTC	TRAV14DV4.TRAJ40.TRAC_TRBV11-1.TRBJ2-1..TRBC2;TRBV6-5.TRBJ2-1..TRBC2	TGTGCAATGAGAACCTCAGGAACCTACAAATACATCTTT_TGTGCCAGCAGCGTGGGCTTTGAGCAGTTCTTC;TGTGCCAGCACCCCGGGACAGTACAATGAGCAGTTCTTC	CAMRTSGTYKYIF_CASSVGFEQFF;CASTPGQYNEQFF	TRAV14DV4.TRAJ40.TRAC_TGTGCAATGAGAACCTCAGGAACCTACAAATACATCTTT_TRBV11-1.TRBJ2-1..TRBC2;TRBV6-5.TRBJ2-1..TRBC2_TGTGCCAGCAGCGTGGGCTTTGAGCAGTTCTTC;TGTGCCAGCACCCCGGGACAGTACAATGAGCAGTTCTTC	T-AB
HC1_Ctrl_ACGTCAAGTCTAGCCG-1	HC1	Ctrl	TRAV19.TRAJ17.TRAC	CALSEGRAAGNKLTF	TGTGCTCTGAGTGAGGGGAGGGCTGCAGGCAACAAGCTAACTTTT	TRBV20-1.TRBJ2-3..TRBC2	CSARDGVAGGPSTDTQYF	TGCAGTGCTAGAGATGGGGTAGCGGGGGGCCCTAGCACAGATACGCAGTATTTT	TRAV19.TRAJ17.TRAC_TRBV20-1.TRBJ2-3..TRBC2	TGTGCTCTGAGTGAGGGGAGGGCTGCAGGCAACAAGCTAACTTTT_TGCAGTGCTAGAGATGGGGTAGCGGGGGGCCCTAGCACAGATACGCAGTATTTT	CALSEGRAAGNKLTF_CSARDGVAGGPSTDTQYF	TRAV19.TRAJ17.TRAC_TGTGCTCTGAGTGAGGGGAGGGCTGCAGGCAACAAGCTAACTTTT_TRBV20-1.TRBJ2-3..TRBC2_TGCAGTGCTAGAGATGGGGTAGCGGGGGGCCCTAGCACAGATACGCAGTATTTT	T-AB
HC1_Ctrl_ACGTCAAGTTAAAGAC-1	HC1	Ctrl	TRAV8-4.TRAJ47.TRAC	CAVSERREYGNKLVF	TGTGCTGTGAGTGAAAGGAGGGAATATGGAAACAAGCTGGTCTTT	TRBV12-3.TRBJ2-3.TRBD2.TRBC2	CASSFGLAGGPADTQYF	TGTGCCAGCAGTTTTGGGCTAGCGGGGGGGCCGGCCGATACGCAGTATTTT	TRAV8-4.TRAJ47.TRAC_TRBV12-3.TRBJ2-3.TRBD2.TRBC2	TGTGCTGTGAGTGAAAGGAGGGAATATGGAAACAAGCTGGTCTTT_TGTGCCAGCAGTTTTGGGCTAGCGGGGGGGCCGGCCGATACGCAGTATTTT	CAVSERREYGNKLVF_CASSFGLAGGPADTQYF	TRAV8-4.TRAJ47.TRAC_TGTGCTGTGAGTGAAAGGAGGGAATATGGAAACAAGCTGGTCTTT_TRBV12-3.TRBJ2-3.TRBD2.TRBC2_TGTGCCAGCAGTTTTGGGCTAGCGGGGGGGCCGGCCGATACGCAGTATTTT	T-AB
HC1_Ctrl_ACGTCAAGTTCCTCCA-1	HC1	Ctrl				TRBV3-1.TRBJ2-2.TRBD1.TRBC2	CASSLGTANTGELFF	TGTGCCAGCAGCCTTGGGACAGCGAACACCGGGGAGCTGTTTTTT	NA_TRBV3-1.TRBJ2-2.TRBD1.TRBC2	NA_TGTGCCAGCAGCCTTGGGACAGCGAACACCGGGGAGCTGTTTTTT	NA_CASSLGTANTGELFF	NA_NA_TRBV3-1.TRBJ2-2.TRBD1.TRBC2_TGTGCCAGCAGCCTTGGGACAGCGAACACCGGGGAGCTGTTTTTT	T-AB
HC1_Ctrl_ACGTCAAGTTGTACAC-1	HC1	Ctrl	TRAV14DV4.TRAJ44.TRAC	CAMSYTGTASKLTF	TGTGCAATGAGCTATACCGGCACTGCCAGTAAACTCACCTTT	TRBV7-2.TRBJ2-4.TRBD1.TRBC2	CASSRGQGMAKNIQYF	TGTGCCAGCAGCCGGGGACAGGGGATGGCCAAAAACATTCAGTACTTC	TRAV14DV4.TRAJ44.TRAC_TRBV7-2.TRBJ2-4.TRBD1.TRBC2	TGTGCAATGAGCTATACCGGCACTGCCAGTAAACTCACCTTT_TGTGCCAGCAGCCGGGGACAGGGGATGGCCAAAAACATTCAGTACTTC	CAMSYTGTASKLTF_CASSRGQGMAKNIQYF	TRAV14DV4.TRAJ44.TRAC_TGTGCAATGAGCTATACCGGCACTGCCAGTAAACTCACCTTT_TRBV7-2.TRBJ2-4.TRBD1.TRBC2_TGTGCCAGCAGCCGGGGACAGGGGATGGCCAAAAACATTCAGTACTTC	T-AB
HC1_Ctrl_ACGTCAATCACCTCGT-1	HC1	Ctrl	TRAV12-1.TRAJ20.TRAC;TRAV6.TRAJ38.TRAC	CVVKDPNDYKLSF;CAPSNAGNNRKLIW	TGTGTGGTGAAGGACCCTAACGACTACAAGCTCAGCTTT;TGTGCTCCATCTAATGCTGGCAACAACCGTAAGCTGATTTGG	TRBV30.TRBJ2-7..TRBC2	CAWSVTGPEQYF	TGTGCCTGGAGTGTAACCGGGCCCGAGCAGTACTTC	TRAV12-1.TRAJ20.TRAC;TRAV6.TRAJ38.TRAC_TRBV30.TRBJ2-7..TRBC2	TGTGTGGTGAAGGACCCTAACGACTACAAGCTCAGCTTT;TGTGCTCCATCTAATGCTGGCAACAACCGTAAGCTGATTTGG_TGTGCCTGGAGTGTAACCGGGCCCGAGCAGTACTTC	CVVKDPNDYKLSF;CAPSNAGNNRKLIW_CAWSVTGPEQYF	TRAV12-1.TRAJ20.TRAC;TRAV6.TRAJ38.TRAC_TGTGTGGTGAAGGACCCTAACGACTACAAGCTCAGCTTT;TGTGCTCCATCTAATGCTGGCAACAACCGTAAGCTGATTTGG_TRBV30.TRBJ2-7..TRBC2_TGTGCCTGGAGTGTAACCGGGCCCGAGCAGTACTTC	T-AB
HC1_Ctrl_ACTATCTAGAGTTGGC-1	HC1	Ctrl				TRBV6-8.TRBJ2-7..TRBC2	CATRRGVLGEQYF	TGTGCCACCCGGCGGGGGGTTTTGGGCGAGCAGTACTTC	NA_TRBV6-8.TRBJ2-7..TRBC2	NA_TGTGCCACCCGGCGGGGGGTTTTGGGCGAGCAGTACTTC	NA_CATRRGVLGEQYF	NA_NA_TRBV6-8.TRBJ2-7..TRBC2_TGTGCCACCCGGCGGGGGGTTTTGGGCGAGCAGTACTTC	T-AB
HC1_Ctrl_ACTATCTAGTCAATAG-1	HC1	Ctrl	TRAV23DV6.TRAJ39.TRAC;TRAV14DV4.TRAJ37.TRAC	CAASIRNAGNMLTF;CAMRDPGSSNTGKLIF	TGTGCAGCAAGCATCCGGAATGCAGGCAACATGCTCACCTTT;TGTGCAATGAGAGACCCTGGCTCTAGCAACACAGGCAAACTAATCTTT	TRBV10-3.TRBJ2-7..TRBC2	CAIGARSYEQYF	TGTGCCATCGGGGCGCGCAGCTACGAGCAGTACTTC	TRAV23DV6.TRAJ39.TRAC;TRAV14DV4.TRAJ37.TRAC_TRBV10-3.TRBJ2-7..TRBC2	TGTGCAGCAAGCATCCGGAATGCAGGCAACATGCTCACCTTT;TGTGCAATGAGAGACCCTGGCTCTAGCAACACAGGCAAACTAATCTTT_TGTGCCATCGGGGCGCGCAGCTACGAGCAGTACTTC	CAASIRNAGNMLTF;CAMRDPGSSNTGKLIF_CAIGARSYEQYF	TRAV23DV6.TRAJ39.TRAC;TRAV14DV4.TRAJ37.TRAC_TGTGCAGCAAGCATCCGGAATGCAGGCAACATGCTCACCTTT;TGTGCAATGAGAGACCCTGGCTCTAGCAACACAGGCAAACTAATCTTT_TRBV10-3.TRBJ2-7..TRBC2_TGTGCCATCGGGGCGCGCAGCTACGAGCAGTACTTC	T-AB
HC1_Ctrl_ACTATCTAGTGTTGAA-1	HC1	Ctrl				TRBV6-3.TRBJ1-5..TRBC1	CASSYGQGSNQPQHF	TGTGCCAGCAGTTACGGGCAGGGTAGCAATCAGCCCCAGCATTTT	NA_TRBV6-3.TRBJ1-5..TRBC1	NA_TGTGCCAGCAGTTACGGGCAGGGTAGCAATCAGCCCCAGCATTTT	NA_CASSYGQGSNQPQHF	NA_NA_TRBV6-3.TRBJ1-5..TRBC1_TGTGCCAGCAGTTACGGGCAGGGTAGCAATCAGCCCCAGCATTTT	T-AB
HC1_Ctrl_ACTATCTAGTTGAGTA-1	HC1	Ctrl	TRAV13-1.TRAJ48.TRAC	CAADTGFGNEKLTF	TGTGCAGCAGATACCGGTTTTGGAAATGAGAAATTAACCTTT	TRBV29-1.TRBJ1-1..TRBC1	CSVEVGGRKTEAFF	TGCAGCGTTGAAGTCGGGGGACGGAAAACTGAAGCTTTCTTT	TRAV13-1.TRAJ48.TRAC_TRBV29-1.TRBJ1-1..TRBC1	TGTGCAGCAGATACCGGTTTTGGAAATGAGAAATTAACCTTT_TGCAGCGTTGAAGTCGGGGGACGGAAAACTGAAGCTTTCTTT	CAADTGFGNEKLTF_CSVEVGGRKTEAFF	TRAV13-1.TRAJ48.TRAC_TGTGCAGCAGATACCGGTTTTGGAAATGAGAAATTAACCTTT_TRBV29-1.TRBJ1-1..TRBC1_TGCAGCGTTGAAGTCGGGGGACGGAAAACTGAAGCTTTCTTT	T-AB
HC1_Ctrl_ACTATCTCAGATCCAT-1	HC1	Ctrl				TRBV20-1.TRBJ2-7..TRBC2	CSARDSARGLNEQYF	TGCAGTGCTAGAGATTCAGCCAGGGGGTTGAACGAGCAGTACTTC	NA_TRBV20-1.TRBJ2-7..TRBC2	NA_TGCAGTGCTAGAGATTCAGCCAGGGGGTTGAACGAGCAGTACTTC	NA_CSARDSARGLNEQYF	NA_NA_TRBV20-1.TRBJ2-7..TRBC2_TGCAGTGCTAGAGATTCAGCCAGGGGGTTGAACGAGCAGTACTTC	T-AB
HC1_Ctrl_ACTATCTCAGGAATCG-1	HC1	Ctrl	TRAV13-1.TRAJ44.TRAC	CAASFTGTASKLTF	TGTGCAGCAAGTTTTACCGGCACTGCCAGTAAACTCACCTTT	TRBV19.TRBJ2-5..TRBC2	CASAPWGRHDQETQYF	TGTGCCAGTGCCCCTTGGGGGAGGCACGACCAAGAGACCCAGTACTTC	TRAV13-1.TRAJ44.TRAC_TRBV19.TRBJ2-5..TRBC2	TGTGCAGCAAGTTTTACCGGCACTGCCAGTAAACTCACCTTT_TGTGCCAGTGCCCCTTGGGGGAGGCACGACCAAGAGACCCAGTACTTC	CAASFTGTASKLTF_CASAPWGRHDQETQYF	TRAV13-1.TRAJ44.TRAC_TGTGCAGCAAGTTTTACCGGCACTGCCAGTAAACTCACCTTT_TRBV19.TRBJ2-5..TRBC2_TGTGCCAGTGCCCCTTGGGGGAGGCACGACCAAGAGACCCAGTACTTC	T-AB
HC1_Ctrl_ACTATCTCAGTCAGCC-1	HC1	Ctrl				TRBV20-1.TRBJ2-1..TRBC2	CSASPSGVYNEQFF	TGCAGTGCGAGCCCTAGCGGGGTTTACAATGAGCAGTTCTTC	NA_TRBV20-1.TRBJ2-1..TRBC2	NA_TGCAGTGCGAGCCCTAGCGGGGTTTACAATGAGCAGTTCTTC	NA_CSASPSGVYNEQFF	NA_NA_TRBV20-1.TRBJ2-1..TRBC2_TGCAGTGCGAGCCCTAGCGGGGTTTACAATGAGCAGTTCTTC	T-AB
HC1_Ctrl_ACTATCTCATACAGCT-1	HC1	Ctrl	TRAV12-3.TRAJ58.TRAC	CAMRGGSRLTF	TGTGCAATGAGAGGTGGCTCTAGGTTGACCTTT	TRBV14.TRBJ2-3..TRBC2	CASSRTVGARTDTQYF	TGTGCCAGCAGCCGGACCGTTGGGGCCCGCACAGATACGCAGTATTTT	TRAV12-3.TRAJ58.TRAC_TRBV14.TRBJ2-3..TRBC2	TGTGCAATGAGAGGTGGCTCTAGGTTGACCTTT_TGTGCCAGCAGCCGGACCGTTGGGGCCCGCACAGATACGCAGTATTTT	CAMRGGSRLTF_CASSRTVGARTDTQYF	TRAV12-3.TRAJ58.TRAC_TGTGCAATGAGAGGTGGCTCTAGGTTGACCTTT_TRBV14.TRBJ2-3..TRBC2_TGTGCCAGCAGCCGGACCGTTGGGGCCCGCACAGATACGCAGTATTTT	T-AB
HC1_Ctrl_ACTATCTGTGCACTTA-1	HC1	Ctrl	TRAV21.TRAJ24.TRAC;TRAV8-2.TRAJ20.TRAC	CAVSEATTDSWGKLQF;CVGPNDYKLSF	TGTGCTGTGAGTGAGGCGACAACTGACAGCTGGGGGAAATTGCAGTTT;TGTGTTGGCCCTAACGACTACAAGCTCAGCTTT	TRBV5-4.TRBJ1-6..TRBC1	CASRRDSSYNSPLHF	TGTGCCAGCAGACGGGACAGCTCCTATAATTCACCCCTCCACTTT	TRAV21.TRAJ24.TRAC;TRAV8-2.TRAJ20.TRAC_TRBV5-4.TRBJ1-6..TRBC1	TGTGCTGTGAGTGAGGCGACAACTGACAGCTGGGGGAAATTGCAGTTT;TGTGTTGGCCCTAACGACTACAAGCTCAGCTTT_TGTGCCAGCAGACGGGACAGCTCCTATAATTCACCCCTCCACTTT	CAVSEATTDSWGKLQF;CVGPNDYKLSF_CASRRDSSYNSPLHF	TRAV21.TRAJ24.TRAC;TRAV8-2.TRAJ20.TRAC_TGTGCTGTGAGTGAGGCGACAACTGACAGCTGGGGGAAATTGCAGTTT;TGTGTTGGCCCTAACGACTACAAGCTCAGCTTT_TRBV5-4.TRBJ1-6..TRBC1_TGTGCCAGCAGACGGGACAGCTCCTATAATTCACCCCTCCACTTT	T-AB
HC1_Ctrl_ACTATCTGTTATGTGC-1	HC1	Ctrl	TRAV12-1.TRAJ12.TRAC	CVVNGGDSSYKLIF	TGTGTGGTGAACGGCGGGGATAGCAGCTATAAATTGATCTTC	TRBV24-1.TRBJ2-1..TRBC2	CATSERSGRGGVYNEQFF	TGTGCCACCAGTGAACGTAGCGGGAGGGGGGGAGTTTACAATGAGCAGTTCTTC	TRAV12-1.TRAJ12.TRAC_TRBV24-1.TRBJ2-1..TRBC2	TGTGTGGTGAACGGCGGGGATAGCAGCTATAAATTGATCTTC_TGTGCCACCAGTGAACGTAGCGGGAGGGGGGGAGTTTACAATGAGCAGTTCTTC	CVVNGGDSSYKLIF_CATSERSGRGGVYNEQFF	TRAV12-1.TRAJ12.TRAC_TGTGTGGTGAACGGCGGGGATAGCAGCTATAAATTGATCTTC_TRBV24-1.TRBJ2-1..TRBC2_TGTGCCACCAGTGAACGTAGCGGGAGGGGGGGAGTTTACAATGAGCAGTTCTTC	T-AB
HC1_Ctrl_ACTATCTGTTCCAACA-1	HC1	Ctrl	TRAV17.TRAJ27.TRAC	CATPTNAGKSTF	TGTGCTACCCCCACCAATGCAGGCAAATCAACCTTT	TRBV12-3.TRBJ2-6..TRBC2	CASSLGDRSLWANVLTF	TGTGCCAGCAGTTTAGGTGACAGAAGCCTTTGGGCCAACGTCCTGACTTTC	TRAV17.TRAJ27.TRAC_TRBV12-3.TRBJ2-6..TRBC2	TGTGCTACCCCCACCAATGCAGGCAAATCAACCTTT_TGTGCCAGCAGTTTAGGTGACAGAAGCCTTTGGGCCAACGTCCTGACTTTC	CATPTNAGKSTF_CASSLGDRSLWANVLTF	TRAV17.TRAJ27.TRAC_TGTGCTACCCCCACCAATGCAGGCAAATCAACCTTT_TRBV12-3.TRBJ2-6..TRBC2_TGTGCCAGCAGTTTAGGTGACAGAAGCCTTTGGGCCAACGTCCTGACTTTC	T-AB
HC1_Ctrl_ACTATCTGTTCCACTC-1	HC1	Ctrl	TRAV3.TRAJ23.TRAC;TRAV3.TRAJ24.TRAC	CAVRGGNQGGKLIF;CAVRAPTDSWGKLQF	TGTGCTGTGAGAGGCGGTAACCAGGGAGGAAAGCTTATCTTC;TGTGCTGTGAGGGCCCCAACTGACAGCTGGGGGAAATTGCAGTTT	TRBV2.TRBJ2-7..TRBC2	CASSGRVSEQYF	TGTGCCAGCAGTGGCAGGGTTAGCGAGCAGTACTTC	TRAV3.TRAJ23.TRAC;TRAV3.TRAJ24.TRAC_TRBV2.TRBJ2-7..TRBC2	TGTGCTGTGAGAGGCGGTAACCAGGGAGGAAAGCTTATCTTC;TGTGCTGTGAGGGCCCCAACTGACAGCTGGGGGAAATTGCAGTTT_TGTGCCAGCAGTGGCAGGGTTAGCGAGCAGTACTTC	CAVRGGNQGGKLIF;CAVRAPTDSWGKLQF_CASSGRVSEQYF	TRAV3.TRAJ23.TRAC;TRAV3.TRAJ24.TRAC_TGTGCTGTGAGAGGCGGTAACCAGGGAGGAAAGCTTATCTTC;TGTGCTGTGAGGGCCCCAACTGACAGCTGGGGGAAATTGCAGTTT_TRBV2.TRBJ2-7..TRBC2_TGTGCCAGCAGTGGCAGGGTTAGCGAGCAGTACTTC	T-AB
HC1_Ctrl_ACTATCTGTTGATTGC-1	HC1	Ctrl	TRAV12-2.TRAJ9.TRAC	CAVTPPGFKTIF	TGTGCCGTGACTCCCCCCGGCTTCAAAACTATCTTT	TRBV4-2.TRBJ2-5.TRBD1.TRBC2	CASSQETGVQETQYF	TGTGCCAGCAGCCAAGAGACAGGGGTACAAGAGACCCAGTACTTC	TRAV12-2.TRAJ9.TRAC_TRBV4-2.TRBJ2-5.TRBD1.TRBC2	TGTGCCGTGACTCCCCCCGGCTTCAAAACTATCTTT_TGTGCCAGCAGCCAAGAGACAGGGGTACAAGAGACCCAGTACTTC	CAVTPPGFKTIF_CASSQETGVQETQYF	TRAV12-2.TRAJ9.TRAC_TGTGCCGTGACTCCCCCCGGCTTCAAAACTATCTTT_TRBV4-2.TRBJ2-5.TRBD1.TRBC2_TGTGCCAGCAGCCAAGAGACAGGGGTACAAGAGACCCAGTACTTC	T-AB
HC1_Ctrl_ACTATCTTCGGTGTTA-1	HC1	Ctrl	TRAV29DV5.TRAJ45.TRAC	CAANSGGGADGLTF	TGTGCAGCCAATTCAGGAGGAGGTGCTGACGGACTCACCTTT	TRBV2.TRBJ1-5..TRBC1	CASSKTGGYQPQHF	TGTGCCAGCAGTAAAACAGGGGGATATCAGCCCCAGCATTTT	TRAV29DV5.TRAJ45.TRAC_TRBV2.TRBJ1-5..TRBC1	TGTGCAGCCAATTCAGGAGGAGGTGCTGACGGACTCACCTTT_TGTGCCAGCAGTAAAACAGGGGGATATCAGCCCCAGCATTTT	CAANSGGGADGLTF_CASSKTGGYQPQHF	TRAV29DV5.TRAJ45.TRAC_TGTGCAGCCAATTCAGGAGGAGGTGCTGACGGACTCACCTTT_TRBV2.TRBJ1-5..TRBC1_TGTGCCAGCAGTAAAACAGGGGGATATCAGCCCCAGCATTTT	T-AB
HC1_Ctrl_ACTATCTTCTGGTTCC-1	HC1	Ctrl	TRAV13-2.TRAJ54.TRAC	CAENISGAQKLVF	TGTGCAGAGAATATATCGGGAGCCCAGAAGCTGGTATTT	TRBV18.TRBJ1-1.TRBD1.TRBC1	CASSPQGQGAGNTEAFF	TGTGCCAGCTCACCCCAGGGACAGGGGGCAGGGAACACTGAAGCTTTCTTT	TRAV13-2.TRAJ54.TRAC_TRBV18.TRBJ1-1.TRBD1.TRBC1	TGTGCAGAGAATATATCGGGAGCCCAGAAGCTGGTATTT_TGTGCCAGCTCACCCCAGGGACAGGGGGCAGGGAACACTGAAGCTTTCTTT	CAENISGAQKLVF_CASSPQGQGAGNTEAFF	TRAV13-2.TRAJ54.TRAC_TGTGCAGAGAATATATCGGGAGCCCAGAAGCTGGTATTT_TRBV18.TRBJ1-1.TRBD1.TRBC1_TGTGCCAGCTCACCCCAGGGACAGGGGGCAGGGAACACTGAAGCTTTCTTT	T-AB
HC1_Ctrl_ACTGAACAGAAGGCCT-1	HC1	Ctrl	TRAV9-2.TRAJ54.TRAC	CALNLGTSQGAQKLVF	TGTGCTCTGAACCTTGGGACTTCTCAGGGAGCCCAGAAGCTGGTATTT	TRBV19.TRBJ2-3..TRBC2	CASSTSGGARGTDTQYF	TGTGCCAGTTCGACTAGCGGGGGGGCACGGGGCACAGATACGCAGTATTTT	TRAV9-2.TRAJ54.TRAC_TRBV19.TRBJ2-3..TRBC2	TGTGCTCTGAACCTTGGGACTTCTCAGGGAGCCCAGAAGCTGGTATTT_TGTGCCAGTTCGACTAGCGGGGGGGCACGGGGCACAGATACGCAGTATTTT	CALNLGTSQGAQKLVF_CASSTSGGARGTDTQYF	TRAV9-2.TRAJ54.TRAC_TGTGCTCTGAACCTTGGGACTTCTCAGGGAGCCCAGAAGCTGGTATTT_TRBV19.TRBJ2-3..TRBC2_TGTGCCAGTTCGACTAGCGGGGGGGCACGGGGCACAGATACGCAGTATTTT	T-AB
HC1_Ctrl_ACTGAACAGAATGTTG-1	HC1	Ctrl	TRAV6.TRAJ39.TRAC	CALDMSDNAGNMLTF	TGTGCTCTAGACATGTCTGATAATGCAGGCAACATGCTCACCTTT	TRBV27.TRBJ2-2..TRBC2	CASSFEKRGGRTGELFF	TGTGCCAGCAGTTTTGAGAAGCGGGGGGGCCGTACCGGGGAGCTGTTTTTT	TRAV6.TRAJ39.TRAC_TRBV27.TRBJ2-2..TRBC2	TGTGCTCTAGACATGTCTGATAATGCAGGCAACATGCTCACCTTT_TGTGCCAGCAGTTTTGAGAAGCGGGGGGGCCGTACCGGGGAGCTGTTTTTT	CALDMSDNAGNMLTF_CASSFEKRGGRTGELFF	TRAV6.TRAJ39.TRAC_TGTGCTCTAGACATGTCTGATAATGCAGGCAACATGCTCACCTTT_TRBV27.TRBJ2-2..TRBC2_TGTGCCAGCAGTTTTGAGAAGCGGGGGGGCCGTACCGGGGAGCTGTTTTTT	T-AB
HC1_Ctrl_ACTGAACAGACCTTTG-1	HC1	Ctrl	TRAV35.TRAJ33.TRAC	CAGRGVDSNYQLIW	TGTGCTGGGCGGGGAGTGGATAGCAACTATCAGTTAATCTGG	TRBV4-1.TRBJ1-4..TRBC1	CASSQAGVEKLFF	TGCGCCAGCAGCCAAGCCGGGGTCGAAAAACTGTTTTTT	TRAV35.TRAJ33.TRAC_TRBV4-1.TRBJ1-4..TRBC1	TGTGCTGGGCGGGGAGTGGATAGCAACTATCAGTTAATCTGG_TGCGCCAGCAGCCAAGCCGGGGTCGAAAAACTGTTTTTT	CAGRGVDSNYQLIW_CASSQAGVEKLFF	TRAV35.TRAJ33.TRAC_TGTGCTGGGCGGGGAGTGGATAGCAACTATCAGTTAATCTGG_TRBV4-1.TRBJ1-4..TRBC1_TGCGCCAGCAGCCAAGCCGGGGTCGAAAAACTGTTTTTT	T-AB
HC1_Ctrl_ACTGAACAGACTTTCG-1	HC1	Ctrl	TRAV29DV5.TRAJ56.TRAC	CAASSDGANSKLTF	TGTGCAGCAAGCTCGGACGGAGCCAATAGTAAGCTGACATTT	TRBV12-3.TRBJ2-6..TRBC2	CASKASGANVLTF	TGTGCCAGCAAGGCCTCTGGGGCCAACGTCCTGACTTTC	TRAV29DV5.TRAJ56.TRAC_TRBV12-3.TRBJ2-6..TRBC2	TGTGCAGCAAGCTCGGACGGAGCCAATAGTAAGCTGACATTT_TGTGCCAGCAAGGCCTCTGGGGCCAACGTCCTGACTTTC	CAASSDGANSKLTF_CASKASGANVLTF	TRAV29DV5.TRAJ56.TRAC_TGTGCAGCAAGCTCGGACGGAGCCAATAGTAAGCTGACATTT_TRBV12-3.TRBJ2-6..TRBC2_TGTGCCAGCAAGGCCTCTGGGGCCAACGTCCTGACTTTC	T-AB
HC1_Ctrl_ACTGAACAGATAGTCA-1	HC1	Ctrl	TRAV12-2.TRAJ58.TRAC	CAVNKVGETSGSRLTF	TGTGCCGTGAACAAGGTGGGGGAAACCAGTGGCTCTAGGTTGACCTTT	TRBV6-8.TRBJ2-1.TRBD2.TRBC2;TRBV18.TRBJ2-7..TRBC2	CASRCIPGLAGVNNEQFF;CASSPGLDHEQYF	TGTGCCAGCCGTTGCATCCCGGGACTAGCGGGAGTAAACAATGAGCAGTTCTTC;TGTGCCAGCTCACCGGGACTAGACCACGAGCAGTACTTC	TRAV12-2.TRAJ58.TRAC_TRBV6-8.TRBJ2-1.TRBD2.TRBC2;TRBV18.TRBJ2-7..TRBC2	TGTGCCGTGAACAAGGTGGGGGAAACCAGTGGCTCTAGGTTGACCTTT_TGTGCCAGCCGTTGCATCCCGGGACTAGCGGGAGTAAACAATGAGCAGTTCTTC;TGTGCCAGCTCACCGGGACTAGACCACGAGCAGTACTTC	CAVNKVGETSGSRLTF_CASRCIPGLAGVNNEQFF;CASSPGLDHEQYF	TRAV12-2.TRAJ58.TRAC_TGTGCCGTGAACAAGGTGGGGGAAACCAGTGGCTCTAGGTTGACCTTT_TRBV6-8.TRBJ2-1.TRBD2.TRBC2;TRBV18.TRBJ2-7..TRBC2_TGTGCCAGCCGTTGCATCCCGGGACTAGCGGGAGTAAACAATGAGCAGTTCTTC;TGTGCCAGCTCACCGGGACTAGACCACGAGCAGTACTTC	T-AB
HC1_Ctrl_ACTGAACAGATCTGCT-1	HC1	Ctrl	TRAV17.TRAJ54.TRAC;TRAV21.TRAJ53.TRAC	CATDAWGAQKLVF;CAGGGGGSNYKLTF	TGTGCTACGGACGCGTGGGGAGCCCAGAAGCTGGTATTT;TGTGCTGGGGGCGGTGGAGGTAGCAACTATAAACTGACATTT	TRBV5-4.TRBJ2-7..TRBC2	CASSPGIQEGYEQYF	TGTGCCAGCAGCCCCGGGATCCAAGAGGGCTACGAGCAGTACTTC	TRAV17.TRAJ54.TRAC;TRAV21.TRAJ53.TRAC_TRBV5-4.TRBJ2-7..TRBC2	TGTGCTACGGACGCGTGGGGAGCCCAGAAGCTGGTATTT;TGTGCTGGGGGCGGTGGAGGTAGCAACTATAAACTGACATTT_TGTGCCAGCAGCCCCGGGATCCAAGAGGGCTACGAGCAGTACTTC	CATDAWGAQKLVF;CAGGGGGSNYKLTF_CASSPGIQEGYEQYF	TRAV17.TRAJ54.TRAC;TRAV21.TRAJ53.TRAC_TGTGCTACGGACGCGTGGGGAGCCCAGAAGCTGGTATTT;TGTGCTGGGGGCGGTGGAGGTAGCAACTATAAACTGACATTT_TRBV5-4.TRBJ2-7..TRBC2_TGTGCCAGCAGCCCCGGGATCCAAGAGGGCTACGAGCAGTACTTC	T-AB
HC1_Ctrl_ACTGAACAGCTACCGC-1	HC1	Ctrl	TRAV24.TRAJ39.TRAC	CAFIHAGNMLTF	TGTGCCTTTATTCATGCAGGCAACATGCTCACCTTT	TRBV6-6.TRBJ2-7..TRBC2	CASSYSTLAGYEQYF	TGTGCCAGCAGTTACTCGACGCTAGCGGGGTACGAGCAGTACTTC	TRAV24.TRAJ39.TRAC_TRBV6-6.TRBJ2-7..TRBC2	TGTGCCTTTATTCATGCAGGCAACATGCTCACCTTT_TGTGCCAGCAGTTACTCGACGCTAGCGGGGTACGAGCAGTACTTC	CAFIHAGNMLTF_CASSYSTLAGYEQYF	TRAV24.TRAJ39.TRAC_TGTGCCTTTATTCATGCAGGCAACATGCTCACCTTT_TRBV6-6.TRBJ2-7..TRBC2_TGTGCCAGCAGTTACTCGACGCTAGCGGGGTACGAGCAGTACTTC	T-AB
HC1_Ctrl_ACTGAACAGGCACATG-1	HC1	Ctrl	TRAV21.TRAJ53.TRAC	CAVRDSGGSNYKLTF	TGTGCTGTGAGGGATAGTGGAGGTAGCAACTATAAACTGACATTT	TRBV10-3.TRBJ2-2.TRBD1.TRBC2	CAINPTGVGGELFF	TGTGCCATCAATCCGACAGGGGTCGGCGGGGAGCTGTTTTTT	TRAV21.TRAJ53.TRAC_TRBV10-3.TRBJ2-2.TRBD1.TRBC2	TGTGCTGTGAGGGATAGTGGAGGTAGCAACTATAAACTGACATTT_TGTGCCATCAATCCGACAGGGGTCGGCGGGGAGCTGTTTTTT	CAVRDSGGSNYKLTF_CAINPTGVGGELFF	TRAV21.TRAJ53.TRAC_TGTGCTGTGAGGGATAGTGGAGGTAGCAACTATAAACTGACATTT_TRBV10-3.TRBJ2-2.TRBD1.TRBC2_TGTGCCATCAATCCGACAGGGGTCGGCGGGGAGCTGTTTTTT	T-AB
HC1_Ctrl_ACTGAACAGGCTATCT-1	HC1	Ctrl	TRAV12-3.TRAJ54.TRAC	CAMRRGIQGAQKLVF	TGTGCAATGAGACGGGGAATTCAGGGAGCCCAGAAGCTGGTATTT	TRBV11-1.TRBJ2-5..TRBC2;TRBV11-1.TRBJ2-1..TRBC2	CASSLGGTTQETQYF;CASRHLGGSYNEQFF	TGTGCCAGCAGCTTAGGCGGGACTACCCAAGAGACCCAGTACTTC;TGTGCCAGCAGGCATTTAGGGGGCTCCTACAATGAGCAGTTCTTC	TRAV12-3.TRAJ54.TRAC_TRBV11-1.TRBJ2-5..TRBC2;TRBV11-1.TRBJ2-1..TRBC2	TGTGCAATGAGACGGGGAATTCAGGGAGCCCAGAAGCTGGTATTT_TGTGCCAGCAGCTTAGGCGGGACTACCCAAGAGACCCAGTACTTC;TGTGCCAGCAGGCATTTAGGGGGCTCCTACAATGAGCAGTTCTTC	CAMRRGIQGAQKLVF_CASSLGGTTQETQYF;CASRHLGGSYNEQFF	TRAV12-3.TRAJ54.TRAC_TGTGCAATGAGACGGGGAATTCAGGGAGCCCAGAAGCTGGTATTT_TRBV11-1.TRBJ2-5..TRBC2;TRBV11-1.TRBJ2-1..TRBC2_TGTGCCAGCAGCTTAGGCGGGACTACCCAAGAGACCCAGTACTTC;TGTGCCAGCAGGCATTTAGGGGGCTCCTACAATGAGCAGTTCTTC	T-AB
HC1_Ctrl_ACTGAACCACTATCTT-1	HC1	Ctrl	TRAV29DV5.TRAJ40.TRAC	CAASSGTYKYIF	TGTGCAGCAAGCTCAGGAACCTACAAATACATCTTT	TRBV6-5.TRBJ1-6..TRBC1	CASSWWTGYNSPLHF	TGTGCCAGCAGTTGGTGGACAGGGTATAATTCACCCCTCCACTTT	TRAV29DV5.TRAJ40.TRAC_TRBV6-5.TRBJ1-6..TRBC1	TGTGCAGCAAGCTCAGGAACCTACAAATACATCTTT_TGTGCCAGCAGTTGGTGGACAGGGTATAATTCACCCCTCCACTTT	CAASSGTYKYIF_CASSWWTGYNSPLHF	TRAV29DV5.TRAJ40.TRAC_TGTGCAGCAAGCTCAGGAACCTACAAATACATCTTT_TRBV6-5.TRBJ1-6..TRBC1_TGTGCCAGCAGTTGGTGGACAGGGTATAATTCACCCCTCCACTTT	T-AB
HC1_Ctrl_ACTGAACCAGCTTAAC-1	HC1	Ctrl				TRBV24-1.TRBJ2-4..TRBC2	CATEGEGLAKNIQYF	TGTGCCACCGAGGGTGAGGGGCTAGCCAAAAACATTCAGTACTTC	NA_TRBV24-1.TRBJ2-4..TRBC2	NA_TGTGCCACCGAGGGTGAGGGGCTAGCCAAAAACATTCAGTACTTC	NA_CATEGEGLAKNIQYF	NA_NA_TRBV24-1.TRBJ2-4..TRBC2_TGTGCCACCGAGGGTGAGGGGCTAGCCAAAAACATTCAGTACTTC	T-AB
HC1_Ctrl_ACTGAACCAGCTTCGG-1	HC1	Ctrl	TRAV23DV6.TRAJ13.TRAC	CAASKGGYQKVTF	TGTGCAGCAAGCAAAGGGGGTTACCAGAAAGTTACCTTT	TRBV20-1.TRBJ2-7.TRBD1.TRBC2	CSASQGAYEQYF	TGCAGTGCTTCACAGGGGGCCTACGAGCAGTACTTC	TRAV23DV6.TRAJ13.TRAC_TRBV20-1.TRBJ2-7.TRBD1.TRBC2	TGTGCAGCAAGCAAAGGGGGTTACCAGAAAGTTACCTTT_TGCAGTGCTTCACAGGGGGCCTACGAGCAGTACTTC	CAASKGGYQKVTF_CSASQGAYEQYF	TRAV23DV6.TRAJ13.TRAC_TGTGCAGCAAGCAAAGGGGGTTACCAGAAAGTTACCTTT_TRBV20-1.TRBJ2-7.TRBD1.TRBC2_TGCAGTGCTTCACAGGGGGCCTACGAGCAGTACTTC	T-AB
HC1_Ctrl_ACTGAACCATCGGACC-1	HC1	Ctrl				TRBV12-3.TRBJ1-6..TRBC1	CASTPGRDNSPLHF	TGTGCCAGCACCCCGGGACGAGACAATTCACCCCTCCACTTT	NA_TRBV12-3.TRBJ1-6..TRBC1	NA_TGTGCCAGCACCCCGGGACGAGACAATTCACCCCTCCACTTT	NA_CASTPGRDNSPLHF	NA_NA_TRBV12-3.TRBJ1-6..TRBC1_TGTGCCAGCACCCCGGGACGAGACAATTCACCCCTCCACTTT	T-AB
HC1_Ctrl_ACTGAACGTCTGCAAT-1	HC1	Ctrl	TRAV14DV4.TRAJ37.TRAC	CARSRNTGKLIF	TGTGCAAGGTCACGCAACACAGGCAAACTAATCTTT				TRAV14DV4.TRAJ37.TRAC_NA	TGTGCAAGGTCACGCAACACAGGCAAACTAATCTTT_NA	CARSRNTGKLIF_NA	TRAV14DV4.TRAJ37.TRAC_TGTGCAAGGTCACGCAACACAGGCAAACTAATCTTT_NA_NA	T-AB
HC1_Ctrl_ACTGAACGTGCAACTT-1	HC1	Ctrl	TRAV12-1.TRAJ42.TRAC	CVVNREGGGSQGNLIF	TGTGTGGTGAACCGGGAGGGTGGAGGAAGCCAAGGAAATCTCATCTTT	TRBV3-1.TRBJ1-6..TRBC1	CASSQGQAYSPLHF	TGTGCCAGCAGCCAAGGTCAGGCCTATTCACCCCTCCACTTT	TRAV12-1.TRAJ42.TRAC_TRBV3-1.TRBJ1-6..TRBC1	TGTGTGGTGAACCGGGAGGGTGGAGGAAGCCAAGGAAATCTCATCTTT_TGTGCCAGCAGCCAAGGTCAGGCCTATTCACCCCTCCACTTT	CVVNREGGGSQGNLIF_CASSQGQAYSPLHF	TRAV12-1.TRAJ42.TRAC_TGTGTGGTGAACCGGGAGGGTGGAGGAAGCCAAGGAAATCTCATCTTT_TRBV3-1.TRBJ1-6..TRBC1_TGTGCCAGCAGCCAAGGTCAGGCCTATTCACCCCTCCACTTT	T-AB
HC1_Ctrl_ACTGAACGTTGTGGAG-1	HC1	Ctrl	TRAV29DV5.TRAJ47.TRAC	CAALEYGNKLVF	TGTGCAGCCCTAGAATATGGAAACAAGCTGGTCTTT	TRBV24-1.TRBJ2-6.TRBD1.TRBC2	CATSDFKPGQGTGANVLTF	TGTGCCACCAGTGACTTTAAACCGGGACAGGGGACTGGGGCCAACGTCCTGACTTTC	TRAV29DV5.TRAJ47.TRAC_TRBV24-1.TRBJ2-6.TRBD1.TRBC2	TGTGCAGCCCTAGAATATGGAAACAAGCTGGTCTTT_TGTGCCACCAGTGACTTTAAACCGGGACAGGGGACTGGGGCCAACGTCCTGACTTTC	CAALEYGNKLVF_CATSDFKPGQGTGANVLTF	TRAV29DV5.TRAJ47.TRAC_TGTGCAGCCCTAGAATATGGAAACAAGCTGGTCTTT_TRBV24-1.TRBJ2-6.TRBD1.TRBC2_TGTGCCACCAGTGACTTTAAACCGGGACAGGGGACTGGGGCCAACGTCCTGACTTTC	T-AB
HC1_Ctrl_ACTGAACTCAACACCA-1	HC1	Ctrl	TRAV9-2.TRAJ58.TRAC	CALGQETSGSRLTF	TGTGCTCTGGGGCAAGAAACCAGTGGCTCTAGGTTGACCTTT	TRBV27.TRBJ2-7..TRBC2	CASSLAGGSSYEQYF	TGTGCCAGCAGTTTGGCGGGAGGGAGCTCCTACGAGCAGTACTTC	TRAV9-2.TRAJ58.TRAC_TRBV27.TRBJ2-7..TRBC2	TGTGCTCTGGGGCAAGAAACCAGTGGCTCTAGGTTGACCTTT_TGTGCCAGCAGTTTGGCGGGAGGGAGCTCCTACGAGCAGTACTTC	CALGQETSGSRLTF_CASSLAGGSSYEQYF	TRAV9-2.TRAJ58.TRAC_TGTGCTCTGGGGCAAGAAACCAGTGGCTCTAGGTTGACCTTT_TRBV27.TRBJ2-7..TRBC2_TGTGCCAGCAGTTTGGCGGGAGGGAGCTCCTACGAGCAGTACTTC	T-AB
HC1_Ctrl_ACTGAACTCAGCTCGG-1	HC1	Ctrl	TRAV1-2.TRAJ29.TRAC	CAVPNSGNTPLVF	TGTGCTGTGCCGAATTCAGGAAACACACCTCTTGTCTTT	TRBV19.TRBJ1-1..TRBC1	CASSPSGLNTEAFF	TGTGCCAGTAGCCCTTCGGGACTGAACACTGAAGCTTTCTTT	TRAV1-2.TRAJ29.TRAC_TRBV19.TRBJ1-1..TRBC1	TGTGCTGTGCCGAATTCAGGAAACACACCTCTTGTCTTT_TGTGCCAGTAGCCCTTCGGGACTGAACACTGAAGCTTTCTTT	CAVPNSGNTPLVF_CASSPSGLNTEAFF	TRAV1-2.TRAJ29.TRAC_TGTGCTGTGCCGAATTCAGGAAACACACCTCTTGTCTTT_TRBV19.TRBJ1-1..TRBC1_TGTGCCAGTAGCCCTTCGGGACTGAACACTGAAGCTTTCTTT	T-AB
HC1_Ctrl_ACTGAACTCATAAAGG-1	HC1	Ctrl				TRBV30.TRBJ1-1..TRBC1	CAWSVTANTEAFF	TGTGCCTGGAGTGTAACAGCGAACACTGAAGCTTTCTTT	NA_TRBV30.TRBJ1-1..TRBC1	NA_TGTGCCTGGAGTGTAACAGCGAACACTGAAGCTTTCTTT	NA_CAWSVTANTEAFF	NA_NA_TRBV30.TRBJ1-1..TRBC1_TGTGCCTGGAGTGTAACAGCGAACACTGAAGCTTTCTTT	T-AB
HC1_Ctrl_ACTGAACTCCTTGGTC-1	HC1	Ctrl	TRAV17.TRAJ52.TRAC	CALWSGGTSYGKLTF	TGTGCCCTATGGAGTGGTGGTACTAGCTATGGAAAGCTGACATTT	TRBV7-3.TRBJ2-3..TRBC2;TRBV7-2.TRBJ2-3..TRBC2	CASSLRGGSTDTQYF;CASSLRGGSTDTQYF	TGTGCCAGCAGCTTAAGGGGCGGGAGCACAGATACGCAGTATTTT;TGTGCCAGCAGCTTAAGGGGCGGGAGCACAGATACGCAGTATTTT	TRAV17.TRAJ52.TRAC_TRBV7-3.TRBJ2-3..TRBC2;TRBV7-2.TRBJ2-3..TRBC2	TGTGCCCTATGGAGTGGTGGTACTAGCTATGGAAAGCTGACATTT_TGTGCCAGCAGCTTAAGGGGCGGGAGCACAGATACGCAGTATTTT;TGTGCCAGCAGCTTAAGGGGCGGGAGCACAGATACGCAGTATTTT	CALWSGGTSYGKLTF_CASSLRGGSTDTQYF;CASSLRGGSTDTQYF	TRAV17.TRAJ52.TRAC_TGTGCCCTATGGAGTGGTGGTACTAGCTATGGAAAGCTGACATTT_TRBV7-3.TRBJ2-3..TRBC2;TRBV7-2.TRBJ2-3..TRBC2_TGTGCCAGCAGCTTAAGGGGCGGGAGCACAGATACGCAGTATTTT;TGTGCCAGCAGCTTAAGGGGCGGGAGCACAGATACGCAGTATTTT	T-AB
HC1_Ctrl_ACTGAACTCGAATGCT-1	HC1	Ctrl	TRAV5.TRAJ29.TRAC	CAEAGTHSGNTPLVF	TGTGCAGAGGCCGGGACCCATTCAGGAAACACACCTCTTGTCTTT	TRBV6-2.TRBJ1-4..TRBC1	CASRRTEVNEKLFF	TGTGCCAGCAGACGGACAGAAGTTAATGAAAAACTGTTTTTT	TRAV5.TRAJ29.TRAC_TRBV6-2.TRBJ1-4..TRBC1	TGTGCAGAGGCCGGGACCCATTCAGGAAACACACCTCTTGTCTTT_TGTGCCAGCAGACGGACAGAAGTTAATGAAAAACTGTTTTTT	CAEAGTHSGNTPLVF_CASRRTEVNEKLFF	TRAV5.TRAJ29.TRAC_TGTGCAGAGGCCGGGACCCATTCAGGAAACACACCTCTTGTCTTT_TRBV6-2.TRBJ1-4..TRBC1_TGTGCCAGCAGACGGACAGAAGTTAATGAAAAACTGTTTTTT	T-AB
HC1_Ctrl_ACTGAACTCTAGCACA-1	HC1	Ctrl	TRAV39.TRAJ39.TRAC	CAVAYDAGNMLTF	TGTGCCGTGGCGTACGATGCAGGCAACATGCTCACCTTT	TRBV3-1.TRBJ2-1..TRBC2	CASSQGLAGSYNEQFF	TGTGCCAGCAGCCAAGGGCTAGCGGGCTCCTACAATGAGCAGTTCTTC	TRAV39.TRAJ39.TRAC_TRBV3-1.TRBJ2-1..TRBC2	TGTGCCGTGGCGTACGATGCAGGCAACATGCTCACCTTT_TGTGCCAGCAGCCAAGGGCTAGCGGGCTCCTACAATGAGCAGTTCTTC	CAVAYDAGNMLTF_CASSQGLAGSYNEQFF	TRAV39.TRAJ39.TRAC_TGTGCCGTGGCGTACGATGCAGGCAACATGCTCACCTTT_TRBV3-1.TRBJ2-1..TRBC2_TGTGCCAGCAGCCAAGGGCTAGCGGGCTCCTACAATGAGCAGTTCTTC	T-AB
HC1_Ctrl_ACTGAACTCTCGCATC-1	HC1	Ctrl	TRAV12-2.TRAJ13.TRAC	CAVNRASGGYQKVTF	TGTGCCGTGAACCGGGCCTCTGGGGGTTACCAGAAAGTTACCTTT	TRBV5-1.TRBJ2-1..TRBC2	CASSPGPPSGGLYNEQFF	TGCGCCAGCAGCCCAGGCCCCCCTAGCGGGGGACTCTACAATGAGCAGTTCTTC	TRAV12-2.TRAJ13.TRAC_TRBV5-1.TRBJ2-1..TRBC2	TGTGCCGTGAACCGGGCCTCTGGGGGTTACCAGAAAGTTACCTTT_TGCGCCAGCAGCCCAGGCCCCCCTAGCGGGGGACTCTACAATGAGCAGTTCTTC	CAVNRASGGYQKVTF_CASSPGPPSGGLYNEQFF	TRAV12-2.TRAJ13.TRAC_TGTGCCGTGAACCGGGCCTCTGGGGGTTACCAGAAAGTTACCTTT_TRBV5-1.TRBJ2-1..TRBC2_TGCGCCAGCAGCCCAGGCCCCCCTAGCGGGGGACTCTACAATGAGCAGTTCTTC	T-AB
HC1_Ctrl_ACTGAGTAGCCCAGCT-1	HC1	Ctrl	TRAV8-3.TRAJ42.TRAC	CAVDTYGGSQGNLIF	TGTGCTGTGGATACTTATGGAGGAAGCCAAGGAAATCTCATCTTT	TRBV20-1.TRBJ2-5..TRBC2	CSARTTQETQYF	TGCAGTGCTCGGACTACCCAAGAGACCCAGTACTTC	TRAV8-3.TRAJ42.TRAC_TRBV20-1.TRBJ2-5..TRBC2	TGTGCTGTGGATACTTATGGAGGAAGCCAAGGAAATCTCATCTTT_TGCAGTGCTCGGACTACCCAAGAGACCCAGTACTTC	CAVDTYGGSQGNLIF_CSARTTQETQYF	TRAV8-3.TRAJ42.TRAC_TGTGCTGTGGATACTTATGGAGGAAGCCAAGGAAATCTCATCTTT_TRBV20-1.TRBJ2-5..TRBC2_TGCAGTGCTCGGACTACCCAAGAGACCCAGTACTTC	T-AB
HC1_Ctrl_ACTGAGTAGGAATCGC-1	HC1	Ctrl				TRBV11-1.TRBJ2-5..TRBC2	CASSLGGTTQETQYF	TGTGCCAGCAGCTTAGGCGGGACTACCCAAGAGACCCAGTACTTC	NA_TRBV11-1.TRBJ2-5..TRBC2	NA_TGTGCCAGCAGCTTAGGCGGGACTACCCAAGAGACCCAGTACTTC	NA_CASSLGGTTQETQYF	NA_NA_TRBV11-1.TRBJ2-5..TRBC2_TGTGCCAGCAGCTTAGGCGGGACTACCCAAGAGACCCAGTACTTC	T-AB
HC1_Ctrl_ACTGAGTCACCCAGTG-1	HC1	Ctrl	TRAV17.TRAJ29.TRAC;TRAV16.TRAJ40.TRAC	CATMGNTPLVF;CAPPTSGTYKYIF	TGTGCTACGATGGGAAACACACCTCTTGTCTTT;TGTGCTCCCCCTACCTCAGGAACCTACAAATACATCTTT	TRBV12-3.TRBJ1-6..TRBC1	CASSFSAGVDSPLHF	TGTGCCAGCAGTTTTTCGGCAGGGGTAGATTCACCCCTCCACTTT	TRAV17.TRAJ29.TRAC;TRAV16.TRAJ40.TRAC_TRBV12-3.TRBJ1-6..TRBC1	TGTGCTACGATGGGAAACACACCTCTTGTCTTT;TGTGCTCCCCCTACCTCAGGAACCTACAAATACATCTTT_TGTGCCAGCAGTTTTTCGGCAGGGGTAGATTCACCCCTCCACTTT	CATMGNTPLVF;CAPPTSGTYKYIF_CASSFSAGVDSPLHF	TRAV17.TRAJ29.TRAC;TRAV16.TRAJ40.TRAC_TGTGCTACGATGGGAAACACACCTCTTGTCTTT;TGTGCTCCCCCTACCTCAGGAACCTACAAATACATCTTT_TRBV12-3.TRBJ1-6..TRBC1_TGTGCCAGCAGTTTTTCGGCAGGGGTAGATTCACCCCTCCACTTT	T-AB
HC1_Ctrl_ACTGAGTCAGGAATGC-1	HC1	Ctrl	TRAV25.TRAJ53.TRAC	CAPNSGGSNYKLTF	TGTGCCCCGAATAGTGGAGGTAGCAACTATAAACTGACATTT	TRBV5-1.TRBJ1-2..TRBC1	CASSWDTYGYTF	TGCGCCAGCAGCTGGGACACCTATGGCTACACCTTC	TRAV25.TRAJ53.TRAC_TRBV5-1.TRBJ1-2..TRBC1	TGTGCCCCGAATAGTGGAGGTAGCAACTATAAACTGACATTT_TGCGCCAGCAGCTGGGACACCTATGGCTACACCTTC	CAPNSGGSNYKLTF_CASSWDTYGYTF	TRAV25.TRAJ53.TRAC_TGTGCCCCGAATAGTGGAGGTAGCAACTATAAACTGACATTT_TRBV5-1.TRBJ1-2..TRBC1_TGCGCCAGCAGCTGGGACACCTATGGCTACACCTTC	T-AB
HC1_Ctrl_ACTGAGTCATTACGAC-1	HC1	Ctrl				TRBV5-1.TRBJ2-5..TRBC2	CASSLPDSQETQYF	TGCGCCAGCAGCTTACCGGACAGTCAAGAGACCCAGTACTTC	NA_TRBV5-1.TRBJ2-5..TRBC2	NA_TGCGCCAGCAGCTTACCGGACAGTCAAGAGACCCAGTACTTC	NA_CASSLPDSQETQYF	NA_NA_TRBV5-1.TRBJ2-5..TRBC2_TGCGCCAGCAGCTTACCGGACAGTCAAGAGACCCAGTACTTC	T-AB
HC1_Ctrl_ACTGAGTCATTATCTC-1	HC1	Ctrl				TRBV19.TRBJ1-3..TRBC1	CASSIDRAGNTIYF	TGTGCCAGTAGTATCGACAGGGCTGGAAACACCATATATTTT	NA_TRBV19.TRBJ1-3..TRBC1	NA_TGTGCCAGTAGTATCGACAGGGCTGGAAACACCATATATTTT	NA_CASSIDRAGNTIYF	NA_NA_TRBV19.TRBJ1-3..TRBC1_TGTGCCAGTAGTATCGACAGGGCTGGAAACACCATATATTTT	T-AB
HC1_Ctrl_ACTGAGTGTGATGTGG-1	HC1	Ctrl	TRAV21.TRAJ56.TRAC	CAVNTGANSKLTF	TGTGCTGTGAATACTGGAGCCAATAGTAAGCTGACATTT	TRBV19.TRBJ2-1..TRBC2	CASRIAGANGNEQFF	TGTGCCAGTAGAATTGCCGGGGCAAATGGGAATGAGCAGTTCTTC	TRAV21.TRAJ56.TRAC_TRBV19.TRBJ2-1..TRBC2	TGTGCTGTGAATACTGGAGCCAATAGTAAGCTGACATTT_TGTGCCAGTAGAATTGCCGGGGCAAATGGGAATGAGCAGTTCTTC	CAVNTGANSKLTF_CASRIAGANGNEQFF	TRAV21.TRAJ56.TRAC_TGTGCTGTGAATACTGGAGCCAATAGTAAGCTGACATTT_TRBV19.TRBJ2-1..TRBC2_TGTGCCAGTAGAATTGCCGGGGCAAATGGGAATGAGCAGTTCTTC	T-AB
HC1_Ctrl_ACTGAGTGTTCCCTTG-1	HC1	Ctrl	TRAV20.TRAJ42.TRAC	CAVQANGGSQGNLIF	TGTGCTGTGCAGGCCAATGGAGGAAGCCAAGGAAATCTCATCTTT	TRBV7-9.TRBJ1-1..TRBC1	CASRGTEAFF	TGTGCCAGTAGAGGCACTGAAGCTTTCTTT	TRAV20.TRAJ42.TRAC_TRBV7-9.TRBJ1-1..TRBC1	TGTGCTGTGCAGGCCAATGGAGGAAGCCAAGGAAATCTCATCTTT_TGTGCCAGTAGAGGCACTGAAGCTTTCTTT	CAVQANGGSQGNLIF_CASRGTEAFF	TRAV20.TRAJ42.TRAC_TGTGCTGTGCAGGCCAATGGAGGAAGCCAAGGAAATCTCATCTTT_TRBV7-9.TRBJ1-1..TRBC1_TGTGCCAGTAGAGGCACTGAAGCTTTCTTT	T-AB
HC1_Ctrl_ACTGAGTGTTCCGTCT-1	HC1	Ctrl	TRAV8-6.TRAJ22.TRAC	CAGISSGSARQLTF	TGTGCTGGCATTTCTTCTGGTTCTGCAAGGCAACTGACCTTT	TRBV20-1.TRBJ2-1..TRBC2;TRBV4-2.TRBJ2-3..TRBC2	CSASLAGSAHEQFF;CASSQRDSYTDTQYF	TGCAGTGCTAGCCTAGCGGGCTCGGCCCATGAGCAGTTCTTC;TGTGCCAGCAGCCAACGAGACAGCTACACAGATACGCAGTATTTT	TRAV8-6.TRAJ22.TRAC_TRBV20-1.TRBJ2-1..TRBC2;TRBV4-2.TRBJ2-3..TRBC2	TGTGCTGGCATTTCTTCTGGTTCTGCAAGGCAACTGACCTTT_TGCAGTGCTAGCCTAGCGGGCTCGGCCCATGAGCAGTTCTTC;TGTGCCAGCAGCCAACGAGACAGCTACACAGATACGCAGTATTTT	CAGISSGSARQLTF_CSASLAGSAHEQFF;CASSQRDSYTDTQYF	TRAV8-6.TRAJ22.TRAC_TGTGCTGGCATTTCTTCTGGTTCTGCAAGGCAACTGACCTTT_TRBV20-1.TRBJ2-1..TRBC2;TRBV4-2.TRBJ2-3..TRBC2_TGCAGTGCTAGCCTAGCGGGCTCGGCCCATGAGCAGTTCTTC;TGTGCCAGCAGCCAACGAGACAGCTACACAGATACGCAGTATTTT	T-AB
HC1_Ctrl_ACTGAGTTCAGCATGT-1	HC1	Ctrl	TRAV17.TRAJ40.TRAC	CATDFTSGTYKYIF	TGTGCTACGGACTTTACCTCAGGAACCTACAAATACATCTTT	TRBV7-8.TRBJ2-7..TRBC2	CASSPSGQGEEQYF	TGTGCCAGCAGCCCATCGGGACAAGGAGAGGAGCAGTACTTC	TRAV17.TRAJ40.TRAC_TRBV7-8.TRBJ2-7..TRBC2	TGTGCTACGGACTTTACCTCAGGAACCTACAAATACATCTTT_TGTGCCAGCAGCCCATCGGGACAAGGAGAGGAGCAGTACTTC	CATDFTSGTYKYIF_CASSPSGQGEEQYF	TRAV17.TRAJ40.TRAC_TGTGCTACGGACTTTACCTCAGGAACCTACAAATACATCTTT_TRBV7-8.TRBJ2-7..TRBC2_TGTGCCAGCAGCCCATCGGGACAAGGAGAGGAGCAGTACTTC	T-AB
HC1_Ctrl_ACTGAGTTCAGTCAGT-1	HC1	Ctrl	TRAV12-2.TRAJ34.TRAC	CAADNTDKLIF	TGTGCCGCCGATAACACCGACAAGCTCATCTTT	TRBV10-3.TRBJ2-5.TRBD1.TRBC2	CAISDATGQGGWETQYF	TGTGCCATCAGTGATGCCACTGGACAGGGAGGTTGGGAGACCCAGTACTTC	TRAV12-2.TRAJ34.TRAC_TRBV10-3.TRBJ2-5.TRBD1.TRBC2	TGTGCCGCCGATAACACCGACAAGCTCATCTTT_TGTGCCATCAGTGATGCCACTGGACAGGGAGGTTGGGAGACCCAGTACTTC	CAADNTDKLIF_CAISDATGQGGWETQYF	TRAV12-2.TRAJ34.TRAC_TGTGCCGCCGATAACACCGACAAGCTCATCTTT_TRBV10-3.TRBJ2-5.TRBD1.TRBC2_TGTGCCATCAGTGATGCCACTGGACAGGGAGGTTGGGAGACCCAGTACTTC	T-AB
HC1_Ctrl_ACTGAGTTCATCATTC-1	HC1	Ctrl	TRAV12-2.TRAJ15.TRAC	CAVDQAGTALIF	TGTGCCGTGGACCAGGCAGGAACTGCTCTGATCTTT				TRAV12-2.TRAJ15.TRAC_NA	TGTGCCGTGGACCAGGCAGGAACTGCTCTGATCTTT_NA	CAVDQAGTALIF_NA	TRAV12-2.TRAJ15.TRAC_TGTGCCGTGGACCAGGCAGGAACTGCTCTGATCTTT_NA_NA	T-AB
HC1_Ctrl_ACTGAGTTCGCTTAGA-1	HC1	Ctrl	TRAV2.TRAJ37.TRAC	CAVEDQTGNTGKLIF	TGTGCTGTGGAGGATCAGACGGGCAACACAGGCAAACTAATCTTT	TRBV28.TRBJ1-2..TRBC1	CASSLVPSYGYTF	TGTGCCAGCAGTTTAGTCCCCAGTTATGGCTACACCTTC	TRAV2.TRAJ37.TRAC_TRBV28.TRBJ1-2..TRBC1	TGTGCTGTGGAGGATCAGACGGGCAACACAGGCAAACTAATCTTT_TGTGCCAGCAGTTTAGTCCCCAGTTATGGCTACACCTTC	CAVEDQTGNTGKLIF_CASSLVPSYGYTF	TRAV2.TRAJ37.TRAC_TGTGCTGTGGAGGATCAGACGGGCAACACAGGCAAACTAATCTTT_TRBV28.TRBJ1-2..TRBC1_TGTGCCAGCAGTTTAGTCCCCAGTTATGGCTACACCTTC	T-AB
HC1_Ctrl_ACTGATGAGACAAGCC-1	HC1	Ctrl				TRBV19.TRBJ2-5..TRBC2	CASSAPFQQETQYF	TGTGCCAGTAGTGCGCCTTTTCAGCAAGAGACCCAGTACTTC	NA_TRBV19.TRBJ2-5..TRBC2	NA_TGTGCCAGTAGTGCGCCTTTTCAGCAAGAGACCCAGTACTTC	NA_CASSAPFQQETQYF	NA_NA_TRBV19.TRBJ2-5..TRBC2_TGTGCCAGTAGTGCGCCTTTTCAGCAAGAGACCCAGTACTTC	T-AB
HC1_Ctrl_ACTGATGAGGACAGAA-1	HC1	Ctrl	TRAV19.TRAJ45.TRAC	CALSEGFSGGGADGLTF	TGTGCTCTGAGTGAGGGATTTTCAGGAGGAGGTGCTGACGGACTCACCTTT	TRBV27.TRBJ1-5..TRBC1	CASSPYSNQPQHF	TGTGCCAGCAGTCCCTATAGCAATCAGCCCCAGCATTTT	TRAV19.TRAJ45.TRAC_TRBV27.TRBJ1-5..TRBC1	TGTGCTCTGAGTGAGGGATTTTCAGGAGGAGGTGCTGACGGACTCACCTTT_TGTGCCAGCAGTCCCTATAGCAATCAGCCCCAGCATTTT	CALSEGFSGGGADGLTF_CASSPYSNQPQHF	TRAV19.TRAJ45.TRAC_TGTGCTCTGAGTGAGGGATTTTCAGGAGGAGGTGCTGACGGACTCACCTTT_TRBV27.TRBJ1-5..TRBC1_TGTGCCAGCAGTCCCTATAGCAATCAGCCCCAGCATTTT	T-AB
HC1_Ctrl_ACTGATGAGGGTGTTG-1	HC1	Ctrl				TRBV20-1.TRBJ1-6..TRBC1	CSARKETGNNSPLHF	TGCAGTGCTAGAAAGGAGACAGGGAATAATTCACCCCTCCACTTT	NA_TRBV20-1.TRBJ1-6..TRBC1	NA_TGCAGTGCTAGAAAGGAGACAGGGAATAATTCACCCCTCCACTTT	NA_CSARKETGNNSPLHF	NA_NA_TRBV20-1.TRBJ1-6..TRBC1_TGCAGTGCTAGAAAGGAGACAGGGAATAATTCACCCCTCCACTTT	T-AB
HC1_Ctrl_ACTGATGCAGGGCATA-1	HC1	Ctrl	TRAV29DV5.TRAJ40.TRAC	CAASSGTYKYIF	TGTGCAGCAAGCTCAGGAACCTACAAATACATCTTT				TRAV29DV5.TRAJ40.TRAC_NA	TGTGCAGCAAGCTCAGGAACCTACAAATACATCTTT_NA	CAASSGTYKYIF_NA	TRAV29DV5.TRAJ40.TRAC_TGTGCAGCAAGCTCAGGAACCTACAAATACATCTTT_NA_NA	T-AB
HC1_Ctrl_ACTGATGCATTAGGCT-1	HC1	Ctrl	TRAV8-4.TRAJ34.TRAC	CSIRRSDTDKLIF	TGTTCCATTCGCCGCAGCGACACCGACAAGCTCATCTTT	TRBV12-4.TRBJ2-3..TRBC2	CASSRQGFGTDTQYF	TGTGCCAGCAGTCGACAGGGGTTTGGCACAGATACGCAGTATTTT	TRAV8-4.TRAJ34.TRAC_TRBV12-4.TRBJ2-3..TRBC2	TGTTCCATTCGCCGCAGCGACACCGACAAGCTCATCTTT_TGTGCCAGCAGTCGACAGGGGTTTGGCACAGATACGCAGTATTTT	CSIRRSDTDKLIF_CASSRQGFGTDTQYF	TRAV8-4.TRAJ34.TRAC_TGTTCCATTCGCCGCAGCGACACCGACAAGCTCATCTTT_TRBV12-4.TRBJ2-3..TRBC2_TGTGCCAGCAGTCGACAGGGGTTTGGCACAGATACGCAGTATTTT	T-AB
[truncated: 6,839 more rows]

## Sheet: HC2_Ctrl
Supplementary Table 5. single-cell BCR sequencing data
[truncated: 10,989 more rows]

[truncated: 13 more sheets: HC3_Ctrl, HC4_Ctrl, HC5_Ctrl, P1a_PA, P1b_PB, P2a_PA, P2b_PB, P3a_PA, P3b_PB, P4a_PA, P4b_PB, P5a_PA, P5b_PB]
