# Supplementary material for: Single-cell transcriptomics reveals cell type–specific immune regulation associated with anti-NMDA receptor encephalitis in humans
Source: Front Immunol. 2022 Dec 2;13:1075675. doi: 10.3389/fimmu.2022.1075675 (PMC9762154; doi:10.3389/fimmu.2022.1075675)
Supplement: Supplementary file 5 [file Table_6.xlsx]

## Sheet: HC1_Ctrl
Supplementary Table 6. single-cell TCR sequencing data
barcode	sample	ID	IGH	cdr3_aa1	cdr3_nt1	IGLC	cdr3_aa2	cdr3_nt2	CTgene	CTnt	CTaa	CTstrict	cellType
HC1_Ctrl_CGCCAAGGTACTTAGC-1	HC1	Ctrl	IGHV3-23.IGHJ3..IGHA2	CARENYFGSGSLGAYDMW	TGTGCGAGAGAGAATTATTTTGGTTCGGGGAGTCTTGGGGCTTATGATATGTGG	IGLV2-14.IGLJ7.IGLC1	CNSYRNTNAHVF	TGCAACTCATATAGAAACACCAACGCTCACGTCTTC	IGHV3-23.IGHJ3..IGHA2_IGLV2-14.IGLJ7.IGLC1	TGTGCGAGAGAGAATTATTTTGGTTCGGGGAGTCTTGGGGCTTATGATATGTGG_TGCAACTCATATAGAAACACCAACGCTCACGTCTTC	CARENYFGSGSLGAYDMW_CNSYRNTNAHVF	IGH.256_IGHV3-23_IGLC.5_IGLV2-14	B
HC1_Ctrl_ACACCGGTCGATCCCT-1	HC1	Ctrl	IGHV1-46.IGHJ5..IGHG2	CAREGASLKFFDTW	TGTGCGAGAGAAGGTGCCTCCCTTAAATTCTTCGACACTTGG	IGLV2-14.IGLJ7.IGLC1	CNSYTSTSTAYVF	TGCAACTCTTATACAAGCACCAGCACCGCTTATGTCTTC	IGHV1-46.IGHJ5..IGHG2_IGLV2-14.IGLJ7.IGLC1	TGTGCGAGAGAAGGTGCCTCCCTTAAATTCTTCGACACTTGG_TGCAACTCTTATACAAGCACCAGCACCGCTTATGTCTTC	CAREGASLKFFDTW_CNSYTSTSTAYVF	IGH.34_IGHV1-46_IGLC:LD.2_IGLV2-14	B
HC1_Ctrl_GACTACAGTACGCTGC-1	HC1	Ctrl	IGHV3-23.IGHJ4..IGHM	CAPLRFYDGNYW	TGTGCGCCCCTCCGGTTCTACGATGGTAATTACTGG	IGKV2-24.IGKJ5.IGKC	CTQATQFPFTF	TGCACGCAAGCTACACAATTTCCCTTCACCTTC	IGHV3-23.IGHJ4..IGHM_IGKV2-24.IGKJ5.IGKC	TGTGCGCCCCTCCGGTTCTACGATGGTAATTACTGG_TGCACGCAAGCTACACAATTTCCCTTCACCTTC	CAPLRFYDGNYW_CTQATQFPFTF	IGH.360_IGHV3-23_IGLC:LD.1_IGKV2-24	B
HC1_Ctrl_AGGTCATAGTGGAGTC-1	HC1	Ctrl	IGHV1-18.IGHJ4..IGHM	CARDRESIDYW	TGTGCGAGAGATCGGGAGTCTATCGACTACTGG	IGKV2-24.IGKJ4.IGKC	CTQATQFPLTF	TGCACGCAAGCTACACAATTTCCGCTCACTTTC	IGHV1-18.IGHJ4..IGHM_IGKV2-24.IGKJ4.IGKC	TGTGCGAGAGATCGGGAGTCTATCGACTACTGG_TGCACGCAAGCTACACAATTTCCGCTCACTTTC	CARDRESIDYW_CTQATQFPLTF	IGH.104_IGHV1-18_IGLC:LD.1_IGKV2-24	B
HC1_Ctrl_CGATGTAAGTGTACGG-1	HC1	Ctrl	IGHV5-51.IGHJ4..IGHG1	CARRGRPSIATAGYYFDYW	TGCGCGAGACGAGGAAGGCCGAGTATAGCAACAGCTGGGTACTACTTTGACTACTGG	IGLV2-14.IGLJ7.IGLC1	CSSKRSSNIYVF	TGCAGCTCAAAAAGAAGCAGCAACATTTATGTCTTC	IGHV5-51.IGHJ4..IGHG1_IGLV2-14.IGLJ7.IGLC1	TGCGCGAGACGAGGAAGGCCGAGTATAGCAACAGCTGGGTACTACTTTGACTACTGG_TGCAGCTCAAAAAGAAGCAGCAACATTTATGTCTTC	CARRGRPSIATAGYYFDYW_CSSKRSSNIYVF	IGH.255_IGHV5-51_IGLC:LD.2_IGLV2-14	B
HC1_Ctrl_CCGTTCAAGCGACGTA-1	HC1	Ctrl	IGHV3-23.IGHJ4..IGHG1	CAKGLYFDWVGPSPGFDYW	TGTGCGAAAGGCCTCTATTTTGACTGGGTGGGCCCCTCTCCAGGTTTTGACTACTGG	IGLV2-14.IGLJ7.IGLC1	CSSNTSSSTLYVF	TGCAGCTCAAATACAAGCAGCAGCACCCTTTACGTCTTC	IGHV3-23.IGHJ4..IGHG1_IGLV2-14.IGLJ7.IGLC1	TGTGCGAAAGGCCTCTATTTTGACTGGGTGGGCCCCTCTCCAGGTTTTGACTACTGG_TGCAGCTCAAATACAAGCAGCAGCACCCTTTACGTCTTC	CAKGLYFDWVGPSPGFDYW_CSSNTSSSTLYVF	IGH.226_IGHV3-23_IGLC:LD.2_IGLV2-14	B
HC1_Ctrl_GCGGGTTCACGGATAG-1	HC1	Ctrl	IGHV2-70.IGHJ4..IGHG2	CALGPRGFSFDYW	TGTGCACTGGGTCCTAGAGGATTCTCCTTTGACTACTGG	IGLV2-14.IGLJ7.IGLC1	CSSNTRTTTPYVF	TGCAGCTCAAATACACGCACCACCACTCCTTATGTCTTC	IGHV2-70.IGHJ4..IGHG2_IGLV2-14.IGLJ7.IGLC1	TGTGCACTGGGTCCTAGAGGATTCTCCTTTGACTACTGG_TGCAGCTCAAATACACGCACCACCACTCCTTATGTCTTC	CALGPRGFSFDYW_CSSNTRTTTPYVF	IGH.416_IGHV2-70_IGLC:LD.2_IGLV2-14	B
HC1_Ctrl_CCTACCACAATGTAAG-1	HC1	Ctrl				IGLV2-14.IGLJ7.IGLC2	CSSYTTSSPLVF	TGCAGCTCATATACAACTAGCAGCCCCTTGGTTTTC	NA_IGLV2-14.IGLJ7.IGLC2	NA_TGCAGCTCATATACAACTAGCAGCCCCTTGGTTTTC	NA_CSSYTTSSPLVF	NA_NA_IGLC:LD.2_IGLV2-14	B
HC1_Ctrl_CCTAGCTTCAGCGATT-1	HC1	Ctrl	IGHV3-23.IGHJ2..IGHA1	CAKDLDSNGHYFGWYFDLW	TGTGCGAAAGATCTGGATAGTAATGGTCATTACTTTGGCTGGTACTTCGATCTCTGG	IGLV2-14.IGLJ7.IGLC1	CSSYTSSSTLYVF	TGCAGCTCATATACAAGCAGCAGCACCCTTTATGTCTTC	IGHV3-23.IGHJ2..IGHA1_IGLV2-14.IGLJ7.IGLC1	TGTGCGAAAGATCTGGATAGTAATGGTCATTACTTTGGCTGGTACTTCGATCTCTGG_TGCAGCTCATATACAAGCAGCAGCACCCTTTATGTCTTC	CAKDLDSNGHYFGWYFDLW_CSSYTSSSTLYVF	IGH.234_IGHV3-23_IGLC:LD.2_IGLV2-14	B
HC1_Ctrl_GCGAGAACAGACACTT-1	HC1	Ctrl	IGHV1-24.IGHJ4..IGHM	CATVGAGQRDYW	TGTGCAACAGTAGGGGCTGGCCAGCGGGACTACTGG	IGLV2-14.IGLJ7.IGLC1	CSSYTSSSTHNYVF	TGCAGCTCATATACAAGCAGCAGCACTCATAATTATGTCTTC	IGHV1-24.IGHJ4..IGHM_IGLV2-14.IGLJ7.IGLC1	TGTGCAACAGTAGGGGCTGGCCAGCGGGACTACTGG_TGCAGCTCATATACAAGCAGCAGCACTCATAATTATGTCTTC	CATVGAGQRDYW_CSSYTSSSTHNYVF	IGH.407_IGHV1-24_IGLC:LD.2_IGLV2-14	B
HC1_Ctrl_GGCTGGTAGCCCGAAA-1	HC1	Ctrl	IGHV4-61.IGHJ4..IGHM	CASEAAAATGDW	TGTGCGAGCGAAGCAGCAGCTGCCACGGGGGACTGG	IGLV2-14.IGLJ7.IGLC1	CSSYTSSSTPHYVF	TGCAGCTCATATACAAGCAGCAGCACTCCCCATTATGTCTTC	IGHV4-61.IGHJ4..IGHM_IGLV2-14.IGLJ7.IGLC1	TGTGCGAGCGAAGCAGCAGCTGCCACGGGGGACTGG_TGCAGCTCATATACAAGCAGCAGCACTCCCCATTATGTCTTC	CASEAAAATGDW_CSSYTSSSTPHYVF	IGH.448_IGHV4-61_IGLC:LD.2_IGLV2-14	B
HC1_Ctrl_AGATCTGTCCGAAGAG-1	HC1	Ctrl	IGHV3-11.IGHJ6.IGHD3-10.IGHM	CARDNMVRGVNPYYYYYGMDVW	TGTGCGAGAGATAATATGGTTCGGGGAGTTAACCCGTACTACTACTACTACGGTATGGACGTCTGG	IGLV2-14.IGLJ7.IGLC1	CSSYTSSSTRVF	TGCAGCTCATATACAAGCAGCAGCACTCGAGTCTTC	IGHV3-11.IGHJ6.IGHD3-10.IGHM_IGLV2-14.IGLJ7.IGLC1	TGTGCGAGAGATAATATGGTTCGGGGAGTTAACCCGTACTACTACTACTACGGTATGGACGTCTGG_TGCAGCTCATATACAAGCAGCAGCACTCGAGTCTTC	CARDNMVRGVNPYYYYYGMDVW_CSSYTSSSTRVF	IGH:LD.1_IGHV3-11_IGLC:LD.2_IGLV2-14	B
HC1_Ctrl_TAAGAGACAAGACACG-1	HC1	Ctrl	IGHV5-51.IGHJ4.IGHD3-22.IGHM	CARLAYYYDSSGYYCDYW	TGTGCGAGACTTGCGTATTACTATGATAGTAGTGGTTATTACTGTGACTACTGG	IGLV2-14.IGLJ7.IGLC1	CSSYTSSSTLEVF	TGCAGCTCATATACAAGCAGCAGCACTCTCGAGGTCTTC	IGHV5-51.IGHJ4.IGHD3-22.IGHM_IGLV2-14.IGLJ7.IGLC1	TGTGCGAGACTTGCGTATTACTATGATAGTAGTGGTTATTACTGTGACTACTGG_TGCAGCTCATATACAAGCAGCAGCACTCTCGAGGTCTTC	CARLAYYYDSSGYYCDYW_CSSYTSSSTLEVF	IGH:LD.4_IGHV5-51_IGLC:LD.2_IGLV2-14	B
HC1_Ctrl_TAGACCATCTCTAAGG-1	HC1	Ctrl	IGHV3-15.IGHJ6..IGHM	CTTDSSFGIQLWSNYYGMDVW	TGTACCACAGATTCCTCTTTCGGGATACAGCTATGGTCCAACTACTACGGTATGGACGTCTGG	IGLV2-14.IGLJ7.IGLC1	CSSYTSSSTLDVF	TGCAGCTCATATACAAGCAGCAGCACTCTCGATGTCTTC	IGHV3-15.IGHJ6..IGHM_IGLV2-14.IGLJ7.IGLC1	TGTACCACAGATTCCTCTTTCGGGATACAGCTATGGTCCAACTACTACGGTATGGACGTCTGG_TGCAGCTCATATACAAGCAGCAGCACTCTCGATGTCTTC	CTTDSSFGIQLWSNYYGMDVW_CSSYTSSSTLDVF	IGH.529_IGHV3-15_IGLC:LD.2_IGLV2-14	B
HC1_Ctrl_CGTAGCGCAGCGTCCA-1	HC1	Ctrl	IGHV1-69-2.IGHJ1.IGHD2-21.IGHM	CASYCGGDCYAAGEHW	TGTGCGTCATATTGTGGTGGTGACTGCTATGCGGCCGGGGAGCACTGG	IGLV2-14.IGLJ7.IGLC1	CSSYTSSSTLVF	TGCAGCTCATATACAAGCAGCAGCACTCTCGTCTTC	IGHV1-69-2.IGHJ1.IGHD2-21.IGHM_IGLV2-14.IGLJ7.IGLC1	TGTGCGTCATATTGTGGTGGTGACTGCTATGCGGCCGGGGAGCACTGG_TGCAGCTCATATACAAGCAGCAGCACTCTCGTCTTC	CASYCGGDCYAAGEHW_CSSYTSSSTLVF	IGH.275_IGHV1-69-2_IGLC:LD.2_IGLV2-14	B
HC1_Ctrl_GGAATAATCACCTCGT-1	HC1	Ctrl	IGHV3-33.IGHJ4..IGHM	CARESKTVAPTHRAFDYW	TGTGCGAGAGAGAGTAAAACGGTGGCACCCACCCATCGGGCCTTTGACTACTGG	IGLV2-14.IGLJ7.IGLC1	CSSYTSSSTYVF	TGCAGCTCATATACAAGCAGCAGCACTTATGTCTTC	IGHV3-33.IGHJ4..IGHM_IGLV2-14.IGLJ7.IGLC1	TGTGCGAGAGAGAGTAAAACGGTGGCACCCACCCATCGGGCCTTTGACTACTGG_TGCAGCTCATATACAAGCAGCAGCACTTATGTCTTC	CARESKTVAPTHRAFDYW_CSSYTSSSTYVF	IGH.437_IGHV3-33_IGLC:LD.2_IGLV2-14	B
HC1_Ctrl_GGAACTTAGGTAGCCA-1	HC1	Ctrl	IGHV4-34.IGHJ5..IGHM	CARGRKRAVASRWFDPW	TGTGCGAGAGGAAGGAAGCGAGCAGTGGCTTCCAGGTGGTTCGACCCCTGG	IGLV2-14.IGLJ7.IGLC1	CSSYTSDSTYVF	TGCAGCTCATATACAAGCGACAGCACTTATGTCTTC	IGHV4-34.IGHJ5..IGHM_IGLV2-14.IGLJ7.IGLC1	TGTGCGAGAGGAAGGAAGCGAGCAGTGGCTTCCAGGTGGTTCGACCCCTGG_TGCAGCTCATATACAAGCGACAGCACTTATGTCTTC	CARGRKRAVASRWFDPW_CSSYTSDSTYVF	IGH.433_IGHV4-34_IGLC:LD.2_IGLV2-14	B
HC1_Ctrl_CCAATCCGTAGTACCT-1	HC1	Ctrl	IGHV3-74.IGHJ3..IGHM	CARGGAYSGAWSGFDIW	TGTGCAAGAGGGGGGGCATATTCCGGCGCCTGGAGCGGTTTTGATATCTGG	IGLV2-14.IGLJ7.IGLC1	CSSYTITSTLVF	TGCAGCTCATATACAATCACCAGCACTCTCGTCTTC	IGHV3-74.IGHJ3..IGHM_IGLV2-14.IGLJ7.IGLC1	TGTGCAAGAGGGGGGGCATATTCCGGCGCCTGGAGCGGTTTTGATATCTGG_TGCAGCTCATATACAATCACCAGCACTCTCGTCTTC	CARGGAYSGAWSGFDIW_CSSYTITSTLVF	IGH.206_IGHV3-74_IGLC:LD.2_IGLV2-14	B
HC1_Ctrl_GACTGCGAGGAGTTTA-1	HC1	Ctrl	IGHV6-1.IGHJ5..IGHG1	CARDWGPYALDPW	TGTGCAAGAGATTGGGGACCGTATGCGTTAGACCCCTGG	IGLV2-14.IGLJ7.IGLC1	CSSYTRSTTLVF	TGCAGCTCATATACACGCAGCACCACTCTTGTCTTC	IGHV6-1.IGHJ5..IGHG1_IGLV2-14.IGLJ7.IGLC1	TGTGCAAGAGATTGGGGACCGTATGCGTTAGACCCCTGG_TGCAGCTCATATACACGCAGCACCACTCTTGTCTTC	CARDWGPYALDPW_CSSYTRSTTLVF	IGH.361_IGHV6-1_IGLC:LD.2_IGLV2-14	B
HC1_Ctrl_TCAGATGGTACCGTTA-1	HC1	Ctrl	IGHV4-39.IGHJ4..IGHM	CARHLYEDYFDYW	TGTGCGAGACATCTCTACGAGGACTACTTTGACTACTGG	IGLV2-18.IGLJ7.IGLC2	CSSYTSSSTVVF	TGCAGCTCATATACGAGCAGCAGCACCGTGGTATTC	IGHV4-39.IGHJ4..IGHM_IGLV2-18.IGLJ7.IGLC2	TGTGCGAGACATCTCTACGAGGACTACTTTGACTACTGG_TGCAGCTCATATACGAGCAGCAGCACCGTGGTATTC	CARHLYEDYFDYW_CSSYTSSSTVVF	IGH:LD.5_IGHV4-39_IGLC:LD.2_IGLV2-18	B
HC1_Ctrl_CACACCTCACCCATGG-1	HC1	Ctrl	IGHV3-23.IGHJ5..IGHA1	CATDPAFYCLGANCPEAW	TGTGCAACAGATCCCGCCTTTTATTGTCTTGGTGCTAACTGCCCTGAAGCCTGG	IGLV2-8.IGLJ7.IGLC1	CSSYAGGNIRVF	TGCAGCTCATATGCAGGCGGCAACATTAGAGTCTTC	IGHV3-23.IGHJ5..IGHA1_IGLV2-8.IGLJ7.IGLC1	TGTGCAACAGATCCCGCCTTTTATTGTCTTGGTGCTAACTGCCCTGAAGCCTGG_TGCAGCTCATATGCAGGCGGCAACATTAGAGTCTTC	CATDPAFYCLGANCPEAW_CSSYAGGNIRVF	IGH.155_IGHV3-23_IGLC:LD.2_IGLV2-8	B
HC1_Ctrl_TGAAAGACAGGGATTG-1	HC1	Ctrl	IGHV3-23.IGHJ6..IGHG1	CAKGITIIGGVMTPPFYYYMDVW	TGTGCGAAAGGGATTACTATAATTGGGGGAGTCATGACCCCCCCGTTTTACTATTACATGGACGTCTGG	IGLV2-14.IGLJ7.IGLC2	CSLYTSSNILAF	TGCAGCTTATATACAAGCAGCAACATTCTCGCGTTC	IGHV3-23.IGHJ6..IGHG1_IGLV2-14.IGLJ7.IGLC2	TGTGCGAAAGGGATTACTATAATTGGGGGAGTCATGACCCCCCCGTTTTACTATTACATGGACGTCTGG_TGCAGCTTATATACAAGCAGCAACATTCTCGCGTTC	CAKGITIIGGVMTPPFYYYMDVW_CSLYTSSNILAF	IGH.577_IGHV3-23_IGLC:LD.2_IGLV2-14	B
HC1_Ctrl_TAGACCACATCTACGA-1	HC1	Ctrl	IGHV3-23.IGHJ3..IGHM	CAKDRADFFYDSSAIAFDIW	TGTGCGAAAGATCGAGCTGACTTTTTCTATGATTCTAGTGCAATTGCTTTTGATATCTGG	IGLV2-14.IGLJ7.IGLC2	CSSYTSSDTLVF	TGCAGTTCATATACAAGCAGCGACACTCTGGTGTTC	IGHV3-23.IGHJ3..IGHM_IGLV2-14.IGLJ7.IGLC2	TGTGCGAAAGATCGAGCTGACTTTTTCTATGATTCTAGTGCAATTGCTTTTGATATCTGG_TGCAGTTCATATACAAGCAGCGACACTCTGGTGTTC	CAKDRADFFYDSSAIAFDIW_CSSYTSSDTLVF	IGH.527_IGHV3-23_IGLC:LD.2_IGLV2-14	B
HC1_Ctrl_CAGCTGGTCTTCGAGA-1	HC1	Ctrl	IGHV6-1.IGHJ6..IGHM	CARHQRGSMDVW	TGTGCAAGGCACCAACGGGGGTCCATGGACGTCTGG	IGKV2D-28.IGKJ4.IGKC	CMQTLQTPLTF	TGCATGCAAACTCTACAAACTCCTCTCACTTTC	IGHV6-1.IGHJ6..IGHM_IGKV2D-28.IGKJ4.IGKC	TGTGCAAGGCACCAACGGGGGTCCATGGACGTCTGG_TGCATGCAAACTCTACAAACTCCTCTCACTTTC	CARHQRGSMDVW_CMQTLQTPLTF	IGH.182_IGHV6-1_IGLC:LD.1_IGKV2D-28	B
HC1_Ctrl_TATCTCAGTTCTGAAC-1	HC1	Ctrl	IGHV3-74.IGHJ4..IGHM	CVRDYHTFDYW	TGTGTTAGAGACTACCATACTTTTGACTACTGG	IGKV2-30.IGKJ1.IGKC	CMQSTHWPPWTF	TGCATGCAAAGTACACACTGGCCTCCGTGGACGTTC	IGHV3-74.IGHJ4..IGHM_IGKV2-30.IGKJ1.IGKC	TGTGTTAGAGACTACCATACTTTTGACTACTGG_TGCATGCAAAGTACACACTGGCCTCCGTGGACGTTC	CVRDYHTFDYW_CMQSTHWPPWTF	IGH.544_IGHV3-74_IGLC:LD.1_IGKV2-30	B
HC1_Ctrl_GCGACCATCCTCAACC-1	HC1	Ctrl	IGHV3-74.IGHJ4..IGHG2	CARDLDWVIYDYW	TGTGCAAGAGATCTTGACTGGGTGATATATGACTACTGG	IGKV2D-29.IGKJ4.IGKC	CMQSTQPPLTF	TGCATGCAAAGTACACAGCCTCCGCTCACTTTC	IGHV3-74.IGHJ4..IGHG2_IGKV2D-29.IGKJ4.IGKC	TGTGCAAGAGATCTTGACTGGGTGATATATGACTACTGG_TGCATGCAAAGTACACAGCCTCCGCTCACTTTC	CARDLDWVIYDYW_CMQSTQPPLTF	IGH.403_IGHV3-74_IGLC:LD.1_IGKV2D-29	B
HC1_Ctrl_AGGGAGTTCAAACAAG-1	HC1	Ctrl	IGHV3-23.IGHJ5..IGHM	CAKDPYRVVRGDNWFDPW	TGTGCGAAAGATCCCTATAGGGTGGTTCGGGGAGACAACTGGTTCGACCCCTGG	IGKV2D-29.IGKJ2.IGKC	CMQSIQLPPYTF	TGCATGCAAAGTATACAGCTTCCTCCGTACACTTTT	IGHV3-23.IGHJ5..IGHM_IGKV2D-29.IGKJ2.IGKC	TGTGCGAAAGATCCCTATAGGGTGGTTCGGGGAGACAACTGGTTCGACCCCTGG_TGCATGCAAAGTATACAGCTTCCTCCGTACACTTTT	CAKDPYRVVRGDNWFDPW_CMQSIQLPPYTF	IGH.98_IGHV3-23_IGLC:LD.1_IGKV2D-29	B
HC1_Ctrl_ACTGCTCTCTATCCCG-1	HC1	Ctrl	IGHV1-46.IGHJ4..IGHM	CAGGSGYAAGVPYW	TGTGCCGGGGGTTCGGGGTACGCCGCAGGCGTCCCCTACTGG	IGKV2D-40.IGKJ2.IGKC	CMQRIEFPYTF	TGCATGCAACGTATAGAGTTTCCTTACACTTTT	IGHV1-46.IGHJ4..IGHM_IGKV2D-40.IGKJ2.IGKC	TGTGCCGGGGGTTCGGGGTACGCCGCAGGCGTCCCCTACTGG_TGCATGCAACGTATAGAGTTTCCTTACACTTTT	CAGGSGYAAGVPYW_CMQRIEFPYTF	IGH.59_IGHV1-46_IGLC:LD.1_IGKV2D-40	B
HC1_Ctrl_CGTAGCGTCTCGATGA-1	HC1	Ctrl	IGHV1-69-2.IGHJ3.IGHD3-10.IGHM	CARGDYYGSGSAHLDW	TGTGCGAGGGGAGATTACTATGGTTCGGGGAGTGCCCATTTAGACTGG	IGKV2D-40.IGKJ1.IGKC	CMQRIEFPWTF	TGCATGCAACGTATAGAGTTTCCTTGGACGTTC	IGHV1-69-2.IGHJ3.IGHD3-10.IGHM_IGKV2D-40.IGKJ1.IGKC	TGTGCGAGGGGAGATTACTATGGTTCGGGGAGTGCCCATTTAGACTGG_TGCATGCAACGTATAGAGTTTCCTTGGACGTTC	CARGDYYGSGSAHLDW_CMQRIEFPWTF	IGH.276_IGHV1-69-2_IGLC:LD.1_IGKV2D-40	B
HC1_Ctrl_GAAATGAGTCATTAGC-1	HC1	Ctrl				IGKV2-30.IGKJ1.IGKC	CMQATHWPPTF	TGCATGCAAGCTACACACTGGCCTCCGACGTTC	NA_IGKV2-30.IGKJ1.IGKC	NA_TGCATGCAAGCTACACACTGGCCTCCGACGTTC	NA_CMQATHWPPTF	NA_NA_IGLC:LD.1_IGKV2-30	B
HC1_Ctrl_AGTGTCAAGCTAGCCC-1	HC1	Ctrl	IGHV3-33.IGHJ4.IGHD6-13.IGHM	CLRGIAAAGHRHTYPQDFDYW	TGTCTGAGAGGTATAGCAGCAGCTGGTCACCGCCACACTTATCCCCAAGACTTTGACTACTGG	IGKV2D-29.IGKJ1.IGKC	CMQAIHLPWTF	TGCATGCAAGCTATACACCTTCCGTGGACGTTC	IGHV3-33.IGHJ4.IGHD6-13.IGHM_IGKV2D-29.IGKJ1.IGKC	TGTCTGAGAGGTATAGCAGCAGCTGGTCACCGCCACACTTATCCCCAAGACTTTGACTACTGG_TGCATGCAAGCTATACACCTTCCGTGGACGTTC	CLRGIAAAGHRHTYPQDFDYW_CMQAIHLPWTF	IGH.114_IGHV3-33_IGLC:LD.1_IGKV2D-29	B
HC1_Ctrl_AGCAGCCAGCCATCGC-1	HC1	Ctrl				IGKV2-30.IGKJ1.IGKC	CMQAIHWPWTF	TGCATGCAAGCTATACACTGGCCGTGGACGTTC	NA_IGKV2-30.IGKJ1.IGKC	NA_TGCATGCAAGCTATACACTGGCCGTGGACGTTC	NA_CMQAIHWPWTF	NA_NA_IGLC:LD.1_IGKV2-30	B
HC1_Ctrl_TAGTTGGGTGGCGAAT-1	HC1	Ctrl	IGHV4-39.IGHJ6..IGHG1	CAGLRRSTRHYYYYGVDVW	TGTGCGGGACTGCGGAGGAGTACCAGACACTACTACTACTACGGTGTGGACGTCTGG	IGKV2D-28.IGKJ2.IGKC	CMQALQTPYTF	TGCATGCAAGCTCTACAAACCCCGTACACTTTT	IGHV4-39.IGHJ6..IGHG1_IGKV2D-28.IGKJ2.IGKC	TGTGCGGGACTGCGGAGGAGTACCAGACACTACTACTACTACGGTGTGGACGTCTGG_TGCATGCAAGCTCTACAAACCCCGTACACTTTT	CAGLRRSTRHYYYYGVDVW_CMQALQTPYTF	IGH.539_IGHV4-39_IGLC:LD.1_IGKV2D-28	B
HC1_Ctrl_ATCCACCGTTGGTTTG-1	HC1	Ctrl	IGHV3-13.IGHJ6..IGHM	CARALYHLNAFGELSGGMDVW	TGTGCAAGAGCTTTATATCACTTGAATGCGTTCGGGGAGTTAAGTGGCGGTATGGACGTCTGG	IGKV2D-28.IGKJ1.IGKC	CMQALQTWTF	TGCATGCAAGCTCTACAAACCTGGACGTTC	IGHV3-13.IGHJ6..IGHM_IGKV2D-28.IGKJ1.IGKC	TGTGCAAGAGCTTTATATCACTTGAATGCGTTCGGGGAGTTAAGTGGCGGTATGGACGTCTGG_TGCATGCAAGCTCTACAAACCTGGACGTTC	CARALYHLNAFGELSGGMDVW_CMQALQTWTF	IGH.125_IGHV3-13_IGLC:LD.1_IGKV2D-28	B
HC1_Ctrl_ACTATCTGTTCCAACA-1	HC1	Ctrl	IGHV3-33.IGHJ4.IGHD3-10.IGHM	CARGGLWFGELLSGDTFDYW	TGTGCGAGAGGGGGGCTATGGTTCGGGGAGTTATTATCAGGGGACACCTTTGACTACTGG	IGKV2D-28.IGKJ2.IGKC	CMQALQTYTF	TGCATGCAAGCTCTACAAACGTACACTTTT	IGHV3-33.IGHJ4.IGHD3-10.IGHM_IGKV2D-28.IGKJ2.IGKC	TGTGCGAGAGGGGGGCTATGGTTCGGGGAGTTATTATCAGGGGACACCTTTGACTACTGG_TGCATGCAAGCTCTACAAACGTACACTTTT	CARGGLWFGELLSGDTFDYW_CMQALQTYTF	IGH.53_IGHV3-33_IGLC:LD.1_IGKV2D-28	B
HC1_Ctrl_CGAGCACCACGAGAGT-1	HC1	Ctrl	IGHV1-69-2.IGHJ6.IGHD2-2.IGHM	CASTYCSSTSCYGPTYYYYGMDVW	TGTGCGAGCACTTATTGTAGTAGTACCAGCTGCTATGGCCCGACCTACTACTACTACGGTATGGACGTCTGG	IGKV2D-28.IGKJ4.IGKC	CMQALQTPTF	TGCATGCAAGCTCTACAAACTCCCACTTTC	IGHV1-69-2.IGHJ6.IGHD2-2.IGHM_IGKV2D-28.IGKJ4.IGKC	TGTGCGAGCACTTATTGTAGTAGTACCAGCTGCTATGGCCCGACCTACTACTACTACGGTATGGACGTCTGG_TGCATGCAAGCTCTACAAACTCCCACTTTC	CASTYCSSTSCYGPTYYYYGMDVW_CMQALQTPTF	IGH:LD.1_IGHV1-69-2_IGLC:LD.1_IGKV2D-28	B
HC1_Ctrl_TTAACTCGTTGCGTTA-1	HC1	Ctrl	IGHV3-33.IGHJ3..IGHM	CARPKWGEPRGAFDIW	TGTGCGCGCCCCAAGTGGGGGGAGCCCCGCGGTGCTTTTGATATCTGG	IGKV2D-28.IGKJ4.IGKC	CMQALQTPTF	TGCATGCAAGCTCTACAAACTCCCACTTTC	IGHV3-33.IGHJ3..IGHM_IGKV2D-28.IGKJ4.IGKC	TGTGCGCGCCCCAAGTGGGGGGAGCCCCGCGGTGCTTTTGATATCTGG_TGCATGCAAGCTCTACAAACTCCCACTTTC	CARPKWGEPRGAFDIW_CMQALQTPTF	IGH.621_IGHV3-33_IGLC:LD.1_IGKV2D-28	B
HC1_Ctrl_CAGCCGACAGTTCATG-1	HC1	Ctrl	IGHV3-15.IGHJ1..IGHM	CTTDYSGSPNRGRFQDW	TGTACCACAGATTACAGTGGTAGCCCGAATCGCGGGCGCTTTCAGGACTGG	IGKV2D-28.IGKJ2.IGKC	CMQALQTPSF	TGCATGCAAGCTCTACAAACTCCCTCTTTT	IGHV3-15.IGHJ1..IGHM_IGKV2D-28.IGKJ2.IGKC	TGTACCACAGATTACAGTGGTAGCCCGAATCGCGGGCGCTTTCAGGACTGG_TGCATGCAAGCTCTACAAACTCCCTCTTTT	CTTDYSGSPNRGRFQDW_CMQALQTPSF	IGH.178_IGHV3-15_IGLC:LD.1_IGKV2D-28	B
HC1_Ctrl_ACACCAAAGTGACTCT-1	HC1	Ctrl	IGHV1-24.IGHJ6..IGHG1	CATSGFGDFAGGMDVW	TGTGCAACATCAGGTTTCGGGGATTTTGCAGGCGGTATGGACGTCTGG	IGKV2D-28.IGKJ1.IGKC	CMQALQTPRTF	TGCATGCAAGCTCTACAAACTCCGAGGACGTTC	IGHV1-24.IGHJ6..IGHG1_IGKV2D-28.IGKJ1.IGKC	TGTGCAACATCAGGTTTCGGGGATTTTGCAGGCGGTATGGACGTCTGG_TGCATGCAAGCTCTACAAACTCCGAGGACGTTC	CATSGFGDFAGGMDVW_CMQALQTPRTF	IGH.33_IGHV1-24_IGLC:LD.1_IGKV2D-28	B
HC1_Ctrl_AGATCTGAGGTCGGAT-1	HC1	Ctrl	IGHV4-39.IGHJ5..IGHD	CARRGLFSGSYWGWFDPW	TGTGCGAGACGGGGCCTATTCAGTGGGAGCTACTGGGGATGGTTCGACCCCTGG	IGKV2D-28.IGKJ2.IGKC	CMQALQTPAF	TGCATGCAAGCTCTACAAACTCCGGCTTTT	IGHV4-39.IGHJ5..IGHD_IGKV2D-28.IGKJ2.IGKC	TGTGCGAGACGGGGCCTATTCAGTGGGAGCTACTGGGGATGGTTCGACCCCTGG_TGCATGCAAGCTCTACAAACTCCGGCTTTT	CARRGLFSGSYWGWFDPW_CMQALQTPAF	IGH.74_IGHV4-39_IGLC:LD.1_IGKV2D-28	B
HC1_Ctrl_AGAGCTTTCCTAAGTG-1	HC1	Ctrl	IGHV3-33.IGHJ6..IGHM	CARGSIIVATIDYGMDVW	TGTGCGAGGGGCTCCATTATAGTGGCTACGATTGACTACGGTATGGACGTCTGG	IGKV2D-28.IGKJ2.IGKC	CMQALQTPYTF	TGCATGCAAGCTCTACAAACTCCGTACACTTTT	IGHV3-33.IGHJ6..IGHM_IGKV2D-28.IGKJ2.IGKC	TGTGCGAGGGGCTCCATTATAGTGGCTACGATTGACTACGGTATGGACGTCTGG_TGCATGCAAGCTCTACAAACTCCGTACACTTTT	CARGSIIVATIDYGMDVW_CMQALQTPYTF	IGH.71_IGHV3-33_IGLC:LD.1_IGKV2D-28	B
HC1_Ctrl_CAGCGACGTTAAAGTG-1	HC1	Ctrl	IGHV1-24.IGHJ4.IGHD3-10.IGHM	CATKYYYGSGSYDVFPLIHW	TGTGCAACCAAATATTACTATGGTTCGGGGAGTTATGATGTCTTCCCCCTGATCCACTGG	IGKV2D-28.IGKJ2.IGKC	CMQALQTPYTF	TGCATGCAAGCTCTACAAACTCCGTACACTTTT	IGHV1-24.IGHJ4.IGHD3-10.IGHM_IGKV2D-28.IGKJ2.IGKC	TGTGCAACCAAATATTACTATGGTTCGGGGAGTTATGATGTCTTCCCCCTGATCCACTGG_TGCATGCAAGCTCTACAAACTCCGTACACTTTT	CATKYYYGSGSYDVFPLIHW_CMQALQTPYTF	IGH.179_IGHV1-24_IGLC:LD.1_IGKV2D-28	B
HC1_Ctrl_CTCGTACTCTTGTCAT-1	HC1	Ctrl	IGHV1-46.IGHJ6..IGHM	CARTDWSGYSMARNYYYYYGMDVW	TGTGCGAGAACTGACTGGAGTGGATACAGCATGGCCCGTAATTACTACTACTACTACGGTATGGACGTCTGG	IGKV2D-28.IGKJ1.IGKC	CMQALQTPWTF	TGCATGCAAGCTCTACAAACTCCGTGGACGTTC	IGHV1-46.IGHJ6..IGHM_IGKV2D-28.IGKJ1.IGKC	TGTGCGAGAACTGACTGGAGTGGATACAGCATGGCCCGTAATTACTACTACTACTACGGTATGGACGTCTGG_TGCATGCAAGCTCTACAAACTCCGTGGACGTTC	CARTDWSGYSMARNYYYYYGMDVW_CMQALQTPWTF	IGH.306_IGHV1-46_IGLC:LD.1_IGKV2D-28	B
HC1_Ctrl_GGGATGATCCTAAGTG-1	HC1	Ctrl	IGHV5-51.IGHJ6..IGHM	CARKLQLWFGMDVW	TGTGCGAGAAAGTTACAGCTATGGTTCGGTATGGACGTCTGG	IGKV2D-28.IGKJ2.IGKC	CMQALQTPNTF	TGCATGCAAGCTCTACAAACTCCTAACACTTTT	IGHV5-51.IGHJ6..IGHM_IGKV2D-28.IGKJ2.IGKC	TGTGCGAGAAAGTTACAGCTATGGTTCGGTATGGACGTCTGG_TGCATGCAAGCTCTACAAACTCCTAACACTTTT	CARKLQLWFGMDVW_CMQALQTPNTF	IGH:LD.2_IGHV5-51_IGLC:LD.1_IGKV2D-28	B
HC1_Ctrl_TCTCTAAGTCAACATC-1	HC1	Ctrl	IGHV4-34.IGHJ3.IGHD3-10.IGHM	CARRSRRITMVRGTLGTGAFDIW	TGTGCGAGACGGTCTCGACGTATTACTATGGTTCGGGGAACCCTGGGGACTGGTGCTTTTGATATCTGG	IGKV2D-28.IGKJ2.IGKC	CMQALQTPPTF	TGCATGCAAGCTCTACAAACTCCTCCCACTTTT	IGHV4-34.IGHJ3.IGHD3-10.IGHM_IGKV2D-28.IGKJ2.IGKC	TGTGCGAGACGGTCTCGACGTATTACTATGGTTCGGGGAACCCTGGGGACTGGTGCTTTTGATATCTGG_TGCATGCAAGCTCTACAAACTCCTCCCACTTTT	CARRSRRITMVRGTLGTGAFDIW_CMQALQTPPTF	IGH.572_IGHV4-34_IGLC:LD.1_IGKV2D-28	B
HC1_Ctrl_ACACCCTCAATGTAAG-1	HC1	Ctrl	IGHV4-34.IGHJ6..IGHM	CARDTAMVGTYYYYYGMDVW	TGTGCGAGGGATACAGCTATGGTGGGGACTTACTACTACTACTACGGTATGGACGTCTGG	IGKV2D-28.IGKJ3.IGKC	CMQALQTPRAF	TGCATGCAAGCTCTACAAACTCCTCGCGCTTTC	IGHV4-34.IGHJ6..IGHM_IGKV2D-28.IGKJ3.IGKC	TGTGCGAGGGATACAGCTATGGTGGGGACTTACTACTACTACTACGGTATGGACGTCTGG_TGCATGCAAGCTCTACAAACTCCTCGCGCTTTC	CARDTAMVGTYYYYYGMDVW_CMQALQTPRAF	IGH:LD.1_IGHV4-34_IGLC:LD.1_IGKV2D-28	B
HC1_Ctrl_CATTATCCATCTCGCT-1	HC1	Ctrl	IGHV4-34.IGHJ6..IGHM	CARGSPRVVAVRANLYYYYYMDVW	TGTGCGAGAGGTTCCCCTCGGGTAGTGGCGGTACGTGCTAACCTCTACTACTACTACTACATGGACGTCTGG	IGKV2D-28.IGKJ2.IGKC	CMQALQTPRTF	TGCATGCAAGCTCTACAAACTCCTCGGACTTTT	IGHV4-34.IGHJ6..IGHM_IGKV2D-28.IGKJ2.IGKC	TGTGCGAGAGGTTCCCCTCGGGTAGTGGCGGTACGTGCTAACCTCTACTACTACTACTACATGGACGTCTGG_TGCATGCAAGCTCTACAAACTCCTCGGACTTTT	CARGSPRVVAVRANLYYYYYMDVW_CMQALQTPRTF	IGH.199_IGHV4-34_IGLC:LD.1_IGKV2D-28	B
HC1_Ctrl_TATCAGGTCGCATGAT-1	HC1	Ctrl	IGHV1-69-2.IGHJ6..IGHG1	CARESNDLDYYNGMDVW	TGTGCGAGAGAGTCCAACGATTTGGACTACTACAACGGTATGGACGTCTGG	IGKV2D-28.IGKJ2.IGKC	CMQALQTPREYTF	TGCATGCAAGCTCTACAAACTCCTCGGGAGTACACTTTT	IGHV1-69-2.IGHJ6..IGHG1_IGKV2D-28.IGKJ2.IGKC	TGTGCGAGAGAGTCCAACGATTTGGACTACTACAACGGTATGGACGTCTGG_TGCATGCAAGCTCTACAAACTCCTCGGGAGTACACTTTT	CARESNDLDYYNGMDVW_CMQALQTPREYTF	IGH.543_IGHV1-69-2_IGLC:LD.1_IGKV2D-28	B
HC1_Ctrl_CGGGTCAAGGGTTCCC-1	HC1	Ctrl	IGHV1-46.IGHJ5..IGHM	CARVIDSFGYSYGFDPW	TGTGCGAGAGTGATCGATTCGTTTGGATACAGCTATGGGTTCGACCCCTGG	IGKV2D-28.IGKJ4.IGKC	CMQALQTPLTF	TGCATGCAAGCTCTACAAACTCCTCTCACTTTC	IGHV1-46.IGHJ5..IGHM_IGKV2D-28.IGKJ4.IGKC	TGTGCGAGAGTGATCGATTCGTTTGGATACAGCTATGGGTTCGACCCCTGG_TGCATGCAAGCTCTACAAACTCCTCTCACTTTC	CARVIDSFGYSYGFDPW_CMQALQTPLTF	IGH.269_IGHV1-46_IGLC:LD.1_IGKV2D-28	B
HC1_Ctrl_TACTTACTCAGCTGGC-1	HC1	Ctrl	IGHV3-48.IGHJ6..IGHA2	CARDHIAAAGAGASMDVW	TGTGCGAGGGATCATATAGCAGCAGCTGGTGCGGGAGCCTCCATGGACGTCTGG	IGKV2D-28.IGKJ1.IGKC	CMQALQTLRTF	TGCATGCAAGCTCTACAAACTCTCCGGACGTTC	IGHV3-48.IGHJ6..IGHA2_IGKV2D-28.IGKJ1.IGKC	TGTGCGAGGGATCATATAGCAGCAGCTGGTGCGGGAGCCTCCATGGACGTCTGG_TGCATGCAAGCTCTACAAACTCTCCGGACGTTC	CARDHIAAAGAGASMDVW_CMQALQTLRTF	IGH.522_IGHV3-48_IGLC:LD.1_IGKV2D-28	B
HC1_Ctrl_GAAGCAGGTCGAGTTT-1	HC1	Ctrl	IGHV3-23.IGHJ5..IGHM	CATLGDLQGYVYGSGKGSW	TGTGCGACCCTGGGGGATCTTCAGGGGTATGTCTATGGTTCGGGGAAGGGCTCCTGG	IGKV2D-28.IGKJ4.IGKC	CMQALQTSLTF	TGCATGCAAGCTCTACAAACTTCGCTCACTTTC	IGHV3-23.IGHJ5..IGHM_IGKV2D-28.IGKJ4.IGKC	TGTGCGACCCTGGGGGATCTTCAGGGGTATGTCTATGGTTCGGGGAAGGGCTCCTGG_TGCATGCAAGCTCTACAAACTTCGCTCACTTTC	CATLGDLQGYVYGSGKGSW_CMQALQTSLTF	IGH.339_IGHV3-23_IGLC:LD.1_IGKV2D-28	B
HC1_Ctrl_CAGGTGCCAATCACAC-1	HC1	Ctrl	IGHV1-69-2.IGHJ4..IGHG1	CARGGAVAGGFDYW	TGTGCGAGAGGGGGAGCAGTGGCTGGTGGGTTTGACTACTGG	IGKV2D-28.IGKJ2.IGKC	CMQALQTSYTF	TGCATGCAAGCTCTACAAACTTCGTACACTTTT	IGHV1-69-2.IGHJ4..IGHG1_IGKV2D-28.IGKJ2.IGKC	TGTGCGAGAGGGGGAGCAGTGGCTGGTGGGTTTGACTACTGG_TGCATGCAAGCTCTACAAACTTCGTACACTTTT	CARGGAVAGGFDYW_CMQALQTSYTF	IGH:LD.5_IGHV1-69-2_IGLC:LD.1_IGKV2D-28	B
HC1_Ctrl_CCAATCCCAGCCACCA-1	HC1	Ctrl	IGHV5-51.IGHJ3..IGHM	CARLGYCDSISCYGAFDLW	TGTGCGAGACTAGGATATTGTGATAGTATCAGCTGCTATGGCGCCTTTGATCTCTGG	IGKV2D-28.IGKJ2.IGKC	CMQALQFPYTF	TGCATGCAAGCTCTACAATTTCCGTACACTTTT	IGHV5-51.IGHJ3..IGHM_IGKV2D-28.IGKJ2.IGKC	TGTGCGAGACTAGGATATTGTGATAGTATCAGCTGCTATGGCGCCTTTGATCTCTGG_TGCATGCAAGCTCTACAATTTCCGTACACTTTT	CARLGYCDSISCYGAFDLW_CMQALQFPYTF	IGH.205_IGHV5-51_IGLC:LD.1_IGKV2D-28	B
HC1_Ctrl_CGTGAGCGTGGGTATG-1	HC1	Ctrl	IGHV3-33.IGHJ4..IGHM	CARGGDGYNRARPRQLDYW	TGTGCGAGAGGTGGAGATGGCTACAATCGGGCCCGCCCCCGACAGCTTGACTACTGG	IGKV2D-28.IGKJ5.IGKC	CMQALHLFTF	TGCATGCAAGCTCTACACCTTTTCACCTTC	IGHV3-33.IGHJ4..IGHM_IGKV2D-28.IGKJ5.IGKC	TGTGCGAGAGGTGGAGATGGCTACAATCGGGCCCGCCCCCGACAGCTTGACTACTGG_TGCATGCAAGCTCTACACCTTTTCACCTTC	CARGGDGYNRARPRQLDYW_CMQALHLFTF	IGH.283_IGHV3-33_IGLC:LD.1_IGKV2D-28	B
HC1_Ctrl_ACGAGCCGTACCAGTT-1	HC1	Ctrl	IGHV3-74.IGHJ4..IGHA2	CVRDGSDYYDYW	TGTGTAAGAGATGGTTCGGACTACTATGACTACTGG	IGKV2-30.IGKJ2.IGKC	CMQGTHWPRTF	TGCATGCAAGGGACACACTGGCCGAGGACTTTT	IGHV3-74.IGHJ4..IGHA2_IGKV2-30.IGKJ2.IGKC	TGTGTAAGAGATGGTTCGGACTACTATGACTACTGG_TGCATGCAAGGGACACACTGGCCGAGGACTTTT	CVRDGSDYYDYW_CMQGTHWPRTF	IGH.45_IGHV3-74_IGLC:LD.1_IGKV2-30	B
HC1_Ctrl_GTCACGGGTACAAGTA-1	HC1	Ctrl	IGHV2-5.IGHJ4..IGHA1	CAHVSLHYW	TGTGCACACGTCTCCTTACACTACTGG	IGKV2-30.IGKJ1.IGKC	CMQGTNWPWTF	TGCATGCAAGGTACAAACTGGCCGTGGACGTTC	IGHV2-5.IGHJ4..IGHA1_IGKV2-30.IGKJ1.IGKC	TGTGCACACGTCTCCTTACACTACTGG_TGCATGCAAGGTACAAACTGGCCGTGGACGTTC	CAHVSLHYW_CMQGTNWPWTF	IGH.478_IGHV2-5_IGLC:LD.1_IGKV2-30	B
HC1_Ctrl_CGTGAGCGTCTCAACA-1	HC1	Ctrl	IGHV1-24.IGHJ4..IGHM	CATDSDILTGF	TGTGCAACAGACTCCGATATTTTGACTGGTTTC	IGKV2-30.IGKJ4.IGKC	CMQGTHWPPSLTF	TGCATGCAAGGTACACACTGGCCACCCTCGCTCACTTTC	IGHV1-24.IGHJ4..IGHM_IGKV2-30.IGKJ4.IGKC	TGTGCAACAGACTCCGATATTTTGACTGGTTTC_TGCATGCAAGGTACACACTGGCCACCCTCGCTCACTTTC	CATDSDILTGF_CMQGTHWPPSLTF	IGH.282_IGHV1-24_IGLC:LD.1_IGKV2-30	B
HC1_Ctrl_TACTTGTAGAGAGCTC-1	HC1	Ctrl	IGHV3-7.IGHJ4..IGHM	CTRVSLSDTADYW	TGTACGAGAGTTTCACTGAGCGATACAGCCGACTACTGG	IGKV2-30.IGKJ2.IGKC	CMQGTHWPHTF	TGCATGCAAGGTACACACTGGCCGCACACTTTT	IGHV3-7.IGHJ4..IGHM_IGKV2-30.IGKJ2.IGKC	TGTACGAGAGTTTCACTGAGCGATACAGCCGACTACTGG_TGCATGCAAGGTACACACTGGCCGCACACTTTT	CTRVSLSDTADYW_CMQGTHWPHTF	IGH.523_IGHV3-7_IGLC:LD.1_IGKV2-30	B
HC1_Ctrl_CACCTTGAGTTGCAGG-1	HC1	Ctrl	IGHV3-7.IGHJ4..IGHM	CARGVGAPDYW	TGTGCGAGAGGGGTGGGAGCTCCTGACTACTGG	IGKV2-30.IGKJ5.IGKC	CMQGTHWPQITF	TGCATGCAAGGTACACACTGGCCTCAAATCACCTTC	IGHV3-7.IGHJ4..IGHM_IGKV2-30.IGKJ5.IGKC	TGTGCGAGAGGGGTGGGAGCTCCTGACTACTGG_TGCATGCAAGGTACACACTGGCCTCAAATCACCTTC	CARGVGAPDYW_CMQGTHWPQITF	IGH:LD.16_IGHV3-7_IGLC:LD.1_IGKV2-30	B
HC1_Ctrl_AGTTGGTCAAGTAATG-1	HC1	Ctrl	IGHV3-23.IGHJ4..IGHM	CANTRVTYYGTIDYW	TGTGCGAATACCCGTGTGACCTACTACGGAACCATTGACTACTGG	IGKV2-30.IGKJ1.IGKC	CMQGTHWPPTF	TGCATGCAAGGTACACACTGGCCTCCAACGTTC	IGHV3-23.IGHJ4..IGHM_IGKV2-30.IGKJ1.IGKC	TGTGCGAATACCCGTGTGACCTACTACGGAACCATTGACTACTGG_TGCATGCAAGGTACACACTGGCCTCCAACGTTC	CANTRVTYYGTIDYW_CMQGTHWPPTF	IGH.116_IGHV3-23_IGLC:LD.1_IGKV2-30	B
HC1_Ctrl_ATTATCCAGACCCACC-1	HC1	Ctrl	IGHV3-7.IGHJ4..IGHA2	CARDPPGGRYTLDYW	TGTGCGAGAGATCCCCCCGGTGGTCGCTATACACTTGACTACTGG	IGKV2-30.IGKJ2.IGKC	CMQGTHWPPYTF	TGCATGCAAGGTACACACTGGCCTCCATACACTTTT	IGHV3-7.IGHJ4..IGHA2_IGKV2-30.IGKJ2.IGKC	TGTGCGAGAGATCCCCCCGGTGGTCGCTATACACTTGACTACTGG_TGCATGCAAGGTACACACTGGCCTCCATACACTTTT	CARDPPGGRYTLDYW_CMQGTHWPPYTF	IGH.137_IGHV3-7_IGLC:LD.1_IGKV2-30	B
HC1_Ctrl_TCGTACCTCCTTGACC-1	HC1	Ctrl	IGHV3-74.IGHJ4..IGHM	CARDRGNDYW	TGTGCAAGAGATAGGGGAAATGACTACTGG	IGKV2-30.IGKJ2.IGKC	CMQGTHWPPRYTF	TGCATGCAAGGTACACACTGGCCTCCGAGGTACACTTTT	IGHV3-74.IGHJ4..IGHM_IGKV2-30.IGKJ2.IGKC	TGTGCAAGAGATAGGGGAAATGACTACTGG_TGCATGCAAGGTACACACTGGCCTCCGAGGTACACTTTT	CARDRGNDYW_CMQGTHWPPRYTF	IGH.567_IGHV3-74_IGLC:LD.1_IGKV2-30	B
HC1_Ctrl_AAAGATGTCGAACTGT-1	HC1	Ctrl	IGHV1-46.IGHJ6.IGHD2-15.IGHM	CARDRDNYCSGGSCDSYYYYGMDVW	TGTGCGAGAGATCGGGATAACTATTGTAGTGGTGGTAGCTGCGACTCTTACTACTACTACGGTATGGACGTCTGG	IGKV2-30.IGKJ5.IGKC	CMQGTHWPPITF	TGCATGCAAGGTACACACTGGCCTCCGATCACCTTC	IGHV1-46.IGHJ6.IGHD2-15.IGHM_IGKV2-30.IGKJ5.IGKC	TGTGCGAGAGATCGGGATAACTATTGTAGTGGTGGTAGCTGCGACTCTTACTACTACTACGGTATGGACGTCTGG_TGCATGCAAGGTACACACTGGCCTCCGATCACCTTC	CARDRDNYCSGGSCDSYYYYGMDVW_CMQGTHWPPITF	IGH:LD.1_IGHV1-46_IGLC:LD.1_IGKV2-30	B
HC1_Ctrl_CTGATAGAGACTGTAA-1	HC1	Ctrl	IGHV3-15.IGHJ3..IGHM	CTKDMGLRW	TGTACCAAAGATATGGGGTTACGGTGG	IGKV2-30.IGKJ2.IGKC	CMQGTHWPPYTF	TGCATGCAAGGTACACACTGGCCTCCGTACACTTTT	IGHV3-15.IGHJ3..IGHM_IGKV2-30.IGKJ2.IGKC	TGTACCAAAGATATGGGGTTACGGTGG_TGCATGCAAGGTACACACTGGCCTCCGTACACTTTT	CTKDMGLRW_CMQGTHWPPYTF	IGH.318_IGHV3-15_IGLC:LD.1_IGKV2-30	B
HC1_Ctrl_TGAGAGGCACCACCAG-1	HC1	Ctrl	IGHV3-15.IGHJ6..IGHG2	CTTDLRGGSFYEALEYYDIDVW	TGTACCACAGATCTCCGTGGTGGGAGCTTCTACGAGGCTTTAGAGTACTACGACATTGACGTCTGG	IGKV2-30.IGKJ2.IGKC	CMQGTHWPPSF	TGCATGCAAGGTACACACTGGCCTCCTTCTTTT	IGHV3-15.IGHJ6..IGHG2_IGKV2-30.IGKJ2.IGKC	TGTACCACAGATCTCCGTGGTGGGAGCTTCTACGAGGCTTTAGAGTACTACGACATTGACGTCTGG_TGCATGCAAGGTACACACTGGCCTCCTTCTTTT	CTTDLRGGSFYEALEYYDIDVW_CMQGTHWPPSF	IGH.587_IGHV3-15_IGLC:LD.1_IGKV2-30	B
HC1_Ctrl_GGAATAAGTTTGCATG-1	HC1	Ctrl	IGHV3-74.IGHJ4..IGHM	CARGGRDWFDGEIDYW	TGTGCAAGAGGTGGCAGAGACTGGTTCGACGGGGAAATTGACTACTGG	IGKV2D-29.IGKJ1.IGKC	CMQGINLPRTF	TGCATGCAAGGTATAAACCTTCCTCGGACGTTC	IGHV3-74.IGHJ4..IGHM_IGKV2D-29.IGKJ1.IGKC	TGTGCAAGAGGTGGCAGAGACTGGTTCGACGGGGAAATTGACTACTGG_TGCATGCAAGGTATAAACCTTCCTCGGACGTTC	CARGGRDWFDGEIDYW_CMQGINLPRTF	IGH.436_IGHV3-74_IGLC:LD.1_IGKV2D-29	B
HC1_Ctrl_CAACTAGAGAAGGGTA-1	HC1	Ctrl	IGHV3-23.IGHJ6..IGHM	CAKGRGYYYYYYMDVW	TGTGCGAAAGGACGAGGGTACTACTACTACTACTACATGGACGTCTGG	IGKV2D-29.IGKJ4.IGKC	CMQGIHLPLTF	TGCATGCAAGGTATACACCTTCCGCTCACTTTC	IGHV3-23.IGHJ6..IGHM_IGKV2D-29.IGKJ4.IGKC	TGTGCGAAAGGACGAGGGTACTACTACTACTACTACATGGACGTCTGG_TGCATGCAAGGTATACACCTTCCGCTCACTTTC	CAKGRGYYYYYYMDVW_CMQGIHLPLTF	IGH:LD.1_IGHV3-23_IGLC:LD.1_IGKV2D-29	B
HC1_Ctrl_GCTGCAGTCGAACGGA-1	HC1	Ctrl	IGHV1-69-2.IGHJ4.IGHD3-9.IGHA1	CAREDGILTGHYNIIRFDYW	TGTGCGAGAGAAGATGGTATTTTGACTGGTCATTATAACATTATCCGGTTTGACTACTGG	IGKV2D-29.IGKJ1.IGKC	CMQGIHLPWTF	TGCATGCAAGGTATACACCTTCCGTGGACGTTC	IGHV1-69-2.IGHJ4.IGHD3-9.IGHA1_IGKV2D-29.IGKJ1.IGKC	TGTGCGAGAGAAGATGGTATTTTGACTGGTCATTATAACATTATCCGGTTTGACTACTGG_TGCATGCAAGGTATACACCTTCCGTGGACGTTC	CAREDGILTGHYNIIRFDYW_CMQGIHLPWTF	IGH.423_IGHV1-69-2_IGLC:LD.1_IGKV2D-29	B
HC1_Ctrl_GAGCAGACATGGGACA-1	HC1	Ctrl	IGHV1-69-2.IGHJ5..IGHG1	CASGPAAPYSWFDPW	TGTGCGAGTGGGCCAGCTGCCCCTTACAGTTGGTTCGACCCCTGG	IGKV2D-29.IGKJ5.IGKC	CMQGIHLPPTF	TGCATGCAAGGTATACACCTTCCTCCCACCTTC	IGHV1-69-2.IGHJ5..IGHG1_IGKV2D-29.IGKJ5.IGKC	TGTGCGAGTGGGCCAGCTGCCCCTTACAGTTGGTTCGACCCCTGG_TGCATGCAAGGTATACACCTTCCTCCCACCTTC	CASGPAAPYSWFDPW_CMQGIHLPPTF	IGH.364_IGHV1-69-2_IGLC:LD.1_IGKV2D-29	B
HC1_Ctrl_ACGGGTCGTAAATACG-1	HC1	Ctrl	IGHV3-21.IGHJ4..IGHM	CASWDYDSSNW	TGTGCGAGCTGGGACTATGATAGTAGTAACTGG	IGKV2D-29.IGKJ4.IGKC	CMQGIHLPPVTF	TGCATGCAAGGTATACACCTTCCTCCGGTCACTTTC	IGHV3-21.IGHJ4..IGHM_IGKV2D-29.IGKJ4.IGKC	TGTGCGAGCTGGGACTATGATAGTAGTAACTGG_TGCATGCAAGGTATACACCTTCCTCCGGTCACTTTC	CASWDYDSSNW_CMQGIHLPPVTF	IGH.50_IGHV3-21_IGLC:LD.1_IGKV2D-29	B
HC1_Ctrl_GAACCTAGTATGAAAC-1	HC1	Ctrl	IGHV4-39.IGHJ4.IGHD2-21.IGHM	CARHPFVVVTAIYFDYW	TGTGCGAGACATCCTTTTGTGGTGGTGACTGCTATATACTTTGACTACTGG	IGKV2D-29.IGKJ4.IGKC	CMQGIHLPRAF	TGCATGCAAGGTATACACCTTCCTCGGGCTTTC	IGHV4-39.IGHJ4.IGHD2-21.IGHM_IGKV2D-29.IGKJ4.IGKC	TGTGCGAGACATCCTTTTGTGGTGGTGACTGCTATATACTTTGACTACTGG_TGCATGCAAGGTATACACCTTCCTCGGGCTTTC	CARHPFVVVTAIYFDYW_CMQGIHLPRAF	IGH:LD.31_IGHV4-39_IGLC:LD.1_IGKV2D-29	B
HC1_Ctrl_GACACGCCAAGCGCTC-1	HC1	Ctrl	IGHV3-23.IGHJ4.IGHD3-16.IGHM	CAKDMASSYDYVWGSYRPILGLDYW	TGTGCGAAAGATATGGCGTCCAGTTATGATTACGTTTGGGGGAGTTATCGTCCAATCCTGGGCCTTGACTACTGG	IGKV2D-29.IGKJ4.IGKC	CMQGIHLPLTF	TGCATGCAAGGTATACACCTTCCTCTCACTTTC	IGHV3-23.IGHJ4.IGHD3-16.IGHM_IGKV2D-29.IGKJ4.IGKC	TGTGCGAAAGATATGGCGTCCAGTTATGATTACGTTTGGGGGAGTTATCGTCCAATCCTGGGCCTTGACTACTGG_TGCATGCAAGGTATACACCTTCCTCTCACTTTC	CAKDMASSYDYVWGSYRPILGLDYW_CMQGIHLPLTF	IGH.344_IGHV3-23_IGLC:LD.1_IGKV2D-29	B
HC1_Ctrl_TCTTCGGTCACTTACT-1	HC1	Ctrl	IGHV4-61.IGHJ6..IGHM	CARELGALDYYYYGMDVW	TGTGCGAGAGAGCTTGGGGCCCTAGACTACTACTACTACGGTATGGACGTCTGG	IGKV2D-29.IGKJ2.IGKC	CMQGIHLPYTF	TGCATGCAAGGTATACACCTTCCTTACACTTTT	IGHV4-61.IGHJ6..IGHM_IGKV2D-29.IGKJ2.IGKC	TGTGCGAGAGAGCTTGGGGCCCTAGACTACTACTACTACGGTATGGACGTCTGG_TGCATGCAAGGTATACACCTTCCTTACACTTTT	CARELGALDYYYYGMDVW_CMQGIHLPYTF	IGH:LD.1_IGHV4-61_IGLC:LD.1_IGKV2D-29	B
HC1_Ctrl_TCTTCGGTCCAAACTG-1	HC1	Ctrl	IGHV1-69-2.IGHJ4..IGHM	CARDLGDGYNWFRPGYFDYW	TGTGCGAGAGATCTGGGAGATGGCTACAATTGGTTCCGACCTGGATACTTTGACTACTGG	IGKV2D-29.IGKJ2.IGKC	CMQGIHLRTF	TGCATGCAAGGTATACACCTTCGGACTTTT	IGHV1-69-2.IGHJ4..IGHM_IGKV2D-29.IGKJ2.IGKC	TGTGCGAGAGATCTGGGAGATGGCTACAATTGGTTCCGACCTGGATACTTTGACTACTGG_TGCATGCAAGGTATACACCTTCGGACTTTT	CARDLGDGYNWFRPGYFDYW_CMQGIHLRTF	IGH.575_IGHV1-69-2_IGLC:LD.1_IGKV2D-29	B
HC1_Ctrl_AGTGGGAAGATCCCGC-1	HC1	Ctrl	IGHV4-31.IGHJ4..IGHM	CARGGTASPFDYW	TGTGCGAGAGGGGGGACTGCTTCCCCCTTTGACTACTGG	IGKV2D-29.IGKJ1.IGKC	CMQGIHLWTF	TGCATGCAAGGTATACACCTTTGGACGTTC	IGHV4-31.IGHJ4..IGHM_IGKV2D-29.IGKJ1.IGKC	TGTGCGAGAGGGGGGACTGCTTCCCCCTTTGACTACTGG_TGCATGCAAGGTATACACCTTTGGACGTTC	CARGGTASPFDYW_CMQGIHLWTF	IGH.113_IGHV4-31_IGLC:LD.1_IGKV2D-29	B
HC1_Ctrl_AGAATAGAGGCACATG-1	HC1	Ctrl	IGHV4-39.IGHJ4..IGHM	CARLPLILGSGSYNHYW	TGTGCGAGACTGCCCCTCATTTTAGGTTCGGGGAGTTATAATCACTACTGG	IGKV2D-29.IGKJ5.IGKC	CMQGIHLFITF	TGCATGCAAGGTATACACCTTTTTATCACCTTC	IGHV4-39.IGHJ4..IGHM_IGKV2D-29.IGKJ5.IGKC	TGTGCGAGACTGCCCCTCATTTTAGGTTCGGGGAGTTATAATCACTACTGG_TGCATGCAAGGTATACACCTTTTTATCACCTTC	CARLPLILGSGSYNHYW_CMQGIHLFITF	IGH.69_IGHV4-39_IGLC:LD.1_IGKV2D-29	B
HC1_Ctrl_CGGACTGAGCTAACAA-1	HC1	Ctrl	IGHV3-49.IGHJ5..IGHG2	CTNIGGSDSW	TGTACCAATATAGGAGGTTCTGACTCCTGG	IGKV2D-30.IGKJ1.IGKC	CMQGMFWPWTF	TGCATGCAAGGTATGTTCTGGCCGTGGACGTTC	IGHV3-49.IGHJ5..IGHG2_IGKV2D-30.IGKJ1.IGKC	TGTACCAATATAGGAGGTTCTGACTCCTGG_TGCATGCAAGGTATGTTCTGGCCGTGGACGTTC	CTNIGGSDSW_CMQGMFWPWTF	IGH.263_IGHV3-49_IGLC:LD.1_IGKV2D-30	B
HC1_Ctrl_TGCACCTCAAACTGCT-1	HC1	Ctrl	IGHV5-51.IGHJ4..IGHM	CARLNNGDPDYW	TGTGCGAGACTGAATAACGGTGACCCTGACTACTGG	IGKV2-30.IGKJ1.IGKC	CMQGPHFGTF	TGCATGCAAGGTCCACACTTCGGAACGTTC	IGHV5-51.IGHJ4..IGHM_IGKV2-30.IGKJ1.IGKC	TGTGCGAGACTGAATAACGGTGACCCTGACTACTGG_TGCATGCAAGGTCCACACTTCGGAACGTTC	CARLNNGDPDYW_CMQGPHFGTF	IGH.597_IGHV5-51_IGLC:LD.1_IGKV2-30	B
HC1_Ctrl_GTAGGCCGTTCGTGAT-1	HC1	Ctrl	IGHV3-13.IGHJ4..IGHM	CAKDRWPDGVWDIDYW	TGTGCGAAAGATCGATGGCCGGACGGTGTCTGGGATATTGACTACTGG	IGKV2D-28.IGKJ5.IGKC	CMQGLQTPITF	TGCATGCAAGGTCTACAAACTCCGATCACCTTC	IGHV3-13.IGHJ4..IGHM_IGKV2D-28.IGKJ5.IGKC	TGTGCGAAAGATCGATGGCCGGACGGTGTCTGGGATATTGACTACTGG_TGCATGCAAGGTCTACAAACTCCGATCACCTTC	CAKDRWPDGVWDIDYW_CMQGLQTPITF	IGH.470_IGHV3-13_IGLC:LD.1_IGKV2D-28	B
HC1_Ctrl_GACAGAGCAATGGATA-1	HC1	Ctrl	IGHV3-33.IGHJ4..IGHM	CARRDDYDTGGYYLDYW	TGTGCGAGGCGCGACGACTATGATACTGGTGGTTATTATCTTGACTACTGG	IGKV2D-29.IGKJ5.IGKC	CMQGLHLPITF	TGCATGCAAGGTCTACACCTGCCGATCACCTTC	IGHV3-33.IGHJ4..IGHM_IGKV2D-29.IGKJ5.IGKC	TGTGCGAGGCGCGACGACTATGATACTGGTGGTTATTATCTTGACTACTGG_TGCATGCAAGGTCTACACCTGCCGATCACCTTC	CARRDDYDTGGYYLDYW_CMQGLHLPITF	IGH.347_IGHV3-33_IGLC:LD.1_IGKV2D-29	B
HC1_Ctrl_CAGCTAATCAGGTTCA-1	HC1	Ctrl	IGHV3-7.IGHJ4..IGHG1	CARDNKGALDYW	TGTGCGAGAGATAACAAAGGGGCGCTAGACTACTGG	IGKV2-30.IGKJ4.IGKC	CMQGTHWPPLTF	TGCATGCAGGGTACACACTGGCCTCCGCTCACTTTC	IGHV3-7.IGHJ4..IGHG1_IGKV2-30.IGKJ4.IGKC	TGTGCGAGAGATAACAAAGGGGCGCTAGACTACTGG_TGCATGCAGGGTACACACTGGCCTCCGCTCACTTTC	CARDNKGALDYW_CMQGTHWPPLTF	IGH.180_IGHV3-7_IGLC:LD.1_IGKV2-30	B
HC1_Ctrl_TTTACTGTCCAAGTAC-1	HC1	Ctrl	IGHV1-69-2.IGHJ4.IGHD3-22.IGHG4	CAYDSSGYLLGKLDYW	TGTGCCTATGATAGTAGTGGTTATTTACTTGGAAAACTTGACTACTGG	IGKV2D-29.IGKJ5.IGKC	CMQGIHLPITF	TGCATGCAGGGTATACACCTTCCCATCACCTTC	IGHV1-69-2.IGHJ4.IGHD3-22.IGHG4_IGKV2D-29.IGKJ5.IGKC	TGTGCCTATGATAGTAGTGGTTATTTACTTGGAAAACTTGACTACTGG_TGCATGCAGGGTATACACCTTCCCATCACCTTC	CAYDSSGYLLGKLDYW_CMQGIHLPITF	IGH.641_IGHV1-69-2_IGLC:LD.1_IGKV2D-29	B
HC1_Ctrl_GGCTCGATCCGTCAAA-1	HC1	Ctrl				IGKV1-5.IGKJ2.IGKC	CQQYNNYFPYTF	TGCCAACAATATAATAATTATTTTCCGTACACTTTT	NA_IGKV1-5.IGKJ2.IGKC	NA_TGCCAACAATATAATAATTATTTTCCGTACACTTTT	NA_CQQYNNYFPYTF	NA_NA_IGLC:LD.1_IGKV1-5	B
HC1_Ctrl_CTACATTGTGGCAAAC-1	HC1	Ctrl	IGHV3-23.IGHJ4..IGHA1	CVDYYDVLSPYPRSDYYDTPGRGYW	TGTGTCGATTATTATGATGTTTTGAGTCCTTATCCTAGATCCGACTACTATGATACCCCTGGGCGGGGCTACTGG	IGKV1-5.IGKJ1.IGKC	CQQYNSFWTF	TGCCAACAGTACAATAGTTTTTGGACGTTC	IGHV3-23.IGHJ4..IGHA1_IGKV1-5.IGKJ1.IGKC	TGTGTCGATTATTATGATGTTTTGAGTCCTTATCCTAGATCCGACTACTATGATACCCCTGGGCGGGGCTACTGG_TGCCAACAGTACAATAGTTTTTGGACGTTC	CVDYYDVLSPYPRSDYYDTPGRGYW_CQQYNSFWTF	IGH.290_IGHV3-23_IGLC:LD.1_IGKV1-5	B
HC1_Ctrl_GATCGATTCCAGAAGG-1	HC1	Ctrl	IGHV3-48.IGHJ4.IGHD3-22.IGHM	CARDYYNSSGYYYGTYW	TGTGCGAGAGATTACTATAATAGTAGTGGTTATTACTACGGCACCTATTGG	IGKV1-5.IGKJ1.IGKC	CQQYKNYLWTF	TGCCAACAGTATAAAAATTATCTGTGGACGTTC	IGHV3-48.IGHJ4.IGHD3-22.IGHM_IGKV1-5.IGKJ1.IGKC	TGTGCGAGAGATTACTATAATAGTAGTGGTTATTACTACGGCACCTATTGG_TGCCAACAGTATAAAAATTATCTGTGGACGTTC	CARDYYNSSGYYYGTYW_CQQYKNYLWTF	IGH.371_IGHV3-48_IGLC:LD.1_IGKV1-5	B
HC1_Ctrl_GGACAAGGTCGGCATC-1	HC1	Ctrl	IGHV3-15.IGHJ5.IGHD2-15.IGHM	CTTETYCSGGSCDWFDPW	TGTACCACAGAAACATATTGTAGTGGTGGTAGCTGCGACTGGTTCGACCCCTGG	IGKV1-5.IGKJ2.IGKC	CQQYKSFPFTF	TGCCAACAGTATAAAAGTTTCCCGTTCACCTTT	IGHV3-15.IGHJ5.IGHD2-15.IGHM_IGKV1-5.IGKJ2.IGKC	TGTACCACAGAAACATATTGTAGTGGTGGTAGCTGCGACTGGTTCGACCCCTGG_TGCCAACAGTATAAAAGTTTCCCGTTCACCTTT	CTTETYCSGGSCDWFDPW_CQQYKSFPFTF	IGH.439_IGHV3-15_IGLC:LD.1_IGKV1-5	B
HC1_Ctrl_GATGCTACATGGTCAT-1	HC1	Ctrl	IGHV3-15.IGHJ6..IGHM	CTTGVGRFGEPIRRAYYYYGMDVW	TGTACCACAGGGGTGGGACGGTTCGGGGAGCCTATTCGACGGGCATACTACTACTACGGTATGGACGTCTGG	IGKV1-5.IGKJ2.IGKC	CQQYKSFPFTF	TGCCAACAGTATAAAAGTTTCCCGTTCACCTTT	IGHV3-15.IGHJ6..IGHM_IGKV1-5.IGKJ2.IGKC	TGTACCACAGGGGTGGGACGGTTCGGGGAGCCTATTCGACGGGCATACTACTACTACGGTATGGACGTCTGG_TGCCAACAGTATAAAAGTTTCCCGTTCACCTTT	CTTGVGRFGEPIRRAYYYYGMDVW_CQQYKSFPFTF	IGH.383_IGHV3-15_IGLC:LD.1_IGKV1-5	B
HC1_Ctrl_TACAGTGAGATGTAAC-1	HC1	Ctrl	IGHV4-34.IGHJ5..IGHM	CARGGTRQQLVPWWFDPW	TGTGCGAGAGGCGGAACGCGGCAGCAGCTGGTACCTTGGTGGTTCGACCCCTGG	IGKV1-5.IGKJ2.IGKC	CQQYKSFPFTF	TGCCAACAGTATAAAAGTTTCCCGTTCACCTTT	IGHV4-34.IGHJ5..IGHM_IGKV1-5.IGKJ2.IGKC	TGTGCGAGAGGCGGAACGCGGCAGCAGCTGGTACCTTGGTGGTTCGACCCCTGG_TGCCAACAGTATAAAAGTTTCCCGTTCACCTTT	CARGGTRQQLVPWWFDPW_CQQYKSFPFTF	IGH.509_IGHV4-34_IGLC:LD.1_IGKV1-5	B
HC1_Ctrl_AGTTGGTTCCGCGTTT-1	HC1	Ctrl	IGHV3-23.IGHJ4..IGHG3	CAKDVIPRRNGAGSFAFDSW	TGTGCGAAGGATGTCATCCCTCGCCGCAACGGAGCCGGGTCCTTCGCCTTTGACTCCTGG	IGKV1-5.IGKJ2.IGKC	CQQYKSFPFTF	TGCCAACAGTATAAAAGTTTCCCGTTCACCTTT	IGHV3-23.IGHJ4..IGHG3_IGKV1-5.IGKJ2.IGKC	TGTGCGAAGGATGTCATCCCTCGCCGCAACGGAGCCGGGTCCTTCGCCTTTGACTCCTGG_TGCCAACAGTATAAAAGTTTCCCGTTCACCTTT	CAKDVIPRRNGAGSFAFDSW_CQQYKSFPFTF	IGH.117_IGHV3-23_IGLC:LD.1_IGKV1-5	B
HC1_Ctrl_AGGGAGTCAGGACGTA-1	HC1	Ctrl	IGHV5-51.IGHJ4..IGHM	CARQGWLLDYW	TGTGCGAGACAAGGGTGGCTACTTGACTACTGG	IGKV1-5.IGKJ2.IGKC	CQQYKSFPFTF	TGCCAACAGTATAAAAGTTTCCCGTTCACCTTT	IGHV5-51.IGHJ4..IGHM_IGKV1-5.IGKJ2.IGKC	TGTGCGAGACAAGGGTGGCTACTTGACTACTGG_TGCCAACAGTATAAAAGTTTCCCGTTCACCTTT	CARQGWLLDYW_CQQYKSFPFTF	IGH:LD.10_IGHV5-51_IGLC:LD.1_IGKV1-5	B
HC1_Ctrl_GCTTCCAGTAAAGTCA-1	HC1	Ctrl	IGHV3-48.IGHJ4..IGHA1	CARDQYYASGNIDYW	TGTGCCAGAGATCAATACTATGCCTCGGGGAACATAGACTACTGG	IGKV1-5.IGKJ2.IGKC	CQQYKSFPFTF	TGCCAACAGTATAAAAGTTTCCCGTTCACCTTT	IGHV3-48.IGHJ4..IGHA1_IGKV1-5.IGKJ2.IGKC	TGTGCCAGAGATCAATACTATGCCTCGGGGAACATAGACTACTGG_TGCCAACAGTATAAAAGTTTCCCGTTCACCTTT	CARDQYYASGNIDYW_CQQYKSFPFTF	IGH.428_IGHV3-48_IGLC:LD.1_IGKV1-5	B
HC1_Ctrl_GATTCAGTCGTACGGC-1	HC1	Ctrl	IGHV3-66.IGHJ4..IGHA1	CARDGSWDILTGLGEATIDYW	TGTGCGAGAGATGGGTCGTGGGATATTTTGACTGGCCTAGGCGAGGCGACCATTGACTACTGG	IGKV1-5.IGKJ2.IGKC	CQQYKSFPFTF	TGCCAACAGTATAAAAGTTTCCCGTTCACCTTT	IGHV3-66.IGHJ4..IGHA1_IGKV1-5.IGKJ2.IGKC	TGTGCGAGAGATGGGTCGTGGGATATTTTGACTGGCCTAGGCGAGGCGACCATTGACTACTGG_TGCCAACAGTATAAAAGTTTCCCGTTCACCTTT	CARDGSWDILTGLGEATIDYW_CQQYKSFPFTF	IGH.384_IGHV3-66_IGLC:LD.1_IGKV1-5	B
HC1_Ctrl_ACTATCTTCAAGGCTT-1	HC1	Ctrl	IGHV1-3.IGHJ4.IGHD3-22.IGHM	CARVGYDSSGYYYWPIDYW	TGTGCGAGAGTGGGCTATGATAGTAGTGGTTATTACTATTGGCCGATTGACTACTGG	IGKV1-16.IGKJ4.IGKC	CQQYNTYPLTF	TGCCAACAGTATAATACTTACCCGCTCACTTTC	IGHV1-3.IGHJ4.IGHD3-22.IGHM_IGKV1-16.IGKJ4.IGKC	TGTGCGAGAGTGGGCTATGATAGTAGTGGTTATTACTATTGGCCGATTGACTACTGG_TGCCAACAGTATAATACTTACCCGCTCACTTTC	CARVGYDSSGYYYWPIDYW_CQQYNTYPLTF	IGH.54_IGHV1-3_IGLC:LD.1_IGKV1-16	B
HC1_Ctrl_CACACCTTCAGCAACT-1	HC1	Ctrl	IGHV3-7.IGHJ4..IGHM	CARIFLLIGSGTFDYW	TGTGCGAGAATTTTTCTTTTGATCGGTTCGGGGACTTTTGACTATTGG	IGKV1-16.IGKJ3.IGKC	CQQYNTYPPTF	TGCCAACAGTATAATACTTACCCTCCCACTTTC	IGHV3-7.IGHJ4..IGHM_IGKV1-16.IGKJ3.IGKC	TGTGCGAGAATTTTTCTTTTGATCGGTTCGGGGACTTTTGACTATTGG_TGCCAACAGTATAATACTTACCCTCCCACTTTC	CARIFLLIGSGTFDYW_CQQYNTYPPTF	IGH.157_IGHV3-7_IGLC:LD.1_IGKV1-16	B
HC1_Ctrl_TAGCCGGCATTAGCCA-1	HC1	Ctrl	IGHV3-48.IGHJ3.IGHD3-16.IGHA1	CAREGVGKDYSWGSYRYGLDIW	TGTGCGAGAGAGGGCGTGGGGAAGGACTACAGTTGGGGGAGTTATCGTTATGGTCTTGATATCTGG	IGKV1-5.IGKJ1.IGKC	CQQYNTYSSF	TGCCAACAGTATAATACTTATTCCTCGTTC	IGHV3-48.IGHJ3.IGHD3-16.IGHA1_IGKV1-5.IGKJ1.IGKC	TGTGCGAGAGAGGGCGTGGGGAAGGACTACAGTTGGGGGAGTTATCGTTATGGTCTTGATATCTGG_TGCCAACAGTATAATACTTATTCCTCGTTC	CAREGVGKDYSWGSYRYGLDIW_CQQYNTYSSF	IGH.530_IGHV3-48_IGLC:LD.1_IGKV1-5	B
HC1_Ctrl_GTTTCTAGTCGTTGTA-1	HC1	Ctrl	IGHV1-69-2.IGHJ4..IGHG1	CARSPELATIQFDYW	TGTGCGAGATCCCCAGAGTTGGCTACAATTCAATTTGACTACTGG	IGKV1-5.IGKJ1.IGKC	CQQYNTYSPTF	TGCCAACAGTATAATACTTATTCTCCGACGTTC	IGHV1-69-2.IGHJ4..IGHG1_IGKV1-5.IGKJ1.IGKC	TGTGCGAGATCCCCAGAGTTGGCTACAATTCAATTTGACTACTGG_TGCCAACAGTATAATACTTATTCTCCGACGTTC	CARSPELATIQFDYW_CQQYNTYSPTF	IGH:LD.38_IGHV1-69-2_IGLC:LD.1_IGKV1-5	B
HC1_Ctrl_CACAGTACAAGTACCT-1	HC1	Ctrl	IGHV3-74.IGHJ4..IGHM	CVKVSSSGWYSPFDYW	TGTGTGAAAGTATCCAGCAGTGGCTGGTACTCACCTTTTGACTACTGG	IGKV1-16.IGKJ3.IGKC	CQQYNSYPFTF	TGCCAACAGTATAATAGTTACCCATTCACTTTC	IGHV3-74.IGHJ4..IGHM_IGKV1-16.IGKJ3.IGKC	TGTGTGAAAGTATCCAGCAGTGGCTGGTACTCACCTTTTGACTACTGG_TGCCAACAGTATAATAGTTACCCATTCACTTTC	CVKVSSSGWYSPFDYW_CQQYNSYPFTF	IGH.161_IGHV3-74_IGLC:LD.1_IGKV1-16	B
HC1_Ctrl_AACCATGCAGTCAGAG-1	HC1	Ctrl	IGHV4-39.IGHJ4.IGHD3-16.IGHM	CARSRVHYDYVWGSPARVDYW	TGTGCGAGATCCCGAGTCCATTATGATTACGTTTGGGGGAGTCCCGCGAGAGTTGACTACTGG	IGKV1-5.IGKJ1.IGKC	CQQYNSYPQTF	TGCCAACAGTATAATAGTTACCCGCAGACGTTC	IGHV4-39.IGHJ4.IGHD3-16.IGHM_IGKV1-5.IGKJ1.IGKC	TGTGCGAGATCCCGAGTCCATTATGATTACGTTTGGGGGAGTCCCGCGAGAGTTGACTACTGG_TGCCAACAGTATAATAGTTACCCGCAGACGTTC	CARSRVHYDYVWGSPARVDYW_CQQYNSYPQTF	IGH.14_IGHV4-39_IGLC:LD.1_IGKV1-5	B
HC1_Ctrl_CGGCTAGAGACGCACA-1	HC1	Ctrl	IGHV1-2.IGHJ3.IGHD3-16.IGHM	CARDQGDYVWGSYLGAFDIW	TGTGCGAGAGATCAGGGTGATTACGTTTGGGGGAGTTATCTGGGTGCTTTTGATATCTGG	IGKV1-5.IGKJ2.IGKC	CQQYNSYPYTF	TGCCAACAGTATAATAGTTACCCGTACACTTTT	IGHV1-2.IGHJ3.IGHD3-16.IGHM_IGKV1-5.IGKJ2.IGKC	TGTGCGAGAGATCAGGGTGATTACGTTTGGGGGAGTTATCTGGGTGCTTTTGATATCTGG_TGCCAACAGTATAATAGTTACCCGTACACTTTT	CARDQGDYVWGSYLGAFDIW_CQQYNSYPYTF	IGH.267_IGHV1-2_IGLC:LD.1_IGKV1-5	B
HC1_Ctrl_CCAGCGATCATGTGGT-1	HC1	Ctrl	IGHV1-24.IGHJ4.IGHD3-10.IGHM	CATSPSVLWFGEFTGMTFDYW	TGTGCAACATCCCCATCCGTACTATGGTTCGGGGAGTTCACGGGTATGACATTTGACTACTGG	IGKV1-5.IGKJ1.IGKC	CQQYNSYPWTF	TGCCAACAGTATAATAGTTACCCGTGGACGTTC	IGHV1-24.IGHJ4.IGHD3-10.IGHM_IGKV1-5.IGKJ1.IGKC	TGTGCAACATCCCCATCCGTACTATGGTTCGGGGAGTTCACGGGTATGACATTTGACTACTGG_TGCCAACAGTATAATAGTTACCCGTGGACGTTC	CATSPSVLWFGEFTGMTFDYW_CQQYNSYPWTF	IGH.212_IGHV1-24_IGLC:LD.1_IGKV1-5	B
HC1_Ctrl_CTCGGGACAATGACCT-1	HC1	Ctrl	IGHV3-23.IGHJ6..IGHD	CAKDPGRAVNSDYYYYGMDVW	TGTGCGAAAGATCCCGGGCGCGCGGTTAATTCCGACTACTACTACTACGGTATGGACGTCTGG	IGKV1-16.IGKJ1.IGKC	CQQYNSYPWTF	TGCCAACAGTATAATAGTTACCCGTGGACGTTC	IGHV3-23.IGHJ6..IGHD_IGKV1-16.IGKJ1.IGKC	TGTGCGAAAGATCCCGGGCGCGCGGTTAATTCCGACTACTACTACTACGGTATGGACGTCTGG_TGCCAACAGTATAATAGTTACCCGTGGACGTTC	CAKDPGRAVNSDYYYYGMDVW_CQQYNSYPWTF	IGH:LD.1_IGHV3-23_IGLC:LD.1_IGKV1-16	B
HC1_Ctrl_GGTGCGTCATAACCTG-1	HC1	Ctrl	IGHV3-23.IGHJ4..IGHM	CAKDPTVFTFDYW	TGTGCGAAAGATCCTACGGTGTTCACCTTTGACTACTGG	IGKV1-5.IGKJ1.IGKC	CQQYNSYPWTF	TGCCAACAGTATAATAGTTACCCGTGGACGTTC	IGHV3-23.IGHJ4..IGHM_IGKV1-5.IGKJ1.IGKC	TGTGCGAAAGATCCTACGGTGTTCACCTTTGACTACTGG_TGCCAACAGTATAATAGTTACCCGTGGACGTTC	CAKDPTVFTFDYW_CQQYNSYPWTF	IGH:LD.5_IGHV3-23_IGLC:LD.1_IGKV1-5	B
HC1_Ctrl_TGTATTCCAATGGACG-1	HC1	Ctrl	IGHV3-48.IGHJ4.IGHD2-2.IGHM	CARDVGYCSSTSCYGGGYW	TGTGCGAGAGATGTAGGATATTGTAGTAGTACCAGCTGCTATGGGGGGGGCTACTGG	IGKV1-16.IGKJ1.IGKC	CQQYNSYPRTF	TGCCAACAGTATAATAGTTACCCTCGGACGTTC	IGHV3-48.IGHJ4.IGHD2-2.IGHM_IGKV1-16.IGKJ1.IGKC	TGTGCGAGAGATGTAGGATATTGTAGTAGTACCAGCTGCTATGGGGGGGGCTACTGG_TGCCAACAGTATAATAGTTACCCTCGGACGTTC	CARDVGYCSSTSCYGGGYW_CQQYNSYPRTF	IGH.617_IGHV3-48_IGLC:LD.1_IGKV1-16	B
HC1_Ctrl_TGCTACCAGGATGGTC-1	HC1	Ctrl	IGHV4-34.IGHJ4.IGHD3-10.IGHM	CAREPYYYGSGSYYW	TGTGCGAGAGAACCGTATTACTATGGTTCGGGGAGTTACTACTGG	IGKV1-16.IGKJ2.IGKC	CQQYNSYPRTF	TGCCAACAGTATAATAGTTACCCTCGGACTTTT	IGHV4-34.IGHJ4.IGHD3-10.IGHM_IGKV1-16.IGKJ2.IGKC	TGTGCGAGAGAACCGTATTACTATGGTTCGGGGAGTTACTACTGG_TGCCAACAGTATAATAGTTACCCTCGGACTTTT	CAREPYYYGSGSYYW_CQQYNSYPRTF	IGH:LD.49_IGHV4-34_IGLC:LD.1_IGKV1-16	B
HC1_Ctrl_TAGTTGGTCCGTAGGC-1	HC1	Ctrl	IGHV1-46.IGHJ3..IGHM	CARGWLQHRGFLGIW	TGTGCGAGAGGATGGCTACAACACAGGGGGTTTTTGGGGATCTGG	IGKV1-16.IGKJ5.IGKC	CQQYNSYPLTF	TGCCAACAGTATAATAGTTACCCTCTCACCTTC	IGHV1-46.IGHJ3..IGHM_IGKV1-16.IGKJ5.IGKC	TGTGCGAGAGGATGGCTACAACACAGGGGGTTTTTGGGGATCTGG_TGCCAACAGTATAATAGTTACCCTCTCACCTTC	CARGWLQHRGFLGIW_CQQYNSYPLTF	IGH.540_IGHV1-46_IGLC:LD.1_IGKV1-16	B
HC1_Ctrl_CTGCGGAGTGTTAAGA-1	HC1	Ctrl	IGHV4-34.IGHJ4.IGHD2-15.IGHM	CARGGYCSGGSCW	TGTGCGAGAGGCGGATATTGTAGTGGTGGTAGCTGCTGG	IGKV1-16.IGKJ4.IGKC	CQQYNSYPLTF	TGCCAACAGTATAATAGTTACCCTCTCACTTTC	IGHV4-34.IGHJ4.IGHD2-15.IGHM_IGKV1-16.IGKJ4.IGKC	TGTGCGAGAGGCGGATATTGTAGTGGTGGTAGCTGCTGG_TGCCAACAGTATAATAGTTACCCTCTCACTTTC	CARGGYCSGGSCW_CQQYNSYPLTF	IGH.326_IGHV4-34_IGLC:LD.1_IGKV1-16	B
HC1_Ctrl_TGCTGCTTCAGTTGAC-1	HC1	Ctrl	IGHV3-15.IGHJ3..IGHM	CVTGTKYGDYWGAFDIW	TGTGTCACCGGTACAAAATACGGTGACTACTGGGGTGCTTTTGATATCTGG	IGKV1-5.IGKJ1.IGKC	CQQYNSYRTF	TGCCAACAGTATAATAGTTACCGGACGTTC	IGHV3-15.IGHJ3..IGHM_IGKV1-5.IGKJ1.IGKC	TGTGTCACCGGTACAAAATACGGTGACTACTGGGGTGCTTTTGATATCTGG_TGCCAACAGTATAATAGTTACCGGACGTTC	CVTGTKYGDYWGAFDIW_CQQYNSYRTF	IGH.610_IGHV3-15_IGLC:LD.1_IGKV1-5	B
HC1_Ctrl_CACCTTGCAACACGCC-1	HC1	Ctrl	IGHV4-34.IGHJ5.IGHD3-10.IGHD	CARGKTYYYGSGSYSWFDPW	TGTGCGAGAGGCAAAACGTATTACTATGGTTCGGGGAGTTATTCCTGGTTCGACCCCTGG	IGKV1-5.IGKJ5.IGKC	CQQYNSYLITF	TGCCAACAGTATAATAGTTACCTCATCACCTTC	IGHV4-34.IGHJ5.IGHD3-10.IGHD_IGKV1-5.IGKJ5.IGKC	TGTGCGAGAGGCAAAACGTATTACTATGGTTCGGGGAGTTATTCCTGGTTCGACCCCTGG_TGCCAACAGTATAATAGTTACCTCATCACCTTC	CARGKTYYYGSGSYSWFDPW_CQQYNSYLITF	IGH:LD.17_IGHV4-34_IGLC:LD.1_IGKV1-5	B
HC1_Ctrl_CGGACTGTCAACACGT-1	HC1	Ctrl	IGHV1-69-2.IGHJ4.IGHD2-21.IGHM	CARGGNCGGDCYGEDW	TGTGCGAGAGGGGGTAATTGTGGTGGTGACTGCTATGGTGAGGACTGG	IGKV1D-16.IGKJ4.IGKC	CQQYNSYLF	TGCCAACAGTATAATAGTTACCTTTTC	IGHV1-69-2.IGHJ4.IGHD2-21.IGHM_IGKV1D-16.IGKJ4.IGKC	TGTGCGAGAGGGGGTAATTGTGGTGGTGACTGCTATGGTGAGGACTGG_TGCCAACAGTATAATAGTTACCTTTTC	CARGGNCGGDCYGEDW_CQQYNSYLF	IGH.264_IGHV1-69-2_IGLC:LD.1_IGKV1D-16	B
HC1_Ctrl_CCACGGATCCCAAGTA-1	HC1	Ctrl	IGHV2-5.IGHJ1..IGHM	CAHSGAAVAGTGLGHW	TGTGCACACAGCGGGGCGGCAGTGGCTGGTACAGGTCTCGGGCACTGG	IGKV1-5.IGKJ1.IGKC	CQQYNSYPWTF	TGCCAACAGTATAATAGTTATCCCTGGACGTTC	IGHV2-5.IGHJ1..IGHM_IGKV1-5.IGKJ1.IGKC	TGTGCACACAGCGGGGCGGCAGTGGCTGGTACAGGTCTCGGGCACTGG_TGCCAACAGTATAATAGTTATCCCTGGACGTTC	CAHSGAAVAGTGLGHW_CQQYNSYPWTF	IGH.209_IGHV2-5_IGLC:LD.1_IGKV1-5	B
HC1_Ctrl_CGATTGAAGCACGCCT-1	HC1	Ctrl	IGHV3-74.IGHJ4..IGHM	CARDRGGDYYFDFW	TGTGCAAGAGATCGAGGGGGTGACTACTACTTTGACTTCTGG	IGKV1-5.IGKJ2.IGKC	CQQYNSYPYTF	TGCCAACAGTATAATAGTTATCCGTACACTTTT	IGHV3-74.IGHJ4..IGHM_IGKV1-5.IGKJ2.IGKC	TGTGCAAGAGATCGAGGGGGTGACTACTACTTTGACTTCTGG_TGCCAACAGTATAATAGTTATCCGTACACTTTT	CARDRGGDYYFDFW_CQQYNSYPYTF	IGH:LD.5_IGHV3-74_IGLC:LD.1_IGKV1-5	B
HC1_Ctrl_CATGGCGAGCAGGCTA-1	HC1	Ctrl	IGHV3-66.IGHJ3..IGHM	CARELPVAMVRGLDAFDIW	TGTGCGAGAGAACTCCCCGTTGCTATGGTTCGGGGATTGGATGCTTTTGATATCTGG	IGKV1-5.IGKJ2.IGKC	CQQYNSYPYTF	TGCCAACAGTATAATAGTTATCCGTACACTTTT	IGHV3-66.IGHJ3..IGHM_IGKV1-5.IGKJ2.IGKC	TGTGCGAGAGAACTCCCCGTTGCTATGGTTCGGGGATTGGATGCTTTTGATATCTGG_TGCCAACAGTATAATAGTTATCCGTACACTTTT	CARELPVAMVRGLDAFDIW_CQQYNSYPYTF	IGH:LD.20_IGHV3-66_IGLC:LD.1_IGKV1-5	B
HC1_Ctrl_CACACTCAGTACGACG-1	HC1	Ctrl	IGHV4-34.IGHJ6..IGHM	CARNPGARVGATRRHYYYYGMDVW	TGTGCGAGAAACCCGGGGGCACGGGTGGGAGCTACCCGAAGACACTACTACTACTACGGTATGGACGTCTGG	IGKV1-5.IGKJ1.IGKC	CQQYNSYRTF	TGCCAACAGTATAATAGTTATCGGACGTTC	IGHV4-34.IGHJ6..IGHM_IGKV1-5.IGKJ1.IGKC	TGTGCGAGAAACCCGGGGGCACGGGTGGGAGCTACCCGAAGACACTACTACTACTACGGTATGGACGTCTGG_TGCCAACAGTATAATAGTTATCGGACGTTC	CARNPGARVGATRRHYYYYGMDVW_CQQYNSYRTF	IGH.158_IGHV4-34_IGLC:LD.1_IGKV1-5	B
HC1_Ctrl_ACTATCTAGTTGAGTA-1	HC1	Ctrl	IGHV5-51.IGHJ3..IGHA1	CARHTNLTADAFAIW	TGTGCGAGACATACAAACCTAACTGCGGATGCTTTTGCTATCTGG	IGKV1-5.IGKJ1.IGKC	CQQYNSYATF	TGCCAACAGTATAATAGTTATGCGACGTTC	IGHV5-51.IGHJ3..IGHA1_IGKV1-5.IGKJ1.IGKC	TGTGCGAGACATACAAACCTAACTGCGGATGCTTTTGCTATCTGG_TGCCAACAGTATAATAGTTATGCGACGTTC	CARHTNLTADAFAIW_CQQYNSYATF	IGH.52_IGHV5-51_IGLC:LD.1_IGKV1-5	B
HC1_Ctrl_CTAGTGAGTAGCCTCG-1	HC1	Ctrl	IGHV5-51.IGHJ4..IGHM	CARHRVAAGHPPEYYFDYW	TGTGCGAGACATCGCGTGGCCGCCGGGCACCCGCCGGAATACTACTTTGACTACTGG	IGKV1-5.IGKJ2.IGKC	CQQYNSYYTF	TGCCAACAGTATAATAGTTATTACACTTTT	IGHV5-51.IGHJ4..IGHM_IGKV1-5.IGKJ2.IGKC	TGTGCGAGACATCGCGTGGCCGCCGGGCACCCGCCGGAATACTACTTTGACTACTGG_TGCCAACAGTATAATAGTTATTACACTTTT	CARHRVAAGHPPEYYFDYW_CQQYNSYYTF	IGH.292_IGHV5-51_IGLC:LD.1_IGKV1-5	B
HC1_Ctrl_GTCGTAACATGTCGAT-1	HC1	Ctrl	IGHV3-21.IGHJ2.IGHD3-10.IGHM	CARDRPTMVRGVVHYWYFDLW	TGTGCGAGAGATCGTCCTACTATGGTTCGGGGAGTTGTCCACTACTGGTACTTCGATCTCTGG	IGKV1-5.IGKJ1.IGKC	CQQYNSYSTF	TGCCAACAGTATAATAGTTATTCGACGTTC	IGHV3-21.IGHJ2.IGHD3-10.IGHM_IGKV1-5.IGKJ1.IGKC	TGTGCGAGAGATCGTCCTACTATGGTTCGGGGAGTTGTCCACTACTGGTACTTCGATCTCTGG_TGCCAACAGTATAATAGTTATTCGACGTTC	CARDRPTMVRGVVHYWYFDLW_CQQYNSYSTF	IGH.482_IGHV3-21_IGLC:LD.1_IGKV1-5	B
HC1_Ctrl_GAACATCTCGCCATAA-1	HC1	Ctrl	IGHV4-59.IGHJ2..IGHM	CARSFAQGFGYFDLW	TGTGCGAGATCCTTCGCTCAAGGGTTCGGGTACTTCGATCTCTGG	IGKV1-5.IGKJ1.IGKC	CQQYNSYSAWTF	TGCCAACAGTATAATAGTTATTCGGCGTGGACGTTC	IGHV4-59.IGHJ2..IGHM_IGKV1-5.IGKJ1.IGKC	TGTGCGAGATCCTTCGCTCAAGGGTTCGGGTACTTCGATCTCTGG_TGCCAACAGTATAATAGTTATTCGGCGTGGACGTTC	CARSFAQGFGYFDLW_CQQYNSYSAWTF	IGH.335_IGHV4-59_IGLC:LD.1_IGKV1-5	B
HC1_Ctrl_ACCAGTAAGCGGATCA-1	HC1	Ctrl	IGHV3-23.IGHJ4..IGHM	CARSRGVVVISAFDYW	TGTGCGAGATCCCGAGGGGTAGTGGTTATTTCGGCCTTTGACTACTGG	IGKV1-5.IGKJ1.IGKC	CQQYNSYSAF	TGCCAACAGTATAATAGTTATTCGGCGTTC	IGHV3-23.IGHJ4..IGHM_IGKV1-5.IGKJ1.IGKC	TGTGCGAGATCCCGAGGGGTAGTGGTTATTTCGGCCTTTGACTACTGG_TGCCAACAGTATAATAGTTATTCGGCGTTC	CARSRGVVVISAFDYW_CQQYNSYSAF	IGH.43_IGHV3-23_IGLC:LD.1_IGKV1-5	B
HC1_Ctrl_CACTCCAGTGGCGAAT-1	HC1	Ctrl	IGHV3-23.IGHJ4.IGHD3-22.IGHM	CAKNSFYDSSGYPDYW	TGTGCGAAAAATTCGTTCTATGATAGTAGTGGTTATCCTGACTACTGG	IGKV1-5.IGKJ2.IGKC	CQQYNSYSHTF	TGCCAACAGTATAATAGTTATTCTCACACTTTT	IGHV3-23.IGHJ4.IGHD3-22.IGHM_IGKV1-5.IGKJ2.IGKC	TGTGCGAAAAATTCGTTCTATGATAGTAGTGGTTATCCTGACTACTGG_TGCCAACAGTATAATAGTTATTCTCACACTTTT	CAKNSFYDSSGYPDYW_CQQYNSYSHTF	IGH:LD.4_IGHV3-23_IGLC:LD.1_IGKV1-5	B
HC1_Ctrl_ACTGCTCAGCCACCTG-1	HC1	Ctrl				IGKV1-5.IGKJ4.IGKC	CQQYNSYSHSTF	TGCCAACAGTATAATAGTTATTCTCACTCTACTTTC	NA_IGKV1-5.IGKJ4.IGKC	NA_TGCCAACAGTATAATAGTTATTCTCACTCTACTTTC	NA_CQQYNSYSHSTF	NA_NA_IGLC:LD.1_IGKV1-5	B
HC1_Ctrl_TAGACCAAGGTTCCTA-1	HC1	Ctrl	IGHV4-34.IGHJ6..IGHM	CARGKIRWFGEYSHYYYGMDVW	TGTGCGAGGGGCAAAATACGATGGTTCGGGGAGTACAGTCACTACTACTACGGTATGGACGTCTGG	IGKV1-5.IGKJ1.IGKC	CQQYNSYSPRTF	TGCCAACAGTATAATAGTTATTCTCCGAGGACGTTC	IGHV4-34.IGHJ6..IGHM_IGKV1-5.IGKJ1.IGKC	TGTGCGAGGGGCAAAATACGATGGTTCGGGGAGTACAGTCACTACTACTACGGTATGGACGTCTGG_TGCCAACAGTATAATAGTTATTCTCCGAGGACGTTC	CARGKIRWFGEYSHYYYGMDVW_CQQYNSYSPRTF	IGH.524_IGHV4-34_IGLC:LD.1_IGKV1-5	B
HC1_Ctrl_AGCGTCGCAGACGCAA-1	HC1	Ctrl	IGHV1-24.IGHJ3..IGHM	CATDRWAFGASQSGAFDIW	TGTGCAACAGATAGGTGGGCGTTTGGGGCCTCCCAGTCTGGTGCTTTTGATATCTGG	IGKV1-5.IGKJ2.IGKC	CQQYNSYSRTF	TGCCAACAGTATAATAGTTATTCTCGAACTTTT	IGHV1-24.IGHJ3..IGHM_IGKV1-5.IGKJ2.IGKC	TGTGCAACAGATAGGTGGGCGTTTGGGGCCTCCCAGTCTGGTGCTTTTGATATCTGG_TGCCAACAGTATAATAGTTATTCTCGAACTTTT	CATDRWAFGASQSGAFDIW_CQQYNSYSRTF	IGH.88_IGHV1-24_IGLC:LD.1_IGKV1-5	B
HC1_Ctrl_CATATGGCATTCCTGC-1	HC1	Ctrl	IGHV4-34.IGHJ5..IGHM	CARGYGVASPW	TGTGCGAGAGGCTATGGTGTCGCCTCCCCCTGG	IGKV1-5.IGKJ1.IGKC	CQQYNSYSRTF	TGCCAACAGTATAATAGTTATTCTCGGACGTTC	IGHV4-34.IGHJ5..IGHM_IGKV1-5.IGKJ1.IGKC	TGTGCGAGAGGCTATGGTGTCGCCTCCCCCTGG_TGCCAACAGTATAATAGTTATTCTCGGACGTTC	CARGYGVASPW_CQQYNSYSRTF	IGH.187_IGHV4-34_IGLC:LD.1_IGKV1-5	B
HC1_Ctrl_AACTCCCAGTTAACGA-1	HC1	Ctrl	IGHV3-7.IGHJ4.IGHD3-22.IGHM	CARDAYYYDSSGYYLFDYW	TGTGCGAGAGATGCCTATTACTATGATAGTAGTGGTTATTACCTCTTTGACTACTGG	IGKV1-5.IGKJ4.IGKC	CQQYNSYSLPHF	TGCCAACAGTATAATAGTTATTCTCTCCCTCATTTC	IGHV3-7.IGHJ4.IGHD3-22.IGHM_IGKV1-5.IGKJ4.IGKC	TGTGCGAGAGATGCCTATTACTATGATAGTAGTGGTTATTACCTCTTTGACTACTGG_TGCCAACAGTATAATAGTTATTCTCTCCCTCATTTC	CARDAYYYDSSGYYLFDYW_CQQYNSYSLPHF	IGH:LD.4_IGHV3-7_IGLC:LD.1_IGKV1-5	B
HC1_Ctrl_CAGCATATCGCGTAGC-1	HC1	Ctrl	IGHV1-24.IGHJ3..IGHG1	CALNWGSPDIFDIW	TGTGCACTCAACTGGGGATCGCCAGATATTTTTGATATCTGG	IGKV1-5.IGKJ1.IGKC	CQQYNSYSATWTF	TGCCAACAGTATAATAGTTATTCTGCCACGTGGACGTTC	IGHV1-24.IGHJ3..IGHG1_IGKV1-5.IGKJ1.IGKC	TGTGCACTCAACTGGGGATCGCCAGATATTTTTGATATCTGG_TGCCAACAGTATAATAGTTATTCTGCCACGTGGACGTTC	CALNWGSPDIFDIW_CQQYNSYSATWTF	IGH.177_IGHV1-24_IGLC:LD.1_IGKV1-5	B
HC1_Ctrl_TCACGAAGTTTGTTGG-1	HC1	Ctrl	IGHV3-23.IGHJ3..IGHM	CAKSRSSSWYDAFDIW	TGTGCGAAATCGCGTAGCAGCAGCTGGTACGATGCTTTTGATATCTGG	IGKV1-5.IGKJ1.IGKC	CQQYNSYWTF	TGCCAACAGTATAATAGTTATTGGACGTTC	IGHV3-23.IGHJ3..IGHM_IGKV1-5.IGKJ1.IGKC	TGTGCGAAATCGCGTAGCAGCAGCTGGTACGATGCTTTTGATATCTGG_TGCCAACAGTATAATAGTTATTGGACGTTC	CAKSRSSSWYDAFDIW_CQQYNSYWTF	IGH:LD.36_IGHV3-23_IGLC:LD.1_IGKV1-5	B
HC1_Ctrl_CACCAGGGTTGGTGGA-1	HC1	Ctrl	IGHV3-23.IGHJ4..IGHM	CAVRGDLSDYGDYYYFDYW	TGTGCGGTGCGTGGGGACTTATCGGACTACGGTGACTATTACTACTTTGACTACTGG	IGKV1-5.IGKJ3.IGKC	CQQYNSYWGVTF	TGCCAACAGTATAATAGTTATTGGGGAGTCACTTTC	IGHV3-23.IGHJ4..IGHM_IGKV1-5.IGKJ3.IGKC	TGTGCGGTGCGTGGGGACTTATCGGACTACGGTGACTATTACTACTTTGACTACTGG_TGCCAACAGTATAATAGTTATTGGGGAGTCACTTTC	CAVRGDLSDYGDYYYFDYW_CQQYNSYWGVTF	IGH.164_IGHV3-23_IGLC:LD.1_IGKV1-5	B
HC1_Ctrl_CAGCTGGAGATGCGAC-1	HC1	Ctrl	IGHV3-74.IGHJ6.IGHD3-9.IGHM	CARVEEYYDILTGYFDYYYYYGMDVW	TGTGCAAGAGTTGAGGAGTATTACGATATTTTGACTGGTTATTTTGACTACTACTACTACTACGGTATGGACGTCTGG	IGKV1-5.IGKJ3.IGKC	CQQYNSYFTF	TGCCAACAGTATAATAGTTATTTCACTTTC	IGHV3-74.IGHJ6.IGHD3-9.IGHM_IGKV1-5.IGKJ3.IGKC	TGTGCAAGAGTTGAGGAGTATTACGATATTTTGACTGGTTATTTTGACTACTACTACTACTACGGTATGGACGTCTGG_TGCCAACAGTATAATAGTTATTTCACTTTC	CARVEEYYDILTGYFDYYYYYGMDVW_CQQYNSYFTF	IGH:LD.1_IGHV3-74_IGLC:LD.1_IGKV1-5	B
HC1_Ctrl_CTCCTAGCAGACAAGC-1	HC1	Ctrl	IGHV3-23.IGHJ3..IGHM	CARSEAPGGIFDACHIW	TGTGCGAGATCTGAAGCCCCAGGAGGCATTTTTGATGCTTGTCATATCTGG	IGKV1-5.IGKJ1.IGKC	CQQYNSFSTF	TGCCAACAGTATAATAGTTTTTCGACGTTC	IGHV3-23.IGHJ3..IGHM_IGKV1-5.IGKJ1.IGKC	TGTGCGAGATCTGAAGCCCCAGGAGGCATTTTTGATGCTTGTCATATCTGG_TGCCAACAGTATAATAGTTTTTCGACGTTC	CARSEAPGGIFDACHIW_CQQYNSFSTF	IGH.299_IGHV3-23_IGLC:LD.1_IGKV1-5	B
HC1_Ctrl_GTGGGTCCACTGAAGG-1	HC1	Ctrl	IGHV3-48.IGHJ6..IGHM	CARLTRQIMDVW	TGTGCGAGGTTGACGAGGCAGATCATGGACGTCTGG	IGKV1-5.IGKJ1.IGKC	CQQYNSFWTF	TGCCAACAGTATAATAGTTTTTGGACGTTC	IGHV3-48.IGHJ6..IGHM_IGKV1-5.IGKJ1.IGKC	TGTGCGAGGTTGACGAGGCAGATCATGGACGTCTGG_TGCCAACAGTATAATAGTTTTTGGACGTTC	CARLTRQIMDVW_CQQYNSFWTF	IGH.488_IGHV3-48_IGLC:LD.1_IGKV1-5	B
HC1_Ctrl_AAGTCTGTCCAAAGTC-1	HC1	Ctrl				IGKV1-5.IGKJ1.IGKC	CQQYNRYASF	TGCCAACAGTATAATCGTTATGCCTCCTTC	NA_IGKV1-5.IGKJ1.IGKC	NA_TGCCAACAGTATAATCGTTATGCCTCCTTC	NA_CQQYNRYASF	NA_NA_IGLC:LD.1_IGKV1-5	B
HC1_Ctrl_TATCAGGAGCCACGCT-1	HC1	Ctrl	IGHV4-61.IGHJ4..IGHM	CAREGGGGMIVNW	TGTGCGAGAGAGGGGGGCGGTGGTATGATAGTAAACTGG	IGKV1-5.IGKJ4.IGKC	CQQYSSYFLLTF	TGCCAACAGTATAGTAGTTATTTTCTTCTCACTTTT	IGHV4-61.IGHJ4..IGHM_IGKV1-5.IGKJ4.IGKC	TGTGCGAGAGAGGGGGGCGGTGGTATGATAGTAAACTGG_TGCCAACAGTATAGTAGTTATTTTCTTCTCACTTTT	CAREGGGGMIVNW_CQQYSSYFLLTF	IGH.541_IGHV4-61_IGLC:LD.1_IGKV1-5	B
HC1_Ctrl_TCATTACTCTTGTCAT-1	HC1	Ctrl	IGHV3-15.IGHJ5..IGHG2	CTTDPCVSSDRCPPNWFDPW	TGTACCACAGATCCTTGTGTTTCGAGTGACAGGTGCCCGCCAAACTGGTTCGACCCCTGG	IGKV1-16.IGKJ3.IGKC	CQQYSAYPFTF	TGCCAACAGTATAGTGCTTACCCATTCACTTTC	IGHV3-15.IGHJ5..IGHG2_IGKV1-16.IGKJ3.IGKC	TGTACCACAGATCCTTGTGTTTCGAGTGACAGGTGCCCGCCAAACTGGTTCGACCCCTGG_TGCCAACAGTATAGTGCTTACCCATTCACTTTC	CTTDPCVSSDRCPPNWFDPW_CQQYSAYPFTF	IGH.559_IGHV3-15_IGLC:LD.1_IGKV1-16	B
HC1_Ctrl_TCAGATGTCAGCCTAA-1	HC1	Ctrl	IGHV3-48.IGHJ4.IGHD3-22.IGHM	CARDYYDSSGYYNRGYW	TGTGCGAGAGATTACTATGATAGTAGTGGTTATTACAACCGGGGGTACTGG	IGKV1-5.IGKJ1.IGKC	CQQYSGYSWTF	TGCCAACAGTATAGTGGTTATTCGTGGACGTTC	IGHV3-48.IGHJ4.IGHD3-22.IGHM_IGKV1-5.IGKJ1.IGKC	TGTGCGAGAGATTACTATGATAGTAGTGGTTATTACAACCGGGGGTACTGG_TGCCAACAGTATAGTGGTTATTCGTGGACGTTC	CARDYYDSSGYYNRGYW_CQQYSGYSWTF	IGH.552_IGHV3-48_IGLC:LD.1_IGKV1-5	B
HC1_Ctrl_ATGGGAGTCCTTCAAT-1	HC1	Ctrl	IGHV5-51.IGHJ4..IGHA1	CARLGYGDFYFDYW	TGTGCGAGACTAGGCTACGGTGACTTTTACTTTGACTACTGG	IGKV1-5.IGKJ1.IGKC	CQQYDNYPWSF	TGCCAACAGTATGATAATTACCCGTGGTCGTTC	IGHV5-51.IGHJ4..IGHA1_IGKV1-5.IGKJ1.IGKC	TGTGCGAGACTAGGCTACGGTGACTTTTACTTTGACTACTGG_TGCCAACAGTATGATAATTACCCGTGGTCGTTC	CARLGYGDFYFDYW_CQQYDNYPWSF	IGH:LD.5_IGHV5-51_IGLC:LD.1_IGKV1-5	B
HC1_Ctrl_GTAGTCAAGATATACG-1	HC1	Ctrl	IGHV4-31.IGHJ3..IGHA1	CARGGGGGPFDIW	TGTGCGAGAGGTGGTGGTGGTGGGCCCTTTGATATCTGG	IGLV1-40.IGLJ7.IGLC2	CQSYDSGLSVIF	TGCCAATCCTATGACAGCGGCCTCAGTGTGATTTTC	IGHV4-31.IGHJ3..IGHA1_IGLV1-40.IGLJ7.IGLC2	TGTGCGAGAGGTGGTGGTGGTGGGCCCTTTGATATCTGG_TGCCAATCCTATGACAGCGGCCTCAGTGTGATTTTC	CARGGGGGPFDIW_CQSYDSGLSVIF	IGH.471_IGHV4-31_IGLC:LD.6_IGLV1-40	B
HC1_Ctrl_CTCCTAGCAACAACCT-1	HC1	Ctrl	IGHV1-3.IGHJ4..IGHG2	CTTGESSGLHRDYFDYW	TGTACGACCGGGGAGTCTAGTGGCTTACACAGGGACTACTTTGACTACTGG	IGKV3-11.IGKJ2.IGKC	CQQRFTWPYTF	TGCCAGCAGCGTTTCACCTGGCCTTACACTTTC	IGHV1-3.IGHJ4..IGHG2_IGKV3-11.IGKJ2.IGKC	TGTACGACCGGGGAGTCTAGTGGCTTACACAGGGACTACTTTGACTACTGG_TGCCAGCAGCGTTTCACCTGGCCTTACACTTTC	CTTGESSGLHRDYFDYW_CQQRFTWPYTF	IGH.298_IGHV1-3_IGLC:LD.1_IGKV3-11	B
HC1_Ctrl_AGCATACGTCACAAGG-1	HC1	Ctrl	IGHV4-61.IGHJ4.IGHD3-9.IGHM	CARVAEGEYYDILTGYQEPYYFDYW	TGTGCGAGAGTGGCGGAGGGGGAGTATTACGATATTTTGACTGGTTATCAAGAGCCCTACTACTTTGACTACTGG	IGLV1-40.IGLJ7.IGLC1	CQSYDSSLSGCPYVF	TGCCAGTCCTATGACAGCAGCCTGAGTGGCTGCCCTTATGTCTTC	IGHV4-61.IGHJ4.IGHD3-9.IGHM_IGLV1-40.IGLJ7.IGLC1	TGTGCGAGAGTGGCGGAGGGGGAGTATTACGATATTTTGACTGGTTATCAAGAGCCCTACTACTTTGACTACTGG_TGCCAGTCCTATGACAGCAGCCTGAGTGGCTGCCCTTATGTCTTC	CARVAEGEYYDILTGYQEPYYFDYW_CQSYDSSLSGCPYVF	IGH.79_IGHV4-61_IGLC:LD.6_IGLV1-40	B
HC1_Ctrl_TGCCAAATCTCAAACG-1	HC1	Ctrl	IGHV3-15.IGHJ4..IGHM	CTTEGSGPYFDYW	TGTACCACAGAAGGTAGTGGTCCGTACTTTGACTACTGG	IGLV1-40.IGLJ7.IGLC1	CQSYDSSLSGYVF	TGCCAGTCCTATGACAGCAGCCTGAGTGGTTATGTCTTC	IGHV3-15.IGHJ4..IGHM_IGLV1-40.IGLJ7.IGLC1	TGTACCACAGAAGGTAGTGGTCCGTACTTTGACTACTGG_TGCCAGTCCTATGACAGCAGCCTGAGTGGTTATGTCTTC	CTTEGSGPYFDYW_CQSYDSSLSGYVF	IGH.600_IGHV3-15_IGLC:LD.6_IGLV1-40	B
HC1_Ctrl_GCTGCTTCACCTCGGA-1	HC1	Ctrl	IGHV4-31.IGHJ4.IGHD3-22.IGHM	CARANYYDSSAPLVSW	TGTGCGAGAGCGAATTACTATGATAGTAGTGCTCCTCTCGTCAGCTGG	IGLV1-40.IGLJ7.IGLC1	CQSYDSSLSGYVF	TGCCAGTCCTATGACAGCAGCCTGAGTGGTTATGTCTTC	IGHV4-31.IGHJ4.IGHD3-22.IGHM_IGLV1-40.IGLJ7.IGLC1	TGTGCGAGAGCGAATTACTATGATAGTAGTGCTCCTCTCGTCAGCTGG_TGCCAGTCCTATGACAGCAGCCTGAGTGGTTATGTCTTC	CARANYYDSSAPLVSW_CQSYDSSLSGYVF	IGH.425_IGHV4-31_IGLC:LD.6_IGLV1-40	B
HC1_Ctrl_CACAGGCGTGCATCTA-1	HC1	Ctrl	IGHV6-1.IGHJ3.IGHD2-21.IGHM	CARVWVGVGAYCGGDCYSADAFDIW	TGTGCAAGAGTTTGGGTGGGGGTGGGTGCATATTGTGGTGGTGACTGCTATTCTGCGGATGCTTTTGATATCTGG	IGLV1-40.IGLJ7.IGLC1	CQSYDSSLSGSVF	TGCCAGTCCTATGACAGCAGCCTGAGTGGTTCGGTCTTC	IGHV6-1.IGHJ3.IGHD2-21.IGHM_IGLV1-40.IGLJ7.IGLC1	TGTGCAAGAGTTTGGGTGGGGGTGGGTGCATATTGTGGTGGTGACTGCTATTCTGCGGATGCTTTTGATATCTGG_TGCCAGTCCTATGACAGCAGCCTGAGTGGTTCGGTCTTC	CARVWVGVGAYCGGDCYSADAFDIW_CQSYDSSLSGSVF	IGH.160_IGHV6-1_IGLC:LD.6_IGLV1-40	B
HC1_Ctrl_GGAAAGCGTGCTAGCC-1	HC1	Ctrl	IGHV1-46.IGHJ4.IGHD2-2.IGHM	CASLDCSSTNCYGGAGYW	TGTGCGAGCCTAGATTGTAGTAGTACCAACTGCTATGGGGGAGCGGGCTACTGG	IGLV1-40.IGLJ7.IGLC1	CQSYDISLSGYVF	TGCCAGTCCTATGACATCAGCCTGAGTGGTTATGTCTTC	IGHV1-46.IGHJ4.IGHD2-2.IGHM_IGLV1-40.IGLJ7.IGLC1	TGTGCGAGCCTAGATTGTAGTAGTACCAACTGCTATGGGGGAGCGGGCTACTGG_TGCCAGTCCTATGACATCAGCCTGAGTGGTTATGTCTTC	CASLDCSSTNCYGGAGYW_CQSYDISLSGYVF	IGH.430_IGHV1-46_IGLC:LD.6_IGLV1-40	B
HC1_Ctrl_GTTAAGCCAACTTGAC-1	HC1	Ctrl	IGHV3-21.IGHJ4..IGHM	CARGLATG	TGTGCGAGAGGTCTAGCTACGGGT	IGKV1-5.IGKJ1.IGKC	CLQYNNYPWTF	TGCCTACAGTACAATAATTATCCGTGGACGTTC	IGHV3-21.IGHJ4..IGHM_IGKV1-5.IGKJ1.IGKC	TGTGCGAGAGGTCTAGCTACGGGT_TGCCTACAGTACAATAATTATCCGTGGACGTTC	CARGLATG_CLQYNNYPWTF	IGH.490_IGHV3-21_IGLC:LD.1_IGKV1-5	B
HC1_Ctrl_CAGAGAGAGTACATGA-1	HC1	Ctrl				IGLV2-11.IGLJ7.IGLC1	CCSYAGSNIYVF	TGCTGCTCATATGCAGGCAGCAACATTTATGTCTTC	NA_IGLV2-11.IGLJ7.IGLC1	NA_TGCTGCTCATATGCAGGCAGCAACATTTATGTCTTC	NA_CCSYAGSNIYVF	NA_NA_IGLC:LD.2_IGLV2-11	B
HC1_Ctrl_CAGAGAGTCTTCTGGC-1	HC1	Ctrl	IGHV5-51.IGHJ3..IGHM	CARGLVGATRAFDIW	TGTGCGAGGGGGTTAGTGGGAGCTACTCGTGCTTTTGATATCTGG	IGLV2-11.IGLJ7.IGLC1	CCSYAGSYTYVF	TGCTGCTCATATGCAGGCAGCTACACTTATGTCTTC	IGHV5-51.IGHJ3..IGHM_IGLV2-11.IGLJ7.IGLC1	TGTGCGAGGGGGTTAGTGGGAGCTACTCGTGCTTTTGATATCTGG_TGCTGCTCATATGCAGGCAGCTACACTTATGTCTTC	CARGLVGATRAFDIW_CCSYAGSYTYVF	IGH.172_IGHV5-51_IGLC:LD.2_IGLV2-11	B
HC1_Ctrl_ACACTGAAGGCAATTA-1	HC1	Ctrl	IGHV3-33.IGHJ4..IGHM	CAKVGGGDGFYYFDYW	TGTGCGAAAGTCGGTGGTGGAGACGGATTCTACTACTTTGACTACTGG	IGLV2-11.IGLJ7.IGLC2	CCSYAGSYTWVF	TGCTGCTCATATGCAGGCAGCTACACTTGGGTGTTC	IGHV3-33.IGHJ4..IGHM_IGLV2-11.IGLJ7.IGLC2	TGTGCGAAAGTCGGTGGTGGAGACGGATTCTACTACTTTGACTACTGG_TGCTGCTCATATGCAGGCAGCTACACTTGGGTGTTC	CAKVGGGDGFYYFDYW_CCSYAGSYTWVF	IGH.35_IGHV3-33_IGLC:LD.2_IGLV2-11	B
HC1_Ctrl_CGAGCACTCTGGCGAC-1	HC1	Ctrl	IGHV5-51.IGHJ4..IGHA1	CARPGGGCTGGNCYHTSPFDFW	TGTGCGAGACCGGGGGGAGGGTGTACTGGTGGTAACTGCTACCACACTTCGCCTTTTGACTTCTGG	IGLV2-23.IGLJ7.IGLC1	CCSYAGNNIYVF	TGCTGCTCATATGCAGGTAATAACATTTATGTCTTC	IGHV5-51.IGHJ4..IGHA1_IGLV2-23.IGLJ7.IGLC1	TGTGCGAGACCGGGGGGAGGGTGTACTGGTGGTAACTGCTACCACACTTCGCCTTTTGACTTCTGG_TGCTGCTCATATGCAGGTAATAACATTTATGTCTTC	CARPGGGCTGGNCYHTSPFDFW_CCSYAGNNIYVF	IGH.251_IGHV5-51_IGLC:LD.2_IGLV2-23	B
HC1_Ctrl_TAAACCGAGGACTGGT-1	HC1	Ctrl	IGHV7-81.IGHJ2..IGHM	CARAGLWLRSPFDLW	TGTGCGAGAGCGGGGTTGTGGCTACGCTCCCCCTTCGATCTCTGG	IGLV2-23.IGLJ7.IGLC1	CCSYAGSSTPYVF	TGCTGCTCATATGCAGGTAGTAGCACCCCTTATGTCTTC	IGHV7-81.IGHJ2..IGHM_IGLV2-23.IGLJ7.IGLC1	TGTGCGAGAGCGGGGTTGTGGCTACGCTCCCCCTTCGATCTCTGG_TGCTGCTCATATGCAGGTAGTAGCACCCCTTATGTCTTC	CARAGLWLRSPFDLW_CCSYAGSSTPYVF	IGH.499_IGHV7-81_IGLC:LD.2_IGLV2-23	B
HC1_Ctrl_TGGGAAGGTTAAGAAC-1	HC1	Ctrl	IGHV4-59.IGHJ2..IGHM	CARDLGVTADWYFDLW	TGTGCGAGAGATCTCGGGGTGACTGCTGACTGGTACTTCGATCTCTGG	IGLV2-23.IGLJ7.IGLC1	CCSYAGSSTYVF	TGCTGCTCATATGCAGGTAGTAGCACTTATGTCTTC	IGHV4-59.IGHJ2..IGHM_IGLV2-23.IGLJ7.IGLC1	TGTGCGAGAGATCTCGGGGTGACTGCTGACTGGTACTTCGATCTCTGG_TGCTGCTCATATGCAGGTAGTAGCACTTATGTCTTC	CARDLGVTADWYFDLW_CCSYAGSSTYVF	IGH.614_IGHV4-59_IGLC:LD.2_IGLV2-23	B
HC1_Ctrl_AAAGCAAAGGACATTA-1	HC1	Ctrl	IGHV1-18.IGHJ6..IGHM	CARVDTAMVYGMDVW	TGTGCGAGAGTGGATACAGCTATGGTTTACGGTATGGACGTCTGG	IGLV2-23.IGLJ7.IGLC1	CCSYAGSSTSLYVF	TGCTGCTCATATGCAGGTAGTAGCACTTCCCTTTATGTCTTC	IGHV1-18.IGHJ6..IGHM_IGLV2-23.IGLJ7.IGLC1	TGTGCGAGAGTGGATACAGCTATGGTTTACGGTATGGACGTCTGG_TGCTGCTCATATGCAGGTAGTAGCACTTCCCTTTATGTCTTC	CARVDTAMVYGMDVW_CCSYAGSSTSLYVF	IGH:LD.2_IGHV1-18_IGLC:LD.2_IGLV2-23	B
HC1_Ctrl_CGACCTTGTATAGGGC-1	HC1	Ctrl	IGHV3-33.IGHJ3..IGHM	CAREDTAMVDAFDIW	TGTGCGAGAGAAGATACAGCTATGGTGGATGCTTTTGATATCTGG	IGLV2-23.IGLJ7.IGLC1	CCSYAGSSTFGF	TGCTGCTCATATGCAGGTAGTAGCACTTTCGGCTTC	IGHV3-33.IGHJ3..IGHM_IGLV2-23.IGLJ7.IGLC1	TGTGCGAGAGAAGATACAGCTATGGTGGATGCTTTTGATATCTGG_TGCTGCTCATATGCAGGTAGTAGCACTTTCGGCTTC	CAREDTAMVDAFDIW_CCSYAGSSTFGF	IGH:LD.23_IGHV3-33_IGLC:LD.2_IGLV2-23	B
HC1_Ctrl_ACACCAACATGCCACG-1	HC1	Ctrl	IGHV4-34.IGHJ4..IGHM	CARVEQQLGRFDYW	TGTGCGAGAGTAGAGCAGCAGCTGGGCCGCTTTGACTACTGG	IGLV2-23.IGLJ7.IGLC1	CCSYAGSSIYVF	TGCTGCTCATATGCAGGTAGTAGCATTTATGTCTTC	IGHV4-34.IGHJ4..IGHM_IGLV2-23.IGLJ7.IGLC1	TGTGCGAGAGTAGAGCAGCAGCTGGGCCGCTTTGACTACTGG_TGCTGCTCATATGCAGGTAGTAGCATTTATGTCTTC	CARVEQQLGRFDYW_CCSYAGSSIYVF	IGH:LD.5_IGHV4-34_IGLC:LD.2_IGLV2-23	B
HC1_Ctrl_TAGTTGGAGAATGTTG-1	HC1	Ctrl	IGHV1-18.IGHJ4..IGHG1	CTREPDYSGSGSFGYW	TGTACGAGAGAACCCGATTACTCTGGGTCGGGGAGTTTTGGATACTGG	IGLV2-23.IGLJ7.IGLC1	CCSYAGGSTYVF	TGCTGCTCATATGCAGGTGGTAGTACATACGTCTTC	IGHV1-18.IGHJ4..IGHG1_IGLV2-23.IGLJ7.IGLC1	TGTACGAGAGAACCCGATTACTCTGGGTCGGGGAGTTTTGGATACTGG_TGCTGCTCATATGCAGGTGGTAGTACATACGTCTTC	CTREPDYSGSGSFGYW_CCSYAGGSTYVF	IGH.537_IGHV1-18_IGLC:LD.2_IGLV2-23	B
HC1_Ctrl_CCGTACTGTAAACCTC-1	HC1	Ctrl	IGHV3-48.IGHJ3..IGHM	CVREGPLGAGGGDAFEIW	TGTGTGAGAGAGGGCCCCCTGGGAGCCGGTGGGGGTGATGCTTTTGAAATCTGG	IGLV2-11.IGLJ7.IGLC2	CCSYSGTYTWVF	TGCTGCTCATATTCAGGCACCTACACTTGGGTGTTC	IGHV3-48.IGHJ3..IGHM_IGLV2-11.IGLJ7.IGLC2	TGTGTGAGAGAGGGCCCCCTGGGAGCCGGTGGGGGTGATGCTTTTGAAATCTGG_TGCTGCTCATATTCAGGCACCTACACTTGGGTGTTC	CVREGPLGAGGGDAFEIW_CCSYSGTYTWVF	IGH.223_IGHV3-48_IGLC:LD.2_IGLV2-11	B
HC1_Ctrl_AGGGAGTCATGCAATC-1	HC1	Ctrl	IGHV3-23.IGHJ6..IGHM	CAPVEGAAHYGMDLW	TGTGCGCCCGTAGAAGGAGCGGCTCACTACGGTATGGACCTCTGG	IGLV2-23.IGLJ6.IGLC1	CCSCAGISVYVF	TGCTGTTCATGTGCAGGAATTAGCGTTTATGTATTC	IGHV3-23.IGHJ6..IGHM_IGLV2-23.IGLJ6.IGLC1	TGTGCGCCCGTAGAAGGAGCGGCTCACTACGGTATGGACCTCTGG_TGCTGTTCATGTGCAGGAATTAGCGTTTATGTATTC	CAPVEGAAHYGMDLW_CCSCAGISVYVF	IGH.94_IGHV3-23_IGLC.2_IGLV2-23	B
HC1_Ctrl_CCCAGTTAGAGTAAGG-1	HC1	Ctrl	IGHV5-51.IGHJ4..IGHM	CARFHGSATYGVDYW	TGTGCGAGGTTTCATGGTTCGGCGACTTATGGTGTTGACTACTGG	IGKV2D-28.IGKJ2.IGKC	CLQTLQTPYSF	TGCTTGCAAACTCTACAAACTCCGTACAGTTTT	IGHV5-51.IGHJ4..IGHM_IGKV2D-28.IGKJ2.IGKC	TGTGCGAGGTTTCATGGTTCGGCGACTTATGGTGTTGACTACTGG_TGCTTGCAAACTCTACAAACTCCGTACAGTTTT	CARFHGSATYGVDYW_CLQTLQTPYSF	IGH.214_IGHV5-51_IGLC:LD.1_IGKV2D-28	B
HC1_Ctrl_GTGCTTCTCAGCACAT-1	HC1	Ctrl	IGHV3-21.IGHJ4..IGHM	CARAILAPRFYSGWAFDYW	TGTGCGAGAGCGATCCTGGCACCAAGGTTTTACAGTGGCTGGGCCTTTGACTACTGG	IGLV3-19.IGLJ7.IGLC1	CNSRDSSGNPLYVF	TGTAACTCCCGGGACAGCAGTGGTAACCCCCTTTATGTCTTC	IGHV3-21.IGHJ4..IGHM_IGLV3-19.IGLJ7.IGLC1	TGTGCGAGAGCGATCCTGGCACCAAGGTTTTACAGTGGCTGGGCCTTTGACTACTGG_TGTAACTCCCGGGACAGCAGTGGTAACCCCCTTTATGTCTTC	CARAILAPRFYSGWAFDYW_CNSRDSSGNPLYVF	IGH.487_IGHV3-21_IGLC:LD.8_IGLV3-19	B
HC1_Ctrl_GCGGGTTGTCATACTG-1	HC1	Ctrl	IGHV4-34.IGHJ6.IGHD6-13.IGHG1	CARGQTRPGYSSSWYRDYYYYGMDVW	TGTGCGAGAGGCCAGACCCGTCCGGGCTATAGCAGCAGCTGGTACAGGGACTACTATTACTACGGTATGGACGTCTGG	IGLV3-19.IGLJ7.IGLC2	CSSWDSSTNHVLF	TGTAGCTCCTGGGACAGCAGTACTAACCACGTGCTTTTC	IGHV4-34.IGHJ6.IGHD6-13.IGHG1_IGLV3-19.IGLJ7.IGLC2	TGTGCGAGAGGCCAGACCCGTCCGGGCTATAGCAGCAGCTGGTACAGGGACTACTATTACTACGGTATGGACGTCTGG_TGTAGCTCCTGGGACAGCAGTACTAACCACGTGCTTTTC	CARGQTRPGYSSSWYRDYYYYGMDVW_CSSWDSSTNHVLF	IGH.418_IGHV4-34_IGLC.7_IGLV3-19	B
HC1_Ctrl_CCTCAGTGTCGGATCC-1	HC1	Ctrl	IGHV3-74.IGHJ5..IGHM	CAGDRDSVGDSW	TGTGCAGGAGATCGAGATTCGGTCGGTGACTCCTGG	IGKV2-30.IGKJ2.IGKC	CMQGTHWPPYTF	TGTATGCAAGGCACACACTGGCCCCCGTACACTTTT	IGHV3-74.IGHJ5..IGHM_IGKV2-30.IGKJ2.IGKC	TGTGCAGGAGATCGAGATTCGGTCGGTGACTCCTGG_TGTATGCAAGGCACACACTGGCCCCCGTACACTTTT	CAGDRDSVGDSW_CMQGTHWPPYTF	IGH.237_IGHV3-74_IGLC:LD.1_IGKV2-30	B
HC1_Ctrl_GGTGCGTCATTCACTT-1	HC1	Ctrl	IGHV3-43.IGHJ4..IGHA2	CAKDHEGGGVDW	TGTGCAAAAGATCACGAGGGAGGAGGGGTAGACTGG	IGLV3-19.IGLJ6.IGLC1	CMSRDSSANYLRYVF	TGTATGTCCCGGGACAGCAGTGCTAACTATCTAAGATATGTCTTC	IGHV3-43.IGHJ4..IGHA2_IGLV3-19.IGLJ6.IGLC1	TGTGCAAAAGATCACGAGGGAGGAGGGGTAGACTGG_TGTATGTCCCGGGACAGCAGTGCTAACTATCTAAGATATGTCTTC	CAKDHEGGGVDW_CMSRDSSANYLRYVF	IGH.464_IGHV3-43_IGLC:LD.8_IGLV3-19	B
HC1_Ctrl_TGAGAGGAGGAATCGC-1	HC1	Ctrl	IGHV3-23.IGHJ6..IGHM	CAKSGLDYGDSYYYYYFMDVW	TGTGCGAAATCGGGACTAGACTACGGTGACTCTTACTACTACTACTACTTCATGGACGTCTGG	IGKV1-9.IGKJ1.IGKC	CQKLNSYLSWTF	TGTCAAAAGCTTAATAGTTACCTCTCGTGGACGTTC	IGHV3-23.IGHJ6..IGHM_IGKV1-9.IGKJ1.IGKC	TGTGCGAAATCGGGACTAGACTACGGTGACTCTTACTACTACTACTACTTCATGGACGTCTGG_TGTCAAAAGCTTAATAGTTACCTCTCGTGGACGTTC	CAKSGLDYGDSYYYYYFMDVW_CQKLNSYLSWTF	IGH.586_IGHV3-23_IGLC:LD.1_IGKV1-9	B
HC1_Ctrl_GGGCACTGTAAGTAGT-1	HC1	Ctrl	IGHV4-34.IGHJ4..IGHM	CARGGLAVAHRDYW	TGTGCGAGAGGCGGGCTAGCAGTGGCCCACAGGGACTACTGG	IGKV1-27.IGKJ1.IGKC	CQKYNSAPRTF	TGTCAAAAGTATAACAGTGCCCCTCGAACGTTC	IGHV4-34.IGHJ4..IGHM_IGKV1-27.IGKJ1.IGKC	TGTGCGAGAGGCGGGCTAGCAGTGGCCCACAGGGACTACTGG_TGTCAAAAGTATAACAGTGCCCCTCGAACGTTC	CARGGLAVAHRDYW_CQKYNSAPRTF	IGH.457_IGHV4-34_IGLC:LD.1_IGKV1-27	B
HC1_Ctrl_ATTGGACTCCAATGGT-1	HC1	Ctrl	IGHV3-15.IGHJ4..IGHM	CTTDETGWGLYFDYW	TGTACCACAGATGAGACTGGGTGGGGCCTATACTTTGACTACTGG	IGKV1-27.IGKJ3.IGKC	CQKYNSAPLTF	TGTCAAAAGTATAACAGTGCCCCTCTAACTTTC	IGHV3-15.IGHJ4..IGHM_IGKV1-27.IGKJ3.IGKC	TGTACCACAGATGAGACTGGGTGGGGCCTATACTTTGACTACTGG_TGTCAAAAGTATAACAGTGCCCCTCTAACTTTC	CTTDETGWGLYFDYW_CQKYNSAPLTF	IGH.142_IGHV3-15_IGLC:LD.1_IGKV1-27	B
HC1_Ctrl_GCATACAGTTACGCGC-1	HC1	Ctrl	IGHV3-53.IGHJ5..IGHM	CARGLGEQQPQGSWFDPW	TGTGCGAGAGGATTGGGAGAGCAGCAGCCCCAAGGTAGCTGGTTCGACCCCTGG	IGKV1-27.IGKJ3.IGKC	CQKYNSAPFTF	TGTCAAAAGTATAACAGTGCCCCTTTCACTTTC	IGHV3-53.IGHJ5..IGHM_IGKV1-27.IGKJ3.IGKC	TGTGCGAGAGGATTGGGAGAGCAGCAGCCCCAAGGTAGCTGGTTCGACCCCTGG_TGTCAAAAGTATAACAGTGCCCCTTTCACTTTC	CARGLGEQQPQGSWFDPW_CQKYNSAPFTF	IGH.393_IGHV3-53_IGLC:LD.1_IGKV1-27	B
HC1_Ctrl_AGCGTATTCGTGACAT-1	HC1	Ctrl	IGHV3-7.IGHJ6..IGHM	CARAQRNTKKDYYGMDVW	TGTGCGAGGGCCCAGAGGAATACGAAGAAGGACTACTACGGTATGGACGTCTGG	IGKV1-27.IGKJ1.IGKC	CQKYNSASWTF	TGTCAAAAGTATAACAGTGCCTCGTGGACGTTC	IGHV3-7.IGHJ6..IGHM_IGKV1-27.IGKJ1.IGKC	TGTGCGAGGGCCCAGAGGAATACGAAGAAGGACTACTACGGTATGGACGTCTGG_TGTCAAAAGTATAACAGTGCCTCGTGGACGTTC	CARAQRNTKKDYYGMDVW_CQKYNSASWTF	IGH.86_IGHV3-7_IGLC:LD.1_IGKV1-27	B
HC1_Ctrl_TCAACGACAGTCTTCC-1	HC1	Ctrl	IGHV5-51.IGHJ3..IGHM	CARWFGELDDAFDIW	TGTGCGAGATGGTTCGGGGAGTTGGATGATGCTTTTGATATCTGG	IGKV1-27.IGKJ1.IGKC	CQKYNSASWTF	TGTCAAAAGTATAACAGTGCCTCTTGGACGTTC	IGHV5-51.IGHJ3..IGHM_IGKV1-27.IGKJ1.IGKC	TGTGCGAGATGGTTCGGGGAGTTGGATGATGCTTTTGATATCTGG_TGTCAAAAGTATAACAGTGCCTCTTGGACGTTC	CARWFGELDDAFDIW_CQKYNSASWTF	IGH:LD.42_IGHV5-51_IGLC:LD.1_IGKV1-27	B
HC1_Ctrl_TATCAGGAGTGATCGG-1	HC1	Ctrl	IGHV1-46.IGHJ4..IGHM	CAREVGSGGYYYGADYW	TGTGCGAGAGAGGTCGGTAGTGGTGGTTATTACTATGGTGCGGACTACTGG	IGKV1-27.IGKJ3.IGKC	CQKCNSVPLTF	TGTCAAAAGTGTAACAGTGTCCCACTCACTTTC	IGHV1-46.IGHJ4..IGHM_IGKV1-27.IGKJ3.IGKC	TGTGCGAGAGAGGTCGGTAGTGGTGGTTATTACTATGGTGCGGACTACTGG_TGTCAAAAGTGTAACAGTGTCCCACTCACTTTC	CAREVGSGGYYYGADYW_CQKCNSVPLTF	IGH.542_IGHV1-46_IGLC:LD.1_IGKV1-27	B
HC1_Ctrl_ACTGTCCTCCAGATCA-1	HC1	Ctrl	IGHV5-51.IGHJ4..IGHM	CARMFYYDSAGNYRNAHFDYW	TGTGCGAGAATGTTCTATTATGATAGTGCTGGTAATTATCGAAACGCTCACTTTGACTACTGG	IGKV1-9.IGKJ4.IGKC	CQQLNTNPPLF	TGTCAACAACTTAATACTAACCCTCCGCTCTTC	IGHV5-51.IGHJ4..IGHM_IGKV1-9.IGKJ4.IGKC	TGTGCGAGAATGTTCTATTATGATAGTGCTGGTAATTATCGAAACGCTCACTTTGACTACTGG_TGTCAACAACTTAATACTAACCCTCCGCTCTTC	CARMFYYDSAGNYRNAHFDYW_CQQLNTNPPLF	IGH.63_IGHV5-51_IGLC:LD.1_IGKV1-9	B
HC1_Ctrl_TATCAGGTCTCGATGA-1	HC1	Ctrl	IGHV5-51.IGHJ4.IGHD3-10.IGHG2	CARLSMVRGVMIDYW	TGTGCGAGACTCTCTATGGTTCGGGGAGTTATGATTGACTACTGG	IGKV1-9.IGKJ2.IGKC	CQQLISHPYTF	TGTCAACAACTTATTAGTCACCCTTACACTTTT	IGHV5-51.IGHJ4.IGHD3-10.IGHG2_IGKV1-9.IGKJ2.IGKC	TGTGCGAGACTCTCTATGGTTCGGGGAGTTATGATTGACTACTGG_TGTCAACAACTTATTAGTCACCCTTACACTTTT	CARLSMVRGVMIDYW_CQQLISHPYTF	IGH:LD.41_IGHV5-51_IGLC:LD.1_IGKV1-9	B
HC1_Ctrl_CCTTCCCGTCAACATC-1	HC1	Ctrl	IGHV3-11.IGHJ4..IGHM	CASGRVPAAIAVYYW	TGTGCGAGTGGTCGTGTACCAGCTGCTATCGCGGTTTACTACTGG	IGKV1-33.IGKJ5.IGKC	CQQYDNLPITF	TGTCAACAATATGATAATCTCCCGATCACCTTC	IGHV3-11.IGHJ4..IGHM_IGKV1-33.IGKJ5.IGKC	TGTGCGAGTGGTCGTGTACCAGCTGCTATCGCGGTTTACTACTGG_TGTCAACAATATGATAATCTCCCGATCACCTTC	CASGRVPAAIAVYYW_CQQYDNLPITF	IGH.241_IGHV3-11_IGLC:LD.1_IGKV1-33	B
HC1_Ctrl_CCGTACTTCTAACGGT-1	HC1	Ctrl	IGHV1-46.IGHJ6..IGHG1	CASDRIVRTVTTGSYYYGMDVW	TGTGCGAGCGATCGCATCGTGAGAACGGTGACTACGGGGAGCTACTACTATGGTATGGACGTTTGG	IGKV1-8.IGKJ5.IGKC	CQQYYTYPPSTF	TGTCAACAATATTATACTTATCCCCCGAGCACCTTC	IGHV1-46.IGHJ6..IGHG1_IGKV1-8.IGKJ5.IGKC	TGTGCGAGCGATCGCATCGTGAGAACGGTGACTACGGGGAGCTACTACTATGGTATGGACGTTTGG_TGTCAACAATATTATACTTATCCCCCGAGCACCTTC	CASDRIVRTVTTGSYYYGMDVW_CQQYYTYPPSTF	IGH.224_IGHV1-46_IGLC:LD.1_IGKV1-8	B
HC1_Ctrl_GATGAAACAGTTCATG-1	HC1	Ctrl	IGHV1-3.IGHJ4..IGHM	CGRGGEADIVGAFRPLDYW	TGTGGAAGAGGCGGGGAGGCTGATATAGTGGGAGCTTTCCGGCCTCTCGACTACTGG	IGKV4-1.IGKJ4.IGKC	CQQYYSNPPLTF	TGTCAACAATATTATAGTAATCCTCCTCTCACTTTC	IGHV1-3.IGHJ4..IGHM_IGKV4-1.IGKJ4.IGKC	TGTGGAAGAGGCGGGGAGGCTGATATAGTGGGAGCTTTCCGGCCTCTCGACTACTGG_TGTCAACAATATTATAGTAATCCTCCTCTCACTTTC	CGRGGEADIVGAFRPLDYW_CQQYYSNPPLTF	IGH.379_IGHV1-3_IGLC:LD.1_IGKV4-1	B
HC1_Ctrl_GCATGCGAGAATTGTG-1	HC1	Ctrl	IGHV1-3.IGHJ4..IGHG1	CARARGSGWFDYW	TGTGCGAGAGCCCGCGGGAGTGGCTGGTTTGACTATTGG	IGKV4-1.IGKJ1.IGKC	CQQYYSPPWTF	TGTCAACAATATTATAGTCCTCCTTGGACGTTC	IGHV1-3.IGHJ4..IGHG1_IGKV4-1.IGKJ1.IGKC	TGTGCGAGAGCCCGCGGGAGTGGCTGGTTTGACTATTGG_TGTCAACAATATTATAGTCCTCCTTGGACGTTC	CARARGSGWFDYW_CQQYYSPPWTF	IGH.394_IGHV1-3_IGLC:LD.1_IGKV4-1	B
HC1_Ctrl_TTCTCAAGTGCGAAAC-1	HC1	Ctrl	IGHV3-66.IGHJ3..IGHM	CARLILVVTPEAFDIW	TGTGCGAGGCTTATTTTAGTGGTGACTCCTGAGGCTTTTGATATCTGG	IGKV1-9.IGKJ5.IGKC	CQHLNSYPITF	TGTCAACACCTTAATAGTTACCCGATCACCTTC	IGHV3-66.IGHJ3..IGHM_IGKV1-9.IGKJ5.IGKC	TGTGCGAGGCTTATTTTAGTGGTGACTCCTGAGGCTTTTGATATCTGG_TGTCAACACCTTAATAGTTACCCGATCACCTTC	CARLILVVTPEAFDIW_CQHLNSYPITF	IGH.632_IGHV3-66_IGLC:LD.1_IGKV1-9	B
HC1_Ctrl_TTGCCGTCAAAGCGGT-1	HC1	Ctrl	IGHV4-61.IGHJ4..IGHG1	CARGWMTCSDECRYHFDYW	TGTGCGAGAGGGTGGATGACTTGTAGTGATGAGTGCCGGTACCACTTTGACTACTGG	IGKV1-9.IGKJ4.IGKC	CQHLSSYPLF	TGTCAACACCTTAGTAGTTACCCCCTTTTC	IGHV4-61.IGHJ4..IGHG1_IGKV1-9.IGKJ4.IGKC	TGTGCGAGAGGGTGGATGACTTGTAGTGATGAGTGCCGGTACCACTTTGACTACTGG_TGTCAACACCTTAGTAGTTACCCCCTTTTC	CARGWMTCSDECRYHFDYW_CQHLSSYPLF	IGH.635_IGHV4-61_IGLC:LD.1_IGKV1-9	B
HC1_Ctrl_CATTCGCCACGAAACG-1	HC1	Ctrl	IGHV3-33.IGHJ4..IGHM	CARDRWIGESKIIDQW	TGTGCGCGAGATCGGTGGATCGGAGAGTCTAAGATCATTGACCAATGG	IGKV3-20.IGKJ4.IGKC	CQHYGSSFPLTF	TGTCAACACTATGGTAGTTCATTTCCGCTCACTTTC	IGHV3-33.IGHJ4..IGHM_IGKV3-20.IGKJ4.IGKC	TGTGCGCGAGATCGGTGGATCGGAGAGTCTAAGATCATTGACCAATGG_TGTCAACACTATGGTAGTTCATTTCCGCTCACTTTC	CARDRWIGESKIIDQW_CQHYGSSFPLTF	IGH.202_IGHV3-33_IGLC:LD.1_IGKV3-20	B
HC1_Ctrl_CGTCTACAGCTAAGAT-1	HC1	Ctrl	IGHV3-7.IGHJ4..IGHG1	CASSGPGSPIGSPFDFW	TGTGCGAGTTCGGGCCCCGGGAGTCCTATTGGGAGCCCCTTTGACTTCTGG	IGKV1-39.IGKJ4.IGKC	CQQNYLPPLTF	TGTCAACAGAATTACCTTCCCCCGCTCACTTTC	IGHV3-7.IGHJ4..IGHG1_IGKV1-39.IGKJ4.IGKC	TGTGCGAGTTCGGGCCCCGGGAGTCCTATTGGGAGCCCCTTTGACTTCTGG_TGTCAACAGAATTACCTTCCCCCGCTCACTTTC	CASSGPGSPIGSPFDFW_CQQNYLPPLTF	IGH.280_IGHV3-7_IGLC:LD.1_IGKV1-39	B
HC1_Ctrl_TACGGTAGTAGTGAAT-1	HC1	Ctrl				IGKV1D-39.IGKJ2.IGKC	CQQTYSAPLYTF	TGTCAACAGACTTACAGTGCCCCTCTCTACACTTTT	NA_IGKV1D-39.IGKJ2.IGKC	NA_TGTCAACAGACTTACAGTGCCCCTCTCTACACTTTT	NA_CQQTYSAPLYTF	NA_NA_IGLC:LD.1_IGKV1D-39	B
HC1_Ctrl_AGTCTTTCACACAGAG-1	HC1	Ctrl	IGHV3-33.IGHJ4.IGHD6-25.IGHM	CARYNSGYFDYW	TGTGCGAGGTATAACAGTGGCTACTTTGACTACTGG	IGKV1D-39.IGKJ1.IGKC	CQQSNSALATF	TGTCAACAGAGTAACAGTGCCCTCGCAACGTTC	IGHV3-33.IGHJ4.IGHD6-25.IGHM_IGKV1D-39.IGKJ1.IGKC	TGTGCGAGGTATAACAGTGGCTACTTTGACTACTGG_TGTCAACAGAGTAACAGTGCCCTCGCAACGTTC	CARYNSGYFDYW_CQQSNSALATF	IGH:LD.10_IGHV3-33_IGLC:LD.1_IGKV1D-39	B
HC1_Ctrl_GATCGATCAGATGAGC-1	HC1	Ctrl	IGHV4-61.IGHJ6..IGHM	CARDVGDYFGMDVW	TGTGCGAGAGATGTCGGAGACTACTTCGGTATGGACGTCTGG	IGKV1D-39.IGKJ4.IGKC	CQQSYTTPLTF	TGTCAACAGAGTTACACTACCCCGCTCACTTTC	IGHV4-61.IGHJ6..IGHM_IGKV1D-39.IGKJ4.IGKC	TGTGCGAGAGATGTCGGAGACTACTTCGGTATGGACGTCTGG_TGTCAACAGAGTTACACTACCCCGCTCACTTTC	CARDVGDYFGMDVW_CQQSYTTPLTF	IGH:LD.1_IGHV4-61_IGLC:LD.1_IGKV1D-39	B
HC1_Ctrl_AAATGCCTCCTGCTTG-1	HC1	Ctrl	IGHV6-1.IGHJ4..IGHM	CARIAYSSGHGRFDYW	TGTGCAAGAATCGCCTATAGCAGTGGCCACGGTCGCTTTGACTACTGG	IGKV1D-39.IGKJ3.IGKC	CQQSYSNPFTF	TGTCAACAGAGTTACAGTAACCCTTTCACTTTC	IGHV6-1.IGHJ4..IGHM_IGKV1D-39.IGKJ3.IGKC	TGTGCAAGAATCGCCTATAGCAGTGGCCACGGTCGCTTTGACTACTGG_TGTCAACAGAGTTACAGTAACCCTTTCACTTTC	CARIAYSSGHGRFDYW_CQQSYSNPFTF	IGH.12_IGHV6-1_IGLC:LD.1_IGKV1D-39	B
HC1_Ctrl_CTCTGGTGTTCAGGCC-1	HC1	Ctrl	IGHV1-69-2.IGHJ6..IGHD	CARAWEPNSAAYYYYGMDVW	TGTGCGAGAGCATGGGAACCCAATTCAGCAGCCTACTACTACTACGGTATGGACGTCTGG	IGKV1D-39.IGKJ2.IGKC	CQQSYSTTYTF	TGTCAACAGAGTTACAGTACCACGTACACTTTT	IGHV1-69-2.IGHJ6..IGHD_IGKV1D-39.IGKJ2.IGKC	TGTGCGAGAGCATGGGAACCCAATTCAGCAGCCTACTACTACTACGGTATGGACGTCTGG_TGTCAACAGAGTTACAGTACCACGTACACTTTT	CARAWEPNSAAYYYYGMDVW_CQQSYSTTYTF	IGH.312_IGHV1-69-2_IGLC:LD.1_IGKV1D-39	B
HC1_Ctrl_GTCTCGTAGGACCACA-1	HC1	Ctrl	IGHV1-18.IGHJ4.IGHD3-10.IGHM	CARSGYYASGSYYNFDYW	TGTGCGAGATCAGGTTATTATGCTTCGGGGAGTTATTATAACTTTGACTACTGG	IGKV1D-39.IGKJ3.IGKC	CQQSYSTPTF	TGTCAACAGAGTTACAGTACCCCAACTTTC	IGHV1-18.IGHJ4.IGHD3-10.IGHM_IGKV1D-39.IGKJ3.IGKC	TGTGCGAGATCAGGTTATTATGCTTCGGGGAGTTATTATAACTTTGACTACTGG_TGTCAACAGAGTTACAGTACCCCAACTTTC	CARSGYYASGSYYNFDYW_CQQSYSTPTF	IGH:LD.19_IGHV1-18_IGLC:LD.1_IGKV1D-39	B
HC1_Ctrl_TTCCCAGCAAAGGCGT-1	HC1	Ctrl	IGHV4-59.IGHJ4..IGHM	CAREGSSTSLDYW	TGTGCGAGAGAGGGAAGTAGTACCAGCCTTGACTACTGG	IGKV1D-39.IGKJ4.IGKC	CQQSYSTPGTF	TGTCAACAGAGTTACAGTACCCCAGGCACTTTC	IGHV4-59.IGHJ4..IGHM_IGKV1D-39.IGKJ4.IGKC	TGTGCGAGAGAGGGAAGTAGTACCAGCCTTGACTACTGG_TGTCAACAGAGTTACAGTACCCCAGGCACTTTC	CAREGSSTSLDYW_CQQSYSTPGTF	IGH.630_IGHV4-59_IGLC:LD.1_IGKV1D-39	B
HC1_Ctrl_CATGCCTCACCACGTG-1	HC1	Ctrl				IGKV1D-39.IGKJ5.IGKC	CQQSYSTPITF	TGTCAACAGAGTTACAGTACCCCCATCACCTTC	NA_IGKV1D-39.IGKJ5.IGKC	NA_TGTCAACAGAGTTACAGTACCCCCATCACCTTC	NA_CQQSYSTPITF	NA_NA_IGLC:LD.1_IGKV1D-39	B
HC1_Ctrl_AGTAGTCTCAGAGACG-1	HC1	Ctrl	IGHV3-33.IGHJ4..IGHM	CAKGRMYYGGYVGIVDYW	TGTGCGAAAGGGAGGATGTATTACGGTGGCTACGTGGGGATTGTGGACTACTGG	IGKV1D-39.IGKJ2.IGKC	CQQSYSTPPYTF	TGTCAACAGAGTTACAGTACCCCCCCGTACACTTTT	IGHV3-33.IGHJ4..IGHM_IGKV1D-39.IGKJ2.IGKC	TGTGCGAAAGGGAGGATGTATTACGGTGGCTACGTGGGGATTGTGGACTACTGG_TGTCAACAGAGTTACAGTACCCCCCCGTACACTTTT	CAKGRMYYGGYVGIVDYW_CQQSYSTPPYTF	IGH.108_IGHV3-33_IGLC:LD.1_IGKV1D-39	B
HC1_Ctrl_AACCGCGCACAGAGGT-1	HC1	Ctrl	IGHV4-34.IGHJ6.IGHD3-10.IGHM	CARGHLYYYGSGSYYSYYYYMDVW	TGTGCGAGAGGCCACTTGTATTACTATGGTTCGGGGAGTTATTATTCCTACTACTACTACATGGACGTCTGG	IGKV1D-39.IGKJ1.IGKC	CQQSYSTPRTF	TGTCAACAGAGTTACAGTACCCCCCGGACGTTC	IGHV4-34.IGHJ6.IGHD3-10.IGHM_IGKV1D-39.IGKJ1.IGKC	TGTGCGAGAGGCCACTTGTATTACTATGGTTCGGGGAGTTATTATTCCTACTACTACTACATGGACGTCTGG_TGTCAACAGAGTTACAGTACCCCCCGGACGTTC	CARGHLYYYGSGSYYSYYYYMDVW_CQQSYSTPRTF	IGH:LD.1_IGHV4-34_IGLC:LD.1_IGKV1D-39	B
HC1_Ctrl_CTTAACTTCTTGCCGT-1	HC1	Ctrl	IGHV4-61.IGHJ5..IGHM	CARVRPDSSSWWGGDWFDPW	TGTGCGAGAGTCCGACCGGATAGCAGCAGCTGGTGGGGGGGGGACTGGTTCGACCCCTGG	IGKV1D-39.IGKJ4.IGKC	CQQSYSTPLTF	TGTCAACAGAGTTACAGTACCCCCCTCACTTTC	IGHV4-61.IGHJ5..IGHM_IGKV1D-39.IGKJ4.IGKC	TGTGCGAGAGTCCGACCGGATAGCAGCAGCTGGTGGGGGGGGGACTGGTTCGACCCCTGG_TGTCAACAGAGTTACAGTACCCCCCTCACTTTC	CARVRPDSSSWWGGDWFDPW_CQQSYSTPLTF	IGH.331_IGHV4-61_IGLC:LD.1_IGKV1D-39	B
HC1_Ctrl_ATCTGCCTCGGCGCAT-1	HC1	Ctrl	IGHV3-33.IGHJ4..IGHM	CAREGGKYSGSLPDYW	TGTGCGAGAGAAGGAGGGAAGTATAGTGGGAGCCTACCGGACTACTGG	IGKV1D-39.IGKJ4.IGKC	CQQSYSTPLTF	TGTCAACAGAGTTACAGTACCCCCCTCACTTTC	IGHV3-33.IGHJ4..IGHM_IGKV1D-39.IGKJ4.IGKC	TGTGCGAGAGAAGGAGGGAAGTATAGTGGGAGCCTACCGGACTACTGG_TGTCAACAGAGTTACAGTACCCCCCTCACTTTC	CAREGGKYSGSLPDYW_CQQSYSTPLTF	IGH.130_IGHV3-33_IGLC:LD.1_IGKV1D-39	B
HC1_Ctrl_TGTCCCACAGCGATCC-1	HC1	Ctrl	IGHV4-61.IGHJ6..IGHM	CARDLYGMDVW	TGTGCGAGAGATTTATACGGTATGGACGTCTGG	IGKV1D-39.IGKJ1.IGKC	CQQSYSTPLAF	TGTCAACAGAGTTACAGTACCCCCCTGGCGTTC	IGHV4-61.IGHJ6..IGHM_IGKV1D-39.IGKJ1.IGKC	TGTGCGAGAGATTTATACGGTATGGACGTCTGG_TGTCAACAGAGTTACAGTACCCCCCTGGCGTTC	CARDLYGMDVW_CQQSYSTPLAF	IGH:LD.1_IGHV4-61_IGLC:LD.1_IGKV1D-39	B
HC1_Ctrl_GCCTCTATCCGCGTTT-1	HC1	Ctrl	IGHV4-59.IGHJ4..IGHM	CVGARFGELWRDYW	TGTGTCGGCGCCCGGTTCGGGGAGTTATGGCGTGACTACTGG	IGKV1D-39.IGKJ1.IGKC	CQQSYSTPVTF	TGTCAACAGAGTTACAGTACCCCCGTGACGTTC	IGHV4-59.IGHJ4..IGHM_IGKV1D-39.IGKJ1.IGKC	TGTGTCGGCGCCCGGTTCGGGGAGTTATGGCGTGACTACTGG_TGTCAACAGAGTTACAGTACCCCCGTGACGTTC	CVGARFGELWRDYW_CQQSYSTPVTF	IGH.400_IGHV4-59_IGLC:LD.1_IGKV1D-39	B
HC1_Ctrl_TGATTTCTCCTAGTGA-1	HC1	Ctrl	IGHV3-33.IGHJ6..IGHM	CARDKHYYGSGYYYGMDVW	TGTGCGAGAGATAAGCATTACTATGGTTCGGGGTACTACTACGGTATGGACGTCTGG	IGKV1D-39.IGKJ1.IGKC	CQQSYSTPWTF	TGTCAACAGAGTTACAGTACCCCCTGGACGTTC	IGHV3-33.IGHJ6..IGHM_IGKV1D-39.IGKJ1.IGKC	TGTGCGAGAGATAAGCATTACTATGGTTCGGGGTACTACTACGGTATGGACGTCTGG_TGTCAACAGAGTTACAGTACCCCCTGGACGTTC	CARDKHYYGSGYYYGMDVW_CQQSYSTPWTF	IGH:LD.48_IGHV3-33_IGLC:LD.1_IGKV1D-39	B
HC1_Ctrl_CATCCACCAGGACGTA-1	HC1	Ctrl	IGHV3-66.IGHJ6..IGHM	CARDLMSRAVAGYYYGMDVW	TGTGCGAGAGATCTGATGTCCAGGGCAGTGGCGGGCTACTACTACGGTATGGACGTCTGG	IGKV1D-39.IGKJ3.IGKC	CQQSYSTPFTF	TGTCAACAGAGTTACAGTACCCCCTTCACTTTC	IGHV3-66.IGHJ6..IGHM_IGKV1D-39.IGKJ3.IGKC	TGTGCGAGAGATCTGATGTCCAGGGCAGTGGCGGGCTACTACTACGGTATGGACGTCTGG_TGTCAACAGAGTTACAGTACCCCCTTCACTTTC	CARDLMSRAVAGYYYGMDVW_CQQSYSTPFTF	IGH.192_IGHV3-66_IGLC:LD.1_IGKV1D-39	B
HC1_Ctrl_CCTTACGAGCTGATAA-1	HC1	Ctrl	IGHV1-69-2.IGHJ3.IGHD3-22.IGHM	CARDRPVLYYYDSSGHDAFDIW	TGTGCGAGAGATAGGCCCGTACTTTATTACTATGATAGTAGTGGCCACGATGCTTTTGATATCTGG	IGKV1D-39.IGKJ4.IGKC	CQQSYSTPLTF	TGTCAACAGAGTTACAGTACCCCGCTCACTTTC	IGHV1-69-2.IGHJ3.IGHD3-22.IGHM_IGKV1D-39.IGKJ4.IGKC	TGTGCGAGAGATAGGCCCGTACTTTATTACTATGATAGTAGTGGCCACGATGCTTTTGATATCTGG_TGTCAACAGAGTTACAGTACCCCGCTCACTTTC	CARDRPVLYYYDSSGHDAFDIW_CQQSYSTPLTF	IGH.240_IGHV1-69-2_IGLC:LD.1_IGKV1D-39	B
HC1_Ctrl_AACGTTGTCTTGCATT-1	HC1	Ctrl	IGHV1-46.IGHJ6..IGHM	CASGGAYNGVHWYYYGMDVW	TGTGCGAGTGGCGGGGCCTACAACGGAGTCCACTGGTACTACTACGGTATGGACGTCTGG	IGKV1D-39.IGKJ4.IGKC	CQQSYSTPLTF	TGTCAACAGAGTTACAGTACCCCGCTCACTTTC	IGHV1-46.IGHJ6..IGHM_IGKV1D-39.IGKJ4.IGKC	TGTGCGAGTGGCGGGGCCTACAACGGAGTCCACTGGTACTACTACGGTATGGACGTCTGG_TGTCAACAGAGTTACAGTACCCCGCTCACTTTC	CASGGAYNGVHWYYYGMDVW_CQQSYSTPLTF	IGH.16_IGHV1-46_IGLC:LD.1_IGKV1D-39	B
HC1_Ctrl_CGGTTAAAGAAGGACA-1	HC1	Ctrl	IGHV1-24.IGHJ3..IGHM	CATGSPQQLGRIGYAFDIW	TGTGCAACAGGGTCTCCGCAGCAGCTGGGCCGGATTGGGTACGCTTTTGATATCTGG	IGKV1D-39.IGKJ2.IGKC	CQQSYSTPYTF	TGTCAACAGAGTTACAGTACCCCGTACACTTTT	IGHV1-24.IGHJ3..IGHM_IGKV1D-39.IGKJ2.IGKC	TGTGCAACAGGGTCTCCGCAGCAGCTGGGCCGGATTGGGTACGCTTTTGATATCTGG_TGTCAACAGAGTTACAGTACCCCGTACACTTTT	CATGSPQQLGRIGYAFDIW_CQQSYSTPYTF	IGH.271_IGHV1-24_IGLC:LD.1_IGKV1D-39	B
HC1_Ctrl_TCGTAGATCCGCGCAA-1	HC1	Ctrl	IGHV4-34.IGHJ6.IGHD2-15.IGHM	CARGRGYCSGGSCYSRDYYYYYMDVW	TGTGCGAGAGGCCGGGGATATTGTAGTGGTGGTAGCTGCTACTCGAGGGACTACTACTACTACTACATGGACGTCTGG	IGKV1D-39.IGKJ2.IGKC	CQQSYSTPYTF	TGTCAACAGAGTTACAGTACCCCGTACACTTTT	IGHV4-34.IGHJ6.IGHD2-15.IGHM_IGKV1D-39.IGKJ2.IGKC	TGTGCGAGAGGCCGGGGATATTGTAGTGGTGGTAGCTGCTACTCGAGGGACTACTACTACTACTACATGGACGTCTGG_TGTCAACAGAGTTACAGTACCCCGTACACTTTT	CARGRGYCSGGSCYSRDYYYYYMDVW_CQQSYSTPYTF	IGH:LD.1_IGHV4-34_IGLC:LD.1_IGKV1D-39	B
HC1_Ctrl_TGAGCATGTGTTCGAT-1	HC1	Ctrl	IGHV5-51.IGHJ6..IGHM	CARRSGSYYSRGYYYYYMDVW	TGTGCGAGGCGCTCGGGGAGTTATTATAGTCGGGGCTACTACTACTACTACATGGACGTCTGG	IGKV1D-39.IGKJ2.IGKC	CQQSYSTPYTF	TGTCAACAGAGTTACAGTACCCCGTACACTTTT	IGHV5-51.IGHJ6..IGHM_IGKV1D-39.IGKJ2.IGKC	TGTGCGAGGCGCTCGGGGAGTTATTATAGTCGGGGCTACTACTACTACTACATGGACGTCTGG_TGTCAACAGAGTTACAGTACCCCGTACACTTTT	CARRSGSYYSRGYYYYYMDVW_CQQSYSTPYTF	IGH.591_IGHV5-51_IGLC:LD.1_IGKV1D-39	B
HC1_Ctrl_TGCTGCTCAGGATTGG-1	HC1	Ctrl	IGHV4-59.IGHJ2..IGHM	CAGQDRGANPRWYFDLW	TGTGCGGGACAAGATCGGGGAGCTAACCCGCGATGGTACTTCGATCTCTGG	IGKV1D-39.IGKJ2.IGKC	CQQSYSTPYTF	TGTCAACAGAGTTACAGTACCCCGTACACTTTT	IGHV4-59.IGHJ2..IGHM_IGKV1D-39.IGKJ2.IGKC	TGTGCGGGACAAGATCGGGGAGCTAACCCGCGATGGTACTTCGATCTCTGG_TGTCAACAGAGTTACAGTACCCCGTACACTTTT	CAGQDRGANPRWYFDLW_CQQSYSTPYTF	IGH.608_IGHV4-59_IGLC:LD.1_IGKV1D-39	B
HC1_Ctrl_GCAATCATCAACGGGA-1	HC1	Ctrl	IGHV4-34.IGHJ6..IGHM	CARWRPPARIAVAGVGRGYYYYGMDVW	TGTGCGAGATGGCGGCCCCCGGCCCGTATAGCAGTGGCTGGTGTGGGTCGGGGCTACTACTACTACGGTATGGACGTCTGG	IGKV1D-39.IGKJ2.IGKC	CQQSYSTPYTF	TGTCAACAGAGTTACAGTACCCCGTACACTTTT	IGHV4-34.IGHJ6..IGHM_IGKV1D-39.IGKJ2.IGKC	TGTGCGAGATGGCGGCCCCCGGCCCGTATAGCAGTGGCTGGTGTGGGTCGGGGCTACTACTACTACGGTATGGACGTCTGG_TGTCAACAGAGTTACAGTACCCCGTACACTTTT	CARWRPPARIAVAGVGRGYYYYGMDVW_CQQSYSTPYTF	IGH.386_IGHV4-34_IGLC:LD.1_IGKV1D-39	B
HC1_Ctrl_TGAGGGACACAGACAG-1	HC1	Ctrl	IGHV1-18.IGHJ4..IGHM	CARAATSTAEPNDYW	TGTGCGAGGGCGGCCACATCTACGGCGGAACCCAATGACTACTGG	IGKV1D-39.IGKJ2.IGKC	CQQSYSTPYTF	TGTCAACAGAGTTACAGTACCCCGTACACTTTT	IGHV1-18.IGHJ4..IGHM_IGKV1D-39.IGKJ2.IGKC	TGTGCGAGGGCGGCCACATCTACGGCGGAACCCAATGACTACTGG_TGTCAACAGAGTTACAGTACCCCGTACACTTTT	CARAATSTAEPNDYW_CQQSYSTPYTF	IGH.595_IGHV1-18_IGLC:LD.1_IGKV1D-39	B
HC1_Ctrl_TCAGGATAGTACGATA-1	HC1	Ctrl	IGHV2-26.IGHJ3..IGHM	CARIPIPNWYYDSSGPRNAFDIW	TGTGCACGGATACCGATCCCGAACTGGTACTATGATAGTAGTGGCCCACGAAATGCTTTTGATATCTGG	IGKV1D-39.IGKJ1.IGKC	CQQSYSTPWTF	TGTCAACAGAGTTACAGTACCCCGTGGACGTTC	IGHV2-26.IGHJ3..IGHM_IGKV1D-39.IGKJ1.IGKC	TGTGCACGGATACCGATCCCGAACTGGTACTATGATAGTAGTGGCCCACGAAATGCTTTTGATATCTGG_TGTCAACAGAGTTACAGTACCCCGTGGACGTTC	CARIPIPNWYYDSSGPRNAFDIW_CQQSYSTPWTF	IGH.556_IGHV2-26_IGLC:LD.1_IGKV1D-39	B
HC1_Ctrl_GATGAGGGTGCAGACA-1	HC1	Ctrl	IGHV3-73.IGHJ4.IGHD3-22.IGHM	CRGGYYDSSGYVDYW	TGTAGAGGAGGTTACTATGATAGTAGTGGTTATGTTGACTACTGG	IGKV1D-39.IGKJ1.IGKC	CQQSYSTPWTF	TGTCAACAGAGTTACAGTACCCCGTGGACGTTC	IGHV3-73.IGHJ4.IGHD3-22.IGHM_IGKV1D-39.IGKJ1.IGKC	TGTAGAGGAGGTTACTATGATAGTAGTGGTTATGTTGACTACTGG_TGTCAACAGAGTTACAGTACCCCGTGGACGTTC	CRGGYYDSSGYVDYW_CQQSYSTPWTF	IGH.380_IGHV3-73_IGLC:LD.1_IGKV1D-39	B
HC1_Ctrl_GACTAACTCGTAGGAG-1	HC1	Ctrl	IGHV4-61.IGHJ5..IGHM	CARDAVVTATPYNWFDPW	TGTGCGAGAGACGCGGTGGTGACTGCTACCCCGTACAACTGGTTCGACCCCTGG	IGKV1D-39.IGKJ1.IGKC	CQQSYSTPWTF	TGTCAACAGAGTTACAGTACCCCGTGGACGTTC	IGHV4-61.IGHJ5..IGHM_IGKV1D-39.IGKJ1.IGKC	TGTGCGAGAGACGCGGTGGTGACTGCTACCCCGTACAACTGGTTCGACCCCTGG_TGTCAACAGAGTTACAGTACCCCGTGGACGTTC	CARDAVVTATPYNWFDPW_CQQSYSTPWTF	IGH.358_IGHV4-61_IGLC:LD.1_IGKV1D-39	B
HC1_Ctrl_CTAATGGGTTACAGAA-1	HC1	Ctrl	IGHV3-7.IGHJ4.IGHD3-9.IGHM	CAREGYDILTGYYIDYW	TGTGCGAGAGAGGGTTACGATATTTTGACTGGTTATTATATTGACTACTGG	IGKV1D-39.IGKJ2.IGKC	CQQSYSTPHTF	TGTCAACAGAGTTACAGTACCCCTCACACTTTT	IGHV3-7.IGHJ4.IGHD3-9.IGHM_IGKV1D-39.IGKJ2.IGKC	TGTGCGAGAGAGGGTTACGATATTTTGACTGGTTATTATATTGACTACTGG_TGTCAACAGAGTTACAGTACCCCTCACACTTTT	CAREGYDILTGYYIDYW_CQQSYSTPHTF	IGH:LD.30_IGHV3-7_IGLC:LD.1_IGKV1D-39	B
HC1_Ctrl_CGTAGGCGTGTAACGG-1	HC1	Ctrl	IGHV3-15.IGHJ3..IGHM	CTIRDRGYGHLGSW	TGTACCATTAGAGACAGAGGTTATGGCCATCTGGGTTCCTGG	IGKV1D-39.IGKJ2.IGKC	CQQSYSTPHSF	TGTCAACAGAGTTACAGTACCCCTCACAGTTTT	IGHV3-15.IGHJ3..IGHM_IGKV1D-39.IGKJ2.IGKC	TGTACCATTAGAGACAGAGGTTATGGCCATCTGGGTTCCTGG_TGTCAACAGAGTTACAGTACCCCTCACAGTTTT	CTIRDRGYGHLGSW_CQQSYSTPHSF	IGH.277_IGHV3-15_IGLC:LD.1_IGKV1D-39	B
HC1_Ctrl_AGAATAGAGCTAACAA-1	HC1	Ctrl	IGHV4-34.IGHJ5..IGHM	CARGARITMVRARLGGWFDPW	TGTGCGAGAGGGGCCCGAATTACTATGGTTCGGGCCAGACTCGGGGGCTGGTTCGACCCCTGG	IGKV1D-39.IGKJ1.IGKC	CQQSYSTPQTF	TGTCAACAGAGTTACAGTACCCCTCAGACGTTC	IGHV4-34.IGHJ5..IGHM_IGKV1D-39.IGKJ1.IGKC	TGTGCGAGAGGGGCCCGAATTACTATGGTTCGGGCCAGACTCGGGGGCTGGTTCGACCCCTGG_TGTCAACAGAGTTACAGTACCCCTCAGACGTTC	CARGARITMVRARLGGWFDPW_CQQSYSTPQTF	IGH.68_IGHV4-34_IGLC:LD.1_IGKV1D-39	B
HC1_Ctrl_TTAGGCACATGCAACT-1	HC1	Ctrl	IGHV3-23.IGHJ4.IGHD3-22.IGHM	CAKGTNYYDSSGYFDYW	TGTGCGAAAGGGACCAATTACTATGATAGTAGTGGTTATTTTGACTACTGG	IGKV1D-39.IGKJ1.IGKC	CQQSYSTPQTF	TGTCAACAGAGTTACAGTACCCCTCAGACGTTC	IGHV3-23.IGHJ4.IGHD3-22.IGHM_IGKV1D-39.IGKJ1.IGKC	TGTGCGAAAGGGACCAATTACTATGATAGTAGTGGTTATTTTGACTACTGG_TGTCAACAGAGTTACAGTACCCCTCAGACGTTC	CAKGTNYYDSSGYFDYW_CQQSYSTPQTF	IGH:LD.4_IGHV3-23_IGLC:LD.1_IGKV1D-39	B
HC1_Ctrl_CACACAACATGAGCGA-1	HC1	Ctrl	IGHV3-21.IGHJ4..IGHM	CAHLTHYDILGSGYW	TGTGCCCACCTAACCCATTACGATATTTTAGGCAGTGGCTACTGG	IGKV1D-39.IGKJ5.IGKC	CQQSYSTPPTF	TGTCAACAGAGTTACAGTACCCCTCCCACCTTC	IGHV3-21.IGHJ4..IGHM_IGKV1D-39.IGKJ5.IGKC	TGTGCCCACCTAACCCATTACGATATTTTAGGCAGTGGCTACTGG_TGTCAACAGAGTTACAGTACCCCTCCCACCTTC	CAHLTHYDILGSGYW_CQQSYSTPPTF	IGH.154_IGHV3-21_IGLC:LD.1_IGKV1D-39	B
HC1_Ctrl_TTGGAACCATAACCTG-1	HC1	Ctrl	IGHV3-74.IGHJ4.IGHD3-10.IGHM	CVKGTSYYYGSGSYRGDYW	TGTGTGAAAGGGACTTCGTATTACTATGGTTCGGGGAGTTACCGAGGGGACTACTGG	IGKV1D-39.IGKJ4.IGKC	CQQSYSTPPTF	TGTCAACAGAGTTACAGTACCCCTCCCACTTTC	IGHV3-74.IGHJ4.IGHD3-10.IGHM_IGKV1D-39.IGKJ4.IGKC	TGTGTGAAAGGGACTTCGTATTACTATGGTTCGGGGAGTTACCGAGGGGACTACTGG_TGTCAACAGAGTTACAGTACCCCTCCCACTTTC	CVKGTSYYYGSGSYRGDYW_CQQSYSTPPTF	IGH.636_IGHV3-74_IGLC:LD.1_IGKV1D-39	B
HC1_Ctrl_TTTGCGCCACGAAACG-1	HC1	Ctrl	IGHV3-23.IGHJ3..IGHM	CAKSQAYWENAFDIW	TGTGCGAAATCCCAGGCGTATTGGGAGAATGCTTTTGATATCTGG	IGKV1D-39.IGKJ3.IGKC	CQQSYSTPPNF	TGTCAACAGAGTTACAGTACCCCTCCGAATTTC	IGHV3-23.IGHJ3..IGHM_IGKV1D-39.IGKJ3.IGKC	TGTGCGAAATCCCAGGCGTATTGGGAGAATGCTTTTGATATCTGG_TGTCAACAGAGTTACAGTACCCCTCCGAATTTC	CAKSQAYWENAFDIW_CQQSYSTPPNF	IGH.645_IGHV3-23_IGLC:LD.1_IGKV1D-39	B
HC1_Ctrl_CGCCAAGTCGTGGTCG-1	HC1	Ctrl	IGHV1-3.IGHJ6.IGHD2-2.IGHD	CARVKGDIVVVPAARNYYYMDVW	TGTGCGAGAGTCAAGGGGGATATTGTAGTAGTACCAGCTGCTAGAAACTACTACTACATGGACGTCTGG	IGKV1D-39.IGKJ1.IGKC	CQQSYSTPPTF	TGTCAACAGAGTTACAGTACCCCTCCGACGTTC	IGHV1-3.IGHJ6.IGHD2-2.IGHD_IGKV1D-39.IGKJ1.IGKC	TGTGCGAGAGTCAAGGGGGATATTGTAGTAGTACCAGCTGCTAGAAACTACTACTACATGGACGTCTGG_TGTCAACAGAGTTACAGTACCCCTCCGACGTTC	CARVKGDIVVVPAARNYYYMDVW_CQQSYSTPPTF	IGH:LD.1_IGHV1-3_IGLC:LD.1_IGKV1D-39	B
HC1_Ctrl_TTTCCTCCATTGGTAC-1	HC1	Ctrl	IGHV4-39.IGHJ5..IGHM	CARHSPDYGDLPW	TGTGCGAGACATTCCCCCGACTACGGTGACTTACCTTGG	IGKV1D-39.IGKJ1.IGKC	CQQSYSTPRTF	TGTCAACAGAGTTACAGTACCCCTCGGACGTTC	IGHV4-39.IGHJ5..IGHM_IGKV1D-39.IGKJ1.IGKC	TGTGCGAGACATTCCCCCGACTACGGTGACTTACCTTGG_TGTCAACAGAGTTACAGTACCCCTCGGACGTTC	CARHSPDYGDLPW_CQQSYSTPRTF	IGH.643_IGHV4-39_IGLC:LD.1_IGKV1D-39	B
HC1_Ctrl_ATCCACCAGAATCTCC-1	HC1	Ctrl	IGHV4-34.IGHJ6..IGHM	CARRVVRGVNRGSKRGMDVW	TGTGCGAGGAGGGTGGTTCGGGGAGTTAATCGCGGGTCGAAACGCGGTATGGACGTCTGG	IGKV1D-39.IGKJ1.IGKC	CQQSYSTPRTF	TGTCAACAGAGTTACAGTACCCCTCGGACGTTC	IGHV4-34.IGHJ6..IGHM_IGKV1D-39.IGKJ1.IGKC	TGTGCGAGGAGGGTGGTTCGGGGAGTTAATCGCGGGTCGAAACGCGGTATGGACGTCTGG_TGTCAACAGAGTTACAGTACCCCTCGGACGTTC	CARRVVRGVNRGSKRGMDVW_CQQSYSTPRTF	IGH.123_IGHV4-34_IGLC:LD.1_IGKV1D-39	B
HC1_Ctrl_GACACGCGTAAGTTCC-1	HC1	Ctrl	IGHV2-5.IGHJ4..IGHM	CARNGNAAFDYW	TGTGCACGCAACGGGAATGCCGCCTTTGACTACTGG	IGKV1D-39.IGKJ1.IGKC	CQQSYSTPRTF	TGTCAACAGAGTTACAGTACCCCTCGGACGTTC	IGHV2-5.IGHJ4..IGHM_IGKV1D-39.IGKJ1.IGKC	TGTGCACGCAACGGGAATGCCGCCTTTGACTACTGG_TGTCAACAGAGTTACAGTACCCCTCGGACGTTC	CARNGNAAFDYW_CQQSYSTPRTF	IGH.345_IGHV2-5_IGLC:LD.1_IGKV1D-39	B
HC1_Ctrl_TACGGTAGTGCCTTGG-1	HC1	Ctrl	IGHV3-33.IGHJ4..IGHM	CARDASRSLDYW	TGTGCGAGAGACGCCAGCAGAAGTTTAGACTACTGG	IGKV1D-39.IGKJ1.IGKC	CQQSYSTPRTF	TGTCAACAGAGTTACAGTACCCCTCGGACGTTC	IGHV3-33.IGHJ4..IGHM_IGKV1D-39.IGKJ1.IGKC	TGTGCGAGAGACGCCAGCAGAAGTTTAGACTACTGG_TGTCAACAGAGTTACAGTACCCCTCGGACGTTC	CARDASRSLDYW_CQQSYSTPRTF	IGH.517_IGHV3-33_IGLC:LD.1_IGKV1D-39	B
HC1_Ctrl_TCCCGATAGAAGGTGA-1	HC1	Ctrl	IGHV4-34.IGHJ6.IGHD3-9.IGHM	CARIGPRYDIL	TGTGCGAGAATTGGGCCGAGGTACGATATTTTG	IGKV1D-39.IGKJ1.IGKC	CQQSYSTPRTF	TGTCAACAGAGTTACAGTACCCCTCGGACGTTC	IGHV4-34.IGHJ6.IGHD3-9.IGHM_IGKV1D-39.IGKJ1.IGKC	TGTGCGAGAATTGGGCCGAGGTACGATATTTTG_TGTCAACAGAGTTACAGTACCCCTCGGACGTTC	CARIGPRYDIL_CQQSYSTPRTF	IGH.560_IGHV4-34_IGLC:LD.1_IGKV1D-39	B
HC1_Ctrl_GCGAGAATCCTTTCTC-1	HC1	Ctrl	IGHV4-34.IGHJ4..IGHM	CARGQSTARRGYSYGFVHFDYW	TGTGCGAGAGGCCAATCGACGGCCAGACGTGGATACAGCTATGGTTTTGTTCACTTTGACTACTGG	IGKV1D-39.IGKJ2.IGKC	CQQSYSTPRTF	TGTCAACAGAGTTACAGTACCCCTCGGACTTTT	IGHV4-34.IGHJ4..IGHM_IGKV1D-39.IGKJ2.IGKC	TGTGCGAGAGGCCAATCGACGGCCAGACGTGGATACAGCTATGGTTTTGTTCACTTTGACTACTGG_TGTCAACAGAGTTACAGTACCCCTCGGACTTTT	CARGQSTARRGYSYGFVHFDYW_CQQSYSTPRTF	IGH.408_IGHV4-34_IGLC:LD.1_IGKV1D-39	B
HC1_Ctrl_CCTTCCCGTTCCCTTG-1	HC1	Ctrl	IGHV4-34.IGHJ5.IGHD6-13.IGHM	CARPLSIAAAGTRFDPW	TGTGCGAGACCGCTCTCTATAGCAGCAGCTGGTACCCGGTTCGACCCCTGG	IGKV1D-39.IGKJ2.IGKC	CQQSYSTPRTF	TGTCAACAGAGTTACAGTACCCCTCGGACTTTT	IGHV4-34.IGHJ5.IGHD6-13.IGHM_IGKV1D-39.IGKJ2.IGKC	TGTGCGAGACCGCTCTCTATAGCAGCAGCTGGTACCCGGTTCGACCCCTGG_TGTCAACAGAGTTACAGTACCCCTCGGACTTTT	CARPLSIAAAGTRFDPW_CQQSYSTPRTF	IGH.243_IGHV4-34_IGLC:LD.1_IGKV1D-39	B
HC1_Ctrl_CCAGCGAGTTCCGTCT-1	HC1	Ctrl	IGHV3-15.IGHJ4.IGHD2-15.IGHM	CTTDRASRYCSGGSCGYW	TGTACCACAGATCGAGCCTCCAGATATTGTAGTGGTGGTAGCTGCGGATACTGG	IGKV1D-39.IGKJ1.IGKC	CQQSYSTPRTF	TGTCAACAGAGTTACAGTACCCCTCGTACGTTC	IGHV3-15.IGHJ4.IGHD2-15.IGHM_IGKV1D-39.IGKJ1.IGKC	TGTACCACAGATCGAGCCTCCAGATATTGTAGTGGTGGTAGCTGCGGATACTGG_TGTCAACAGAGTTACAGTACCCCTCGTACGTTC	CTTDRASRYCSGGSCGYW_CQQSYSTPRTF	IGH.211_IGHV3-15_IGLC:LD.1_IGKV1D-39	B
HC1_Ctrl_AGGGAGTCATGGTTGT-1	HC1	Ctrl	IGHV1-3.IGHJ6..IGHM	CARELRMVFAGIAAAEPLGMDVW	TGTGCGAGAGAACTCCGGATGGTGTTTGCGGGTATAGCAGCAGCTGAGCCCCTGGGTATGGACGTCTGG	IGKV1D-39.IGKJ5.IGKC	CQQSYSTPLTF	TGTCAACAGAGTTACAGTACCCCTCTAACCTTC	IGHV1-3.IGHJ6..IGHM_IGKV1D-39.IGKJ5.IGKC	TGTGCGAGAGAACTCCGGATGGTGTTTGCGGGTATAGCAGCAGCTGAGCCCCTGGGTATGGACGTCTGG_TGTCAACAGAGTTACAGTACCCCTCTAACCTTC	CARELRMVFAGIAAAEPLGMDVW_CQQSYSTPLTF	IGH.95_IGHV1-3_IGLC:LD.1_IGKV1D-39	B
HC1_Ctrl_CCTTTCTAGGGTTTCT-1	HC1	Ctrl	IGHV4-34.IGHJ6.IGHD3-9.IGHM	CARGRPHYDILTGYYSSYYYYYYMDVW	TGTGCGAGAGGCCGGCCCCATTACGATATTTTGACTGGTTATTATTCGTCTTACTACTACTACTACTACATGGACGTCTGG	IGKV1D-39.IGKJ4.IGKC	CQQSYSTPLTF	TGTCAACAGAGTTACAGTACCCCTCTCACTTTC	IGHV4-34.IGHJ6.IGHD3-9.IGHM_IGKV1D-39.IGKJ4.IGKC	TGTGCGAGAGGCCGGCCCCATTACGATATTTTGACTGGTTATTATTCGTCTTACTACTACTACTACTACATGGACGTCTGG_TGTCAACAGAGTTACAGTACCCCTCTCACTTTC	CARGRPHYDILTGYYSSYYYYYYMDVW_CQQSYSTPLTF	IGH.247_IGHV4-34_IGLC:LD.1_IGKV1D-39	B
HC1_Ctrl_AACCATGGTTAGGGTG-1	HC1	Ctrl	IGHV3-23.IGHJ5.IGHD2-2.IGHM	CAKGRSYCSSTSCYDWFDPW	TGTGCGAAAGGGCGTTCGTATTGTAGTAGTACCAGCTGCTATGACTGGTTCGACCCCTGG	IGKV1D-39.IGKJ4.IGKC	CQQSYSTPLTF	TGTCAACAGAGTTACAGTACCCCTCTCACTTTC	IGHV3-23.IGHJ5.IGHD2-2.IGHM_IGKV1D-39.IGKJ4.IGKC	TGTGCGAAAGGGCGTTCGTATTGTAGTAGTACCAGCTGCTATGACTGGTTCGACCCCTGG_TGTCAACAGAGTTACAGTACCCCTCTCACTTTC	CAKGRSYCSSTSCYDWFDPW_CQQSYSTPLTF	IGH:LD.3_IGHV3-23_IGLC:LD.1_IGKV1D-39	B
HC1_Ctrl_TACGGTAAGCGCTTAT-1	HC1	Ctrl	IGHV1-3.IGHJ1..IGHM	CARGPGDSSGDPFEYFQHW	TGTGCGAGGGGGCCCGGGGATAGTAGTGGTGATCCTTTTGAATACTTCCAGCACTGG	IGKV1D-39.IGKJ4.IGKC	CQQSYSTPLTF	TGTCAACAGAGTTACAGTACCCCTCTCACTTTC	IGHV1-3.IGHJ1..IGHM_IGKV1D-39.IGKJ4.IGKC	TGTGCGAGGGGGCCCGGGGATAGTAGTGGTGATCCTTTTGAATACTTCCAGCACTGG_TGTCAACAGAGTTACAGTACCCCTCTCACTTTC	CARGPGDSSGDPFEYFQHW_CQQSYSTPLTF	IGH.516_IGHV1-3_IGLC:LD.1_IGKV1D-39	B
HC1_Ctrl_ACACCAACAAGGACAC-1	HC1	Ctrl				IGKV1D-39.IGKJ4.IGKC	CQQSYSTPLTF	TGTCAACAGAGTTACAGTACCCCTCTCACTTTC	NA_IGKV1D-39.IGKJ4.IGKC	NA_TGTCAACAGAGTTACAGTACCCCTCTCACTTTC	NA_CQQSYSTPLTF	NA_NA_IGLC:LD.1_IGKV1D-39	B
HC1_Ctrl_CAGTCCTAGTTATCGC-1	HC1	Ctrl	IGHV4-39.IGHJ3..IGHM	CARSITMPGGLRGFDIW	TGTGCGAGAAGTATTACTATGCCCGGGGGCCTGCGTGGTTTTGATATCTGG	IGKV1D-39.IGKJ3.IGKC	CQQSYSTPLTF	TGTCAACAGAGTTACAGTACCCCTCTCACTTTC	IGHV4-39.IGHJ3..IGHM_IGKV1D-39.IGKJ3.IGKC	TGTGCGAGAAGTATTACTATGCCCGGGGGCCTGCGTGGTTTTGATATCTGG_TGTCAACAGAGTTACAGTACCCCTCTCACTTTC	CARSITMPGGLRGFDIW_CQQSYSTPLTF	IGH.184_IGHV4-39_IGLC:LD.1_IGKV1D-39	B
HC1_Ctrl_ACTGTCCAGGAACTGC-1	HC1	Ctrl	IGHV3-7.IGHJ4..IGHM	CARECSFGSGSYNTPEYYFDYW	TGTGCGAGAGAGTGCTCCTTTGGTTCGGGGAGTTATAACACTCCCGAGTACTACTTTGACTACTGG	IGKV1D-39.IGKJ4.IGKC	CQQSYSTPLTF	TGTCAACAGAGTTACAGTACCCCTCTCACTTTC	IGHV3-7.IGHJ4..IGHM_IGKV1D-39.IGKJ4.IGKC	TGTGCGAGAGAGTGCTCCTTTGGTTCGGGGAGTTATAACACTCCCGAGTACTACTTTGACTACTGG_TGTCAACAGAGTTACAGTACCCCTCTCACTTTC	CARECSFGSGSYNTPEYYFDYW_CQQSYSTPLTF	IGH.61_IGHV3-7_IGLC:LD.1_IGKV1D-39	B
HC1_Ctrl_TTAGGACTCATGCAAC-1	HC1	Ctrl	IGHV1-24.IGHJ5..IGHM	CATRVGGSGSGFDPW	TGTGCAACCCGCGTGGGGGGTTCGGGGAGCGGGTTCGACCCCTGG	IGKV1D-39.IGKJ2.IGKC	CQQSYSTPDTF	TGTCAACAGAGTTACAGTACCCCTGACACTTTT	IGHV1-24.IGHJ5..IGHM_IGKV1D-39.IGKJ2.IGKC	TGTGCAACCCGCGTGGGGGGTTCGGGGAGCGGGTTCGACCCCTGG_TGTCAACAGAGTTACAGTACCCCTGACACTTTT	CATRVGGSGSGFDPW_CQQSYSTPDTF	IGH.623_IGHV1-24_IGLC:LD.1_IGKV1D-39	B
HC1_Ctrl_GAAATGAAGCCCTAAT-1	HC1	Ctrl	IGHV4-61.IGHJ5.IGHD3-10.IGHD	CARDRITMVRGVGARWFDPW	TGTGCGAGAGATCGGATTACTATGGTTCGGGGAGTAGGGGCGAGGTGGTTCGACCCCTGG	IGKV1D-39.IGKJ1.IGKC	CQQSYSTPGTF	TGTCAACAGAGTTACAGTACCCCTGGGACGTTC	IGHV4-61.IGHJ5.IGHD3-10.IGHD_IGKV1D-39.IGKJ1.IGKC	TGTGCGAGAGATCGGATTACTATGGTTCGGGGAGTAGGGGCGAGGTGGTTCGACCCCTGG_TGTCAACAGAGTTACAGTACCCCTGGGACGTTC	CARDRITMVRGVGARWFDPW_CQQSYSTPGTF	IGH.334_IGHV4-61_IGLC:LD.1_IGKV1D-39	B
HC1_Ctrl_CCTCTGAAGTGCCATT-1	HC1	Ctrl	IGHV3-21.IGHJ3..IGHM	CARSYGDYGNAFDIW	TGTGCGAGATCCTACGGTGACTACGGCAATGCTTTTGATATCTGG	IGKV1D-39.IGKJ4.IGKC	CQQSYSTLTF	TGTCAACAGAGTTACAGTACCCTCACTTTC	IGHV3-21.IGHJ3..IGHM_IGKV1D-39.IGKJ4.IGKC	TGTGCGAGATCCTACGGTGACTACGGCAATGCTTTTGATATCTGG_TGTCAACAGAGTTACAGTACCCTCACTTTC	CARSYGDYGNAFDIW_CQQSYSTLTF	IGH.238_IGHV3-21_IGLC:LD.1_IGKV1D-39	B
HC1_Ctrl_CAGAGAGTCATGCATG-1	HC1	Ctrl	IGHV4-39.IGHJ5..IGHM	CARHETPGKWLDNWFDPW	TGTGCGAGACATGAGACCCCGGGGAAGTGGCTGGACAACTGGTTCGACCCCTGG	IGKV1D-39.IGKJ5.IGKC	CQQSYSTLSITF	TGTCAACAGAGTTACAGTACCCTCTCGATCACCTTC	IGHV4-39.IGHJ5..IGHM_IGKV1D-39.IGKJ5.IGKC	TGTGCGAGACATGAGACCCCGGGGAAGTGGCTGGACAACTGGTTCGACCCCTGG_TGTCAACAGAGTTACAGTACCCTCTCGATCACCTTC	CARHETPGKWLDNWFDPW_CQQSYSTLSITF	IGH.171_IGHV4-39_IGLC:LD.1_IGKV1D-39	B
HC1_Ctrl_CTCGAAAAGGCGTACA-1	HC1	Ctrl	IGHV3-48.IGHJ6..IGHM	CARAGRLFEYYYGMDVW	TGTGCGAGAGCGGGCCGGTTATTCGAATACTACTACGGTATGGACGTCTGG	IGKV1D-39.IGKJ1.IGKC	CQQSYSTLWTF	TGTCAACAGAGTTACAGTACCCTCTGGACGTTC	IGHV3-48.IGHJ6..IGHM_IGKV1D-39.IGKJ1.IGKC	TGTGCGAGAGCGGGCCGGTTATTCGAATACTACTACGGTATGGACGTCTGG_TGTCAACAGAGTTACAGTACCCTCTGGACGTTC	CARAGRLFEYYYGMDVW_CQQSYSTLWTF	IGH.300_IGHV3-48_IGLC:LD.1_IGKV1D-39	B
HC1_Ctrl_GGAACTTAGAGCTGGT-1	HC1	Ctrl	IGHV3-64.IGHJ4..IGHM	CARVEVGSSWGIYFDYW	TGTGCGAGAGTCGAGGTGGGCAGCAGCTGGGGAATATACTTTGACTACTGG	IGKV1D-39.IGKJ2.IGKC	CQQSYSTLYTF	TGTCAACAGAGTTACAGTACCCTTTACACTTTT	IGHV3-64.IGHJ4..IGHM_IGKV1D-39.IGKJ2.IGKC	TGTGCGAGAGTCGAGGTGGGCAGCAGCTGGGGAATATACTTTGACTACTGG_TGTCAACAGAGTTACAGTACCCTTTACACTTTT	CARVEVGSSWGIYFDYW_CQQSYSTLYTF	IGH.432_IGHV3-64_IGLC:LD.1_IGKV1D-39	B
HC1_Ctrl_TCTTCGGTCGTCCAGG-1	HC1	Ctrl	IGHV4-39.IGHJ4..IGHM	CARHDYGVRTFDYW	TGTGCGAGACATGACTACGGTGTCCGAACATTTGACTACTGG	IGKV1D-39.IGKJ1.IGKC	CQQSYSTSWTF	TGTCAACAGAGTTACAGTACCTCGTGGACGTTC	IGHV4-39.IGHJ4..IGHM_IGKV1D-39.IGKJ1.IGKC	TGTGCGAGACATGACTACGGTGTCCGAACATTTGACTACTGG_TGTCAACAGAGTTACAGTACCTCGTGGACGTTC	CARHDYGVRTFDYW_CQQSYSTSWTF	IGH.576_IGHV4-39_IGLC:LD.1_IGKV1D-39	B
HC1_Ctrl_GGGAATGTCTTACCTA-1	HC1	Ctrl	IGHV4-31.IGHJ5.IGHD5-24.IGHM	CAKGSRDGYNFGWFDPW	TGTGCGAAGGGGAGTAGAGATGGCTACAATTTTGGCTGGTTCGACCCCTGG	IGKV1D-39.IGKJ3.IGKC	CQQSYSTPFTF	TGTCAACAGAGTTACAGTACTCCATTCACTTTC	IGHV4-31.IGHJ5.IGHD5-24.IGHM_IGKV1D-39.IGKJ3.IGKC	TGTGCGAAGGGGAGTAGAGATGGCTACAATTTTGGCTGGTTCGACCCCTGG_TGTCAACAGAGTTACAGTACTCCATTCACTTTC	CAKGSRDGYNFGWFDPW_CQQSYSTPFTF	IGH.454_IGHV4-31_IGLC:LD.1_IGKV1D-39	B
HC1_Ctrl_GTGAAGGTCGATCCCT-1	HC1	Ctrl	IGHV3-23.IGHJ4..IGHM	CAKGDWGVIIDYFDYW	TGTGCGAAAGGGGACTGGGGAGTTATTATCGACTACTTTGACTACTGG	IGKV1D-39.IGKJ3.IGKC	CQQSYSTPFTF	TGTCAACAGAGTTACAGTACTCCATTCACTTTC	IGHV3-23.IGHJ4..IGHM_IGKV1D-39.IGKJ3.IGKC	TGTGCGAAAGGGGACTGGGGAGTTATTATCGACTACTTTGACTACTGG_TGTCAACAGAGTTACAGTACTCCATTCACTTTC	CAKGDWGVIIDYFDYW_CQQSYSTPFTF	IGH.485_IGHV3-23_IGLC:LD.1_IGKV1D-39	B
HC1_Ctrl_TTATGCTTCTACCAGA-1	HC1	Ctrl	IGHV4-4.IGHJ4.IGHD2-2.IGHM	CASRYCSSTSCSFHYW	TGTGCGAGTCGCTATTGTAGTAGTACCAGCTGCTCCTTCCACTACTGG	IGKV1D-39.IGKJ1.IGKC	CQQSYSTPWTF	TGTCAACAGAGTTACAGTACTCCGTGGACGTTC	IGHV4-4.IGHJ4.IGHD2-2.IGHM_IGKV1D-39.IGKJ1.IGKC	TGTGCGAGTCGCTATTGTAGTAGTACCAGCTGCTCCTTCCACTACTGG_TGTCAACAGAGTTACAGTACTCCGTGGACGTTC	CASRYCSSTSCSFHYW_CQQSYSTPWTF	IGH.629_IGHV4-4_IGLC:LD.1_IGKV1D-39	B
HC1_Ctrl_TAAGAGATCAGTTAGC-1	HC1	Ctrl	IGHV3-43.IGHJ4..IGHA1	CAKSIPGMVRGIDYW	TGTGCAAAATCCATCCCGGGGATGGTTCGGGGAATTGACTACTGG	IGKV1D-39.IGKJ2.IGKC	CQQSYSTPPTF	TGTCAACAGAGTTACAGTACTCCTCCAACTTTT	IGHV3-43.IGHJ4..IGHA1_IGKV1D-39.IGKJ2.IGKC	TGTGCAAAATCCATCCCGGGGATGGTTCGGGGAATTGACTACTGG_TGTCAACAGAGTTACAGTACTCCTCCAACTTTT	CAKSIPGMVRGIDYW_CQQSYSTPPTF	IGH.503_IGHV3-43_IGLC:LD.1_IGKV1D-39	B
HC1_Ctrl_CTGAAACAGCTAAGAT-1	HC1	Ctrl	IGHV3-66.IGHJ6..IGHM	CARDAVVW	TGTGCGAGAGACGCTGTCGTCTGG	IGKV1D-39.IGKJ1.IGKC	CQQSYSTLWTF	TGTCAACAGAGTTACAGTACTCTGTGGACGTTC	IGHV3-66.IGHJ6..IGHM_IGKV1D-39.IGKJ1.IGKC	TGTGCGAGAGACGCTGTCGTCTGG_TGTCAACAGAGTTACAGTACTCTGTGGACGTTC	CARDAVVW_CQQSYSTLWTF	IGH.313_IGHV3-66_IGLC:LD.1_IGKV1D-39	B
HC1_Ctrl_ATCCGAATCTAACTCT-1	HC1	Ctrl	IGHV3-21.IGHJ3..IGHM	CARDPSSQLAFDIW	TGTGCGAGAGATCCGAGTAGCCAGTTGGCTTTTGATATCTGG	IGKV1D-39.IGKJ4.IGKC	CQQSYSTSLTF	TGTCAACAGAGTTACAGTACTTCGCTCACTTTC	IGHV3-21.IGHJ3..IGHM_IGKV1D-39.IGKJ4.IGKC	TGTGCGAGAGATCCGAGTAGCCAGTTGGCTTTTGATATCTGG_TGTCAACAGAGTTACAGTACTTCGCTCACTTTC	CARDPSSQLAFDIW_CQQSYSTSLTF	IGH.127_IGHV3-21_IGLC:LD.1_IGKV1D-39	B
HC1_Ctrl_TGGGCGTAGTACTTGC-1	HC1	Ctrl				IGKV1D-39.IGKJ4.IGKC	CQQSYSIPLTF	TGTCAACAGAGTTACAGTATCCCGCTCACTTTC	NA_IGKV1D-39.IGKJ4.IGKC	NA_TGTCAACAGAGTTACAGTATCCCGCTCACTTTC	NA_CQQSYSIPLTF	NA_NA_IGLC:LD.1_IGKV1D-39	B
HC1_Ctrl_GCCTCTAGTGTGTGCC-1	HC1	Ctrl	IGHV3-23.IGHJ6.IGHD6-19.IGHM	CAKRNGPYSSGWYSPYYMDVW	TGTGCGAAAAGAAACGGTCCTTATAGCAGTGGCTGGTACTCTCCCTACTACATGGACGTCTGG	IGKV1D-39.IGKJ4.IGKC	CQQSYSIPQLTF	TGTCAACAGAGTTACAGTATCCCTCAGCTCACTTTC	IGHV3-23.IGHJ6.IGHD6-19.IGHM_IGKV1D-39.IGKJ4.IGKC	TGTGCGAAAAGAAACGGTCCTTATAGCAGTGGCTGGTACTCTCCCTACTACATGGACGTCTGG_TGTCAACAGAGTTACAGTATCCCTCAGCTCACTTTC	CAKRNGPYSSGWYSPYYMDVW_CQQSYSIPQLTF	IGH.399_IGHV3-23_IGLC:LD.1_IGKV1D-39	B
HC1_Ctrl_TAGACCACACAACGTT-1	HC1	Ctrl	IGHV3-23.IGHJ4..IGHM	CAKVDAAGEVYW	TGTGCGAAAGTAGATGCAGCCGGGGAGGTCTACTGG	IGKV1D-39.IGKJ1.IGKC	CQQSYSIRWTF	TGTCAACAGAGTTACAGTATCCGGTGGACGTTC	IGHV3-23.IGHJ4..IGHM_IGKV1D-39.IGKJ1.IGKC	TGTGCGAAAGTAGATGCAGCCGGGGAGGTCTACTGG_TGTCAACAGAGTTACAGTATCCGGTGGACGTTC	CAKVDAAGEVYW_CQQSYSIRWTF	IGH.525_IGHV3-23_IGLC:LD.1_IGKV1D-39	B
HC1_Ctrl_GGACAAGCACACAGAG-1	HC1	Ctrl	IGHV4-61.IGHJ5..IGHA1	CARAPFGNWNNVRFDPW	TGTGCGAGAGCCCCTTTTGGGAATTGGAACAACGTCCGGTTCGACCCCTGG	IGKV1D-39.IGKJ2.IGKC	CQQSYSIPYTF	TGTCAACAGAGTTACAGTATTCCGTACACTTTT	IGHV4-61.IGHJ5..IGHA1_IGKV1D-39.IGKJ2.IGKC	TGTGCGAGAGCCCCTTTTGGGAATTGGAACAACGTCCGGTTCGACCCCTGG_TGTCAACAGAGTTACAGTATTCCGTACACTTTT	CARAPFGNWNNVRFDPW_CQQSYSIPYTF	IGH.438_IGHV4-61_IGLC:LD.1_IGKV1D-39	B
HC1_Ctrl_ATCATCTAGAAACCTA-1	HC1	Ctrl	IGHV1-69-2.IGHJ6..IGHG1	CVRDCGSRSCYLLQLLHGMDVW	TGTGTGAGAGATTGTGGTAGTAGGAGTTGCTATCTCCTCCAATTGCTTCACGGTATGGACGTCTGG	IGKV1D-39.IGKJ1.IGKC	CQQSYSPPWTF	TGTCAACAGAGTTACAGTCCCCCCTGGACGTTC	IGHV1-69-2.IGHJ6..IGHG1_IGKV1D-39.IGKJ1.IGKC	TGTGTGAGAGATTGTGGTAGTAGGAGTTGCTATCTCCTCCAATTGCTTCACGGTATGGACGTCTGG_TGTCAACAGAGTTACAGTCCCCCCTGGACGTTC	CVRDCGSRSCYLLQLLHGMDVW_CQQSYSPPWTF	IGH.120_IGHV1-69-2_IGLC:LD.1_IGKV1D-39	B
HC1_Ctrl_CGTGTAATCTCAAGTG-1	HC1	Ctrl	IGHV3-33.IGHJ6.IGHD3-10.IGHM	CARGNTMVRGVIKVGGMDVW	TGTGCGAGAGGGAATACTATGGTTCGGGGAGTTATTAAAGTCGGTGGTATGGACGTCTGG	IGKV1D-39.IGKJ1.IGKC	CQQSYSALWTF	TGTCAACAGAGTTACAGTGCCCTGTGGACGTTC	IGHV3-33.IGHJ6.IGHD3-10.IGHM_IGKV1D-39.IGKJ1.IGKC	TGTGCGAGAGGGAATACTATGGTTCGGGGAGTTATTAAAGTCGGTGGTATGGACGTCTGG_TGTCAACAGAGTTACAGTGCCCTGTGGACGTTC	CARGNTMVRGVIKVGGMDVW_CQQSYSALWTF	IGH:LD.29_IGHV3-33_IGLC:LD.1_IGKV1D-39	B
HC1_Ctrl_AGGTCATTCAACGCTA-1	HC1	Ctrl	IGHV5-51.IGHJ4.IGHD3-10.IGHM	CARQDYYGSGRQADYW	TGTGCGAGACAGGATTACTATGGTTCGGGGAGACAAGCTGACTACTGG	IGKV1D-39.IGKJ4.IGKC	CQQSYSSPTTF	TGTCAACAGAGTTACAGTTCCCCAACCACTTTC	IGHV5-51.IGHJ4.IGHD3-10.IGHM_IGKV1D-39.IGKJ4.IGKC	TGTGCGAGACAGGATTACTATGGTTCGGGGAGACAAGCTGACTACTGG_TGTCAACAGAGTTACAGTTCCCCAACCACTTTC	CARQDYYGSGRQADYW_CQQSYSSPTTF	IGH:LD.12_IGHV5-51_IGLC:LD.1_IGKV1D-39	B
HC1_Ctrl_CAACCAAAGCGTTCCG-1	HC1	Ctrl	IGHV4-39.IGHJ3.IGHD3-22.IGHG1	CARSRTYYDSSGYQRGFDAFDIW	TGTGCGAGAAGCAGAACCTACTATGATAGTAGTGGTTATCAACGGGGCTTTGATGCTTTTGATATCTGG	IGKV1D-39.IGKJ4.IGKC	CQQSYSSPLTF	TGTCAACAGAGTTACAGTTCCCCCCTCACTTTC	IGHV4-39.IGHJ3.IGHD3-22.IGHG1_IGKV1D-39.IGKJ4.IGKC	TGTGCGAGAAGCAGAACCTACTATGATAGTAGTGGTTATCAACGGGGCTTTGATGCTTTTGATATCTGG_TGTCAACAGAGTTACAGTTCCCCCCTCACTTTC	CARSRTYYDSSGYQRGFDAFDIW_CQQSYSSPLTF	IGH.144_IGHV4-39_IGLC:LD.1_IGKV1D-39	B
HC1_Ctrl_TCATTACTCAGTGTTG-1	HC1	Ctrl	IGHV4-39.IGHJ4..IGHG1	CARRGESRAYCGSNTCYVPYFDYW	TGTGCGAGACGAGGGGAATCTAGGGCATATTGTGGTAGTAACACCTGCTATGTGCCCTACTTTGACTACTGG	IGKV1D-39.IGKJ1.IGKC	CQQSYITPWTF	TGTCAACAGAGTTACATAACCCCGTGGACGTTC	IGHV4-39.IGHJ4..IGHG1_IGKV1D-39.IGKJ1.IGKC	TGTGCGAGACGAGGGGAATCTAGGGCATATTGTGGTAGTAACACCTGCTATGTGCCCTACTTTGACTACTGG_TGTCAACAGAGTTACATAACCCCGTGGACGTTC	CARRGESRAYCGSNTCYVPYFDYW_CQQSYITPWTF	IGH.558_IGHV4-39_IGLC:LD.1_IGKV1D-39	B
HC1_Ctrl_ATTGGTGTCAGAGGTG-1	HC1	Ctrl	IGHV3-48.IGHJ4.IGHD1-1.IGHM	CARGTTYNWNDGTLKYW	TGTGCGAGAGGTACTACGTACAACTGGAACGACGGGACGTTGAAGTACTGG	IGKV1D-39.IGKJ5.IGKC	CQQSYGTPPTF	TGTCAACAGAGTTACGGAACCCCCCCCACCTTC	IGHV3-48.IGHJ4.IGHD1-1.IGHM_IGKV1D-39.IGKJ5.IGKC	TGTGCGAGAGGTACTACGTACAACTGGAACGACGGGACGTTGAAGTACTGG_TGTCAACAGAGTTACGGAACCCCCCCCACCTTC	CARGTTYNWNDGTLKYW_CQQSYGTPPTF	IGH.143_IGHV3-48_IGLC:LD.1_IGKV1D-39	B
HC1_Ctrl_GACCAATGTAATAGCA-1	HC1	Ctrl	IGHV4-59.IGHJ6..IGHG1	CARVASDSLGGVIVINVYYYYYMDVW	TGCGCGCGAGTCGCCTCTGACTCCTTGGGGGGAGTCATCGTCATAAACGTCTACTATTACTATTACATGGACGTCTGG	IGKV1D-39.IGKJ1.IGKC	CQQSFSFPRTF	TGTCAACAGAGTTTCAGTTTCCCTCGGACGTTT	IGHV4-59.IGHJ6..IGHG1_IGKV1D-39.IGKJ1.IGKC	TGCGCGCGAGTCGCCTCTGACTCCTTGGGGGGAGTCATCGTCATAAACGTCTACTATTACTATTACATGGACGTCTGG_TGTCAACAGAGTTTCAGTTTCCCTCGGACGTTT	CARVASDSLGGVIVINVYYYYYMDVW_CQQSFSFPRTF	IGH.351_IGHV4-59_IGLC:LD.1_IGKV1D-39	B
HC1_Ctrl_GTATTCTAGCCACGCT-1	HC1	Ctrl	IGHV3-23.IGHJ6..IGHG1	CAKDVGIMVRGQYYMDVW	TGTGCGAAAGACGTAGGCATTATGGTTCGGGGCCAGTACTACATGGACGTCTGG	IGKV1D-39.IGKJ1.IGKC	CQQSFRTPLTF	TGTCAACAGAGTTTCCGTACCCCTCTAACGTTC	IGHV3-23.IGHJ6..IGHG1_IGKV1D-39.IGKJ1.IGKC	TGTGCGAAAGACGTAGGCATTATGGTTCGGGGCCAGTACTACATGGACGTCTGG_TGTCAACAGAGTTTCCGTACCCCTCTAACGTTC	CAKDVGIMVRGQYYMDVW_CQQSFRTPLTF	IGH.475_IGHV3-23_IGLC:LD.1_IGKV1D-39	B
HC1_Ctrl_ATCATGGCACGTCAGC-1	HC1	Ctrl	IGHV3-48.IGHJ6.IGHD3-10.IGHM	CARVGSGSYYNSYYYMDVW	TGTGCGAGAGTGGGTTCGGGGAGTTATTATAACTCCTACTACTACATGGACGTCTGG	IGKV1-9.IGKJ3.IGKC	CQQPEFTF	TGTCAACAGCCGGAATTCACTTTC	IGHV3-48.IGHJ6.IGHD3-10.IGHM_IGKV1-9.IGKJ3.IGKC	TGTGCGAGAGTGGGTTCGGGGAGTTATTATAACTCCTACTACTACATGGACGTCTGG_TGTCAACAGCCGGAATTCACTTTC	CARVGSGSYYNSYYYMDVW_CQQPEFTF	IGH:LD.1_IGHV3-48_IGLC.3_IGKV1-9	B
HC1_Ctrl_TGGCGCAAGTACGACG-1	HC1	Ctrl	IGHV3-11.IGHJ4..IGHM	CARGDAPPGFGELLFFDYW	TGTGCGAGAGGGGACGCCCCGCCCGGGTTCGGGGAGTTATTATTCTTTGACTACTGG	IGKV1-9.IGKJ5.IGKC	CQQLNSYPRITF	TGTCAACAGCTTAATAGTTACCCTCGGATCACCTTC	IGHV3-11.IGHJ4..IGHM_IGKV1-9.IGKJ5.IGKC	TGTGCGAGAGGGGACGCCCCGCCCGGGTTCGGGGAGTTATTATTCTTTGACTACTGG_TGTCAACAGCTTAATAGTTACCCTCGGATCACCTTC	CARGDAPPGFGELLFFDYW_CQQLNSYPRITF	IGH.611_IGHV3-11_IGLC:LD.1_IGKV1-9	B
HC1_Ctrl_CGGAGCTGTTCGGCAC-1	HC1	Ctrl	IGHV3-23.IGHJ3.IGHD3-22.IGHM	CAKEYDSSGYYLSWAFDIW	TGTGCGAAAGAATATGATAGTAGTGGTTATTACCTCTCCTGGGCTTTTGATATCTGG	IGKV1-9.IGKJ3.IGKC	CQQLNSYPLTF	TGTCAACAGCTTAATAGTTACCCTCTCACTTTC	IGHV3-23.IGHJ3.IGHD3-22.IGHM_IGKV1-9.IGKJ3.IGKC	TGTGCGAAAGAATATGATAGTAGTGGTTATTACCTCTCCTGGGCTTTTGATATCTGG_TGTCAACAGCTTAATAGTTACCCTCTCACTTTC	CAKEYDSSGYYLSWAFDIW_CQQLNSYPLTF	IGH:LD.25_IGHV3-23_IGLC:LD.1_IGKV1-9	B
HC1_Ctrl_CTCTGGTAGCCAGAAC-1	HC1	Ctrl	IGHV4-39.IGHJ4..IGHM	CARHMRGYSGYAGAGFDYW	TGTGCGAGACATATGAGGGGGTATAGTGGCTACGCGGGCGCGGGGTTTGACTACTGG	IGKV1-9.IGKJ1.IGKC	CQQLNSYLWTF	TGTCAACAGCTTAATAGTTACCTCTGGACGTTC	IGHV4-39.IGHJ4..IGHM_IGKV1-9.IGKJ1.IGKC	TGTGCGAGACATATGAGGGGGTATAGTGGCTACGCGGGCGCGGGGTTTGACTACTGG_TGTCAACAGCTTAATAGTTACCTCTGGACGTTC	CARHMRGYSGYAGAGFDYW_CQQLNSYLWTF	IGH.311_IGHV4-39_IGLC:LD.1_IGKV1-9	B
HC1_Ctrl_CGCTGGAAGGGCTTGA-1	HC1	Ctrl	IGHV2-5.IGHJ4.IGHD3-16.IGHM	CARVSIMITFGGVRSYPHFDYW	TGTGCACGCGTTAGTATTATGATTACGTTTGGGGGAGTTCGGTCTTACCCACACTTTGACTACTGG	IGKV1-12.IGKJ1.IGKC	CQQANSFPTWTF	TGTCAACAGGCTAACAGTTTCCCCACGTGGACGTTC	IGHV2-5.IGHJ4.IGHD3-16.IGHM_IGKV1-12.IGKJ1.IGKC	TGTGCACGCGTTAGTATTATGATTACGTTTGGGGGAGTTCGGTCTTACCCACACTTTGACTACTGG_TGTCAACAGGCTAACAGTTTCCCCACGTGGACGTTC	CARVSIMITFGGVRSYPHFDYW_CQQANSFPTWTF	IGH.259_IGHV2-5_IGLC:LD.1_IGKV1-12	B
HC1_Ctrl_TCGCGAGTCAGCGATT-1	HC1	Ctrl	IGHV4-59.IGHJ5.IGHD3-16.IGHM	CARSYDYVWGSYTINWFDPW	TGTGCGAGAAGTTATGATTACGTTTGGGGGAGTTACACAATAAACTGGTTCGACCCCTGG	IGKV1-12.IGKJ4.IGKC	CQQANSFPIF	TGTCAACAGGCTAACAGTTTCCCCATTTTC	IGHV4-59.IGHJ5.IGHD3-16.IGHM_IGKV1-12.IGKJ4.IGKC	TGTGCGAGAAGTTATGATTACGTTTGGGGGAGTTACACAATAAACTGGTTCGACCCCTGG_TGTCAACAGGCTAACAGTTTCCCCATTTTC	CARSYDYVWGSYTINWFDPW_CQQANSFPIF	IGH:LD.43_IGHV4-59_IGLC:LD.1_IGKV1-12	B
HC1_Ctrl_AAACGGGCAAGGACTG-1	HC1	Ctrl	IGHV3-33.IGHJ4..IGHM	CARDFKKGRYFDWW	TGTGCGAGAGATTTCAAGAAGGGTCGTTATTTTGACTGGTGG	IGKV1-8.IGKJ5.IGKC	CQQANSFPSITF	TGTCAACAGGCTAACAGTTTCCCCTCGATCACCTTC	IGHV3-33.IGHJ4..IGHM_IGKV1-8.IGKJ5.IGKC	TGTGCGAGAGATTTCAAGAAGGGTCGTTATTTTGACTGGTGG_TGTCAACAGGCTAACAGTTTCCCCTCGATCACCTTC	CARDFKKGRYFDWW_CQQANSFPSITF	IGH.4_IGHV3-33_IGLC:LD.1_IGKV1-8	B
HC1_Ctrl_GATCGTAAGAGACTAT-1	HC1	Ctrl	IGHV3-33.IGHJ3.IGHD3-10.IGHM	CARELSSGITMVRGDGAFDIW	TGTGCGAGAGAACTCAGCTCGGGTATTACTATGGTTCGGGGAGACGGGGCTTTTGATATCTGG	IGKV1-12.IGKJ1.IGKC	CQQANSFPWTF	TGTCAACAGGCTAACAGTTTCCCCTGGACGTTC	IGHV3-33.IGHJ3.IGHD3-10.IGHM_IGKV1-12.IGKJ1.IGKC	TGTGCGAGAGAACTCAGCTCGGGTATTACTATGGTTCGGGGAGACGGGGCTTTTGATATCTGG_TGTCAACAGGCTAACAGTTTCCCCTGGACGTTC	CARELSSGITMVRGDGAFDIW_CQQANSFPWTF	IGH.374_IGHV3-33_IGLC:LD.1_IGKV1-12	B
HC1_Ctrl_TGACGGCCATTTGCCC-1	HC1	Ctrl	IGHV4-61.IGHJ3.IGHD3-10.IGHM	CAREGPMVRGVMVDSFDIW	TGTGCGAGAGAGGGGCCTATGGTTCGGGGAGTTATGGTCGATTCTTTTGATATATGG	IGKV1-12.IGKJ4.IGKC	CQQANSFPLTF	TGTCAACAGGCTAACAGTTTCCCGCTCACTTTC	IGHV4-61.IGHJ3.IGHD3-10.IGHM_IGKV1-12.IGKJ4.IGKC	TGTGCGAGAGAGGGGCCTATGGTTCGGGGAGTTATGGTCGATTCTTTTGATATATGG_TGTCAACAGGCTAACAGTTTCCCGCTCACTTTC	CAREGPMVRGVMVDSFDIW_CQQANSFPLTF	IGH.583_IGHV4-61_IGLC:LD.1_IGKV1-12	B
HC1_Ctrl_ATAAGAGTCGGACAAG-1	HC1	Ctrl	IGHV3-66.IGHJ6..IGHM	CARTGYSGSDVW	TGTGCGAGAACGGGATATAGTGGAAGCGACGTCTGG	IGKV1-12.IGKJ2.IGKC	CQQANSFPYTF	TGTCAACAGGCTAACAGTTTCCCGTACACTTTT	IGHV3-66.IGHJ6..IGHM_IGKV1-12.IGKJ2.IGKC	TGTGCGAGAACGGGATATAGTGGAAGCGACGTCTGG_TGTCAACAGGCTAACAGTTTCCCGTACACTTTT	CARTGYSGSDVW_CQQANSFPYTF	IGH.119_IGHV3-66_IGLC:LD.1_IGKV1-12	B
HC1_Ctrl_ATGCGATCACTCTGTC-1	HC1	Ctrl	IGHV3-49.IGHJ3..IGHM	CTRPKVPFRRWFGGTYAFDIW	TGTACTAGACCCAAAGTCCCCTTTAGACGATGGTTCGGGGGCACTTATGCTTTTGATATCTGG	IGKV1-12.IGKJ1.IGKC	CQQANSFPPTF	TGTCAACAGGCTAACAGTTTCCCTCCGACGTTC	IGHV3-49.IGHJ3..IGHM_IGKV1-12.IGKJ1.IGKC	TGTACTAGACCCAAAGTCCCCTTTAGACGATGGTTCGGGGGCACTTATGCTTTTGATATCTGG_TGTCAACAGGCTAACAGTTTCCCTCCGACGTTC	CTRPKVPFRRWFGGTYAFDIW_CQQANSFPPTF	IGH.133_IGHV3-49_IGLC:LD.1_IGKV1-12	B
HC1_Ctrl_CCACCTACATGGGAAC-1	HC1	Ctrl	IGHV4-61.IGHJ4..IGHM	CARVAGYSYGYYFDYW	TGTGCGAGAGTCGCCGGATACAGCTATGGTTACTACTTTGACTACTGG	IGKV1-12.IGKJ1.IGKC	CQQANSFPPWTF	TGTCAACAGGCTAACAGTTTCCCTCCGTGGACGTTC	IGHV4-61.IGHJ4..IGHM_IGKV1-12.IGKJ1.IGKC	TGTGCGAGAGTCGCCGGATACAGCTATGGTTACTACTTTGACTACTGG_TGTCAACAGGCTAACAGTTTCCCTCCGTGGACGTTC	CARVAGYSYGYYFDYW_CQQANSFPPWTF	IGH:LD.2_IGHV4-61_IGLC:LD.1_IGKV1-12	B
HC1_Ctrl_GTAACTGTCATCTGTT-1	HC1	Ctrl	IGHV1-3.IGHJ6.IGHD2-2.IGHM	CSSTSCYSSTHRQYYYYYGMDVW	TGTAGTAGTACCAGCTGCTATTCTTCAACTCATCGTCAGTACTACTACTACTACGGTATGGACGTCTGG	IGKV1-12.IGKJ4.IGKC	CQQANSFPPF	TGTCAACAGGCTAACAGTTTCCCTCCTTTC	IGHV1-3.IGHJ6.IGHD2-2.IGHM_IGKV1-12.IGKJ4.IGKC	TGTAGTAGTACCAGCTGCTATTCTTCAACTCATCGTCAGTACTACTACTACTACGGTATGGACGTCTGG_TGTCAACAGGCTAACAGTTTCCCTCCTTTC	CSSTSCYSSTHRQYYYYYGMDVW_CQQANSFPPF	IGH.466_IGHV1-3_IGLC:LD.1_IGKV1-12	B
HC1_Ctrl_TGATTTCGTATCGCAT-1	HC1	Ctrl	IGHV3-23.IGHJ1..IGHM	CAKERYSGYAHW	TGTGCGAAAGAGAGATATAGTGGCTACGCGCACTGG	IGKV1-12.IGKJ1.IGKC	CQQANSFPRTF	TGTCAACAGGCTAACAGTTTCCCTCGGACGTTC	IGHV3-23.IGHJ1..IGHM_IGKV1-12.IGKJ1.IGKC	TGTGCGAAAGAGAGATATAGTGGCTACGCGCACTGG_TGTCAACAGGCTAACAGTTTCCCTCGGACGTTC	CAKERYSGYAHW_CQQANSFPRTF	IGH.596_IGHV3-23_IGLC:LD.1_IGKV1-12	B
HC1_Ctrl_TGCGTGGTCATGTCTT-1	HC1	Ctrl	IGHV3-53.IGHJ4.IGHD7-27.IGHM	CASGPNWGPFDYW	TGTGCGAGCGGCCCTAACTGGGGCCCCTTTGACTACTGG	IGKV1-12.IGKJ4.IGKC	CQQANSFPLTF	TGTCAACAGGCTAACAGTTTCCCTCTCACTTTC	IGHV3-53.IGHJ4.IGHD7-27.IGHM_IGKV1-12.IGKJ4.IGKC	TGTGCGAGCGGCCCTAACTGGGGCCCCTTTGACTACTGG_TGTCAACAGGCTAACAGTTTCCCTCTCACTTTC	CASGPNWGPFDYW_CQQANSFPLTF	IGH.606_IGHV3-53_IGLC:LD.1_IGKV1-12	B
HC1_Ctrl_AGCAGCCGTGAGGGTT-1	HC1	Ctrl	IGHV4-59.IGHJ6..IGHM	CARILRSSGWYGYYYYYMDVW	TGTGCGAGGATTCTTCGTAGCAGTGGCTGGTACGGCTACTACTACTACTACATGGACGTCTGG	IGKV1-12.IGKJ4.IGKC	CQQANSFPLTF	TGTCAACAGGCTAACAGTTTCCCTCTCACTTTC	IGHV4-59.IGHJ6..IGHM_IGKV1-12.IGKJ4.IGKC	TGTGCGAGGATTCTTCGTAGCAGTGGCTGGTACGGCTACTACTACTACTACATGGACGTCTGG_TGTCAACAGGCTAACAGTTTCCCTCTCACTTTC	CARILRSSGWYGYYYYYMDVW_CQQANSFPLTF	IGH:LD.1_IGHV4-59_IGLC:LD.1_IGKV1-12	B
HC1_Ctrl_ATTGGTGCAAACGTGG-1	HC1	Ctrl	IGHV4-59.IGHJ6.IGHD3-22.IGHM	CARDGYYYDSSGYYATGDYYYYGMDVW	TGTGCGAGAGATGGGTATTACTATGATAGTAGTGGTTATTACGCCACTGGGGACTACTACTACTACGGTATGGACGTCTGG	IGKV1-12.IGKJ4.IGKC	CQQANSFPLTF	TGTCAACAGGCTAACAGTTTCCCTCTCACTTTC	IGHV4-59.IGHJ6.IGHD3-22.IGHM_IGKV1-12.IGKJ4.IGKC	TGTGCGAGAGATGGGTATTACTATGATAGTAGTGGTTATTACGCCACTGGGGACTACTACTACTACGGTATGGACGTCTGG_TGTCAACAGGCTAACAGTTTCCCTCTCACTTTC	CARDGYYYDSSGYYATGDYYYYGMDVW_CQQANSFPLTF	IGH:LD.1_IGHV4-59_IGLC:LD.1_IGKV1-12	B
HC1_Ctrl_GGGATGAGTTTAGCTG-1	HC1	Ctrl	IGHV3-33.IGHJ4..IGHA1	CTREHYTVLTGYYSDHW	TGTACGAGAGAGCATTACACTGTTTTGACTGGATATTATAGTGACCACTGG	IGKV1-12.IGKJ4.IGKC	CQQGNSFRLTF	TGTCAACAGGGTAACAGTTTCCGTCTCACTTTC	IGHV3-33.IGHJ4..IGHA1_IGKV1-12.IGKJ4.IGKC	TGTACGAGAGAGCATTACACTGTTTTGACTGGATATTATAGTGACCACTGG_TGTCAACAGGGTAACAGTTTCCGTCTCACTTTC	CTREHYTVLTGYYSDHW_CQQGNSFRLTF	IGH.456_IGHV3-33_IGLC:LD.1_IGKV1-12	B
HC1_Ctrl_GAAGCAGGTCGGATCC-1	HC1	Ctrl	IGHV4-34.IGHJ4.IGHD3-9.IGHG3	CARAVNRILRYFDWPIW	TGTGCGAGAGCGGTTAATAGAATATTACGATATTTTGACTGGCCCATATGG	IGKV1D-39.IGKJ1.IGKC	CQQGYNAPWTF	TGTCAACAGGGTTACAATGCCCCGTGGACGTTC	IGHV4-34.IGHJ4.IGHD3-9.IGHG3_IGKV1D-39.IGKJ1.IGKC	TGTGCGAGAGCGGTTAATAGAATATTACGATATTTTGACTGGCCCATATGG_TGTCAACAGGGTTACAATGCCCCGTGGACGTTC	CARAVNRILRYFDWPIW_CQQGYNAPWTF	IGH.340_IGHV4-34_IGLC:LD.1_IGKV1D-39	B
HC1_Ctrl_GCGCCAAGTGACGGTA-1	HC1	Ctrl	IGHV1-3.IGHJ4.IGHD1-26.IGHA2	CARDSSSLVGTTTFDYW	TGTGCGAGAGACTCGTCCAGTTTAGTGGGAACTACTACCTTTGACTACTGG	IGKV1-12.IGKJ2.IGKC	CQQGYSYPYTF	TGTCAACAGGGTTACAGTTACCCGTACACTTTT	IGHV1-3.IGHJ4.IGHD1-26.IGHA2_IGKV1-12.IGKJ2.IGKC	TGTGCGAGAGACTCGTCCAGTTTAGTGGGAACTACTACCTTTGACTACTGG_TGTCAACAGGGTTACAGTTACCCGTACACTTTT	CARDSSSLVGTTTFDYW_CQQGYSYPYTF	IGH.413_IGHV1-3_IGLC:LD.1_IGKV1-12	B
HC1_Ctrl_ATGAGGGTCGAGAGCA-1	HC1	Ctrl	IGHV3-21.IGHJ3..IGHA2	CVRATATGEYAFDLW	TGTGTTAGAGCTACGGCTACGGGGGAGTATGCTTTTGATCTCTGG	IGKV1-12.IGKJ3.IGKC	CQQVNSLPFTF	TGTCAACAGGTTAACAGTCTCCCCTTCACTTTC	IGHV3-21.IGHJ3..IGHA2_IGKV1-12.IGKJ3.IGKC	TGTGTTAGAGCTACGGCTACGGGGGAGTATGCTTTTGATCTCTGG_TGTCAACAGGTTAACAGTCTCCCCTTCACTTTC	CVRATATGEYAFDLW_CQQVNSLPFTF	IGH.132_IGHV3-21_IGLC:LD.1_IGKV1-12	B
HC1_Ctrl_TGAGAGGTCAATCTCT-1	HC1	Ctrl	IGHV3-48.IGHJ4..IGHG1	CVKGSSTRGDILTGLFDYW	TGTGTGAAAGGCTCGTCCACCAGAGGGGATATTTTGACCGGCCTCTTTGACTACTGG	IGKV1-33.IGKJ3.IGKC	CQQYEDPTFTF	TGTCAACAGTACGAAGATCCAACATTCACCTTC	IGHV3-48.IGHJ4..IGHG1_IGKV1-33.IGKJ3.IGKC	TGTGTGAAAGGCTCGTCCACCAGAGGGGATATTTTGACCGGCCTCTTTGACTACTGG_TGTCAACAGTACGAAGATCCAACATTCACCTTC	CVKGSSTRGDILTGLFDYW_CQQYEDPTFTF	IGH.590_IGHV3-48_IGLC.13_IGKV1-33	B
HC1_Ctrl_ATCCGAAGTCCATCCT-1	HC1	Ctrl	IGHV3-49.IGHJ4..IGHG1	CARPFLPGYSYFDYW	TGTGCTCGACCGTTTTTGCCTGGTTATTCTTACTTTGACTATTGG	IGKV3-15.IGKJ3.IGKC	CQQYNNWPGFTF	TGTCAACAGTATAATAACTGGCCTGGGTTCACTTTC	IGHV3-49.IGHJ4..IGHG1_IGKV3-15.IGKJ3.IGKC	TGTGCTCGACCGTTTTTGCCTGGTTATTCTTACTTTGACTATTGG_TGTCAACAGTATAATAACTGGCCTGGGTTCACTTTC	CARPFLPGYSYFDYW_CQQYNNWPGFTF	IGH.126_IGHV3-49_IGLC:LD.1_IGKV3-15	B
HC1_Ctrl_ACTGAGTTCTCTGAGA-1	HC1	Ctrl	IGHV5-51.IGHJ6..IGHG1	CARQGGDVW	TGTGCGAGACAGGGGGGAGACGTCTGG	IGKV1-5.IGKJ2.IGKC	CQQYNSFSAF	TGTCAACAGTATAATAGTTTTTCGGCTTTT	IGHV5-51.IGHJ6..IGHG1_IGKV1-5.IGKJ2.IGKC	TGTGCGAGACAGGGGGGAGACGTCTGG_TGTCAACAGTATAATAGTTTTTCGGCTTTT	CARQGGDVW_CQQYNSFSAF	IGH.57_IGHV5-51_IGLC:LD.1_IGKV1-5	B
HC1_Ctrl_GACGGCTCAGGAATGC-1	HC1	Ctrl	IGHV3-33.IGHJ5..IGHM	CARDGRAYSYGRGWFDPW	TGTGCGAGAGACGGGAGGGCATACAGCTATGGTAGGGGGTGGTTCGACCCCTGG	IGKV1-33.IGKJ5.IGKC	CQQYDNLPTF	TGTCAACAGTATGATAATCTCCCCACCTTC	IGHV3-33.IGHJ5..IGHM_IGKV1-33.IGKJ5.IGKC	TGTGCGAGAGACGGGAGGGCATACAGCTATGGTAGGGGGTGGTTCGACCCCTGG_TGTCAACAGTATGATAATCTCCCCACCTTC	CARDGRAYSYGRGWFDPW_CQQYDNLPTF	IGH.356_IGHV3-33_IGLC:LD.1_IGKV1-33	B
HC1_Ctrl_GCTCCTACATCTCGCT-1	HC1	Ctrl	IGHV5-51.IGHJ3.IGHD2-2.IGHM	CARHRDCSSTSCYADLLAFDIW	TGTGCGAGACATCGGGATTGTAGTAGTACCAGCTGCTATGCGGATCTCTTAGCTTTTGATATCTGG	IGKV1-33.IGKJ5.IGKC	CQQYDNLPITF	TGTCAACAGTATGATAATCTCCCCATCACCTTC	IGHV5-51.IGHJ3.IGHD2-2.IGHM_IGKV1-33.IGKJ5.IGKC	TGTGCGAGACATCGGGATTGTAGTAGTACCAGCTGCTATGCGGATCTCTTAGCTTTTGATATCTGG_TGTCAACAGTATGATAATCTCCCCATCACCTTC	CARHRDCSSTSCYADLLAFDIW_CQQYDNLPITF	IGH.419_IGHV5-51_IGLC:LD.1_IGKV1-33	B
HC1_Ctrl_TGGCCAGAGGCAGGTT-1	HC1	Ctrl	IGHV3-21.IGHJ6..IGHM	CARDRGPWVRGHYGMDVW	TGTGCGAGAGATCGGGGCCCTTGGGTTCGGGGGCACTACGGTATGGACGTCTGG	IGKV1-33.IGKJ2.IGKC	CQQYDNLPMYTF	TGTCAACAGTATGATAATCTCCCCATGTACACTTTT	IGHV3-21.IGHJ6..IGHM_IGKV1-33.IGKJ2.IGKC	TGTGCGAGAGATCGGGGCCCTTGGGTTCGGGGGCACTACGGTATGGACGTCTGG_TGTCAACAGTATGATAATCTCCCCATGTACACTTTT	CARDRGPWVRGHYGMDVW_CQQYDNLPMYTF	IGH:LD.51_IGHV3-21_IGLC:LD.1_IGKV1-33	B
HC1_Ctrl_AGGTCATAGATCGATA-1	HC1	Ctrl	IGHV4-61.IGHJ6..IGHM	CARVSSGWYEGGMDVW	TGTGCGAGAGTTAGCAGTGGCTGGTACGAGGGCGGTATGGACGTCTGG	IGKV1-33.IGKJ3.IGKC	CQQYDNLPLTF	TGTCAACAGTATGATAATCTCCCCCTCACTTTC	IGHV4-61.IGHJ6..IGHM_IGKV1-33.IGKJ3.IGKC	TGTGCGAGAGTTAGCAGTGGCTGGTACGAGGGCGGTATGGACGTCTGG_TGTCAACAGTATGATAATCTCCCCCTCACTTTC	CARVSSGWYEGGMDVW_CQQYDNLPLTF	IGH:LD.11_IGHV4-61_IGLC:LD.1_IGKV1-33	B
HC1_Ctrl_GCTCTGTGTACTTGAC-1	HC1	Ctrl	IGHV4-39.IGHJ5..IGHM	CARQGGRFSSGNYLSFFDPW	TGTGCGAGGCAAGGAGGACGGTTTTCGAGTGGGAACTACTTGAGCTTCTTCGACCCCTGG	IGKV1-33.IGKJ4.IGKC	CQQYDNLPLTF	TGTCAACAGTATGATAATCTCCCCCTCACTTTC	IGHV4-39.IGHJ5..IGHM_IGKV1-33.IGKJ4.IGKC	TGTGCGAGGCAAGGAGGACGGTTTTCGAGTGGGAACTACTTGAGCTTCTTCGACCCCTGG_TGTCAACAGTATGATAATCTCCCCCTCACTTTC	CARQGGRFSSGNYLSFFDPW_CQQYDNLPLTF	IGH.421_IGHV4-39_IGLC:LD.1_IGKV1-33	B
HC1_Ctrl_TCCCGATGTATCACCA-1	HC1	Ctrl	IGHV3-33.IGHJ6..IGHM	CARGRFGELSYYYYGMDVW	TGTGCGAGAGGGCGGTTCGGGGAGTTATCATACTACTACTACGGTATGGACGTCTGG	IGKV1-33.IGKJ4.IGKC	CQQYDNLPLTF	TGTCAACAGTATGATAATCTCCCGCTCACTTTC	IGHV3-33.IGHJ6..IGHM_IGKV1-33.IGKJ4.IGKC	TGTGCGAGAGGGCGGTTCGGGGAGTTATCATACTACTACTACGGTATGGACGTCTGG_TGTCAACAGTATGATAATCTCCCGCTCACTTTC	CARGRFGELSYYYYGMDVW_CQQYDNLPLTF	IGH:LD.1_IGHV3-33_IGLC:LD.1_IGKV1-33	B
HC1_Ctrl_CTCGTACCAGGCGATA-1	HC1	Ctrl	IGHV1-18.IGHJ4.IGHD4-17.IGHM	CARHPLMTTVTTGDYW	TGTGCGAGACACCCTCTCATGACTACGGTGACTACGGGGGACTACTGG	IGKV1-33.IGKJ4.IGKC	CQQYDNLPLTF	TGTCAACAGTATGATAATCTCCCGCTCACTTTC	IGHV1-18.IGHJ4.IGHD4-17.IGHM_IGKV1-33.IGKJ4.IGKC	TGTGCGAGACACCCTCTCATGACTACGGTGACTACGGGGGACTACTGG_TGTCAACAGTATGATAATCTCCCGCTCACTTTC	CARHPLMTTVTTGDYW_CQQYDNLPLTF	IGH.305_IGHV1-18_IGLC:LD.1_IGKV1-33	B
HC1_Ctrl_GCTCTGTGTGAAATCA-1	HC1	Ctrl	IGHV4-61.IGHJ5..IGHM	CARNGGGGVLRYFGWFDPW	TGTGCGAGAAACGGGGGGGGTGGAGTATTACGATATTTCGGCTGGTTCGACCCCTGG	IGKV1-33.IGKJ3.IGKC	CQQYDNLPTTF	TGTCAACAGTATGATAATCTCCCTACCACTTTC	IGHV4-61.IGHJ5..IGHM_IGKV1-33.IGKJ3.IGKC	TGTGCGAGAAACGGGGGGGGTGGAGTATTACGATATTTCGGCTGGTTCGACCCCTGG_TGTCAACAGTATGATAATCTCCCTACCACTTTC	CARNGGGGVLRYFGWFDPW_CQQYDNLPTTF	IGH.422_IGHV4-61_IGLC:LD.1_IGKV1-33	B
HC1_Ctrl_TGGTTAGGTCATCCCT-1	HC1	Ctrl	IGHV3-33.IGHJ4..IGHM	CTVAAAGRHGTPYYFDYW	TGTACCGTAGCAGCAGCTGGTCGGCATGGTACTCCCTACTACTTTGACTACTGG	IGKV1-33.IGKJ4.IGKC	CQQYDNLPPLTF	TGTCAACAGTATGATAATCTCCCTCCGCTCACTTTC	IGHV3-33.IGHJ4..IGHM_IGKV1-33.IGKJ4.IGKC	TGTACCGTAGCAGCAGCTGGTCGGCATGGTACTCCCTACTACTTTGACTACTGG_TGTCAACAGTATGATAATCTCCCTCCGCTCACTTTC	CTVAAAGRHGTPYYFDYW_CQQYDNLPPLTF	IGH.616_IGHV3-33_IGLC:LD.1_IGKV1-33	B
HC1_Ctrl_GGGTCTGGTGCTCTTC-1	HC1	Ctrl	IGHV3-48.IGHJ6..IGHM	CARDQPEKKTWGSYLAYYYYYGMDVW	TGTGCGAGAGATCAACCGGAGAAAAAGACTTGGGGGAGTTATTTGGCTTACTACTACTACTACGGTATGGACGTCTGG	IGKV1-33.IGKJ2.IGKC	CQQYDNLPPYTF	TGTCAACAGTATGATAATCTCCCTCCTTACACTTTT	IGHV3-48.IGHJ6..IGHM_IGKV1-33.IGKJ2.IGKC	TGTGCGAGAGATCAACCGGAGAAAAAGACTTGGGGGAGTTATTTGGCTTACTACTACTACTACGGTATGGACGTCTGG_TGTCAACAGTATGATAATCTCCCTCCTTACACTTTT	CARDQPEKKTWGSYLAYYYYYGMDVW_CQQYDNLPPYTF	IGH.459_IGHV3-48_IGLC:LD.1_IGKV1-33	B
HC1_Ctrl_AGTCTTTTCGCCGTGA-1	HC1	Ctrl	IGHV1-46.IGHJ4.IGHD3-22.IGHM	CARDLISLRTRQNYYDSSGPDW	TGTGCGAGAGATTTAATTTCGCTCCGCACGCGGCAAAATTACTATGATAGTAGTGGCCCTGACTGG	IGKV1-33.IGKJ3.IGKC	CQQYDNLPRVTF	TGTCAACAGTATGATAATCTCCCTCGGGTCACTTTC	IGHV1-46.IGHJ4.IGHD3-22.IGHM_IGKV1-33.IGKJ3.IGKC	TGTGCGAGAGATTTAATTTCGCTCCGCACGCGGCAAAATTACTATGATAGTAGTGGCCCTGACTGG_TGTCAACAGTATGATAATCTCCCTCGGGTCACTTTC	CARDLISLRTRQNYYDSSGPDW_CQQYDNLPRVTF	IGH.111_IGHV1-46_IGLC:LD.1_IGKV1-33	B
HC1_Ctrl_GCACATACACCCTATC-1	HC1	Ctrl	IGHV3-49.IGHJ4..IGHM	CTRGSGYRHPRLMIDYW	TGTACTAGAGGCTCTGGGTATCGACACCCTCGCTTAATGATTGACTACTGG	IGKV1-33.IGKJ4.IGKC	CQQYDNLPLTF	TGTCAACAGTATGATAATCTCCCTCTCACTTTC	IGHV3-49.IGHJ4..IGHM_IGKV1-33.IGKJ4.IGKC	TGTACTAGAGGCTCTGGGTATCGACACCCTCGCTTAATGATTGACTACTGG_TGTCAACAGTATGATAATCTCCCTCTCACTTTC	CTRGSGYRHPRLMIDYW_CQQYDNLPLTF	IGH.389_IGHV3-49_IGLC:LD.1_IGKV1-33	B
HC1_Ctrl_GCGCAGTAGCGGATCA-1	HC1	Ctrl	IGHV3-43.IGHJ4.IGHD4-17.IGHM	CAKAIPYGDYGVDYW	TGTGCAAAAGCCATACCCTACGGTGACTACGGAGTTGACTACTGG	IGKV1-33.IGKJ4.IGKC	CQQYDNLPLTF	TGTCAACAGTATGATAATCTCCCTCTCACTTTC	IGHV3-43.IGHJ4.IGHD4-17.IGHM_IGKV1-33.IGKJ4.IGKC	TGTGCAAAAGCCATACCCTACGGTGACTACGGAGTTGACTACTGG_TGTCAACAGTATGATAATCTCCCTCTCACTTTC	CAKAIPYGDYGVDYW_CQQYDNLPLTF	IGH.411_IGHV3-43_IGLC:LD.1_IGKV1-33	B
HC1_Ctrl_GATGAGGTCGTTGACA-1	HC1	Ctrl	IGHV1-46.IGHJ2..IGHM	CARDPGLRRFGKHWSFDLW	TGTGCGAGAGATCCGGGGTTACGACGGTTCGGGAAACACTGGTCCTTCGATCTCTGG	IGKV1-33.IGKJ4.IGKC	CQQYDNLPLTL	TGTCAACAGTATGATAATCTCCCTCTGACTCTC	IGHV1-46.IGHJ2..IGHM_IGKV1-33.IGKJ4.IGKC	TGTGCGAGAGATCCGGGGTTACGACGGTTCGGGAAACACTGGTCCTTCGATCTCTGG_TGTCAACAGTATGATAATCTCCCTCTGACTCTC	CARDPGLRRFGKHWSFDLW_CQQYDNLPLTL	IGH.381_IGHV1-46_IGLC:LD.1_IGKV1-33	B
HC1_Ctrl_TTAACTCCATCACGTA-1	HC1	Ctrl	IGHV4-39.IGHJ6.IGHD3-10.IGHM	CATRYYYGSGSYYLDYYYYYGMDVW	TGTGCGACCAGGTATTACTATGGTTCGGGGAGTTATTATTTGGATTACTACTACTACTACGGTATGGACGTCTGG	IGKV1-33.IGKJ3.IGKC	CQQYDNLPLLFTF	TGTCAACAGTATGATAATCTCCCTCTTTTATTCACTTTC	IGHV4-39.IGHJ6.IGHD3-10.IGHM_IGKV1-33.IGKJ3.IGKC	TGTGCGACCAGGTATTACTATGGTTCGGGGAGTTATTATTTGGATTACTACTACTACTACGGTATGGACGTCTGG_TGTCAACAGTATGATAATCTCCCTCTTTTATTCACTTTC	CATRYYYGSGSYYLDYYYYYGMDVW_CQQYDNLPLLFTF	IGH:LD.1_IGHV4-39_IGLC:LD.1_IGKV1-33	B
HC1_Ctrl_GCACATAGTAGATTAG-1	HC1	Ctrl	IGHV4-34.IGHJ6..IGHM	CARGVSIAAAGHPPRGYYYYYMDVW	TGTGCGAGAGGCGTAAGTATAGCAGCAGCTGGACACCCCCCCCGGGGCTACTACTACTACTACATGGACGTCTGG	IGKV1-33.IGKJ2.IGKC	CQQYDNLYTF	TGTCAACAGTATGATAATCTCTACACTTTT	IGHV4-34.IGHJ6..IGHM_IGKV1-33.IGKJ2.IGKC	TGTGCGAGAGGCGTAAGTATAGCAGCAGCTGGACACCCCCCCCGGGGCTACTACTACTACTACATGGACGTCTGG_TGTCAACAGTATGATAATCTCTACACTTTT	CARGVSIAAAGHPPRGYYYYYMDVW_CQQYDNLYTF	IGH.390_IGHV4-34_IGLC:LD.1_IGKV1-33	B
HC1_Ctrl_CTGCGGAGTGGTAACG-1	HC1	Ctrl	IGHV4-59.IGHJ3..IGHM	CARGRASRHDAFDIW	TGTGCGAGAGGTCGGGCCAGCCGACATGATGCTTTTGATATCTGG	IGKV1-33.IGKJ4.IGKC	CQQYDNLLTF	TGTCAACAGTATGATAATCTTCTCACTTTC	IGHV4-59.IGHJ3..IGHM_IGKV1-33.IGKJ4.IGKC	TGTGCGAGAGGTCGGGCCAGCCGACATGATGCTTTTGATATCTGG_TGTCAACAGTATGATAATCTTCTCACTTTC	CARGRASRHDAFDIW_CQQYDNLLTF	IGH.325_IGHV4-59_IGLC:LD.1_IGKV1-33	B
HC1_Ctrl_CACACAACAAGCCCAC-1	HC1	Ctrl	IGHV1-69-2.IGHJ4..IGHG4	CARARFKDVLTGSPLDSW	TGTGCGAGAGCCCGTTTCAAGGATGTTTTGACCGGTTCCCCCCTTGACTCTTGG	IGKV1-33.IGKJ3.IGKC	CQQYDNVLVTF	TGTCAACAGTATGATAATGTCTTAGTCACTTTC	IGHV1-69-2.IGHJ4..IGHG4_IGKV1-33.IGKJ3.IGKC	TGTGCGAGAGCCCGTTTCAAGGATGTTTTGACCGGTTCCCCCCTTGACTCTTGG_TGTCAACAGTATGATAATGTCTTAGTCACTTTC	CARARFKDVLTGSPLDSW_CQQYDNVLVTF	IGH.153_IGHV1-69-2_IGLC:LD.1_IGKV1-33	B
HC1_Ctrl_GCAATCATCATGCAAC-1	HC1	Ctrl	IGHV3-66.IGHJ6..IGHG2	CVRDATVTVQYTTYGMDVW	TGTGTGAGAGATGCGACGGTGACTGTACAATATACCACCTACGGTATGGACGTCTGG	IGKV3-20.IGKJ1.IGKC	CQQYGDSPPRAF	TGTCAACAGTATGGTGACTCACCTCCGCGGGCGTTC	IGHV3-66.IGHJ6..IGHG2_IGKV3-20.IGKJ1.IGKC	TGTGTGAGAGATGCGACGGTGACTGTACAATATACCACCTACGGTATGGACGTCTGG_TGTCAACAGTATGGTGACTCACCTCCGCGGGCGTTC	CVRDATVTVQYTTYGMDVW_CQQYGDSPPRAF	IGH.387_IGHV3-66_IGLC:LD.1_IGKV3-20	B
HC1_Ctrl_TACTCGCAGATCTGCT-1	HC1	Ctrl				IGKV3-15.IGKJ2.IGKC	CQQYYKWPPAATF	TGTCAACAGTATTATAAGTGGCCTCCGGCCGCGACTTTT	NA_IGKV3-15.IGKJ2.IGKC	NA_TGTCAACAGTATTATAAGTGGCCTCCGGCCGCGACTTTT	NA_CQQYYKWPPAATF	NA_NA_IGLC.10_IGKV3-15	B
HC1_Ctrl_ACCTTTACAGGATCGA-1	HC1	Ctrl	IGHV3-15.IGHJ4..IGHM	CTTEDYYDRPRGGGSDYW	TGTACCACAGAAGATTACTATGATAGGCCACGGGGCGGGGGGAGTGACTACTGG	IGKV1D-13.IGKJ2.IGKC	CQQYYSTPYTF	TGTCAACAGTATTATAGTACCCCGTACACTTTT	IGHV3-15.IGHJ4..IGHM_IGKV1D-13.IGKJ2.IGKC	TGTACCACAGAAGATTACTATGATAGGCCACGGGGCGGGGGGAGTGACTACTGG_TGTCAACAGTATTATAGTACCCCGTACACTTTT	CTTEDYYDRPRGGGSDYW_CQQYYSTPYTF	IGH.44_IGHV3-15_IGLC:LD.1_IGKV1D-13	B
HC1_Ctrl_AAAGTAGTCTCAAACG-1	HC1	Ctrl	IGHV4-39.IGHJ2..IGHM	CATALTGDYPVPGESYFDLW	TGTGCGACCGCTCTAACTGGGGATTACCCCGTCCCTGGGGAGTCGTACTTCGATCTCTGG	IGKV1D-43.IGKJ4.IGKC	CQQYYSTPLTF	TGTCAACAGTATTATAGTACCCCTCTCACTTTC	IGHV4-39.IGHJ2..IGHM_IGKV1D-43.IGKJ4.IGKC	TGTGCGACCGCTCTAACTGGGGATTACCCCGTCCCTGGGGAGTCGTACTTCGATCTCTGG_TGTCAACAGTATTATAGTACCCCTCTCACTTTC	CATALTGDYPVPGESYFDLW_CQQYYSTPLTF	IGH.10_IGHV4-39_IGLC:LD.1_IGKV1D-43	B
HC1_Ctrl_GGATTACGTCACACGC-1	HC1	Ctrl	IGHV3-33.IGHJ4..IGHG2	CARNVGWELLAGYFDYW	TGTGCGAGAAATGTAGGGTGGGAGCTCCTTGCGGGCTACTTTGACTACTGG	IGKV1D-43.IGKJ4.IGKC	CQQYYSTSYF	TGTCAACAGTATTATAGTACCTCCTATTTC	IGHV3-33.IGHJ4..IGHG2_IGKV1D-43.IGKJ4.IGKC	TGTGCGAGAAATGTAGGGTGGGAGCTCCTTGCGGGCTACTTTGACTACTGG_TGTCAACAGTATTATAGTACCTCCTATTTC	CARNVGWELLAGYFDYW_CQQYYSTSYF	IGH.444_IGHV3-33_IGLC:LD.1_IGKV1D-43	B
HC1_Ctrl_TCGCGTTAGCAACGGT-1	HC1	Ctrl	IGHV4-34.IGHJ2..IGHG1	CARANHDDDGPWYFDLW	TGTGCGAGAGCGAACCATGATGATGATGGCCCGTGGTACTTCGATCTCTGG	IGKV4-1.IGKJ2.IGKC	CQQYYSTPYTF	TGTCAACAGTATTATAGTACTCCGTACACTTTT	IGHV4-34.IGHJ2..IGHG1_IGKV4-1.IGKJ2.IGKC	TGTGCGAGAGCGAACCATGATGATGATGGCCCGTGGTACTTCGATCTCTGG_TGTCAACAGTATTATAGTACTCCGTACACTTTT	CARANHDDDGPWYFDLW_CQQYYSTPYTF	IGH.563_IGHV4-34_IGLC:LD.1_IGKV4-1	B
HC1_Ctrl_TGCGCAGTCTTGTATC-1	HC1	Ctrl	IGHV3-23.IGHJ4.IGHD2-2.IGHM	CAKDSRGRLYCSSTSCLGGFDYW	TGTGCGAAAGATTCTCGCGGAAGGCTATATTGTAGTAGTACCAGCTGCTTAGGGGGGTTTGACTACTGG	IGKV1-8.IGKJ2.IGKC	CQQYYSYPMYTF	TGTCAACAGTATTATAGTTACCCAATGTACACTTTT	IGHV3-23.IGHJ4.IGHD2-2.IGHM_IGKV1-8.IGKJ2.IGKC	TGTGCGAAAGATTCTCGCGGAAGGCTATATTGTAGTAGTACCAGCTGCTTAGGGGGGTTTGACTACTGG_TGTCAACAGTATTATAGTTACCCAATGTACACTTTT	CAKDSRGRLYCSSTSCLGGFDYW_CQQYYSYPMYTF	IGH.605_IGHV3-23_IGLC:LD.1_IGKV1-8	B
HC1_Ctrl_GCAGCCAGTTCGCGAC-1	HC1	Ctrl	IGHV4-34.IGHJ5.IGHD2-15.IGHM	CARAGRLGYCSGGSCSTHTRWFDPW	TGTGCGAGAGCGGGCCGACTAGGATATTGTAGTGGTGGTAGCTGCTCGACACACACCAGGTGGTTCGACCCCTGG	IGKV1-8.IGKJ1.IGKC	CQQYYSYPWTF	TGTCAACAGTATTATAGTTACCCGTGGACGTTC	IGHV4-34.IGHJ5.IGHD2-15.IGHM_IGKV1-8.IGKJ1.IGKC	TGTGCGAGAGCGGGCCGACTAGGATATTGTAGTGGTGGTAGCTGCTCGACACACACCAGGTGGTTCGACCCCTGG_TGTCAACAGTATTATAGTTACCCGTGGACGTTC	CARAGRLGYCSGGSCSTHTRWFDPW_CQQYYSYPWTF	IGH.392_IGHV4-34_IGLC:LD.1_IGKV1-8	B
HC1_Ctrl_ACATCAGAGGCGACAT-1	HC1	Ctrl	IGHV4-61.IGHJ4..IGHM	CAREAGSGSYYPYW	TGTGCGAGAGAGGCCGGTTCGGGGAGTTATTACCCTTACTGG	IGKV1-8.IGKJ2.IGKC	CQQYYSYPPYTF	TGTCAACAGTATTATAGTTACCCTCCGTACACTTTT	IGHV4-61.IGHJ4..IGHM_IGKV1-8.IGKJ2.IGKC	TGTGCGAGAGAGGCCGGTTCGGGGAGTTATTACCCTTACTGG_TGTCAACAGTATTATAGTTACCCTCCGTACACTTTT	CAREAGSGSYYPYW_CQQYYSYPPYTF	IGH:LD.7_IGHV4-61_IGLC:LD.1_IGKV1-8	B
HC1_Ctrl_GATCAGTAGGAATGGA-1	HC1	Ctrl	IGHV3-33.IGHJ4..IGHM	CAKEGRLGPIDYW	TGTGCGAAAGAGGGACGGCTCGGGCCGATTGACTACTGG	IGKV1-8.IGKJ1.IGKC	CQQYYSYPRTF	TGTCAACAGTATTATAGTTACCCTCGAACGTTC	IGHV3-33.IGHJ4..IGHM_IGKV1-8.IGKJ1.IGKC	TGTGCGAAAGAGGGACGGCTCGGGCCGATTGACTACTGG_TGTCAACAGTATTATAGTTACCCTCGAACGTTC	CAKEGRLGPIDYW_CQQYYSYPRTF	IGH.366_IGHV3-33_IGLC:LD.1_IGKV1-8	B
HC1_Ctrl_TACGGGCTCTTTCCTC-1	HC1	Ctrl	IGHV4-34.IGHJ3..IGHM	CARPRSGSGSPFDIW	TGTGCGAGACCCCGTAGTGGTTCGGGGAGTCCTTTTGATATCTGG	IGKV1-8.IGKJ1.IGKC	CQQYYSYPRTF	TGTCAACAGTATTATAGTTACCCTCGGACGTTC	IGHV4-34.IGHJ3..IGHM_IGKV1-8.IGKJ1.IGKC	TGTGCGAGACCCCGTAGTGGTTCGGGGAGTCCTTTTGATATCTGG_TGTCAACAGTATTATAGTTACCCTCGGACGTTC	CARPRSGSGSPFDIW_CQQYYSYPRTF	IGH.515_IGHV4-34_IGLC:LD.1_IGKV1-8	B
HC1_Ctrl_CAGTAACTCCTGCAGG-1	HC1	Ctrl	IGHV3-48.IGHJ4..IGHM	CARDQGGVATRYDFEYW	TGTGCGAGAGATCAGGGCGGAGTGGCTACGCGTTATGACTTTGAATACTGG	IGKV1-8.IGKJ3.IGKC	CQQYYSYPRTF	TGTCAACAGTATTATAGTTACCCTCGGACTTTC	IGHV3-48.IGHJ4..IGHM_IGKV1-8.IGKJ3.IGKC	TGTGCGAGAGATCAGGGCGGAGTGGCTACGCGTTATGACTTTGAATACTGG_TGTCAACAGTATTATAGTTACCCTCGGACTTTC	CARDQGGVATRYDFEYW_CQQYYSYPRTF	IGH.183_IGHV3-48_IGLC:LD.1_IGKV1-8	B
HC1_Ctrl_CAGCTGGAGGGCTTCC-1	HC1	Ctrl	IGHV4-34.IGHJ4..IGHM	CARGGPARYGDYVGRYYFDYW	TGTGCGAGAGGAGGGCCCGCTAGATACGGTGACTACGTTGGAAGATACTACTTTGACTACTGG	IGKV1-8.IGKJ4.IGKC	CQQYYSYPRTF	TGTCAACAGTATTATAGTTACCCTCGTACTTTC	IGHV4-34.IGHJ4..IGHM_IGKV1-8.IGKJ4.IGKC	TGTGCGAGAGGAGGGCCCGCTAGATACGGTGACTACGTTGGAAGATACTACTTTGACTACTGG_TGTCAACAGTATTATAGTTACCCTCGTACTTTC	CARGGPARYGDYVGRYYFDYW_CQQYYSYPRTF	IGH.181_IGHV4-34_IGLC:LD.1_IGKV1-8	B
HC1_Ctrl_CCTTCCCGTCAGAGGT-1	HC1	Ctrl	IGHV1-3.IGHJ4.IGHD6-13.IGHM	CAREFTNRYSSSWPIDYW	TGTGCGAGAGAATTTACGAATCGGTATAGCAGCAGCTGGCCCATTGACTACTGG	IGKV1D-8.IGKJ1.IGKC	CQQYYSFPRTF	TGTCAACAGTATTATAGTTTCCCTCGGACGTTC	IGHV1-3.IGHJ4.IGHD6-13.IGHM_IGKV1D-8.IGKJ1.IGKC	TGTGCGAGAGAATTTACGAATCGGTATAGCAGCAGCTGGCCCATTGACTACTGG_TGTCAACAGTATTATAGTTTCCCTCGGACGTTC	CAREFTNRYSSSWPIDYW_CQQYYSFPRTF	IGH.242_IGHV1-3_IGLC:LD.1_IGKV1D-8	B
HC1_Ctrl_AGGGTGATCCAGATCA-1	HC1	Ctrl	IGHV3-21.IGHJ4.IGHD6-13.IGHM	CARDRGAYSSSWYDYW	TGTGCGAGAGATAGGGGAGCGTATAGCAGCAGCTGGTATGACTACTGG	IGKV1D-13.IGKJ4.IGKC	CQQFNNYPLTF	TGTCAACAGTTTAATAATTACCCGCTCACTTTC	IGHV3-21.IGHJ4.IGHD6-13.IGHM_IGKV1D-13.IGKJ4.IGKC	TGTGCGAGAGATAGGGGAGCGTATAGCAGCAGCTGGTATGACTACTGG_TGTCAACAGTTTAATAATTACCCGCTCACTTTC	CARDRGAYSSSWYDYW_CQQFNNYPLTF	IGH.103_IGHV3-21_IGLC:LD.1_IGKV1D-13	B
HC1_Ctrl_GCGCAACGTCTAGCCG-1	HC1	Ctrl	IGHV3-23.IGHJ5..IGHM	CAKDQSSSWYVTWFDPW	TGTGCGAAAGATCAGAGCAGCAGCTGGTACGTGACCTGGTTCGACCCCTGG	IGKV1D-13.IGKJ5.IGKC	CQQFNNYLITF	TGTCAACAGTTTAATAATTACTTGATCACCTTC	IGHV3-23.IGHJ5..IGHM_IGKV1D-13.IGKJ5.IGKC	TGTGCGAAAGATCAGAGCAGCAGCTGGTACGTGACCTGGTTCGACCCCTGG_TGTCAACAGTTTAATAATTACTTGATCACCTTC	CAKDQSSSWYVTWFDPW_CQQFNNYLITF	IGH:LD.21_IGHV3-23_IGLC:LD.1_IGKV1D-13	B
HC1_Ctrl_CGGCTAGCATTACCTT-1	HC1	Ctrl	IGHV3-33.IGHJ6..IGHG1	CARNRIVATEGYFGMDVW	TGTGCGAGAAATCGCATAGTGGCAACTGAGGGCTACTTCGGTATGGACGTCTGG	IGKV1-33.IGKJ4.IGKC	CQPYDNLPLTF	TGTCAACCGTATGACAATCTGCCCCTCACTTTC	IGHV3-33.IGHJ6..IGHG1_IGKV1-33.IGKJ4.IGKC	TGTGCGAGAAATCGCATAGTGGCAACTGAGGGCTACTTCGGTATGGACGTCTGG_TGTCAACCGTATGACAATCTGCCCCTCACTTTC	CARNRIVATEGYFGMDVW_CQPYDNLPLTF	IGH.268_IGHV3-33_IGLC:LD.1_IGKV1-33	B
HC1_Ctrl_TCAGGATAGATGGCGT-1	HC1	Ctrl	IGHV5-51.IGHJ4..IGHG1	CARQPGRYCSGGACSDYW	TGTGCGAGACAGCCCGGGAGATATTGTAGTGGTGGTGCCTGCTCTGACTACTGG	IGKV1-33.IGKJ1.IGKC	CQRYDNVPWTF	TGTCAACGCTATGATAATGTCCCCTGGACGTTC	IGHV5-51.IGHJ4..IGHG1_IGKV1-33.IGKJ1.IGKC	TGTGCGAGACAGCCCGGGAGATATTGTAGTGGTGGTGCCTGCTCTGACTACTGG_TGTCAACGCTATGATAATGTCCCCTGGACGTTC	CARQPGRYCSGGACSDYW_CQRYDNVPWTF	IGH.555_IGHV5-51_IGLC:LD.1_IGKV1-33	B
HC1_Ctrl_TAAGAGACAAAGGAAG-1	HC1	Ctrl	IGHV4-61.IGHJ5..IGHA1	CARESVGGSGRSSFDPW	TGTGCGAGAGAGTCGGTCGGTGGTTCGGGGAGAAGCAGCTTCGACCCCTGG	IGKV1-33.IGKJ2.IGKC	CQEYHNLPYTF	TGTCAAGAGTATCATAATCTCCCGTACACTTTT	IGHV4-61.IGHJ5..IGHA1_IGKV1-33.IGKJ2.IGKC	TGTGCGAGAGAGTCGGTCGGTGGTTCGGGGAGAAGCAGCTTCGACCCCTGG_TGTCAAGAGTATCATAATCTCCCGTACACTTTT	CARESVGGSGRSSFDPW_CQEYHNLPYTF	IGH.501_IGHV4-61_IGLC:LD.1_IGKV1-33	B
HC1_Ctrl_ACAGCTAAGACACGAC-1	HC1	Ctrl	IGHV1-24.IGHJ4..IGHA1	CATDRRGIVGLQEVALYLW	TGTGCAACAGACCGAAGGGGAATTGTGGGCTTGCAGGAGGTGGCCTTATATCTCTGG	IGKV1D-39.IGKJ2.IGKC	CQYRGTF	TGTCAATACAGGGGTACTTTT	IGHV1-24.IGHJ4..IGHA1_IGKV1D-39.IGKJ2.IGKC	TGTGCAACAGACCGAAGGGGAATTGTGGGCTTGCAGGAGGTGGCCTTATATCTCTGG_TGTCAATACAGGGGTACTTTT	CATDRRGIVGLQEVALYLW_CQYRGTF	IGH.38_IGHV1-24_IGLC.1_IGKV1D-39	B
HC1_Ctrl_GTTACAGAGGGCTCTC-1	HC1	Ctrl	IGHV3-15.IGHJ3..IGHA1	CTTTFISDTNEPFDIW	TGCACCACCACTTTTATCTCCGACACGAATGAGCCTTTTGATATTTGG	IGLV3-25.IGLJ7.IGLC2	CQSADSSETYEVF	TGTCAATCAGCAGACAGCAGTGAGACTTATGAGGTGTTC	IGHV3-15.IGHJ3..IGHA1_IGLV3-25.IGLJ7.IGLC2	TGCACCACCACTTTTATCTCCGACACGAATGAGCCTTTTGATATTTGG_TGTCAATCAGCAGACAGCAGTGAGACTTATGAGGTGTTC	CTTTFISDTNEPFDIW_CQSADSSETYEVF	IGH.492_IGHV3-15_IGLC:LD.4_IGLV3-25	B
HC1_Ctrl_CCTACCATCCCTCTTT-1	HC1	Ctrl	IGHV3-66.IGHJ5..IGHM	CARDLALIAAAGIGWFDPW	TGTGCGAGAGACCTTGCTCTTATAGCAGCAGCTGGTATTGGTTGGTTCGACCCCTGG	IGLV3-25.IGLJ7.IGLC1	CQSADSSGTLYVF	TGTCAATCAGCAGACAGCAGTGGTACTCTTTATGTCTTC	IGHV3-66.IGHJ5..IGHM_IGLV3-25.IGLJ7.IGLC1	TGTGCGAGAGACCTTGCTCTTATAGCAGCAGCTGGTATTGGTTGGTTCGACCCCTGG_TGTCAATCAGCAGACAGCAGTGGTACTCTTTATGTCTTC	CARDLALIAAAGIGWFDPW_CQSADSSGTLYVF	IGH.231_IGHV3-66_IGLC:LD.4_IGLV3-25	B
HC1_Ctrl_TGACAACTCATCTGTT-1	HC1	Ctrl	IGHV1-18.IGHJ4..IGHM	CARIDLGELSSTDDYW	TGTGCGAGAATTGATTTGGGGGAGTTATCGTCAACCGACGACTACTGG	IGLV3-25.IGLJ7.IGLC1	CQSADSSGTYVF	TGTCAATCAGCAGACAGCAGTGGTACTTATGTCTTC	IGHV1-18.IGHJ4..IGHM_IGLV3-25.IGLJ7.IGLC1	TGTGCGAGAATTGATTTGGGGGAGTTATCGTCAACCGACGACTACTGG_TGTCAATCAGCAGACAGCAGTGGTACTTATGTCTTC	CARIDLGELSSTDDYW_CQSADSSGTYVF	IGH.580_IGHV1-18_IGLC:LD.4_IGLV3-25	B
HC1_Ctrl_TGACTAGTCCCATTTA-1	HC1	Ctrl	IGHV1-18.IGHJ6..IGHM	CARRGADYYGMDVW	TGTGCGAGACGCGGGGCAGACTACTACGGTATGGACGTCTGG	IGLV3-25.IGLJ7.IGLC1	CQSADSSGTYVF	TGTCAATCAGCAGACAGCAGTGGTACTTATGTCTTC	IGHV1-18.IGHJ6..IGHM_IGLV3-25.IGLJ7.IGLC1	TGTGCGAGACGCGGGGCAGACTACTACGGTATGGACGTCTGG_TGTCAATCAGCAGACAGCAGTGGTACTTATGTCTTC	CARRGADYYGMDVW_CQSADSSGTYVF	IGH:LD.1_IGHV1-18_IGLC:LD.4_IGLV3-25	B
HC1_Ctrl_CCTACACAGGATCGCA-1	HC1	Ctrl	IGHV1-46.IGHJ6..IGHM	CARGGIAAAVRDYYYYGMDVW	TGTGCGAGAGGCGGCATAGCAGCAGCTGTTCGGGACTACTACTACTACGGTATGGACGTCTGG	IGLV3-25.IGLJ7.IGLC1	CQSADSSGTYYVF	TGTCAATCAGCAGACAGCAGTGGTACTTATTATGTCTTC	IGHV1-46.IGHJ6..IGHM_IGLV3-25.IGLJ7.IGLC1	TGTGCGAGAGGCGGCATAGCAGCAGCTGTTCGGGACTACTACTACTACGGTATGGACGTCTGG_TGTCAATCAGCAGACAGCAGTGGTACTTATTATGTCTTC	CARGGIAAAVRDYYYYGMDVW_CQSADSSGTYYVF	IGH:LD.1_IGHV1-46_IGLC:LD.4_IGLV3-25	B
HC1_Ctrl_TAGTGGTCACCACGTG-1	HC1	Ctrl	IGHV4-61.IGHJ4..IGHD	CARENVVVLFDYW	TGTGCGAGAGAGAATGTGGTGGTGCTCTTTGACTACTGG	IGLV3-25.IGLJ7.IGLC1	CQSADSSGTYYVF	TGTCAATCAGCAGACAGCAGTGGTACTTATTATGTCTTC	IGHV4-61.IGHJ4..IGHD_IGLV3-25.IGLJ7.IGLC1	TGTGCGAGAGAGAATGTGGTGGTGCTCTTTGACTACTGG_TGTCAATCAGCAGACAGCAGTGGTACTTATTATGTCTTC	CARENVVVLFDYW_CQSADSSGTYYVF	IGH.536_IGHV4-61_IGLC:LD.4_IGLV3-25	B
HC1_Ctrl_AAAGCAAAGCTAGTTC-1	HC1	Ctrl	IGHV3-15.IGHJ4..IGHM	CTTELRWETPPLDYW	TGTACCACAGAGCTACGGTGGGAGACACCCCCGTTGGACTACTGG	IGKV4-1.IGKJ1.IGKC	CHQYYSAPRTF	TGTCACCAATATTATAGTGCTCCTCGGACGTTC	IGHV3-15.IGHJ4..IGHM_IGKV4-1.IGKJ1.IGKC	TGTACCACAGAGCTACGGTGGGAGACACCCCCGTTGGACTACTGG_TGTCACCAATATTATAGTGCTCCTCGGACGTTC	CTTELRWETPPLDYW_CHQYYSAPRTF	IGH.7_IGHV3-15_IGLC:LD.1_IGKV4-1	B
HC1_Ctrl_CTGAAGTAGTGTCCCG-1	HC1	Ctrl	IGHV5-51.IGHJ4..IGHA2	CARARDSSYNPFYFNYW	TGTGCGAGGGCGCGGGATAGTAGTTACAACCCCTTCTACTTTAACTATTGG	IGKV3-11.IGKJ1.IGKC	CHQRKYWPWTF	TGTCACCAGCGTAAGTACTGGCCGTGGACGTTC	IGHV5-51.IGHJ4..IGHA2_IGKV3-11.IGKJ1.IGKC	TGTGCGAGGGCGCGGGATAGTAGTTACAACCCCTTCTACTTTAACTATTGG_TGTCACCAGCGTAAGTACTGGCCGTGGACGTTC	CARARDSSYNPFYFNYW_CHQRKYWPWTF	IGH.316_IGHV5-51_IGLC:LD.1_IGKV3-11	B
HC1_Ctrl_CAGTAACCAAATTGCC-1	HC1	Ctrl				IGKV3-15.IGKJ4.IGKC	CHQYKKWPLTF	TGTCACCAGTATAAGAAGTGGCCGCTCACTTTC	NA_IGKV3-15.IGKJ4.IGKC	NA_TGTCACCAGTATAAGAAGTGGCCGCTCACTTTC	NA_CHQYKKWPLTF	NA_NA_IGLC:LD.1_IGKV3-15	B
HC1_Ctrl_TACAGTGCAGACGTAG-1	HC1	Ctrl	IGHV4-39.IGHJ4..IGHA2	CARRPIGSSFWAENYIDYW	TGTGCGAGACGGCCAATAGGTAGCAGCTTCTGGGCGGAGAATTACATTGACTACTGG	IGLV4-69.IGLJ7.IGLC2	CQTWGTGIQIF	TGTCAGACTTGGGGCACTGGCATTCAGATATTC	IGHV4-39.IGHJ4..IGHA2_IGLV4-69.IGLJ7.IGLC2	TGTGCGAGACGGCCAATAGGTAGCAGCTTCTGGGCGGAGAATTACATTGACTACTGG_TGTCAGACTTGGGGCACTGGCATTCAGATATTC	CARRPIGSSFWAENYIDYW_CQTWGTGIQIF	IGH.511_IGHV4-39_IGLC:LD.3_IGLV4-69	B
HC1_Ctrl_GATCGATAGCGTTCCG-1	HC1	Ctrl	IGHV5-51.IGHJ5..IGHA2	CARLNGSGRKGGGDRLDPW	TGTGCGAGACTAAATGGTTCGGGTCGAAAAGGGGGGGGGGACCGGCTCGACCCCTGG	IGKV3-11.IGKJ2.IGKC	CQQRRDWPQYTF	TGTCAGCAACGTAGGGACTGGCCCCAGTACACTTTT	IGHV5-51.IGHJ5..IGHA2_IGKV3-11.IGKJ2.IGKC	TGTGCGAGACTAAATGGTTCGGGTCGAAAAGGGGGGGGGGACCGGCTCGACCCCTGG_TGTCAGCAACGTAGGGACTGGCCCCAGTACACTTTT	CARLNGSGRKGGGDRLDPW_CQQRRDWPQYTF	IGH.369_IGHV5-51_IGLC:LD.1_IGKV3-11	B
HC1_Ctrl_GGTGAAGCACCGCTAG-1	HC1	Ctrl	IGHV4-61.IGHJ5.IGHD3-10.IGHA1	CARGGDYYGSGINFNLGWFDPW	TGTGCGAGAGGCGGGGATTACTATGGTTCGGGGATTAATTTTAACTTGGGGTGGTTCGACCCCTGG	IGKV3-15.IGKJ1.IGKC	CQQYDNWPPWTF	TGTCAGCAATATGATAACTGGCCTCCGTGGACGTTC	IGHV4-61.IGHJ5.IGHD3-10.IGHA1_IGKV3-15.IGKJ1.IGKC	TGTGCGAGAGGCGGGGATTACTATGGTTCGGGGATTAATTTTAACTTGGGGTGGTTCGACCCCTGG_TGTCAGCAATATGATAACTGGCCTCCGTGGACGTTC	CARGGDYYGSGINFNLGWFDPW_CQQYDNWPPWTF	IGH.463_IGHV4-61_IGLC:LD.1_IGKV3-15	B
HC1_Ctrl_ACGGAGACATCTCGCT-1	HC1	Ctrl	IGHV3-48.IGHJ4.IGHD6-19.IGHM	CAKDQYSSGWYYFDLW	TGTGCGAAAGATCAGTATAGCAGTGGCTGGTACTACTTTGACCTCTGG	IGKV3-20.IGKJ5.IGKC	CQQYGTSPITF	TGTCAGCAATATGGTACCTCACCCATCACCTTC	IGHV3-48.IGHJ4.IGHD6-19.IGHM_IGKV3-20.IGKJ5.IGKC	TGTGCGAAAGATCAGTATAGCAGTGGCTGGTACTACTTTGACCTCTGG_TGTCAGCAATATGGTACCTCACCCATCACCTTC	CAKDQYSSGWYYFDLW_CQQYGTSPITF	IGH:LD.5_IGHV3-48_IGLC:LD.1_IGKV3-20	B
HC1_Ctrl_CCACCTAAGCAGGTCA-1	HC1	Ctrl	IGHV2-5.IGHJ4..IGHG3	CAHSSAHWTSSWLFHYW	TGTGCACACTCGTCGGCACACTGGACCAGCAGCTGGCTTTTTCACTACTGG	IGKV3-20.IGKJ1.IGKC	CQQYGSSPTF	TGTCAGCAATATGGTAGCTCACCGACGTTC	IGHV2-5.IGHJ4..IGHG3_IGKV3-20.IGKJ1.IGKC	TGTGCACACTCGTCGGCACACTGGACCAGCAGCTGGCTTTTTCACTACTGG_TGTCAGCAATATGGTAGCTCACCGACGTTC	CAHSSAHWTSSWLFHYW_CQQYGSSPTF	IGH.207_IGHV2-5_IGLC:LD.1_IGKV3-20	B
HC1_Ctrl_AGTCTTTGTTCACCTC-1	HC1	Ctrl	IGHV4-59.IGHJ4..IGHM	CARGAHRGVVAVAAAPFDYW	TGTGCGAGAGGAGCCCATAGGGGGGTTGTGGCGGTAGCAGCTGCCCCCTTTGACTACTGG	IGKV3-20.IGKJ1.IGKC	CQQYGSSPWTF	TGTCAGCAATATGGTAGCTCACCGTGGACGTTC	IGHV4-59.IGHJ4..IGHM_IGKV3-20.IGKJ1.IGKC	TGTGCGAGAGGAGCCCATAGGGGGGTTGTGGCGGTAGCAGCTGCCCCCTTTGACTACTGG_TGTCAGCAATATGGTAGCTCACCGTGGACGTTC	CARGAHRGVVAVAAAPFDYW_CQQYGSSPWTF	IGH.110_IGHV4-59_IGLC:LD.1_IGKV3-20	B
HC1_Ctrl_TGCGCAGCACAGCGTC-1	HC1	Ctrl	IGHV1-69-2.IGHJ4..IGHD	CARDGLMVPGDYW	TGTGCGAGAGACGGCTTGATGGTACCCGGGGACTACTGG	IGKV3-20.IGKJ5.IGKC	CQQYGSSITF	TGTCAGCAATATGGTAGCTCGATCACCTTC	IGHV1-69-2.IGHJ4..IGHD_IGKV3-20.IGKJ5.IGKC	TGTGCGAGAGACGGCTTGATGGTACCCGGGGACTACTGG_TGTCAGCAATATGGTAGCTCGATCACCTTC	CARDGLMVPGDYW_CQQYGSSITF	IGH.604_IGHV1-69-2_IGLC:LD.1_IGKV3-20	B
HC1_Ctrl_GGGAATGGTTTAGGAA-1	HC1	Ctrl	IGHV3-7.IGHJ3..IGHM	CGRAGGGYSSTWADAFDIW	TGTGGGAGAGCCGGGGGGGGGTATAGCAGCACATGGGCCGATGCTTTTGATATCTGG	IGKV4-1.IGKJ3.IGKC	CQQYYSAPFTF	TGTCAGCAATATTACAGTGCTCCATTCACTTTC	IGHV3-7.IGHJ3..IGHM_IGKV4-1.IGKJ3.IGKC	TGTGGGAGAGCCGGGGGGGGGTATAGCAGCACATGGGCCGATGCTTTTGATATCTGG_TGTCAGCAATATTACAGTGCTCCATTCACTTTC	CGRAGGGYSSTWADAFDIW_CQQYYSAPFTF	IGH.453_IGHV3-7_IGLC:LD.1_IGKV4-1	B
HC1_Ctrl_TAAACCGCACATGTGT-1	HC1	Ctrl	IGHV3-7.IGHJ4..IGHM	CAREGPGSTGYYSYFDSW	TGTGCGAGGGAGGGTCCGGGTAGTACTGGTTATTACTCCTACTTTGACTCCTGG	IGKV4-1.IGKJ4.IGKC	CQQYYTTPSF	TGTCAGCAATATTATACTACCCCCTCTTTC	IGHV3-7.IGHJ4..IGHM_IGKV4-1.IGKJ4.IGKC	TGTGCGAGGGAGGGTCCGGGTAGTACTGGTTATTACTCCTACTTTGACTCCTGG_TGTCAGCAATATTATACTACCCCCTCTTTC	CAREGPGSTGYYSYFDSW_CQQYYTTPSF	IGH.500_IGHV3-7_IGLC:LD.1_IGKV4-1	B
HC1_Ctrl_CTGAAGTCACCCTATC-1	HC1	Ctrl	IGHV3-53.IGHJ3..IGHM	CAREGFGEPYRGGDAIDIW	TGTGCGAGAGAAGGGTTCGGGGAGCCCTACCGGGGGGGTGATGCTATTGATATCTGG	IGKV4-1.IGKJ1.IGKC	CQQYYRAPRTF	TGTCAGCAATATTATAGAGCTCCTCGGACGTTC	IGHV3-53.IGHJ3..IGHM_IGKV4-1.IGKJ1.IGKC	TGTGCGAGAGAAGGGTTCGGGGAGCCCTACCGGGGGGGTGATGCTATTGATATCTGG_TGTCAGCAATATTATAGAGCTCCTCGGACGTTC	CAREGFGEPYRGGDAIDIW_CQQYYRAPRTF	IGH.317_IGHV3-53_IGLC:LD.1_IGKV4-1	B
HC1_Ctrl_GTTAAGCTCTCGATGA-1	HC1	Ctrl	IGHV1-24.IGHJ4..IGHM	CATAGMVRGYW	TGTGCAACGGCGGGTATGGTTCGGGGCTACTGG	IGKV4-1.IGKJ1.IGKC	CQQYYSTPWTF	TGTCAGCAATATTATAGTACCCCGTGGACGTTC	IGHV1-24.IGHJ4..IGHM_IGKV4-1.IGKJ1.IGKC	TGTGCAACGGCGGGTATGGTTCGGGGCTACTGG_TGTCAGCAATATTATAGTACCCCGTGGACGTTC	CATAGMVRGYW_CQQYYSTPWTF	IGH.491_IGHV1-24_IGLC:LD.1_IGKV4-1	B
HC1_Ctrl_TACCTATCATTGGTAC-1	HC1	Ctrl	IGHV3-23.IGHJ4.IGHD2-2.IGHM	CAKDRGIVVVPAAMWYW	TGTGCGAAAGATCGGGGTATTGTAGTAGTACCAGCTGCTATGTGGTACTGG	IGKV4-1.IGKJ1.IGKC	CQQYYSTLGTF	TGTCAGCAATATTATAGTACCCTTGGGACGTTC	IGHV3-23.IGHJ4.IGHD2-2.IGHM_IGKV4-1.IGKJ1.IGKC	TGTGCGAAAGATCGGGGTATTGTAGTAGTACCAGCTGCTATGTGGTACTGG_TGTCAGCAATATTATAGTACCCTTGGGACGTTC	CAKDRGIVVVPAAMWYW_CQQYYSTLGTF	IGH:LD.5_IGHV3-23_IGLC:LD.1_IGKV4-1	B
HC1_Ctrl_CTGCTGTTCACAAACC-1	HC1	Ctrl	IGHV3-23.IGHJ4.IGHD6-19.IGHM	CAKDLESYSSGWYQGDFDYW	TGTGCGAAAGACCTGGAGTCGTATAGCAGTGGCTGGTACCAAGGGGACTTTGACTACTGG	IGKV4-1.IGKJ3.IGKC	CQQYYSTPVTF	TGTCAGCAATATTATAGTACTCCAGTCACTTTC	IGHV3-23.IGHJ4.IGHD6-19.IGHM_IGKV4-1.IGKJ3.IGKC	TGTGCGAAAGACCTGGAGTCGTATAGCAGTGGCTGGTACCAAGGGGACTTTGACTACTGG_TGTCAGCAATATTATAGTACTCCAGTCACTTTC	CAKDLESYSSGWYQGDFDYW_CQQYYSTPVTF	IGH.328_IGHV3-23_IGLC:LD.1_IGKV4-1	B
HC1_Ctrl_TGAGAGGTCCTTGCCA-1	HC1	Ctrl	IGHV4-61.IGHJ5.IGHD2-21.IGHM	CARSAYCGGDCYSDWFDPW	TGTGCGAGGTCCGCATATTGTGGTGGTGACTGCTATTCTGACTGGTTCGACCCCTGG	IGKV4-1.IGKJ3.IGKC	CQQYYSTPFTF	TGTCAGCAATATTATAGTACTCCATTCACTTTC	IGHV4-61.IGHJ5.IGHD2-21.IGHM_IGKV4-1.IGKJ3.IGKC	TGTGCGAGGTCCGCATATTGTGGTGGTGACTGCTATTCTGACTGGTTCGACCCCTGG_TGTCAGCAATATTATAGTACTCCATTCACTTTC	CARSAYCGGDCYSDWFDPW_CQQYYSTPFTF	IGH:LD.47_IGHV4-61_IGLC:LD.1_IGKV4-1	B
HC1_Ctrl_TAGTTGGCACGACTCG-1	HC1	Ctrl	IGHV3-23.IGHJ4.IGHD2-15.IGHM	CAKGRLVEVVVAATPPFDYW	TGTGCGAAAGGTCGATTGGTGGAAGTGGTGGTAGCTGCTACTCCCCCCTTTGACTACTGG	IGKV4-1.IGKJ2.IGKC	CQQYYSTPTF	TGTCAGCAATATTATAGTACTCCCACTTTT	IGHV3-23.IGHJ4.IGHD2-15.IGHM_IGKV4-1.IGKJ2.IGKC	TGTGCGAAAGGTCGATTGGTGGAAGTGGTGGTAGCTGCTACTCCCCCCTTTGACTACTGG_TGTCAGCAATATTATAGTACTCCCACTTTT	CAKGRLVEVVVAATPPFDYW_CQQYYSTPTF	IGH.538_IGHV3-23_IGLC:LD.1_IGKV4-1	B
HC1_Ctrl_CGATCGGTCCGCTGTT-1	HC1	Ctrl	IGHV4-34.IGHJ4..IGHM	CARPQYSYGLRGGFDYW	TGTGCGAGACCCCAATACAGCTATGGCTTACGGGGGGGCTTTGACTACTGG	IGKV4-1.IGKJ4.IGKC	CQQYYSTPLVTF	TGTCAGCAATATTATAGTACTCCCCTGGTCACTTTC	IGHV4-34.IGHJ4..IGHM_IGKV4-1.IGKJ4.IGKC	TGTGCGAGACCCCAATACAGCTATGGCTTACGGGGGGGCTTTGACTACTGG_TGTCAGCAATATTATAGTACTCCCCTGGTCACTTTC	CARPQYSYGLRGGFDYW_CQQYYSTPLVTF	IGH.253_IGHV4-34_IGLC:LD.1_IGKV4-1	B
HC1_Ctrl_CATCGGGCACTTGGAT-1	HC1	Ctrl	IGHV1-18.IGHJ4.IGHD6-19.IGHM	CARDPQRYSSGWEDYW	TGTGCGAGAGATCCTCAAAGGTATAGCAGTGGCTGGGAGGACTACTGG	IGKV4-1.IGKJ4.IGKC	CQQYYSTPVTF	TGTCAGCAATATTATAGTACTCCCGTCACTTTC	IGHV1-18.IGHJ4.IGHD6-19.IGHM_IGKV4-1.IGKJ4.IGKC	TGTGCGAGAGATCCTCAAAGGTATAGCAGTGGCTGGGAGGACTACTGG_TGTCAGCAATATTATAGTACTCCCGTCACTTTC	CARDPQRYSSGWEDYW_CQQYYSTPVTF	IGH.193_IGHV1-18_IGLC:LD.1_IGKV4-1	B
HC1_Ctrl_GCGAGAACACAGGTTT-1	HC1	Ctrl	IGHV3-21.IGHJ4..IGHM	CARDAAYGSGSFYFFDYW	TGTGCGAGAGATGCGGCATATGGTTCGGGGAGCTTTTACTTCTTTGACTACTGG	IGKV4-1.IGKJ2.IGKC	CQQYYSTPYTF	TGTCAGCAATATTATAGTACTCCGTACACTTTT	IGHV3-21.IGHJ4..IGHM_IGKV4-1.IGKJ2.IGKC	TGTGCGAGAGATGCGGCATATGGTTCGGGGAGCTTTTACTTCTTTGACTACTGG_TGTCAGCAATATTATAGTACTCCGTACACTTTT	CARDAAYGSGSFYFFDYW_CQQYYSTPYTF	IGH.406_IGHV3-21_IGLC:LD.1_IGKV4-1	B
HC1_Ctrl_CACCAGGAGTGTGGCA-1	HC1	Ctrl	IGHV4-34.IGHJ4..IGHM	CAKEEAAAGAWRDW	TGTGCGAAAGAGGAGGCAGCAGCTGGGGCCTGGAGGGACTGG	IGKV4-1.IGKJ2.IGKC	CQQYYSTPYTF	TGTCAGCAATATTATAGTACTCCGTACACTTTT	IGHV4-34.IGHJ4..IGHM_IGKV4-1.IGKJ2.IGKC	TGTGCGAAAGAGGAGGCAGCAGCTGGGGCCTGGAGGGACTGG_TGTCAGCAATATTATAGTACTCCGTACACTTTT	CAKEEAAAGAWRDW_CQQYYSTPYTF	IGH.163_IGHV4-34_IGLC:LD.1_IGKV4-1	B
HC1_Ctrl_TGACTTTTCGGTTCGG-1	HC1	Ctrl	IGHV3-66.IGHJ4..IGHM	CARDRGWGGVDTAMVLGYW	TGTGCGAGAGATCGAGGGTGGGGGGGGGTGGATACAGCTATGGTTCTTGGCTACTGG	IGKV4-1.IGKJ2.IGKC	CQQYYSTPRGGLF	TGTCAGCAATATTATAGTACTCCTAGGGGGGGGCTTTTT	IGHV3-66.IGHJ4..IGHM_IGKV4-1.IGKJ2.IGKC	TGTGCGAGAGATCGAGGGTGGGGGGGGGTGGATACAGCTATGGTTCTTGGCTACTGG_TGTCAGCAATATTATAGTACTCCTAGGGGGGGGCTTTTT	CARDRGWGGVDTAMVLGYW_CQQYYSTPRGGLF	IGH.585_IGHV3-66_IGLC.12_IGKV4-1	B
HC1_Ctrl_GGCTCGAGTCTGGTCG-1	HC1	Ctrl	IGHV3-66.IGHJ4.IGHD3-22.IGHM	CARGGFYDSSGYQVAASDYW	TGTGCGAGAGGGGGATTCTATGATAGTAGTGGTTATCAAGTGGCGGCCTCTGACTACTGG	IGKV4-1.IGKJ5.IGKC	CQQYYSTPPITF	TGTCAGCAATATTATAGTACTCCTCCGATCACCTTC	IGHV3-66.IGHJ4.IGHD3-22.IGHM_IGKV4-1.IGKJ5.IGKC	TGTGCGAGAGGGGGATTCTATGATAGTAGTGGTTATCAAGTGGCGGCCTCTGACTACTGG_TGTCAGCAATATTATAGTACTCCTCCGATCACCTTC	CARGGFYDSSGYQVAASDYW_CQQYYSTPPITF	IGH.447_IGHV3-66_IGLC:LD.1_IGKV4-1	B
HC1_Ctrl_CTGCGGAAGCTTTGGT-1	HC1	Ctrl	IGHV3-23.IGHJ4.IGHD3-10.IGHM	CAKDHLVDYGSGSYPYYFDYW	TGTGCGAAAGATCATTTAGTCGACTATGGTTCGGGGAGTTACCCTTACTACTTTGACTACTGG	IGKV4-1.IGKJ3.IGKC	CQQYYSTPPVTF	TGTCAGCAATATTATAGTACTCCTCCGGTCACTTTC	IGHV3-23.IGHJ4.IGHD3-10.IGHM_IGKV4-1.IGKJ3.IGKC	TGTGCGAAAGATCATTTAGTCGACTATGGTTCGGGGAGTTACCCTTACTACTTTGACTACTGG_TGTCAGCAATATTATAGTACTCCTCCGGTCACTTTC	CAKDHLVDYGSGSYPYYFDYW_CQQYYSTPPVTF	IGH.324_IGHV3-23_IGLC:LD.1_IGKV4-1	B
HC1_Ctrl_AGGGTGAGTGGGTCAA-1	HC1	Ctrl	IGHV3-33.IGHJ6..IGHM	CARDGGQWLFYYYMDVW	TGTGCGAGAGATGGGGGACAGTGGCTGTTTTACTACTACATGGACGTCTGG	IGKV4-1.IGKJ3.IGKC	CQQYYSTPPSF	TGTCAGCAATATTATAGTACTCCTCCGTCTTTC	IGHV3-33.IGHJ6..IGHM_IGKV4-1.IGKJ3.IGKC	TGTGCGAGAGATGGGGGACAGTGGCTGTTTTACTACTACATGGACGTCTGG_TGTCAGCAATATTATAGTACTCCTCCGTCTTTC	CARDGGQWLFYYYMDVW_CQQYYSTPPSF	IGH.102_IGHV3-33_IGLC:LD.1_IGKV4-1	B
HC1_Ctrl_GACCAATGTACGACCC-1	HC1	Ctrl	IGHV3-48.IGHJ5.IGHD2-15.IGHG2	CARVKADKTHCSGGSCNWFDPW	TGTGCGAGAGTCAAGGCCGATAAAACCCATTGTAGTGGTGGTAGCTGCAACTGGTTCGACCCCTGG	IGKV4-1.IGKJ1.IGKC	CQQYYSTPPWTF	TGTCAGCAATATTATAGTACTCCTCCGTGGACGTTC	IGHV3-48.IGHJ5.IGHD2-15.IGHG2_IGKV4-1.IGKJ1.IGKC	TGTGCGAGAGTCAAGGCCGATAAAACCCATTGTAGTGGTGGTAGCTGCAACTGGTTCGACCCCTGG_TGTCAGCAATATTATAGTACTCCTCCGTGGACGTTC	CARVKADKTHCSGGSCNWFDPW_CQQYYSTPPWTF	IGH.352_IGHV3-48_IGLC:LD.1_IGKV4-1	B
HC1_Ctrl_TACAGTGGTGATGTGG-1	HC1	Ctrl	IGHV3-21.IGHJ4.IGHD3-22.IGHM	CARGSYDSSGYAKYW	TGTGCGAGAGGAAGCTATGATAGTAGTGGTTATGCGAAATACTGG	IGKV4-1.IGKJ1.IGKC	CQQYYSTPRTF	TGTCAGCAATATTATAGTACTCCTCGGACGTTC	IGHV3-21.IGHJ4.IGHD3-22.IGHM_IGKV4-1.IGKJ1.IGKC	TGTGCGAGAGGAAGCTATGATAGTAGTGGTTATGCGAAATACTGG_TGTCAGCAATATTATAGTACTCCTCGGACGTTC	CARGSYDSSGYAKYW_CQQYYSTPRTF	IGH.512_IGHV3-21_IGLC:LD.1_IGKV4-1	B
HC1_Ctrl_GTAACGTAGCCCAATT-1	HC1	Ctrl	IGHV4-61.IGHJ4..IGHM	CARGGVAAIPFDYW	TGTGCGAGAGGGGGGGTGGCAGCTATCCCTTTTGACTACTGG	IGKV4-1.IGKJ4.IGKC	CQQYYSTPLTF	TGTCAGCAATATTATAGTACTCCTCTCACTTTC	IGHV4-61.IGHJ4..IGHM_IGKV4-1.IGKJ4.IGKC	TGTGCGAGAGGGGGGGTGGCAGCTATCCCTTTTGACTACTGG_TGTCAGCAATATTATAGTACTCCTCTCACTTTC	CARGGVAAIPFDYW_CQQYYSTPLTF	IGH:LD.38_IGHV4-61_IGLC:LD.1_IGKV4-1	B
HC1_Ctrl_CTCGGGACACATCCGG-1	HC1	Ctrl	IGHV4-59.IGHJ5.IGHD3-10.IGHM	CASLLWFGELHWFDPW	TGTGCGAGCCTTCTATGGTTCGGGGAGTTACACTGGTTCGACCCCTGG	IGKV4-1.IGKJ4.IGKC	CQQYYSTPLTF	TGTCAGCAATATTATAGTACTCCTCTCACTTTC	IGHV4-59.IGHJ5.IGHD3-10.IGHM_IGKV4-1.IGKJ4.IGKC	TGTGCGAGCCTTCTATGGTTCGGGGAGTTACACTGGTTCGACCCCTGG_TGTCAGCAATATTATAGTACTCCTCTCACTTTC	CASLLWFGELHWFDPW_CQQYYSTPLTF	IGH.304_IGHV4-59_IGLC:LD.1_IGKV4-1	B
HC1_Ctrl_AGCTCTCAGGAGTCTG-1	HC1	Ctrl	IGHV3-33.IGHJ5..IGHM	CARDGGPAGWFDPW	TGTGCGAGAGATGGGGGGCCCGCCGGTTGGTTCGACCCCTGG	IGKV4-1.IGKJ4.IGKC	CQQYYSTPLTF	TGTCAGCAATATTATAGTACTCCTCTCACTTTC	IGHV3-33.IGHJ5..IGHM_IGKV4-1.IGKJ4.IGKC	TGTGCGAGAGATGGGGGGCCCGCCGGTTGGTTCGACCCCTGG_TGTCAGCAATATTATAGTACTCCTCTCACTTTC	CARDGGPAGWFDPW_CQQYYSTPLTF	IGH.89_IGHV3-33_IGLC:LD.1_IGKV4-1	B
HC1_Ctrl_CCCATACGTTCATGGT-1	HC1	Ctrl	IGHV3-23.IGHJ6..IGHD	CAKATRREGNYYYYYMDVW	TGTGCGAAAGCCACGAGACGAGAGGGAAACTACTACTACTACTACATGGACGTCTGG	IGKV4-1.IGKJ3.IGKC	CQQYYSTPFTF	TGTCAGCAATATTATAGTACTCCTTTCACTTTC	IGHV3-23.IGHJ6..IGHD_IGKV4-1.IGKJ3.IGKC	TGTGCGAAAGCCACGAGACGAGAGGGAAACTACTACTACTACTACATGGACGTCTGG_TGTCAGCAATATTATAGTACTCCTTTCACTTTC	CAKATRREGNYYYYYMDVW_CQQYYSTPFTF	IGH.216_IGHV3-23_IGLC:LD.1_IGKV4-1	B
HC1_Ctrl_GATCAGTCAATGAATG-1	HC1	Ctrl	IGHV4-31.IGHJ3.IGHD3-10.IGHM	CARYGSGSYKSPFDIW	TGTGCGAGATATGGTTCGGGGAGTTATAAGAGTCCCTTTGATATCTGG	IGKV4-1.IGKJ3.IGKC	CQQYYSTRVTF	TGTCAGCAATATTATAGTACTCGGGTCACTTTC	IGHV4-31.IGHJ3.IGHD3-10.IGHM_IGKV4-1.IGKJ3.IGKC	TGTGCGAGATATGGTTCGGGGAGTTATAAGAGTCCCTTTGATATCTGG_TGTCAGCAATATTATAGTACTCGGGTCACTTTC	CARYGSGSYKSPFDIW_CQQYYSTRVTF	IGH.367_IGHV4-31_IGLC:LD.1_IGKV4-1	B
HC1_Ctrl_CGGTTAATCCACTGGG-1	HC1	Ctrl	IGHV3-23.IGHJ4.IGHD1-26.IGHM	CAKDRTGIVGANDYW	TGTGCGAAAGATCGTACCGGTATAGTGGGAGCTAATGACTACTGG	IGKV4-1.IGKJ1.IGKC	CQQYYSTLVWTF	TGTCAGCAATATTATAGTACTCTCGTGTGGACGTTC	IGHV3-23.IGHJ4.IGHD1-26.IGHM_IGKV4-1.IGKJ1.IGKC	TGTGCGAAAGATCGTACCGGTATAGTGGGAGCTAATGACTACTGG_TGTCAGCAATATTATAGTACTCTCGTGTGGACGTTC	CAKDRTGIVGANDYW_CQQYYSTLVWTF	IGH.274_IGHV3-23_IGLC:LD.1_IGKV4-1	B
HC1_Ctrl_TAGGCATGTAGCGCAA-1	HC1	Ctrl	IGHV3-15.IGHJ5..IGHM	CTIGGGTLDPW	TGTACCATAGGCGGCGGGACCCTCGACCCCTGG	IGKV4-1.IGKJ4.IGKC	CQQYYSTLSF	TGTCAGCAATATTATAGTACTCTCTCTTTC	IGHV3-15.IGHJ5..IGHM_IGKV4-1.IGKJ4.IGKC	TGTACCATAGGCGGCGGGACCCTCGACCCCTGG_TGTCAGCAATATTATAGTACTCTCTCTTTC	CTIGGGTLDPW_CQQYYSTLSF	IGH.534_IGHV3-15_IGLC:LD.1_IGKV4-1	B
HC1_Ctrl_ATTCTACCAGGACGTA-1	HC1	Ctrl	IGHV4-61.IGHJ3..IGHM	CAGSRLGSGDAFDIW	TGTGCGGGGTCACGGCTAGGGTCCGGTGATGCTTTTGATATCTGG	IGKV4-1.IGKJ1.IGKC	CQQYYSTLPAF	TGTCAGCAATATTATAGTACTCTTCCGGCGTTC	IGHV4-61.IGHJ3..IGHM_IGKV4-1.IGKJ1.IGKC	TGTGCGGGGTCACGGCTAGGGTCCGGTGATGCTTTTGATATCTGG_TGTCAGCAATATTATAGTACTCTTCCGGCGTTC	CAGSRLGSGDAFDIW_CQQYYSTLPAF	IGH.139_IGHV4-61_IGLC:LD.1_IGKV4-1	B
HC1_Ctrl_GCGAGAAAGGCTATCT-1	HC1	Ctrl	IGHV1-69-2.IGHJ6..IGHM	CARSGQPIYQLLLSYYYMDVW	TGTGCGAGGAGCGGTCAGCCGATTTACCAGCTGCTATTGAGCTACTACTACATGGACGTCTGG	IGKV4-1.IGKJ2.IGKC	CQQYYSTYYTF	TGTCAGCAATATTATAGTACTTATTACACTTTT	IGHV1-69-2.IGHJ6..IGHM_IGKV4-1.IGKJ2.IGKC	TGTGCGAGGAGCGGTCAGCCGATTTACCAGCTGCTATTGAGCTACTACTACATGGACGTCTGG_TGTCAGCAATATTATAGTACTTATTACACTTTT	CARSGQPIYQLLLSYYYMDVW_CQQYYSTYYTF	IGH.404_IGHV1-69-2_IGLC:LD.1_IGKV4-1	B
HC1_Ctrl_AGGGATGTCTCTGCTG-1	HC1	Ctrl	IGHV4-34.IGHJ3.IGHD3-22.IGHM	CARGSRPWGYYYDSSDSGHVFDIW	TGTGCGAGAGGCTCACGGCCATGGGGGTATTACTATGATAGTAGTGATTCCGGCCATGTTTTTGATATCTGG	IGKV4-1.IGKJ1.IGKC	CQQYYSSPRTF	TGTCAGCAATATTATAGTAGTCCTCGGACGTTC	IGHV4-34.IGHJ3.IGHD3-22.IGHM_IGKV4-1.IGKJ1.IGKC	TGTGCGAGAGGCTCACGGCCATGGGGGTATTACTATGATAGTAGTGATTCCGGCCATGTTTTTGATATCTGG_TGTCAGCAATATTATAGTAGTCCTCGGACGTTC	CARGSRPWGYYYDSSDSGHVFDIW_CQQYYSSPRTF	IGH.100_IGHV4-34_IGLC:LD.1_IGKV4-1	B
HC1_Ctrl_AAGTCTGGTCGAGATG-1	HC1	Ctrl	IGHV3-74.IGHJ3..IGHG2	CVRGTPYAYDIW	TGTGTAAGAGGAACCCCCTACGCTTATGATATCTGG	IGKV4-1.IGKJ2.IGKC	CQQYYSIPLTF	TGTCAGCAATATTATAGTATTCCCCTCACTTTT	IGHV3-74.IGHJ3..IGHG2_IGKV4-1.IGKJ2.IGKC	TGTGTAAGAGGAACCCCCTACGCTTATGATATCTGG_TGTCAGCAATATTATAGTATTCCCCTCACTTTT	CVRGTPYAYDIW_CQQYYSIPLTF	IGH.29_IGHV3-74_IGLC:LD.1_IGKV4-1	B
HC1_Ctrl_GGACATTGTTCGTCTC-1	HC1	Ctrl	IGHV6-1.IGHJ4..IGHM	CARRGGQQHLDYW	TGTGCAAGAAGGGGGGGGCAGCAGCATCTTGACTACTGG	IGKV4-1.IGKJ4.IGKC	CQQYYSIPLTF	TGTCAGCAATATTATAGTATTCCGCTCACTTTC	IGHV6-1.IGHJ4..IGHM_IGKV4-1.IGKJ4.IGKC	TGTGCAAGAAGGGGGGGGCAGCAGCATCTTGACTACTGG_TGTCAGCAATATTATAGTATTCCGCTCACTTTC	CARRGGQQHLDYW_CQQYYSIPLTF	IGH.440_IGHV6-1_IGLC:LD.1_IGKV4-1	B
HC1_Ctrl_TGAGCCGCAATCGGTT-1	HC1	Ctrl	IGHV4-39.IGHJ5..IGHM	CARGGNSHLAWFEPW	TGTGCGAGAGGTGGAAACAGCCACCTTGCGTGGTTCGAGCCCTGG	IGKV4-1.IGKJ4.IGKC	CQQYYSIPLTF	TGTCAGCAATATTATAGTATTCCTCTCACTTTC	IGHV4-39.IGHJ5..IGHM_IGKV4-1.IGKJ4.IGKC	TGTGCGAGAGGTGGAAACAGCCACCTTGCGTGGTTCGAGCCCTGG_TGTCAGCAATATTATAGTATTCCTCTCACTTTC	CARGGNSHLAWFEPW_CQQYYSIPLTF	IGH.592_IGHV4-39_IGLC:LD.1_IGKV4-1	B
HC1_Ctrl_CGAACATGTTACCAGT-1	HC1	Ctrl				IGKV4-1.IGKJ3.IGKC	CQQYYDTPFTF	TGTCAGCAATATTATGATACACCATTCACTTTC	NA_IGKV4-1.IGKJ3.IGKC	NA_TGTCAGCAATATTATGATACACCATTCACTTTC	NA_CQQYYDTPFTF	NA_NA_IGLC:LD.1_IGKV4-1	B
HC1_Ctrl_GACGCGTAGGCTATCT-1	HC1	Ctrl	IGHV3-7.IGHJ5..IGHM	CARERWPGSSPYNWFDPW	TGTGCGAGAGAGAGATGGCCAGGCAGCAGCCCGTACAACTGGTTCGACCCCTGG	IGKV4-1.IGKJ4.IGKC	CQQYYDLPLTF	TGTCAGCAATATTATGATCTTCCCCTCACTTTC	IGHV3-7.IGHJ5..IGHM_IGKV4-1.IGKJ4.IGKC	TGTGCGAGAGAGAGATGGCCAGGCAGCAGCCCGTACAACTGGTTCGACCCCTGG_TGTCAGCAATATTATGATCTTCCCCTCACTTTC	CARERWPGSSPYNWFDPW_CQQYYDLPLTF	IGH.354_IGHV3-7_IGLC:LD.1_IGKV4-1	B
HC1_Ctrl_TAAGAGATCATTGCCC-1	HC1	Ctrl	IGHV1-18.IGHJ6.IGHD3-10.IGHA1	CARGVDRSGSYYNSGGFYYYYMDVW	TGTGCGAGGGGGGTCGACCGTTCGGGGAGTTATTATAACTCTGGTGGATTCTACTACTACTACATGGACGTCTGG	IGKV4-1.IGKJ2.IGKC	CQQYYGSSYTF	TGTCAGCAATATTATGGTAGTTCGTACACTTTT	IGHV1-18.IGHJ6.IGHD3-10.IGHA1_IGKV4-1.IGKJ2.IGKC	TGTGCGAGGGGGGTCGACCGTTCGGGGAGTTATTATAACTCTGGTGGATTCTACTACTACTACATGGACGTCTGG_TGTCAGCAATATTATGGTAGTTCGTACACTTTT	CARGVDRSGSYYNSGGFYYYYMDVW_CQQYYGSSYTF	IGH.504_IGHV1-18_IGLC:LD.1_IGKV4-1	B
HC1_Ctrl_GATCGTACAAGTCTAC-1	HC1	Ctrl				IGKV4-1.IGKJ3.IGKC	CQQYCNSPFTF	TGTCAGCAATATTGTAATAGTCCCTTCACTTTC	NA_IGKV4-1.IGKJ3.IGKC	NA_TGTCAGCAATATTGTAATAGTCCCTTCACTTTC	NA_CQQYCNSPFTF	NA_NA_IGLC:LD.1_IGKV4-1	B
HC1_Ctrl_CTCGTCACATAAGACA-1	HC1	Ctrl	IGHV1-69-2.IGHJ4..IGHA2	CARDETGGPGWYPSWIDYW	TGTGCGAGAGACGAAACTGGGGGCCCTGGCTGGTACCCTTCGTGGATTGACTACTGG	IGKV4-1.IGKJ4.IGKC	CQQYFTTPLAF	TGTCAGCAATATTTTACTACTCCACTCGCTTTC	IGHV1-69-2.IGHJ4..IGHA2_IGKV4-1.IGKJ4.IGKC	TGTGCGAGAGACGAAACTGGGGGCCCTGGCTGGTACCCTTCGTGGATTGACTACTGG_TGTCAGCAATATTTTACTACTCCACTCGCTTTC	CARDETGGPGWYPSWIDYW_CQQYFTTPLAF	IGH.307_IGHV1-69-2_IGLC:LD.1_IGKV4-1	B
HC1_Ctrl_ACTGAGTTCGAGCCCA-1	HC1	Ctrl	IGHV1-3.IGHJ4..IGHA1	CARGSGVDSSGYRYW	TGCGCGAGAGGAAGTGGCGTCGATAGTAGTGGTTATAGGTACTGG	IGKV4-1.IGKJ2.IGKC	CQQYFTTPRTF	TGTCAGCAATATTTTACTACTCCTCGGACTTTT	IGHV1-3.IGHJ4..IGHA1_IGKV4-1.IGKJ2.IGKC	TGCGCGAGAGGAAGTGGCGTCGATAGTAGTGGTTATAGGTACTGG_TGTCAGCAATATTTTACTACTCCTCGGACTTTT	CARGSGVDSSGYRYW_CQQYFTTPRTF	IGH.56_IGHV1-3_IGLC:LD.1_IGKV4-1	B
HC1_Ctrl_GATCGTACACAGATTC-1	HC1	Ctrl	IGHV3-48.IGHJ4.IGHD6-19.IGHA2	CVKDGYNTGWYYFFDYW	TGTGTGAAAGATGGCTATAACACTGGCTGGTACTACTTCTTTGACTACTGG	IGKV4-1.IGKJ4.IGKC	CQQCYSTPLTF	TGTCAGCAATGTTATAGTACTCCACTCACTTTC	IGHV3-48.IGHJ4.IGHD6-19.IGHA2_IGKV4-1.IGKJ4.IGKC	TGTGTGAAAGATGGCTATAACACTGGCTGGTACTACTTCTTTGACTACTGG_TGTCAGCAATGTTATAGTACTCCACTCACTTTC	CVKDGYNTGWYYFFDYW_CQQCYSTPLTF	IGH.375_IGHV3-48_IGLC:LD.1_IGKV4-1	B
HC1_Ctrl_AGATCTGGTCTACCTC-1	HC1	Ctrl	IGHV3-21.IGHJ6.IGHD2-15.IGHA2	CARYCSGGGCYPGANQYYGMDVW	TGTGCAAGATATTGTAGTGGTGGTGGCTGCTACCCGGGGGCCAACCAGTACTACGGAATGGACGTCTGG	IGKV3-20.IGKJ2.IGKC	CQHYDTSRFTF	TGTCAGCACTATGATACCTCACGGTTCACTTTT	IGHV3-21.IGHJ6.IGHD2-15.IGHA2_IGKV3-20.IGKJ2.IGKC	TGTGCAAGATATTGTAGTGGTGGTGGCTGCTACCCGGGGGCCAACCAGTACTACGGAATGGACGTCTGG_TGTCAGCACTATGATACCTCACGGTTCACTTTT	CARYCSGGGCYPGANQYYGMDVW_CQHYDTSRFTF	IGH.76_IGHV3-21_IGLC:LD.1_IGKV3-20	B
HC1_Ctrl_CACATTTCACGGTAAG-1	HC1	Ctrl	IGHV3-74.IGHJ3.IGHD3-10.IGHM	CVKDYYGSGSYYNAAFDIW	TGTGTGAAAGATTACTATGGTTCGGGGAGTTATTATAACGCTGCTTTTGATATCTGG	IGKV1D-39.IGKJ2.IGKC	CQQSKRVPFTF	TGTCAGCAGAGTAAGAGGGTCCCTTTCACTTTT	IGHV3-74.IGHJ3.IGHD3-10.IGHM_IGKV1D-39.IGKJ2.IGKC	TGTGTGAAAGATTACTATGGTTCGGGGAGTTATTATAACGCTGCTTTTGATATCTGG_TGTCAGCAGAGTAAGAGGGTCCCTTTCACTTTT	CVKDYYGSGSYYNAAFDIW_CQQSKRVPFTF	IGH:LD.15_IGHV3-74_IGLC.4_IGKV1D-39	B
HC1_Ctrl_TAAGCGTCAGACGCCT-1	HC1	Ctrl	IGHV4-59.IGHJ6..IGHA2	CAGEGVGRGSMDVW	TGTGCGGGCGAGGGAGTGGGACGGGGGAGTATGGACGTCTGG	IGKV3-11.IGKJ4.IGKC	CQQRNNWPRTF	TGTCAGCAGCGTAACAACTGGCCTCGGACTTTC	IGHV4-59.IGHJ6..IGHA2_IGKV3-11.IGKJ4.IGKC	TGTGCGGGCGAGGGAGTGGGACGGGGGAGTATGGACGTCTGG_TGTCAGCAGCGTAACAACTGGCCTCGGACTTTC	CAGEGVGRGSMDVW_CQQRNNWPRTF	IGH.506_IGHV4-59_IGLC:LD.1_IGKV3-11	B
HC1_Ctrl_TAGTGGTAGTGACATA-1	HC1	Ctrl				IGKV3-11.IGKJ4.IGKC	CQQRTNWPLTF	TGTCAGCAGCGTACCAACTGGCCGCTCACTTTC	NA_IGKV3-11.IGKJ4.IGKC	NA_TGTCAGCAGCGTACCAACTGGCCGCTCACTTTC	NA_CQQRTNWPLTF	NA_NA_IGLC:LD.1_IGKV3-11	B
HC1_Ctrl_GACTACACAACTGCTA-1	HC1	Ctrl	IGHV3-53.IGHJ4..IGHM	CVREWGGYYDSSGYFDYW	TGTGTGAGAGAATGGGGCGGTTACTATGACAGTAGTGGTTACTTTGACTACTGG	IGKV3-11.IGKJ3.IGKC	CQQRSNPLF	TGTCAGCAGCGTAGCAACCCTCTTTTC	IGHV3-53.IGHJ4..IGHM_IGKV3-11.IGKJ3.IGKC	TGTGTGAGAGAATGGGGCGGTTACTATGACAGTAGTGGTTACTTTGACTACTGG_TGTCAGCAGCGTAGCAACCCTCTTTTC	CVREWGGYYDSSGYFDYW_CQQRSNPLF	IGH.359_IGHV3-53_IGLC:LD.1_IGKV3-11	B
HC1_Ctrl_CATTCGCAGCCCTAAT-1	HC1	Ctrl	IGHV4-61.IGHJ4.IGHD3-22.IGHM	CAEGEYYYDSSAYYWVYW	TGTGCGGAAGGAGAATATTACTATGATAGTAGTGCTTATTACTGGGTCTACTGG	IGKV3-11.IGKJ2.IGKC	CQQRSNGDTF	TGTCAGCAGCGTAGCAACGGGGACACTTTT	IGHV4-61.IGHJ4.IGHD3-22.IGHM_IGKV3-11.IGKJ2.IGKC	TGTGCGGAAGGAGAATATTACTATGATAGTAGTGCTTATTACTGGGTCTACTGG_TGTCAGCAGCGTAGCAACGGGGACACTTTT	CAEGEYYYDSSAYYWVYW_CQQRSNGDTF	IGH.201_IGHV4-61_IGLC:LD.1_IGKV3-11	B
HC1_Ctrl_AGGGTGAGTATAGGTA-1	HC1	Ctrl	IGHV5-51.IGHJ5..IGHM	CARQSMYCSTTGCYLDPW	TGTGCGAGACAGTCGATGTATTGTAGTACTACCGGCTGCTATCTCGACCCCTGG	IGKV3-11.IGKJ5.IGKC	CQQRSNWITF	TGTCAGCAGCGTAGCAACTGGATCACCTTC	IGHV5-51.IGHJ5..IGHM_IGKV3-11.IGKJ5.IGKC	TGTGCGAGACAGTCGATGTATTGTAGTACTACCGGCTGCTATCTCGACCCCTGG_TGTCAGCAGCGTAGCAACTGGATCACCTTC	CARQSMYCSTTGCYLDPW_CQQRSNWITF	IGH.101_IGHV5-51_IGLC:LD.1_IGKV3-11	B
HC1_Ctrl_GCTTGAAGTAGCACGA-1	HC1	Ctrl	IGHV1-24.IGHJ5..IGHM	CFWGGSYSVGGFDPW	TGTTTCTGGGGTGGGAGCTACTCGGTGGGGGGGTTCGACCCCTGG	IGKV3-11.IGKJ1.IGKC	CQQRSNWPKWTF	TGTCAGCAGCGTAGCAACTGGCCCAAGTGGACGTTC	IGHV1-24.IGHJ5..IGHM_IGKV3-11.IGKJ1.IGKC	TGTTTCTGGGGTGGGAGCTACTCGGTGGGGGGGTTCGACCCCTGG_TGTCAGCAGCGTAGCAACTGGCCCAAGTGGACGTTC	CFWGGSYSVGGFDPW_CQQRSNWPKWTF	IGH.429_IGHV1-24_IGLC:LD.1_IGKV3-11	B
HC1_Ctrl_TGCACCTCACATGGGA-1	HC1	Ctrl	IGHV4-59.IGHJ5..IGHM	CARLGPGEQLWFQQYNWFDPW	TGTGCGAGATTAGGGCCAGGGGAACAGCTATGGTTCCAACAGTACAACTGGTTCGACCCCTGG	IGKV3D-11.IGKJ5.IGKC	CQQRSNWPPTF	TGTCAGCAGCGTAGCAACTGGCCCCCCACCTTC	IGHV4-59.IGHJ5..IGHM_IGKV3D-11.IGKJ5.IGKC	TGTGCGAGATTAGGGCCAGGGGAACAGCTATGGTTCCAACAGTACAACTGGTTCGACCCCTGG_TGTCAGCAGCGTAGCAACTGGCCCCCCACCTTC	CARLGPGEQLWFQQYNWFDPW_CQQRSNWPPTF	IGH.598_IGHV4-59_IGLC:LD.1_IGKV3D-11	B
HC1_Ctrl_CATGACATCTTGTATC-1	HC1	Ctrl	IGHV3-11.IGHJ4.IGHD2-2.IGHM	CASESRCGYCSSTSPDYW	TGTGCGAGTGAGAGTCGTTGCGGATATTGTAGTAGTACCAGCCCAGACTACTGG	IGKV3-11.IGKJ2.IGKC	CQQRSNWPYTF	TGTCAGCAGCGTAGCAACTGGCCCTACACTTTT	IGHV3-11.IGHJ4.IGHD2-2.IGHM_IGKV3-11.IGKJ2.IGKC	TGTGCGAGTGAGAGTCGTTGCGGATATTGTAGTAGTACCAGCCCAGACTACTGG_TGTCAGCAGCGTAGCAACTGGCCCTACACTTTT	CASESRCGYCSSTSPDYW_CQQRSNWPYTF	IGH.194_IGHV3-11_IGLC:LD.1_IGKV3-11	B
HC1_Ctrl_AGGTCATGTCCGAAGA-1	HC1	Ctrl	IGHV3-66.IGHJ6..IGHM	CARGAFYYYYGMDVW	TGTGCGAGAGGTGCCTTTTACTACTACTACGGTATGGACGTCTGG	IGKV3-11.IGKJ1.IGKC	CQQRSNWPWTF	TGTCAGCAGCGTAGCAACTGGCCCTGGACGTTC	IGHV3-66.IGHJ6..IGHM_IGKV3-11.IGKJ1.IGKC	TGTGCGAGAGGTGCCTTTTACTACTACTACGGTATGGACGTCTGG_TGTCAGCAGCGTAGCAACTGGCCCTGGACGTTC	CARGAFYYYYGMDVW_CQQRSNWPWTF	IGH:LD.1_IGHV3-66_IGLC:LD.1_IGKV3-11	B
HC1_Ctrl_ATGGGAGTCACAAACC-1	HC1	Ctrl	IGHV4-34.IGHJ4..IGHM	CALTTVVPAPFDYW	TGCGCCTTGACTACGGTGGTCCCGGCGCCCTTTGACTACTGG	IGKV3-11.IGKJ4.IGKC	CQQRSNWPLTF	TGTCAGCAGCGTAGCAACTGGCCGCTCACTTTC	IGHV4-34.IGHJ4..IGHM_IGKV3-11.IGKJ4.IGKC	TGCGCCTTGACTACGGTGGTCCCGGCGCCCTTTGACTACTGG_TGTCAGCAGCGTAGCAACTGGCCGCTCACTTTC	CALTTVVPAPFDYW_CQQRSNWPLTF	IGH.135_IGHV4-34_IGLC:LD.1_IGKV3-11	B
HC1_Ctrl_ACTGCTCTCAGCCTAA-1	HC1	Ctrl	IGHV3-23.IGHJ4..IGHM	CAKEGHIVGEYYFDYW	TGTGCGAAAGAGGGCCATATAGTGGGAGAATACTACTTTGACTACTGG	IGKV3-11.IGKJ1.IGKC	CQQRSNWPWTF	TGTCAGCAGCGTAGCAACTGGCCGTGGACGTTC	IGHV3-23.IGHJ4..IGHM_IGKV3-11.IGKJ1.IGKC	TGTGCGAAAGAGGGCCATATAGTGGGAGAATACTACTTTGACTACTGG_TGTCAGCAGCGTAGCAACTGGCCGTGGACGTTC	CAKEGHIVGEYYFDYW_CQQRSNWPWTF	IGH.58_IGHV3-23_IGLC:LD.1_IGKV3-11	B
HC1_Ctrl_ATTACTCCACGGTAAG-1	HC1	Ctrl	IGHV3-7.IGHJ6..IGHM	CAREAITIQRTPTYYYYYMDVW	TGTGCGAGAGAGGCTATTACGATACAACGCACCCCTACCTACTACTACTACTACATGGACGTCTGG	IGKV3-11.IGKJ2.IGKC	CQQRSNWPQVTF	TGTCAGCAGCGTAGCAACTGGCCTCAGGTCACTTTT	IGHV3-7.IGHJ6..IGHM_IGKV3-11.IGKJ2.IGKC	TGTGCGAGAGAGGCTATTACGATACAACGCACCCCTACCTACTACTACTACTACATGGACGTCTGG_TGTCAGCAGCGTAGCAACTGGCCTCAGGTCACTTTT	CAREAITIQRTPTYYYYYMDVW_CQQRSNWPQVTF	IGH.136_IGHV3-7_IGLC:LD.1_IGKV3-11	B
HC1_Ctrl_CGGAGCTGTGATGTCT-1	HC1	Ctrl	IGHV3-23.IGHJ4..IGHM	CAKDQGLDETPNYFDYW	TGTGCGAAAGATCAGGGGCTGGACGAGACCCCAAACTACTTTGACTACTGG	IGKV3-11.IGKJ2.IGKC	CQQRSNWPPSYTF	TGTCAGCAGCGTAGCAACTGGCCTCCCTCGTACACTTTT	IGHV3-23.IGHJ4..IGHM_IGKV3-11.IGKJ2.IGKC	TGTGCGAAAGATCAGGGGCTGGACGAGACCCCAAACTACTTTGACTACTGG_TGTCAGCAGCGTAGCAACTGGCCTCCCTCGTACACTTTT	CAKDQGLDETPNYFDYW_CQQRSNWPPSYTF	IGH.265_IGHV3-23_IGLC:LD.1_IGKV3-11	B
HC1_Ctrl_CAAGATCCATCGATGT-1	HC1	Ctrl	IGHV1-24.IGHJ4..IGHM	CATEWGSYWGYFDYW	TGTGCAACAGAGTGGGGGAGCTACTGGGGGTACTTTGACTACTGG	IGKV3-11.IGKJ5.IGKC	CQQRSNWPPTF	TGTCAGCAGCGTAGCAACTGGCCTCCGACCTTC	IGHV1-24.IGHJ4..IGHM_IGKV3-11.IGKJ5.IGKC	TGTGCAACAGAGTGGGGGAGCTACTGGGGGTACTTTGACTACTGG_TGTCAGCAGCGTAGCAACTGGCCTCCGACCTTC	CATEWGSYWGYFDYW_CQQRSNWPPTF	IGH.149_IGHV1-24_IGLC:LD.1_IGKV3-11	B
HC1_Ctrl_CAACCTCAGTAAGTAC-1	HC1	Ctrl	IGHV3-66.IGHJ6.IGHD3-10.IGHD	CARSMVRGVIISGDMDVW	TGTGCGAGATCTATGGTTCGGGGAGTTATTATAAGCGGGGACATGGACGTCTGG	IGKV3-11.IGKJ5.IGKC	CQQRSNWPPITF	TGTCAGCAGCGTAGCAACTGGCCTCCGATCACCTTC	IGHV3-66.IGHJ6.IGHD3-10.IGHD_IGKV3-11.IGKJ5.IGKC	TGTGCGAGATCTATGGTTCGGGGAGTTATTATAAGCGGGGACATGGACGTCTGG_TGTCAGCAGCGTAGCAACTGGCCTCCGATCACCTTC	CARSMVRGVIISGDMDVW_CQQRSNWPPITF	IGH.145_IGHV3-66_IGLC:LD.1_IGKV3-11	B
HC1_Ctrl_ACTGTCCAGCGTTCCG-1	HC1	Ctrl	IGHV3-7.IGHJ6.IGHD3-22.IGHM	CASARVYDSSGYYYDDYYYMDVW	TGTGCGAGTGCGAGGGTCTATGATAGTAGTGGTTATTACTACGACGACTACTACTACATGGACGTCTGG	IGKV3-11.IGKJ4.IGKC	CQQRSNWPPLTF	TGTCAGCAGCGTAGCAACTGGCCTCCGCTCACTTTC	IGHV3-7.IGHJ6.IGHD3-22.IGHM_IGKV3-11.IGKJ4.IGKC	TGTGCGAGTGCGAGGGTCTATGATAGTAGTGGTTATTACTACGACGACTACTACTACATGGACGTCTGG_TGTCAGCAGCGTAGCAACTGGCCTCCGCTCACTTTC	CASARVYDSSGYYYDDYYYMDVW_CQQRSNWPPLTF	IGH.60_IGHV3-7_IGLC:LD.1_IGKV3-11	B
HC1_Ctrl_GCGACCACAAGCCTAT-1	HC1	Ctrl	IGHV4-34.IGHJ4.IGHD4-17.IGHM	CASLSYYGDSLFDYW	TGTGCGAGTTTGAGTTACTACGGTGACTCCCTCTTTGACTACTGG	IGKV3-11.IGKJ4.IGKC	CQQRSNWPPGVTF	TGTCAGCAGCGTAGCAACTGGCCTCCGGGGGTCACTTTC	IGHV4-34.IGHJ4.IGHD4-17.IGHM_IGKV3-11.IGKJ4.IGKC	TGTGCGAGTTTGAGTTACTACGGTGACTCCCTCTTTGACTACTGG_TGTCAGCAGCGTAGCAACTGGCCTCCGGGGGTCACTTTC	CASLSYYGDSLFDYW_CQQRSNWPPGVTF	IGH.402_IGHV4-34_IGLC:LD.1_IGKV3-11	B
HC1_Ctrl_TAAGCGTTCCATGAGT-1	HC1	Ctrl	IGHV5-51.IGHJ5..IGHM	CARHSAAAGRGWFDPW	TGTGCGAGACATTCAGCAGCAGCTGGTAGAGGTTGGTTCGACCCCTGG	IGKV3-11.IGKJ2.IGKC	CQQRSNWPPGYTF	TGTCAGCAGCGTAGCAACTGGCCTCCGGGGTACACTTTT	IGHV5-51.IGHJ5..IGHM_IGKV3-11.IGKJ2.IGKC	TGTGCGAGACATTCAGCAGCAGCTGGTAGAGGTTGGTTCGACCCCTGG_TGTCAGCAGCGTAGCAACTGGCCTCCGGGGTACACTTTT	CARHSAAAGRGWFDPW_CQQRSNWPPGYTF	IGH:LD.40_IGHV5-51_IGLC:LD.1_IGKV3-11	B
HC1_Ctrl_AGATCTGAGTTGCAGG-1	HC1	Ctrl	IGHV3-48.IGHJ4..IGHM	CASWNVVRGVIGFDYW	TGTGCGAGTTGGAATGTGGTTCGGGGAGTTATTGGTTTTGACTATTGG	IGKV3-11.IGKJ2.IGKC	CQQRSNWPPYTF	TGTCAGCAGCGTAGCAACTGGCCTCCGTACACTTTT	IGHV3-48.IGHJ4..IGHM_IGKV3-11.IGKJ2.IGKC	TGTGCGAGTTGGAATGTGGTTCGGGGAGTTATTGGTTTTGACTATTGG_TGTCAGCAGCGTAGCAACTGGCCTCCGTACACTTTT	CASWNVVRGVIGFDYW_CQQRSNWPPYTF	IGH.75_IGHV3-48_IGLC:LD.1_IGKV3-11	B
HC1_Ctrl_TGACGGCAGTAAGTAC-1	HC1	Ctrl	IGHV3-53.IGHJ4..IGHM	CARDSEYSYGPPPDW	TGTGCGAGAGATTCCGAATACAGCTATGGTCCGCCGCCCGATTGG	IGKV3-11.IGKJ2.IGKC	CQQRSNWPPYTF	TGTCAGCAGCGTAGCAACTGGCCTCCGTACACTTTT	IGHV3-53.IGHJ4..IGHM_IGKV3-11.IGKJ2.IGKC	TGTGCGAGAGATTCCGAATACAGCTATGGTCCGCCGCCCGATTGG_TGTCAGCAGCGTAGCAACTGGCCTCCGTACACTTTT	CARDSEYSYGPPPDW_CQQRSNWPPYTF	IGH.582_IGHV3-53_IGLC:LD.1_IGKV3-11	B
HC1_Ctrl_GCTTCCATCACTTCAT-1	HC1	Ctrl	IGHV4-39.IGHJ6..IGHM	CARRRGSGMDVW	TGTGCGAGACGACGGGGGTCCGGTATGGACGTCTGG	IGKV3-11.IGKJ4.IGKC	CQQRSNWPPLTF	TGTCAGCAGCGTAGCAACTGGCCTCCTCTCACTTTC	IGHV4-39.IGHJ6..IGHM_IGKV3-11.IGKJ4.IGKC	TGTGCGAGACGACGGGGGTCCGGTATGGACGTCTGG_TGTCAGCAGCGTAGCAACTGGCCTCCTCTCACTTTC	CARRRGSGMDVW_CQQRSNWPPLTF	IGH:LD.1_IGHV4-39_IGLC:LD.1_IGKV3-11	B
HC1_Ctrl_TTGGCAAAGGCTACGA-1	HC1	Ctrl	IGHV3-23.IGHJ4..IGHA2	CVKYSSSWYDDNW	TGTGTGAAATATAGTAGCAGCTGGTACGATGACAACTGG	IGKV3-11.IGKJ1.IGKC	CQQRSNWPRTF	TGTCAGCAGCGTAGCAACTGGCCTCGGACGTTC	IGHV3-23.IGHJ4..IGHA2_IGKV3-11.IGKJ1.IGKC	TGTGTGAAATATAGTAGCAGCTGGTACGATGACAACTGG_TGTCAGCAGCGTAGCAACTGGCCTCGGACGTTC	CVKYSSSWYDDNW_CQQRSNWPRTF	IGH.638_IGHV3-23_IGLC:LD.1_IGKV3-11	B
HC1_Ctrl_TATGCCCCATGGAATA-1	HC1	Ctrl	IGHV3-23.IGHJ4.IGHD5-24.IGHM	CAGVEMATMGDFDYW	TGTGCGGGTGTAGAGATGGCTACAATGGGGGACTTTGACTACTGG	IGKV3-11.IGKJ2.IGKC	CQQRSNWPRYTF	TGTCAGCAGCGTAGCAACTGGCCTCGGTACACTTTT	IGHV3-23.IGHJ4.IGHD5-24.IGHM_IGKV3-11.IGKJ2.IGKC	TGTGCGGGTGTAGAGATGGCTACAATGGGGGACTTTGACTACTGG_TGTCAGCAGCGTAGCAACTGGCCTCGGTACACTTTT	CAGVEMATMGDFDYW_CQQRSNWPRYTF	IGH.545_IGHV3-23_IGLC:LD.1_IGKV3-11	B
HC1_Ctrl_TTAGTTCTCTGTACGA-1	HC1	Ctrl	IGHV5-51.IGHJ6..IGHD	CARHFPLSVAYMDVW	TGTGCGAGACATTTTCCCCTGTCTGTCGCCTACATGGACGTCTGG	IGKV3-11.IGKJ4.IGKC	CQQRSNWPLTF	TGTCAGCAGCGTAGCAACTGGCCTCTCACTTTC	IGHV5-51.IGHJ6..IGHD_IGKV3-11.IGKJ4.IGKC	TGTGCGAGACATTTTCCCCTGTCTGTCGCCTACATGGACGTCTGG_TGTCAGCAGCGTAGCAACTGGCCTCTCACTTTC	CARHFPLSVAYMDVW_CQQRSNWPLTF	IGH.626_IGHV5-51_IGLC:LD.1_IGKV3-11	B
HC1_Ctrl_ATCTGCCTCTCACATT-1	HC1	Ctrl	IGHV3-23.IGHJ4.IGHD1-26.IGHM	CVYYCAKAIVGAIMNFDCW	TGTGTATATTACTGTGCGAAAGCTATAGTGGGAGCTATTATGAATTTTGACTGCTGG	IGKV3-11.IGKJ4.IGKC	CQQRSNWPLTF	TGTCAGCAGCGTAGCAACTGGCCTCTCACTTTC	IGHV3-23.IGHJ4.IGHD1-26.IGHM_IGKV3-11.IGKJ4.IGKC	TGTGTATATTACTGTGCGAAAGCTATAGTGGGAGCTATTATGAATTTTGACTGCTGG_TGTCAGCAGCGTAGCAACTGGCCTCTCACTTTC	CVYYCAKAIVGAIMNFDCW_CQQRSNWPLTF	IGH.131_IGHV3-23_IGLC:LD.1_IGKV3-11	B
HC1_Ctrl_TACTTGTAGACAATAC-1	HC1	Ctrl	IGHV3-23.IGHJ4..IGHM	CARSGYSYGVFDYW	TGTGCGAGGAGTGGATACAGCTATGGTGTCTTTGACTACTGG	IGKV3-11.IGKJ4.IGKC	CQQRSNWPLTF	TGTCAGCAGCGTAGCAACTGGCCTCTCACTTTC	IGHV3-23.IGHJ4..IGHM_IGKV3-11.IGKJ4.IGKC	TGTGCGAGGAGTGGATACAGCTATGGTGTCTTTGACTACTGG_TGTCAGCAGCGTAGCAACTGGCCTCTCACTTTC	CARSGYSYGVFDYW_CQQRSNWPLTF	IGH:LD.2_IGHV3-23_IGLC:LD.1_IGKV3-11	B
HC1_Ctrl_ACTTGTTGTTCCAACA-1	HC1	Ctrl	IGHV3-53.IGHJ4.IGHD3-22.IGHD	CARDQDLKIPYYDSSGYFHYW	TGTGCGAGAGATCAGGACTTAAAGATTCCTTACTATGATAGTAGTGGTTATTTCCACTACTGG	IGKV3-11.IGKJ2.IGKC	CQQRSNWPLYTF	TGTCAGCAGCGTAGCAACTGGCCTCTGTACACTTTT	IGHV3-53.IGHJ4.IGHD3-22.IGHD_IGKV3-11.IGKJ2.IGKC	TGTGCGAGAGATCAGGACTTAAAGATTCCTTACTATGATAGTAGTGGTTATTTCCACTACTGG_TGTCAGCAGCGTAGCAACTGGCCTCTGTACACTTTT	CARDQDLKIPYYDSSGYFHYW_CQQRSNWPLYTF	IGH.66_IGHV3-53_IGLC:LD.1_IGKV3-11	B
HC1_Ctrl_GAGGTGATCCTGTAGA-1	HC1	Ctrl	IGHV3-33.IGHJ6..IGHA1	CARDRGDPYDYCAVDVW	TGTGCGAGAGATCGGGGTGACCCTTACGACTACTGCGCTGTGGACGTCTGG	IGKV3-11.IGKJ4.IGKC	CQQRSNWPSLTF	TGTCAGCAGCGTAGCAACTGGCCTTCGCTCACTTTC	IGHV3-33.IGHJ6..IGHA1_IGKV3-11.IGKJ4.IGKC	TGTGCGAGAGATCGGGGTGACCCTTACGACTACTGCGCTGTGGACGTCTGG_TGTCAGCAGCGTAGCAACTGGCCTTCGCTCACTTTC	CARDRGDPYDYCAVDVW_CQQRSNWPSLTF	IGH:LD.1_IGHV3-33_IGLC:LD.1_IGKV3-11	B
HC1_Ctrl_TAGACCACACATTCGA-1	HC1	Ctrl	IGHV4-34.IGHJ4.IGHD3-9.IGHM	CARRGLRYFDWLLSDLGHFDYW	TGTGCGAGAAGGGGATTACGATATTTTGACTGGTTATTATCGGATCTGGGCCACTTTGACTACTGG	IGKV3-11.IGKJ4.IGKC	CQQRSNWPSF	TGTCAGCAGCGTAGCAACTGGCCTTCTTTC	IGHV4-34.IGHJ4.IGHD3-9.IGHM_IGKV3-11.IGKJ4.IGKC	TGTGCGAGAAGGGGATTACGATATTTTGACTGGTTATTATCGGATCTGGGCCACTTTGACTACTGG_TGTCAGCAGCGTAGCAACTGGCCTTCTTTC	CARRGLRYFDWLLSDLGHFDYW_CQQRSNWPSF	IGH.526_IGHV4-34_IGLC:LD.1_IGKV3-11	B
HC1_Ctrl_GTTCATTTCGAATGGG-1	HC1	Ctrl	IGHV3-49.IGHJ6..IGHM	CTREGAGGQLWLTPRDYYYYGMDVW	TGTACTAGAGAGGGGGCGGGTGGACAGCTATGGTTAACACCGCGAGATTACTACTACTACGGTATGGACGTCTGG	IGKV3-11.IGKJ5.IGKC	CQQRSNWRITF	TGTCAGCAGCGTAGCAACTGGCGCATCACCTTC	IGHV3-49.IGHJ6..IGHM_IGKV3-11.IGKJ5.IGKC	TGTACTAGAGAGGGGGCGGGTGGACAGCTATGGTTAACACCGCGAGATTACTACTACTACGGTATGGACGTCTGG_TGTCAGCAGCGTAGCAACTGGCGCATCACCTTC	CTREGAGGQLWLTPRDYYYYGMDVW_CQQRSNWRITF	IGH.493_IGHV3-49_IGLC:LD.1_IGKV3-11	B
HC1_Ctrl_GTGTTAGTCGCCTGAG-1	HC1	Ctrl				IGKV3-11.IGKJ4.IGKC	CQQRSNWLTF	TGTCAGCAGCGTAGCAACTGGCTCACTTTC	NA_IGKV3-11.IGKJ4.IGKC	NA_TGTCAGCAGCGTAGCAACTGGCTCACTTTC	NA_CQQRSNWLTF	NA_NA_IGLC:LD.1_IGKV3-11	B
HC1_Ctrl_GACACGCGTACGCACC-1	HC1	Ctrl	IGHV3-7.IGHJ4..IGHM	CARLRCTSSSCFNDYW	TGTGCGAGACTACGATGTACTAGTAGCAGCTGCTTCAATGACTACTGG	IGKV3-11.IGKJ5.IGKC	CQQRSNWLITF	TGTCAGCAGCGTAGCAACTGGCTCATCACCTTC	IGHV3-7.IGHJ4..IGHM_IGKV3-11.IGKJ5.IGKC	TGTGCGAGACTACGATGTACTAGTAGCAGCTGCTTCAATGACTACTGG_TGTCAGCAGCGTAGCAACTGGCTCATCACCTTC	CARLRCTSSSCFNDYW_CQQRSNWLITF	IGH.346_IGHV3-7_IGLC:LD.1_IGKV3-11	B
HC1_Ctrl_CTGCCTAAGACAGACC-1	HC1	Ctrl	IGHV4-59.IGHJ4..IGHM	CARARYPYYFDYW	TGTGCGAGAGCACGGTACCCCTACTACTTTGACTACTGG	IGKV3-11.IGKJ5.IGKC	CQQRSNWLITF	TGTCAGCAGCGTAGCAACTGGCTGATCACCTTC	IGHV4-59.IGHJ4..IGHM_IGKV3-11.IGKJ5.IGKC	TGTGCGAGAGCACGGTACCCCTACTACTTTGACTACTGG_TGTCAGCAGCGTAGCAACTGGCTGATCACCTTC	CARARYPYYFDYW_CQQRSNWLITF	IGH:LD.5_IGHV4-59_IGLC:LD.1_IGKV3-11	B
HC1_Ctrl_GCCAAATAGTACCGGA-1	HC1	Ctrl	IGHV2-5.IGHJ3..IGHG3	CEAFDFW	TGTGAAGCTTTTGATTTCTGG	IGKV3-11.IGKJ1.IGKC	CQQRSNWLWTF	TGTCAGCAGCGTAGCAACTGGCTTTGGACGTTC	IGHV2-5.IGHJ3..IGHG3_IGKV3-11.IGKJ1.IGKC	TGTGAAGCTTTTGATTTCTGG_TGTCAGCAGCGTAGCAACTGGCTTTGGACGTTC	CEAFDFW_CQQRSNWLWTF	IGH.397_IGHV2-5_IGLC:LD.1_IGKV3-11	B
HC1_Ctrl_GCAATCACAGTAACGG-1	HC1	Ctrl	IGHV4-59.IGHJ5..IGHA1	CARAGRIVTAGTLDSW	TGTGCGAGAGCAGGACGTATAGTAACGGCTGGTACTCTTGACTCCTGG	IGKV3-11.IGKJ1.IGKC	CQQRSKWPWTF	TGTCAGCAGCGTAGCAAGTGGCCGTGGACGTTC	IGHV4-59.IGHJ5..IGHA1_IGKV3-11.IGKJ1.IGKC	TGTGCGAGAGCAGGACGTATAGTAACGGCTGGTACTCTTGACTCCTGG_TGTCAGCAGCGTAGCAAGTGGCCGTGGACGTTC	CARAGRIVTAGTLDSW_CQQRSKWPWTF	IGH.385_IGHV4-59_IGLC:LD.1_IGKV3-11	B
HC1_Ctrl_AGCATACTCAGGCAAG-1	HC1	Ctrl	IGHV3-7.IGHJ5..IGHM	CARSSGSPNWFDPW	TGTGCGAGGAGTTCGGGGAGCCCCAACTGGTTCGACCCCTGG	IGKV3-11.IGKJ4.IGKC	CQQRSKWPLTF	TGTCAGCAGCGTAGCAAGTGGCCTCTCACTTTC	IGHV3-7.IGHJ5..IGHM_IGKV3-11.IGKJ4.IGKC	TGTGCGAGGAGTTCGGGGAGCCCCAACTGGTTCGACCCCTGG_TGTCAGCAGCGTAGCAAGTGGCCTCTCACTTTC	CARSSGSPNWFDPW_CQQRSKWPLTF	IGH.80_IGHV3-7_IGLC:LD.1_IGKV3-11	B
HC1_Ctrl_CGCCAAGGTTTCCACC-1	HC1	Ctrl	IGHV3-74.IGHJ3..IGHM	CARTGNPGGPFDIW	TGTGCAAGAACGGGAAACCCGGGGGGTCCTTTTGATATCTGG	IGKV3-11.IGKJ4.IGKC	CQQRSTWPPTF	TGTCAGCAGCGTAGCACCTGGCCTCCCACTTTC	IGHV3-74.IGHJ3..IGHM_IGKV3-11.IGKJ4.IGKC	TGTGCAAGAACGGGAAACCCGGGGGGTCCTTTTGATATCTGG_TGTCAGCAGCGTAGCACCTGGCCTCCCACTTTC	CARTGNPGGPFDIW_CQQRSTWPPTF	IGH.257_IGHV3-74_IGLC:LD.1_IGKV3-11	B
HC1_Ctrl_ACTTTCATCGTAGGTT-1	HC1	Ctrl	IGHV3-23.IGHJ4..IGHA1	CAKAFWGSGGPFDYW	TGTGCGAAAGCCTTCTGGGGATCGGGGGGGCCCTTTGACTACTGG	IGKV3-11.IGKJ4.IGKC	CQQRSSWPPTF	TGTCAGCAGCGTAGCAGCTGGCCTCCCACTTTC	IGHV3-23.IGHJ4..IGHA1_IGKV3-11.IGKJ4.IGKC	TGTGCGAAAGCCTTCTGGGGATCGGGGGGGCCCTTTGACTACTGG_TGTCAGCAGCGTAGCAGCTGGCCTCCCACTTTC	CAKAFWGSGGPFDYW_CQQRSSWPPTF	IGH.67_IGHV3-23_IGLC:LD.1_IGKV3-11	B
HC1_Ctrl_GTACTCCGTTGCGTTA-1	HC1	Ctrl	IGHV4-4.IGHJ4..IGHA2	CARDRMDYNGRDPYFDYW	TGTGCGAGAGATCGGATGGACTACAATGGGCGCGACCCGTATTTTGACTACTGG	IGKV3-11.IGKJ2.IGKC	CQQRDNWHTF	TGTCAGCAGCGTGACAACTGGCACACTTTT	IGHV4-4.IGHJ4..IGHA2_IGKV3-11.IGKJ2.IGKC	TGTGCGAGAGATCGGATGGACTACAATGGGCGCGACCCGTATTTTGACTACTGG_TGTCAGCAGCGTGACAACTGGCACACTTTT	CARDRMDYNGRDPYFDYW_CQQRDNWHTF	IGH.469_IGHV4-4_IGLC:LD.1_IGKV3-11	B
HC1_Ctrl_AGCGTATTCGGGAGTA-1	HC1	Ctrl	IGHV1-24.IGHJ5..IGHG1	CAIGEFRSFDWRTRTWFDPW	TGTGCAATAGGTGAATTTCGATCTTTTGACTGGCGAACCCGGACCTGGTTCGACCCCTGG	IGKV3-11.IGKJ2.IGKC	CQQRANWPPTF	TGTCAGCAGCGTGCCAACTGGCCCCCCACTTTT	IGHV1-24.IGHJ5..IGHG1_IGKV3-11.IGKJ2.IGKC	TGTGCAATAGGTGAATTTCGATCTTTTGACTGGCGAACCCGGACCTGGTTCGACCCCTGG_TGTCAGCAGCGTGCCAACTGGCCCCCCACTTTT	CAIGEFRSFDWRTRTWFDPW_CQQRANWPPTF	IGH.85_IGHV1-24_IGLC:LD.1_IGKV3-11	B
HC1_Ctrl_ACACCCTAGACCTAGG-1	HC1	Ctrl				IGKV3-11.IGKJ3.IGKC	CQQRANLFTF	TGTCAGCAGCGTGCCAACTTATTCACTTTC	NA_IGKV3-11.IGKJ3.IGKC	NA_TGTCAGCAGCGTGCCAACTTATTCACTTTC	NA_CQQRANLFTF	NA_NA_IGLC:LD.1_IGKV3-11	B
HC1_Ctrl_GTAGTCACAGACGCCT-1	HC1	Ctrl	IGHV3-33.IGHJ5..IGHM	CARDLGCRDDTCHPYNWIDSW	TGTGCGAGAGATCTGGGGTGTCGTGACGATACCTGCCACCCGTACAATTGGATCGACTCTTGG	IGKV3-11.IGKJ4.IGKC	CQQRAAWPLTF	TGTCAGCAGCGTGCCGCCTGGCCTCTCACTTTC	IGHV3-33.IGHJ5..IGHM_IGKV3-11.IGKJ4.IGKC	TGTGCGAGAGATCTGGGGTGTCGTGACGATACCTGCCACCCGTACAATTGGATCGACTCTTGG_TGTCAGCAGCGTGCCGCCTGGCCTCTCACTTTC	CARDLGCRDDTCHPYNWIDSW_CQQRAAWPLTF	IGH.472_IGHV3-33_IGLC:LD.1_IGKV3-11	B
HC1_Ctrl_GGAACTTAGTACGACG-1	HC1	Ctrl	IGHV3-23.IGHJ3..IGHM	CAKVMSTYPQLPVDVW	TGTGCGAAAGTGATGAGTACTTACCCCCAATTGCCTGTTGATGTCTGG	IGKV3-11.IGKJ5.IGKC	CQQRGNWPLTF	TGTCAGCAGCGTGGCAACTGGCCTCTCACCTTC	IGHV3-23.IGHJ3..IGHM_IGKV3-11.IGKJ5.IGKC	TGTGCGAAAGTGATGAGTACTTACCCCCAATTGCCTGTTGATGTCTGG_TGTCAGCAGCGTGGCAACTGGCCTCTCACCTTC	CAKVMSTYPQLPVDVW_CQQRGNWPLTF	IGH.434_IGHV3-23_IGLC:LD.1_IGKV3-11	B
HC1_Ctrl_ATTGGTGAGATGTAAC-1	HC1	Ctrl	IGHV4-61.IGHJ4.IGHD3-22.IGHM	CARDAPYYYDGSGFYYVFDYW	TGTGCGAGAGATGCTCCCTATTACTATGATGGTAGTGGTTTTTACTACGTTTTTGACTACTGG	IGKV3-20.IGKJ1.IGKC	CQQYGTSPATF	TGTCAGCAGTACGGTACCTCACCGGCGACGTTC	IGHV4-61.IGHJ4.IGHD3-22.IGHM_IGKV3-20.IGKJ1.IGKC	TGTGCGAGAGATGCTCCCTATTACTATGATGGTAGTGGTTTTTACTACGTTTTTGACTACTGG_TGTCAGCAGTACGGTACCTCACCGGCGACGTTC	CARDAPYYYDGSGFYYVFDYW_CQQYGTSPATF	IGH:LD.4_IGHV4-61_IGLC:LD.1_IGKV3-20	B
HC1_Ctrl_GCGGGTTCATCGATTG-1	HC1	Ctrl	IGHV4-61.IGHJ4..IGHA2	CAREVHTLTWSTPYFEDW	TGTGCGAGAGAGGTGCATACTCTCACCTGGTCAACGCCCTACTTCGAAGACTGG	IGKV3-15.IGKJ4.IGKC	CQQYKNWPLTF	TGTCAGCAGTATAAGAACTGGCCTCTCACTTTC	IGHV4-61.IGHJ4..IGHA2_IGKV3-15.IGKJ4.IGKC	TGTGCGAGAGAGGTGCATACTCTCACCTGGTCAACGCCCTACTTCGAAGACTGG_TGTCAGCAGTATAAGAACTGGCCTCTCACTTTC	CAREVHTLTWSTPYFEDW_CQQYKNWPLTF	IGH.417_IGHV4-61_IGLC:LD.1_IGKV3-15	B
HC1_Ctrl_CGAGCACGTCAGTGGA-1	HC1	Ctrl	IGHV3-33.IGHJ5.IGHD4-17.IGHM	CARGGGYGDYNWFDPW	TGTGCGAGAGGGGGTGGCTACGGTGACTATAACTGGTTCGACCCCTGG	IGKV3-15.IGKJ2.IGKC	CQQYNNWPPYTF	TGTCAGCAGTATAATAACTGGCCCCCGTACACTTTT	IGHV3-33.IGHJ5.IGHD4-17.IGHM_IGKV3-15.IGKJ2.IGKC	TGTGCGAGAGGGGGTGGCTACGGTGACTATAACTGGTTCGACCCCTGG_TGTCAGCAGTATAATAACTGGCCCCCGTACACTTTT	CARGGGYGDYNWFDPW_CQQYNNWPPYTF	IGH:LD.24_IGHV3-33_IGLC:LD.1_IGKV3-15	B
HC1_Ctrl_GTAGGCCAGGATTCGG-1	HC1	Ctrl	IGHV4-61.IGHJ5..IGHG1	CAREMYSNNWYYYW	TGTGCGAGAGAGATGTATAGCAACAACTGGTACTACTACTGG	IGKV3-15.IGKJ1.IGKC	CQQYNNWPPWTF	TGTCAGCAGTATAATAACTGGCCCCCGTGGACGTTC	IGHV4-61.IGHJ5..IGHG1_IGKV3-15.IGKJ1.IGKC	TGTGCGAGAGAGATGTATAGCAACAACTGGTACTACTACTGG_TGTCAGCAGTATAATAACTGGCCCCCGTGGACGTTC	CAREMYSNNWYYYW_CQQYNNWPPWTF	IGH:LD.5_IGHV4-61_IGLC:LD.1_IGKV3-15	B
HC1_Ctrl_AGTGTCACAATGTAAG-1	HC1	Ctrl	IGHV5-51.IGHJ3.IGHD3-10.IGHM	CARQRRYYGSGSMHDAFDIW	TGTGCGAGACAAAGGCGTTACTATGGTTCGGGGAGTATGCATGATGCTTTTGATATCTGG	IGKV3-15.IGKJ3.IGKC	CQQYNNWPGFTF	TGTCAGCAGTATAATAACTGGCCCGGTTTCACTTTC	IGHV5-51.IGHJ3.IGHD3-10.IGHM_IGKV3-15.IGKJ3.IGKC	TGTGCGAGACAAAGGCGTTACTATGGTTCGGGGAGTATGCATGATGCTTTTGATATCTGG_TGTCAGCAGTATAATAACTGGCCCGGTTTCACTTTC	CARQRRYYGSGSMHDAFDIW_CQQYNNWPGFTF	IGH.115_IGHV5-51_IGLC:LD.1_IGKV3-15	B
HC1_Ctrl_GTATTCTCATGTAGTC-1	HC1	Ctrl	IGHV4-39.IGHJ4..IGHM	CAVRVVVPPGHFVDYW	TGTGCGGTTCGAGTAGTGGTTCCCCCAGGACACTTTGTTGACTACTGG	IGKV3-15.IGKJ4.IGKC	CQQYNNWPSLTF	TGTCAGCAGTATAATAACTGGCCCTCGCTCACTTTC	IGHV4-39.IGHJ4..IGHM_IGKV3-15.IGKJ4.IGKC	TGTGCGGTTCGAGTAGTGGTTCCCCCAGGACACTTTGTTGACTACTGG_TGTCAGCAGTATAATAACTGGCCCTCGCTCACTTTC	CAVRVVVPPGHFVDYW_CQQYNNWPSLTF	IGH.476_IGHV4-39_IGLC:LD.1_IGKV3-15	B
HC1_Ctrl_CTCGAGGCACGCCAGT-1	HC1	Ctrl				IGKV3-15.IGKJ1.IGKC	CQQYNNWPSWTF	TGTCAGCAGTATAATAACTGGCCCTCGTGGACGTTC	NA_IGKV3-15.IGKJ1.IGKC	NA_TGTCAGCAGTATAATAACTGGCCCTCGTGGACGTTC	NA_CQQYNNWPSWTF	NA_NA_IGLC:LD.1_IGKV3-15	B
HC1_Ctrl_TCTTCGGGTAAGTTCC-1	HC1	Ctrl	IGHV3-53.IGHJ4..IGHM	CARSGRIVVDRRKPTPFDYW	TGTGCGAGATCGGGGCGGATAGTGGTGGACCGCCGGAAACCGACGCCCTTTGACTACTGG	IGKV3-15.IGKJ1.IGKC	CQQYNNWPGTF	TGTCAGCAGTATAATAACTGGCCGGGGACGTTC	IGHV3-53.IGHJ4..IGHM_IGKV3-15.IGKJ1.IGKC	TGTGCGAGATCGGGGCGGATAGTGGTGGACCGCCGGAAACCGACGCCCTTTGACTACTGG_TGTCAGCAGTATAATAACTGGCCGGGGACGTTC	CARSGRIVVDRRKPTPFDYW_CQQYNNWPGTF	IGH.574_IGHV3-53_IGLC:LD.1_IGKV3-15	B
HC1_Ctrl_GCGCCAAAGCCAGTAG-1	HC1	Ctrl	IGHV4-34.IGHJ4..IGHM	CAREAVYGSGSFHFDYW	TGTGCGAGAGAAGCGGTCTATGGTTCGGGGAGTTTCCACTTTGACTACTGG	IGKV3-15.IGKJ1.IGKC	CQQYNNWPKTF	TGTCAGCAGTATAATAACTGGCCTAAGACGTTC	IGHV4-34.IGHJ4..IGHM_IGKV3-15.IGKJ1.IGKC	TGTGCGAGAGAAGCGGTCTATGGTTCGGGGAGTTTCCACTTTGACTACTGG_TGTCAGCAGTATAATAACTGGCCTAAGACGTTC	CAREAVYGSGSFHFDYW_CQQYNNWPKTF	IGH.412_IGHV4-34_IGLC:LD.1_IGKV3-15	B
HC1_Ctrl_TCAACGATCACGCGGT-1	HC1	Ctrl	IGHV3-23.IGHJ6.IGHD2-2.IGHD	CAKEEPFEGHCSSTSCYAPDVW	TGTGCGAAAGAGGAACCATTTGAGGGCCATTGTAGTAGTACCAGCTGCTATGCCCCGGACGTCTGG	IGKV3-15.IGKJ2.IGKC	CQQYNNWPKYTF	TGTCAGCAGTATAATAACTGGCCTAAGTACACTTTT	IGHV3-23.IGHJ6.IGHD2-2.IGHD_IGKV3-15.IGKJ2.IGKC	TGTGCGAAAGAGGAACCATTTGAGGGCCATTGTAGTAGTACCAGCTGCTATGCCCCGGACGTCTGG_TGTCAGCAGTATAATAACTGGCCTAAGTACACTTTT	CAKEEPFEGHCSSTSCYAPDVW_CQQYNNWPKYTF	IGH.549_IGHV3-23_IGLC:LD.1_IGKV3-15	B
HC1_Ctrl_AGCTTGATCTAACTGG-1	HC1	Ctrl	IGHV3-33.IGHJ4..IGHM	CARDVEGATGYW	TGTGCGAGAGACGTCGAGGGAGCTACTGGTTACTGG	IGKV3-15.IGKJ1.IGKC	CQQYNNWPRTF	TGTCAGCAGTATAATAACTGGCCTAGGACGTTC	IGHV3-33.IGHJ4..IGHM_IGKV3-15.IGKJ1.IGKC	TGTGCGAGAGACGTCGAGGGAGCTACTGGTTACTGG_TGTCAGCAGTATAATAACTGGCCTAGGACGTTC	CARDVEGATGYW_CQQYNNWPRTF	IGH.91_IGHV3-33_IGLC:LD.1_IGKV3-15	B
HC1_Ctrl_TTCTCAAAGTGACATA-1	HC1	Ctrl	IGHV3-48.IGHJ4..IGHM	CARVGVGATSAPDYW	TGTGCGAGAGTCGGGGTGGGAGCTACCTCTGCGCCTGACTACTGG	IGKV3-15.IGKJ3.IGKC	CQQYNNWPQLTF	TGTCAGCAGTATAATAACTGGCCTCAACTCACTTTC	IGHV3-48.IGHJ4..IGHM_IGKV3-15.IGKJ3.IGKC	TGTGCGAGAGTCGGGGTGGGAGCTACCTCTGCGCCTGACTACTGG_TGTCAGCAGTATAATAACTGGCCTCAACTCACTTTC	CARVGVGATSAPDYW_CQQYNNWPQLTF	IGH.631_IGHV3-48_IGLC:LD.1_IGKV3-15	B
HC1_Ctrl_TTAGGCACATGACGGA-1	HC1	Ctrl	IGHV4-4.IGHJ4.IGHD3-10.IGHM	CARDGSNYYGSGSYFDYW	TGTGCGAGAGATGGTTCAAATTACTATGGTTCGGGGAGTTATTTTGACTACTGG	IGKV3-15.IGKJ1.IGKC	CQQYNNWPQTF	TGTCAGCAGTATAATAACTGGCCTCAGACGTTC	IGHV4-4.IGHJ4.IGHD3-10.IGHM_IGKV3-15.IGKJ1.IGKC	TGTGCGAGAGATGGTTCAAATTACTATGGTTCGGGGAGTTATTTTGACTACTGG_TGTCAGCAGTATAATAACTGGCCTCAGACGTTC	CARDGSNYYGSGSYFDYW_CQQYNNWPQTF	IGH:LD.12_IGHV4-4_IGLC:LD.1_IGKV3-15	B
HC1_Ctrl_GACCTGGTCTATCCCG-1	HC1	Ctrl	IGHV1-69-2.IGHJ5..IGHM	CARDWGSRDGYKQDWFDPW	TGTGCGAGAGATTGGGGTAGTAGAGATGGCTATAAGCAGGACTGGTTCGACCCCTGG	IGKV3-15.IGKJ1.IGKC	CQQYNNWPQTF	TGTCAGCAGTATAATAACTGGCCTCAGACGTTC	IGHV1-69-2.IGHJ5..IGHM_IGKV3-15.IGKJ1.IGKC	TGTGCGAGAGATTGGGGTAGTAGAGATGGCTATAAGCAGGACTGGTTCGACCCCTGG_TGTCAGCAGTATAATAACTGGCCTCAGACGTTC	CARDWGSRDGYKQDWFDPW_CQQYNNWPQTF	IGH.353_IGHV1-69-2_IGLC:LD.1_IGKV3-15	B
HC1_Ctrl_AACTCCCTCATCGCTC-1	HC1	Ctrl	IGHV4-61.IGHJ5..IGHM	CANSVWGWFDPW	TGTGCGAATTCGGTGTGGGGCTGGTTCGACCCCTGG	IGKV3-15.IGKJ2.IGKC	CQQYNNWPPMYTF	TGTCAGCAGTATAATAACTGGCCTCCCATGTACACTTTT	IGHV4-61.IGHJ5..IGHM_IGKV3-15.IGKJ2.IGKC	TGTGCGAATTCGGTGTGGGGCTGGTTCGACCCCTGG_TGTCAGCAGTATAATAACTGGCCTCCCATGTACACTTTT	CANSVWGWFDPW_CQQYNNWPPMYTF	IGH.19_IGHV4-61_IGLC:LD.1_IGKV3-15	B
HC1_Ctrl_GACTGCGGTAATCGTC-1	HC1	Ctrl	IGHV3-23.IGHJ4..IGHM	CARVSVRYSYRGDFDYW	TGTGCGAGGGTCTCAGTGCGGTACTCTTACCGCGGAGACTTTGACTACTGG	IGKV3-15.IGKJ4.IGKC	CQQYNNWPPLTF	TGTCAGCAGTATAATAACTGGCCTCCCCTCACTTTC	IGHV3-23.IGHJ4..IGHM_IGKV3-15.IGKJ4.IGKC	TGTGCGAGGGTCTCAGTGCGGTACTCTTACCGCGGAGACTTTGACTACTGG_TGTCAGCAGTATAATAACTGGCCTCCCCTCACTTTC	CARVSVRYSYRGDFDYW_CQQYNNWPPLTF	IGH.362_IGHV3-23_IGLC:LD.1_IGKV3-15	B
HC1_Ctrl_CGCCAAGGTCGGGTCT-1	HC1	Ctrl				IGKV3-15.IGKJ1.IGKC	CQQYNNWPPLTF	TGTCAGCAGTATAATAACTGGCCTCCCCTGACGTTC	NA_IGKV3-15.IGKJ1.IGKC	NA_TGTCAGCAGTATAATAACTGGCCTCCCCTGACGTTC	NA_CQQYNNWPPLTF	NA_NA_IGLC:LD.1_IGKV3-15	B
HC1_Ctrl_CTGCCTAAGGCCCTTG-1	HC1	Ctrl	IGHV3-7.IGHJ6..IGHA2	CAGQLGATYYYYGMDVW	TGTGCGGGTCAACTGGGAGCCACTTACTACTACTACGGTATGGACGTCTGG	IGKV3-15.IGKJ5.IGKC	CQQYNNWPPITF	TGTCAGCAGTATAATAACTGGCCTCCGATCACCTTC	IGHV3-7.IGHJ6..IGHA2_IGKV3-15.IGKJ5.IGKC	TGTGCGGGTCAACTGGGAGCCACTTACTACTACTACGGTATGGACGTCTGG_TGTCAGCAGTATAATAACTGGCCTCCGATCACCTTC	CAGQLGATYYYYGMDVW_CQQYNNWPPITF	IGH.321_IGHV3-7_IGLC:LD.1_IGKV3-15	B
HC1_Ctrl_GTTCTCGTCGCGATCG-1	HC1	Ctrl	IGHV3-43.IGHJ3..IGHM	CAKPGRWFGELASTDDAFDIW	TGTGCAAAGCCAGGACGATGGTTCGGGGAGTTAGCCTCTACCGACGATGCTTTTGATATCTGG	IGKV3-15.IGKJ5.IGKC	CQQYNNWPPITF	TGTCAGCAGTATAATAACTGGCCTCCGATCACCTTC	IGHV3-43.IGHJ3..IGHM_IGKV3-15.IGKJ5.IGKC	TGTGCAAAGCCAGGACGATGGTTCGGGGAGTTAGCCTCTACCGACGATGCTTTTGATATCTGG_TGTCAGCAGTATAATAACTGGCCTCCGATCACCTTC	CAKPGRWFGELASTDDAFDIW_CQQYNNWPPITF	IGH.497_IGHV3-43_IGLC:LD.1_IGKV3-15	B
HC1_Ctrl_CTGCTGTCAATGGAGC-1	HC1	Ctrl	IGHV3-21.IGHJ4..IGHM	CASFDTAMGAVYYFDYW	TGTGCGAGTTTCGATACAGCTATGGGCGCGGTTTACTACTTTGACTACTGG	IGKV3-15.IGKJ4.IGKC	CQQYNNWPPLTF	TGTCAGCAGTATAATAACTGGCCTCCGCTCACTTTC	IGHV3-21.IGHJ4..IGHM_IGKV3-15.IGKJ4.IGKC	TGTGCGAGTTTCGATACAGCTATGGGCGCGGTTTACTACTTTGACTACTGG_TGTCAGCAGTATAATAACTGGCCTCCGCTCACTTTC	CASFDTAMGAVYYFDYW_CQQYNNWPPLTF	IGH.327_IGHV3-21_IGLC:LD.1_IGKV3-15	B
HC1_Ctrl_GCCAAATGTCGTTGTA-1	HC1	Ctrl	IGHV3-48.IGHJ4..IGHM	CARDPRGVFAGADYW	TGTGCGAGAGATCCACGGGGCGTCTTTGCTGGAGCTGACTACTGG	IGKV3-15.IGKJ4.IGKC	CQQYNNWPPLTF	TGTCAGCAGTATAATAACTGGCCTCCGCTCACTTTC	IGHV3-48.IGHJ4..IGHM_IGKV3-15.IGKJ4.IGKC	TGTGCGAGAGATCCACGGGGCGTCTTTGCTGGAGCTGACTACTGG_TGTCAGCAGTATAATAACTGGCCTCCGCTCACTTTC	CARDPRGVFAGADYW_CQQYNNWPPLTF	IGH.398_IGHV3-48_IGLC:LD.1_IGKV3-15	B
HC1_Ctrl_GAATGAAGTCTCGTTC-1	HC1	Ctrl	IGHV3-43.IGHJ4..IGHM	CAKDHSGSYCDW	TGTGCAAAAGACCACAGTGGGAGCTACTGCGACTGG	IGKV3-15.IGKJ4.IGKC	CQQYNNWPPLTF	TGTCAGCAGTATAATAACTGGCCTCCGCTCACTTTC	IGHV3-43.IGHJ4..IGHM_IGKV3-15.IGKJ4.IGKC	TGTGCAAAAGACCACAGTGGGAGCTACTGCGACTGG_TGTCAGCAGTATAATAACTGGCCTCCGCTCACTTTC	CAKDHSGSYCDW_CQQYNNWPPLTF	IGH.343_IGHV3-43_IGLC:LD.1_IGKV3-15	B
HC1_Ctrl_GCAGCCACAAGCGAGT-1	HC1	Ctrl	IGHV3-23.IGHJ4..IGHA1	CAKDEGGGGTGPTTFFDYW	TGTGCGAAAGACGAAGGCGGGGGGGGAACTGGACCGACGACCTTCTTTGACTACTGG	IGKV3-15.IGKJ4.IGKC	CQQYNNWPPLTF	TGTCAGCAGTATAATAACTGGCCTCCGCTCACTTTC	IGHV3-23.IGHJ4..IGHA1_IGKV3-15.IGKJ4.IGKC	TGTGCGAAAGACGAAGGCGGGGGGGGAACTGGACCGACGACCTTCTTTGACTACTGG_TGTCAGCAGTATAATAACTGGCCTCCGCTCACTTTC	CAKDEGGGGTGPTTFFDYW_CQQYNNWPPLTF	IGH.391_IGHV3-23_IGLC:LD.1_IGKV3-15	B
HC1_Ctrl_AGAGTGGCAAGTTCTG-1	HC1	Ctrl	IGHV3-48.IGHJ4..IGHM	CARGGPIAEEW	TGTGCGAGAGGGGGACCTATAGCAGAAGAATGG	IGKV3-15.IGKJ4.IGKC	CQQYNNWPPLTF	TGTCAGCAGTATAATAACTGGCCTCCGCTCACTTTC	IGHV3-48.IGHJ4..IGHM_IGKV3-15.IGKJ4.IGKC	TGTGCGAGAGGGGGACCTATAGCAGAAGAATGG_TGTCAGCAGTATAATAACTGGCCTCCGCTCACTTTC	CARGGPIAEEW_CQQYNNWPPLTF	IGH.72_IGHV3-48_IGLC:LD.1_IGKV3-15	B
HC1_Ctrl_ACCAGTAAGACTGTAA-1	HC1	Ctrl	IGHV4-61.IGHJ6..IGHM	CARGLVPAAMFLSYSYMDVW	TGTGCGAGAGGGCTAGTACCAGCTGCTATGTTTCTCTCTTATTCCTACATGGACGTCTGG	IGKV3-15.IGKJ1.IGKC	CQQYNNWPPETF	TGTCAGCAGTATAATAACTGGCCTCCGGAGACGTTC	IGHV4-61.IGHJ6..IGHM_IGKV3-15.IGKJ1.IGKC	TGTGCGAGAGGGCTAGTACCAGCTGCTATGTTTCTCTCTTATTCCTACATGGACGTCTGG_TGTCAGCAGTATAATAACTGGCCTCCGGAGACGTTC	CARGLVPAAMFLSYSYMDVW_CQQYNNWPPETF	IGH.42_IGHV4-61_IGLC:LD.1_IGKV3-15	B
HC1_Ctrl_ATGCGATCATTAGGCT-1	HC1	Ctrl	IGHV3-23.IGHJ4..IGHM	CAKGGAVPARGRFDYW	TGCGCGAAGGGGGGGGCGGTCCCAGCCAGAGGACGTTTTGACTACTGG	IGKV3-15.IGKJ4.IGKC	CQQYNNWPPGPF	TGTCAGCAGTATAATAACTGGCCTCCGGGACCTTTC	IGHV3-23.IGHJ4..IGHM_IGKV3-15.IGKJ4.IGKC	TGCGCGAAGGGGGGGGCGGTCCCAGCCAGAGGACGTTTTGACTACTGG_TGTCAGCAGTATAATAACTGGCCTCCGGGACCTTTC	CAKGGAVPARGRFDYW_CQQYNNWPPGPF	IGH.134_IGHV3-23_IGLC:LD.1_IGKV3-15	B
HC1_Ctrl_GGGTTGCCATATGGTC-1	HC1	Ctrl	IGHV3-74.IGHJ6..IGHM	CVKGPSRVPHYYMDVW	TGTGTGAAAGGTCCTTCTAGGGTACCGCATTACTACATGGACGTCTGG	IGKV3-15.IGKJ2.IGKC	CQQYNNWPPGMYTF	TGTCAGCAGTATAATAACTGGCCTCCGGGTATGTACACTTTT	IGHV3-74.IGHJ6..IGHM_IGKV3-15.IGKJ2.IGKC	TGTGTGAAAGGTCCTTCTAGGGTACCGCATTACTACATGGACGTCTGG_TGTCAGCAGTATAATAACTGGCCTCCGGGTATGTACACTTTT	CVKGPSRVPHYYMDVW_CQQYNNWPPGMYTF	IGH.460_IGHV3-74_IGLC:LD.1_IGKV3-15	B
HC1_Ctrl_CGGAGTCCAACGCACC-1	HC1	Ctrl	IGHV3-7.IGHJ3.IGHD3-10.IGHM	CARNSLLWFGELLPNDAFDIW	TGTGCGAGAAATTCATTACTATGGTTCGGGGAGTTATTGCCCAATGATGCTTTTGATATCTGG	IGKV3-15.IGKJ2.IGKC	CQQYNNWPPYTF	TGTCAGCAGTATAATAACTGGCCTCCGTACACTTTT	IGHV3-7.IGHJ3.IGHD3-10.IGHM_IGKV3-15.IGKJ2.IGKC	TGTGCGAGAAATTCATTACTATGGTTCGGGGAGTTATTGCCCAATGATGCTTTTGATATCTGG_TGTCAGCAGTATAATAACTGGCCTCCGTACACTTTT	CARNSLLWFGELLPNDAFDIW_CQQYNNWPPYTF	IGH:LD.26_IGHV3-7_IGLC:LD.1_IGKV3-15	B
HC1_Ctrl_GCTGCGATCTGTCTCG-1	HC1	Ctrl	IGHV4-39.IGHJ5..IGHM	CASIVIVGATGEFDPW	TGTGCGAGCATAGTTATAGTGGGAGCTACCGGGGAGTTCGACCCCTGG	IGKV3-15.IGKJ2.IGKC	CQQYNNWPPYTF	TGTCAGCAGTATAATAACTGGCCTCCGTACACTTTT	IGHV4-39.IGHJ5..IGHM_IGKV3-15.IGKJ2.IGKC	TGTGCGAGCATAGTTATAGTGGGAGCTACCGGGGAGTTCGACCCCTGG_TGTCAGCAGTATAATAACTGGCCTCCGTACACTTTT	CASIVIVGATGEFDPW_CQQYNNWPPYTF	IGH.424_IGHV4-39_IGLC:LD.1_IGKV3-15	B
HC1_Ctrl_CTGATAGTCGGAAACG-1	HC1	Ctrl	IGHV1-24.IGHJ4..IGHM	CAVLQEYYGGNRIGPRFDYW	TGTGCGGTCCTCCAAGAGTACTACGGTGGTAACCGCATAGGGCCCCGATTTGACTACTGG	IGKV3-15.IGKJ2.IGKC	CQQYNNWPPYTF	TGTCAGCAGTATAATAACTGGCCTCCGTACACTTTT	IGHV1-24.IGHJ4..IGHM_IGKV3-15.IGKJ2.IGKC	TGTGCGGTCCTCCAAGAGTACTACGGTGGTAACCGCATAGGGCCCCGATTTGACTACTGG_TGTCAGCAGTATAATAACTGGCCTCCGTACACTTTT	CAVLQEYYGGNRIGPRFDYW_CQQYNNWPPYTF	IGH.319_IGHV1-24_IGLC:LD.1_IGKV3-15	B
HC1_Ctrl_GAATGAAGTCCGAATT-1	HC1	Ctrl	IGHV3-49.IGHJ5..IGHM	CTRKENYYGSGNLPFDPW	TGTACTAGGAAAGAAAATTACTATGGTTCGGGGAACCTTCCCTTCGACCCCTGG	IGKV3-15.IGKJ2.IGKC	CQQYNNWPPYTF	TGTCAGCAGTATAATAACTGGCCTCCGTACACTTTT	IGHV3-49.IGHJ5..IGHM_IGKV3-15.IGKJ2.IGKC	TGTACTAGGAAAGAAAATTACTATGGTTCGGGGAACCTTCCCTTCGACCCCTGG_TGTCAGCAGTATAATAACTGGCCTCCGTACACTTTT	CTRKENYYGSGNLPFDPW_CQQYNNWPPYTF	IGH.342_IGHV3-49_IGLC:LD.1_IGKV3-15	B
HC1_Ctrl_AAGCCGCGTCCTCCAT-1	HC1	Ctrl				IGKV3-15.IGKJ1.IGKC	CQQYNNWPPWTF	TGTCAGCAGTATAATAACTGGCCTCCGTGGACGTTC	NA_IGKV3-15.IGKJ1.IGKC	NA_TGTCAGCAGTATAATAACTGGCCTCCGTGGACGTTC	NA_CQQYNNWPPWTF	NA_NA_IGLC:LD.1_IGKV3-15	B
HC1_Ctrl_AACCATGCAAGCTGGA-1	HC1	Ctrl	IGHV4-34.IGHJ5..IGHM	CARGLWRPRNWFDPW	TGTGCGAGAGGCCTGTGGAGACCCCGAAACTGGTTCGACCCCTGG	IGKV3-15.IGKJ1.IGKC	CQQYNNWPPWTF	TGTCAGCAGTATAATAACTGGCCTCCGTGGACGTTC	IGHV4-34.IGHJ5..IGHM_IGKV3-15.IGKJ1.IGKC	TGTGCGAGAGGCCTGTGGAGACCCCGAAACTGGTTCGACCCCTGG_TGTCAGCAGTATAATAACTGGCCTCCGTGGACGTTC	CARGLWRPRNWFDPW_CQQYNNWPPWTF	IGH.13_IGHV4-34_IGLC:LD.1_IGKV3-15	B
HC1_Ctrl_CTCTAATAGCTAGGCA-1	HC1	Ctrl	IGHV3-48.IGHJ5.IGHD4-17.IGHM	CARAYDYGDYGAPWFDPW	TGTGCGAGAGCCTATGACTACGGTGACTACGGGGCGCCCTGGTTCGACCCCTGG	IGKV3-15.IGKJ1.IGKC	CQQYNNWPPWTF	TGTCAGCAGTATAATAACTGGCCTCCGTGGACGTTC	IGHV3-48.IGHJ5.IGHD4-17.IGHM_IGKV3-15.IGKJ1.IGKC	TGTGCGAGAGCCTATGACTACGGTGACTACGGGGCGCCCTGGTTCGACCCCTGG_TGTCAGCAGTATAATAACTGGCCTCCGTGGACGTTC	CARAYDYGDYGAPWFDPW_CQQYNNWPPWTF	IGH.309_IGHV3-48_IGLC:LD.1_IGKV3-15	B
HC1_Ctrl_TGCCAAAAGGGCACTA-1	HC1	Ctrl	IGHV1-18.IGHJ4..IGHM	CARKEEGGWFDYW	TGTGCGAGAAAAGAAGAAGGCGGCTGGTTTGACTACTGG	IGKV3-15.IGKJ4.IGKC	CQQYNNWPPLTF	TGTCAGCAGTATAATAACTGGCCTCCTCTCACTTTC	IGHV1-18.IGHJ4..IGHM_IGKV3-15.IGKJ4.IGKC	TGTGCGAGAAAAGAAGAAGGCGGCTGGTTTGACTACTGG_TGTCAGCAGTATAATAACTGGCCTCCTCTCACTTTC	CARKEEGGWFDYW_CQQYNNWPPLTF	IGH.599_IGHV1-18_IGLC:LD.1_IGKV3-15	B
HC1_Ctrl_AACTCTTGTTATTCTC-1	HC1	Ctrl	IGHV5-51.IGHJ4..IGHM	CARSKSLAPGDYW	TGTGCGAGATCGAAGTCACTGGCCCCGGGGGACTACTGG	IGKV3-15.IGKJ1.IGKC	CQQYNNWPRTF	TGTCAGCAGTATAATAACTGGCCTCGAACGTTC	IGHV5-51.IGHJ4..IGHM_IGKV3-15.IGKJ1.IGKC	TGTGCGAGATCGAAGTCACTGGCCCCGGGGGACTACTGG_TGTCAGCAGTATAATAACTGGCCTCGAACGTTC	CARSKSLAPGDYW_CQQYNNWPRTF	IGH.20_IGHV5-51_IGLC:LD.1_IGKV3-15	B
HC1_Ctrl_GCTGGGTAGAGCTTCT-1	HC1	Ctrl	IGHV3-53.IGHJ6..IGHM	CARDNVLAVAGNYYYQGLDVW	TGTGCGAGAGATAATGTGTTGGCAGTGGCTGGTAACTACTACTACCAAGGGTTGGACGTCTGG	IGKV3-15.IGKJ5.IGKC	CQQYNNWPRTF	TGTCAGCAGTATAATAACTGGCCTCGCACCTTC	IGHV3-53.IGHJ6..IGHM_IGKV3-15.IGKJ5.IGKC	TGTGCGAGAGATAATGTGTTGGCAGTGGCTGGTAACTACTACTACCAAGGGTTGGACGTCTGG_TGTCAGCAGTATAATAACTGGCCTCGCACCTTC	CARDNVLAVAGNYYYQGLDVW_CQQYNNWPRTF	IGH.426_IGHV3-53_IGLC:LD.1_IGKV3-15	B
HC1_Ctrl_ATCTGCCCAGCCACCA-1	HC1	Ctrl	IGHV3-7.IGHJ6..IGHD	CARDRGGGYMDVW	TGTGCGAGAGATCGGGGCGGAGGCTACATGGACGTCTGG	IGKV3-15.IGKJ1.IGKC	CQQYNNWPRTF	TGTCAGCAGTATAATAACTGGCCTCGGACGTTC	IGHV3-7.IGHJ6..IGHD_IGKV3-15.IGKJ1.IGKC	TGTGCGAGAGATCGGGGCGGAGGCTACATGGACGTCTGG_TGTCAGCAGTATAATAACTGGCCTCGGACGTTC	CARDRGGGYMDVW_CQQYNNWPRTF	IGH:LD.9_IGHV3-7_IGLC:LD.1_IGKV3-15	B
HC1_Ctrl_AAGGTTCCAGTAAGCG-1	HC1	Ctrl	IGHV5-51.IGHJ4..IGHM	CARHKGSVAPFDYW	TGTGCGAGACATAAGGGGTCCGTAGCGCCCTTTGACTACTGG	IGKV3-15.IGKJ4.IGKC	CQQYNNWPRAF	TGTCAGCAGTATAATAACTGGCCTCGGGCTTTC	IGHV5-51.IGHJ4..IGHM_IGKV3-15.IGKJ4.IGKC	TGTGCGAGACATAAGGGGTCCGTAGCGCCCTTTGACTACTGG_TGTCAGCAGTATAATAACTGGCCTCGGGCTTTC	CARHKGSVAPFDYW_CQQYNNWPRAF	IGH.26_IGHV5-51_IGLC:LD.1_IGKV3-15	B
HC1_Ctrl_CGTCACTAGGTGACCA-1	HC1	Ctrl	IGHV1-24.IGHJ4..IGHG1	CATAGFAEGIGGYFDYW	TGTGCAACAGCGGGGTTCGCGGAAGGGATCGGAGGCTACTTTGATTATTGG	IGKV3-15.IGKJ2.IGKC	CQQYNNWRGTF	TGTCAGCAGTATAATAACTGGCGGGGCACTTTT	IGHV1-24.IGHJ4..IGHG1_IGKV3-15.IGKJ2.IGKC	TGTGCAACAGCGGGGTTCGCGGAAGGGATCGGAGGCTACTTTGATTATTGG_TGTCAGCAGTATAATAACTGGCGGGGCACTTTT	CATAGFAEGIGGYFDYW_CQQYNNWRGTF	IGH.278_IGHV1-24_IGLC:LD.1_IGKV3-15	B
HC1_Ctrl_GGCTGGTTCAAGGCTT-1	HC1	Ctrl	IGHV3-23.IGHJ4.IGHD3-22.IGHM	CAKWGGYDSSGYRYW	TGTGCGAAATGGGGGGGCTATGATAGTAGTGGTTATCGGTACTGG	IGKV3-15.IGKJ3.IGKC	CQQYNNWLLFTF	TGTCAGCAGTATAATAACTGGCTTCTTTTCACTTTC	IGHV3-23.IGHJ4.IGHD3-22.IGHM_IGKV3-15.IGKJ3.IGKC	TGTGCGAAATGGGGGGGCTATGATAGTAGTGGTTATCGGTACTGG_TGTCAGCAGTATAATAACTGGCTTCTTTTCACTTTC	CAKWGGYDSSGYRYW_CQQYNNWLLFTF	IGH.450_IGHV3-23_IGLC:LD.1_IGKV3-15	B
HC1_Ctrl_CTGAAGTAGCTGAACG-1	HC1	Ctrl	IGHV3-33.IGHJ3.IGHD3-9.IGHM	CARDQEILTGYYKGDAFDIW	TGTGCGAGAGATCAGGAAATTTTGACTGGTTATTATAAGGGGGATGCTTTTGATATCTGG	IGKV3-15.IGKJ2.IGKC	CQQYNKWPPLYTF	TGTCAGCAGTATAATAAGTGGCCTCCCCTGTACACTTTT	IGHV3-33.IGHJ3.IGHD3-9.IGHM_IGKV3-15.IGKJ2.IGKC	TGTGCGAGAGATCAGGAAATTTTGACTGGTTATTATAAGGGGGATGCTTTTGATATCTGG_TGTCAGCAGTATAATAAGTGGCCTCCCCTGTACACTTTT	CARDQEILTGYYKGDAFDIW_CQQYNKWPPLYTF	IGH.315_IGHV3-33_IGLC:LD.1_IGKV3-15	B
HC1_Ctrl_GAAACTCGTCGGCATC-1	HC1	Ctrl	IGHV5-51.IGHJ4..IGHA1	CARSHLEWIVGTNNYFDYW	TGTGCGAGGTCTCATCTTGAGTGGATTGTAGGGACAAACAATTACTTCGATTACTGG	IGKV3-15.IGKJ4.IGKC	CQQYNEWLALTF	TGTCAGCAGTATAATGAGTGGCTCGCCCTCACTTTC	IGHV5-51.IGHJ4..IGHA1_IGKV3-15.IGKJ4.IGKC	TGTGCGAGGTCTCATCTTGAGTGGATTGTAGGGACAAACAATTACTTCGATTACTGG_TGTCAGCAGTATAATGAGTGGCTCGCCCTCACTTTC	CARSHLEWIVGTNNYFDYW_CQQYNEWLALTF	IGH.333_IGHV5-51_IGLC:LD.1_IGKV3-15	B
HC1_Ctrl_TCGGTAATCCTAGAAC-1	HC1	Ctrl	IGHV3-53.IGHJ3..IGHG3	CARDSWYGSGGYDAFDIW	TGTGCGAGAGATAGTTGGTATGGCAGTGGCGGATATGATGCTTTTGATATCTGG	IGKV3-15.IGKJ1.IGKC	CQQYNYWPRTF	TGTCAGCAGTATAATTACTGGCCTCGGACGTTC	IGHV3-53.IGHJ3..IGHG3_IGKV3-15.IGKJ1.IGKC	TGTGCGAGAGATAGTTGGTATGGCAGTGGCGGATATGATGCTTTTGATATCTGG_TGTCAGCAGTATAATTACTGGCCTCGGACGTTC	CARDSWYGSGGYDAFDIW_CQQYNYWPRTF	IGH.565_IGHV3-53_IGLC:LD.1_IGKV3-15	B
HC1_Ctrl_GTCTTCGCACCTATCC-1	HC1	Ctrl	IGHV4-34.IGHJ5.IGHD3-10.IGHG3	CARGLGYYGSGSYYNHWFAPW	TGTGCGAGAGGCCTGGGATACTATGGTTCGGGAAGTTATTATAATCATTGGTTCGCCCCCTGG	IGKV3-15.IGKJ1.IGKC	CQQYNYRPPWTF	TGTCAGCAGTATAATTATCGGCCTCCGTGGACCTTC	IGHV4-34.IGHJ5.IGHD3-10.IGHG3_IGKV3-15.IGKJ1.IGKC	TGTGCGAGAGGCCTGGGATACTATGGTTCGGGAAGTTATTATAATCATTGGTTCGCCCCCTGG_TGTCAGCAGTATAATTATCGGCCTCCGTGGACCTTC	CARGLGYYGSGSYYNHWFAPW_CQQYNYRPPWTF	IGH:LD.39_IGHV4-34_IGLC:LD.1_IGKV3-15	B
HC1_Ctrl_CCTACCACACACAGAG-1	HC1	Ctrl	IGHV4-34.IGHJ3..IGHG1	CARRDYHYDSSGLRPDAFDIW	TGTGCGAGACGTGACTATCATTATGATAGTAGTGGTTTGAGGCCCGACGCTTTTGATATCTGG	IGKV3-20.IGKJ1.IGKC	CQQYDSLPVTF	TGTCAGCAGTATGACAGTTTACCTGTGACGTTC	IGHV4-34.IGHJ3..IGHG1_IGKV3-20.IGKJ1.IGKC	TGTGCGAGACGTGACTATCATTATGATAGTAGTGGTTTGAGGCCCGACGCTTTTGATATCTGG_TGTCAGCAGTATGACAGTTTACCTGTGACGTTC	CARRDYHYDSSGLRPDAFDIW_CQQYDSLPVTF	IGH.230_IGHV4-34_IGLC:LD.1_IGKV3-20	B
HC1_Ctrl_GCAATCATCCTATTCA-1	HC1	Ctrl	IGHV4-34.IGHJ4..IGHG1	CARGRLFASGSYFGGGW	TGTGCGAGAGGACGGCTCTTTGCTTCGGGGAGTTATTTCGGGGGGGGCTGG	IGKV3-15.IGKJ4.IGKC	CQQYDNWPPLTF	TGTCAGCAGTATGATAACTGGCCTCCGCTCACTTTC	IGHV4-34.IGHJ4..IGHG1_IGKV3-15.IGKJ4.IGKC	TGTGCGAGAGGACGGCTCTTTGCTTCGGGGAGTTATTTCGGGGGGGGCTGG_TGTCAGCAGTATGATAACTGGCCTCCGCTCACTTTC	CARGRLFASGSYFGGGW_CQQYDNWPPLTF	IGH.388_IGHV4-34_IGLC:LD.1_IGKV3-15	B
HC1_Ctrl_CAACTAGTCACCATAG-1	HC1	Ctrl	IGHV5-51.IGHJ5..IGHA1	CARQIYHGSGNYPVGWFDSW	TGTGCGAGGCAGATCTACCATGGTTCGGGGAATTATCCCGTGGGGTGGTTCGACTCCTGG	IGKV3-20.IGKJ1.IGKC	CQQYDSSRTF	TGTCAGCAGTATGATAGCTCACGGACGTTC	IGHV5-51.IGHJ5..IGHA1_IGKV3-20.IGKJ1.IGKC	TGTGCGAGGCAGATCTACCATGGTTCGGGGAATTATCCCGTGGGGTGGTTCGACTCCTGG_TGTCAGCAGTATGATAGCTCACGGACGTTC	CARQIYHGSGNYPVGWFDSW_CQQYDSSRTF	IGH.148_IGHV5-51_IGLC:LD.1_IGKV3-20	B
HC1_Ctrl_CAACCTCGTCTGGAGA-1	HC1	Ctrl	IGHV4-61.IGHJ4..IGHG2	CASGYYFRADYW	TGTGCGAGTGGTTATTACTTTCGGGCTGACTACTGG	IGKV3-20.IGKJ3.IGKC	CQQYDRSPGTF	TGTCAGCAGTATGATAGGTCACCGGGGACTTTC	IGHV4-61.IGHJ4..IGHG2_IGKV3-20.IGKJ3.IGKC	TGTGCGAGTGGTTATTACTTTCGGGCTGACTACTGG_TGTCAGCAGTATGATAGGTCACCGGGGACTTTC	CASGYYFRADYW_CQQYDRSPGTF	IGH.146_IGHV4-61_IGLC:LD.1_IGKV3-20	B
HC1_Ctrl_GTTTCTAAGCGTTTAC-1	HC1	Ctrl	IGHV1-3.IGHJ6..IGHG1	CARDFEYGRGAYYYYYGMDVW	TGTGCGAGAGATTTTGAGTATGGACGTGGGGCCTATTATTACTACTACGGTATGGACGTCTGG	IGKV3-20.IGKJ3.IGKC	CQQYDGSLGGFTF	TGTCAGCAGTATGATGGCTCACTGGGGGGATTCACTTTC	IGHV1-3.IGHJ6..IGHG1_IGKV3-20.IGKJ3.IGKC	TGTGCGAGAGATTTTGAGTATGGACGTGGGGCCTATTATTACTACTACGGTATGGACGTCTGG_TGTCAGCAGTATGATGGCTCACTGGGGGGATTCACTTTC	CARDFEYGRGAYYYYYGMDVW_CQQYDGSLGGFTF	IGH.498_IGHV1-3_IGLC.9_IGKV3-20	B
HC1_Ctrl_TTTGCGCGTCTGATTG-1	HC1	Ctrl	IGHV5-51.IGHJ5..IGHM	CARRGRYGVNWFDPW	TGTGCGAGACGAGGGCGATATGGGGTCAACTGGTTCGACCCCTGG	IGKV3-20.IGKJ2.IGKC	CQQYATSPETF	TGTCAGCAGTATGCTACCTCACCGGAGACCTTT	IGHV5-51.IGHJ5..IGHM_IGKV3-20.IGKJ2.IGKC	TGTGCGAGACGAGGGCGATATGGGGTCAACTGGTTCGACCCCTGG_TGTCAGCAGTATGCTACCTCACCGGAGACCTTT	CARRGRYGVNWFDPW_CQQYATSPETF	IGH.646_IGHV5-51_IGLC:LD.1_IGKV3-20	B
HC1_Ctrl_GTCTTCGTCTGGAGCC-1	HC1	Ctrl				IGKV3-15.IGKJ4.IGKC	CQQYGDWPNTF	TGTCAGCAGTATGGGGACTGGCCTAACACTTTC	NA_IGKV3-15.IGKJ4.IGKC	NA_TGTCAGCAGTATGGGGACTGGCCTAACACTTTC	NA_CQQYGDWPNTF	NA_NA_IGLC.8_IGKV3-15	B
HC1_Ctrl_AGGCCACTCATTATCC-1	HC1	Ctrl	IGHV1-46.IGHJ4.IGHD3-10.IGHA1	CARGGLFYYGSGSYYQDFW	TGTGCGAGAGGCGGGCTCTTCTACTATGGTTCGGGGAGTTATTACCAAGACTTTTGG	IGKV3-20.IGKJ2.IGKC	CQQYGSPVSYSF	TGTCAGCAGTATGGTAGCCCAGTCTCGTACAGTTTT	IGHV1-46.IGHJ4.IGHD3-10.IGHA1_IGKV3-20.IGKJ2.IGKC	TGTGCGAGAGGCGGGCTCTTCTACTATGGTTCGGGGAGTTATTACCAAGACTTTTGG_TGTCAGCAGTATGGTAGCCCAGTCTCGTACAGTTTT	CARGGLFYYGSGSYYQDFW_CQQYGSPVSYSF	IGH.92_IGHV1-46_IGLC:LD.1_IGKV3-20	B
HC1_Ctrl_GACAGAGAGAAGGGTA-1	HC1	Ctrl	IGHV4-61.IGHJ4..IGHM	CARGATVVNPYYFDYW	TGTGCGAGAGGAGCGACGGTGGTAAATCCGTACTACTTTGACTACTGG	IGKV3-20.IGKJ4.IGKC	CQQYGSAPLTF	TGTCAGCAGTATGGTAGCGCACCGCTCACTTTC	IGHV4-61.IGHJ4..IGHM_IGKV3-20.IGKJ4.IGKC	TGTGCGAGAGGAGCGACGGTGGTAAATCCGTACTACTTTGACTACTGG_TGTCAGCAGTATGGTAGCGCACCGCTCACTTTC	CARGATVVNPYYFDYW_CQQYGSAPLTF	IGH:LD.32_IGHV4-61_IGLC:LD.1_IGKV3-20	B
HC1_Ctrl_CCTTCGAAGACAAGCC-1	HC1	Ctrl	IGHV3-21.IGHJ6..IGHM	CASLGVVTTYYYYGMDVW	TGTGCGAGCCTGGGGGTGGTGACAACCTACTACTACTACGGTATGGACGTCTGG	IGKV3-20.IGKJ3.IGKC	CQQYGSSQFTF	TGTCAGCAGTATGGTAGCTCACAATTCACTTTC	IGHV3-21.IGHJ6..IGHM_IGKV3-20.IGKJ3.IGKC	TGTGCGAGCCTGGGGGTGGTGACAACCTACTACTACTACGGTATGGACGTCTGG_TGTCAGCAGTATGGTAGCTCACAATTCACTTTC	CASLGVVTTYYYYGMDVW_CQQYGSSQFTF	IGH.244_IGHV3-21_IGLC:LD.1_IGKV3-20	B
HC1_Ctrl_CTCAGAATCTGCCAGG-1	HC1	Ctrl	IGHV1-69-2.IGHJ4..IGHM	CARDLGVGGSFEYYFDYW	TGTGCGAGAGATCTGGGGGTTGGTGGGAGCTTCGAGTACTACTTTGACTACTGG	IGKV3-20.IGKJ5.IGKC	CQQYGSSHSITF	TGTCAGCAGTATGGTAGCTCACACTCGATCACCTTC	IGHV1-69-2.IGHJ4..IGHM_IGKV3-20.IGKJ5.IGKC	TGTGCGAGAGATCTGGGGGTTGGTGGGAGCTTCGAGTACTACTTTGACTACTGG_TGTCAGCAGTATGGTAGCTCACACTCGATCACCTTC	CARDLGVGGSFEYYFDYW_CQQYGSSHSITF	IGH.296_IGHV1-69-2_IGLC:LD.1_IGKV3-20	B
HC1_Ctrl_TGGGAAGGTCATATGC-1	HC1	Ctrl	IGHV3-23.IGHJ3..IGHM	CAKDHVGRWLVLRCAFDIW	TGTGCGAAAGATCACGTTGGCCGGTGGCTGGTACTGCGGTGTGCTTTTGATATCTGG	IGKV3-20.IGKJ3.IGKC	CQQYGSSHFTF	TGTCAGCAGTATGGTAGCTCACATTTCACTTTC	IGHV3-23.IGHJ3..IGHM_IGKV3-20.IGKJ3.IGKC	TGTGCGAAAGATCACGTTGGCCGGTGGCTGGTACTGCGGTGTGCTTTTGATATCTGG_TGTCAGCAGTATGGTAGCTCACATTTCACTTTC	CAKDHVGRWLVLRCAFDIW_CQQYGSSHFTF	IGH.613_IGHV3-23_IGLC:LD.1_IGKV3-20	B
HC1_Ctrl_TGTTCCGTCAGCAACT-1	HC1	Ctrl	IGHV3-15.IGHJ4..IGHG1	CTTWVRFGDM	TGTACCACATGGGTCCGGTTCGGGGATATG	IGKV3-20.IGKJ3.IGKC	CQQYGSSPFTF	TGTCAGCAGTATGGTAGCTCACCATTCACTTTC	IGHV3-15.IGHJ4..IGHG1_IGKV3-20.IGKJ3.IGKC	TGTACCACATGGGTCCGGTTCGGGGATATG_TGTCAGCAGTATGGTAGCTCACCATTCACTTTC	CTTWVRFGDM_CQQYGSSPFTF	IGH.620_IGHV3-15_IGLC:LD.1_IGKV3-20	B
HC1_Ctrl_TTTACTGAGCTGAAAT-1	HC1	Ctrl	IGHV3-21.IGHJ3..IGHG2	CARDLGSSGRIHDAFDIW	TGTGCGAGAGACCTGGGCAGCAGCGGCCGGATACATGATGCCTTTGATATCTGG	IGKV3-20.IGKJ5.IGKC	CQQYGSSPPITF	TGTCAGCAGTATGGTAGCTCACCCCCGATCACCTTC	IGHV3-21.IGHJ3..IGHG2_IGKV3-20.IGKJ5.IGKC	TGTGCGAGAGACCTGGGCAGCAGCGGCCGGATACATGATGCCTTTGATATCTGG_TGTCAGCAGTATGGTAGCTCACCCCCGATCACCTTC	CARDLGSSGRIHDAFDIW_CQQYGSSPPITF	IGH.639_IGHV3-21_IGLC:LD.1_IGKV3-20	B
HC1_Ctrl_AAGTCTGCATGCGCAC-1	HC1	Ctrl	IGHV5-51.IGHJ4..IGHM	CARPDTIAVNGGGFDYW	TGTGCGAGACCCGACACTATCGCAGTGAACGGGGGTGGCTTTGACTACTGG	IGKV3-20.IGKJ3.IGKC	CQQYGSSPLFTF	TGTCAGCAGTATGGTAGCTCACCCCTATTCACTTTC	IGHV5-51.IGHJ4..IGHM_IGKV3-20.IGKJ3.IGKC	TGTGCGAGACCCGACACTATCGCAGTGAACGGGGGTGGCTTTGACTACTGG_TGTCAGCAGTATGGTAGCTCACCCCTATTCACTTTC	CARPDTIAVNGGGFDYW_CQQYGSSPLFTF	IGH.28_IGHV5-51_IGLC:LD.1_IGKV3-20	B
HC1_Ctrl_TCACAAGGTGGTACAG-1	HC1	Ctrl	IGHV5-51.IGHJ6..IGHM	CARRRATVVNDGEDVW	TGTGCGAGACGACGGGCTACGGTGGTAAACGACGGGGAGGACGTCTGG	IGKV3-20.IGKJ2.IGKC	CQQYGSSPYTF	TGTCAGCAGTATGGTAGCTCACCCTACACTTTT	IGHV5-51.IGHJ6..IGHM_IGKV3-20.IGKJ2.IGKC	TGTGCGAGACGACGGGCTACGGTGGTAAACGACGGGGAGGACGTCTGG_TGTCAGCAGTATGGTAGCTCACCCTACACTTTT	CARRRATVVNDGEDVW_CQQYGSSPYTF	IGH.551_IGHV5-51_IGLC:LD.1_IGKV3-20	B
HC1_Ctrl_GTGTTAGGTGTTTGTG-1	HC1	Ctrl	IGHV4-61.IGHJ5.IGHD3-10.IGHM	CARGIEAGSYYGSGSYPAW	TGTGCGAGGGGTATTGAAGCCGGTAGTTACTATGGTTCGGGGAGTTACCCGGCCTGG	IGKV3-20.IGKJ3.IGKC	CQQYGSSPFTF	TGTCAGCAGTATGGTAGCTCACCCTTCACTTTC	IGHV4-61.IGHJ5.IGHD3-10.IGHM_IGKV3-20.IGKJ3.IGKC	TGTGCGAGGGGTATTGAAGCCGGTAGTTACTATGGTTCGGGGAGTTACCCGGCCTGG_TGTCAGCAGTATGGTAGCTCACCCTTCACTTTC	CARGIEAGSYYGSGSYPAW_CQQYGSSPFTF	IGH.489_IGHV4-61_IGLC:LD.1_IGKV3-20	B
HC1_Ctrl_TCGTACCCAGCGTAAG-1	HC1	Ctrl	IGHV4-39.IGHJ3.IGHD3-9.IGHM	CARHHTESRYDILTGYYSPHDAFDIW	TGTGCGAGACACCACACAGAATCGCGTTACGATATTTTGACTGGTTATTATAGTCCCCATGATGCTTTTGATATCTGG	IGKV3-20.IGKJ2.IGKC	CQQYGSSPMYTF	TGTCAGCAGTATGGTAGCTCACCGATGTACACTTTT	IGHV4-39.IGHJ3.IGHD3-9.IGHM_IGKV3-20.IGKJ2.IGKC	TGTGCGAGACACCACACAGAATCGCGTTACGATATTTTGACTGGTTATTATAGTCCCCATGATGCTTTTGATATCTGG_TGTCAGCAGTATGGTAGCTCACCGATGTACACTTTT	CARHHTESRYDILTGYYSPHDAFDIW_CQQYGSSPMYTF	IGH.566_IGHV4-39_IGLC:LD.1_IGKV3-20	B
HC1_Ctrl_GGCGACTAGCTAAGAT-1	HC1	Ctrl	IGHV5-51.IGHJ3..IGHM	CARPVYYYDTPGAFDLW	TGTGCGAGACCCGTCTATTACTATGATACCCCCGGGGCTTTTGATCTCTGG	IGKV3-20.IGKJ4.IGKC	CQQYGSSPLTF	TGTCAGCAGTATGGTAGCTCACCGCTCACTTTC	IGHV5-51.IGHJ3..IGHM_IGKV3-20.IGKJ4.IGKC	TGTGCGAGACCCGTCTATTACTATGATACCCCCGGGGCTTTTGATCTCTGG_TGTCAGCAGTATGGTAGCTCACCGCTCACTTTC	CARPVYYYDTPGAFDLW_CQQYGSSPLTF	IGH.446_IGHV5-51_IGLC:LD.1_IGKV3-20	B
HC1_Ctrl_TACTCATTCAGTTCGA-1	HC1	Ctrl	IGHV4-61.IGHJ5..IGHD	CARSYYYDPSLGWFDPW	TGTGCGAGGTCGTATTACTATGATCCCTCGTTGGGCTGGTTCGACCCCTGG	IGKV3-20.IGKJ2.IGKC	CQQYGSSPYTF	TGTCAGCAGTATGGTAGCTCACCGTACACTTTT	IGHV4-61.IGHJ5..IGHD_IGKV3-20.IGKJ2.IGKC	TGTGCGAGGTCGTATTACTATGATCCCTCGTTGGGCTGGTTCGACCCCTGG_TGTCAGCAGTATGGTAGCTCACCGTACACTTTT	CARSYYYDPSLGWFDPW_CQQYGSSPYTF	IGH.518_IGHV4-61_IGLC:LD.1_IGKV3-20	B
HC1_Ctrl_CTCGTCAGTTTGTTGG-1	HC1	Ctrl	IGHV4-34.IGHJ4.IGHD3-10.IGHM	CARGVYYYGSGGLVYW	TGTGCGAGAGGCGTATATTACTATGGTTCGGGGGGCCTTGTGTACTGG	IGKV3-20.IGKJ2.IGKC	CQQYGSSPYTF	TGTCAGCAGTATGGTAGCTCACCGTACACTTTT	IGHV4-34.IGHJ4.IGHD3-10.IGHM_IGKV3-20.IGKJ2.IGKC	TGTGCGAGAGGCGTATATTACTATGGTTCGGGGGGCCTTGTGTACTGG_TGTCAGCAGTATGGTAGCTCACCGTACACTTTT	CARGVYYYGSGGLVYW_CQQYGSSPYTF	IGH.308_IGHV4-34_IGLC:LD.1_IGKV3-20	B
HC1_Ctrl_AGCCTAAAGGTAGCCA-1	HC1	Ctrl	IGHV1-46.IGHJ4.IGHD3-9.IGHM	CARAGGVLRYFDWFPW	TGTGCGAGAGCCGGGGGCGTATTACGATATTTTGACTGGTTCCCTTGG	IGKV3-20.IGKJ1.IGKC	CQQYGSSPWTF	TGTCAGCAGTATGGTAGCTCACCGTGGACGTTC	IGHV1-46.IGHJ4.IGHD3-9.IGHM_IGKV3-20.IGKJ1.IGKC	TGTGCGAGAGCCGGGGGCGTATTACGATATTTTGACTGGTTCCCTTGG_TGTCAGCAGTATGGTAGCTCACCGTGGACGTTC	CARAGGVLRYFDWFPW_CQQYGSSPWTF	IGH.81_IGHV1-46_IGLC:LD.1_IGKV3-20	B
HC1_Ctrl_CCTTACGAGCTAGGCA-1	HC1	Ctrl	IGHV3-23.IGHJ4..IGHM	CAKGGSNYKYYFDYW	TGTGCGAAAGGCGGCAGTAACTACAAATACTACTTTGACTACTGG	IGKV3-20.IGKJ1.IGKC	CQQYGSSPWTF	TGTCAGCAGTATGGTAGCTCACCGTGGACGTTC	IGHV3-23.IGHJ4..IGHM_IGKV3-20.IGKJ1.IGKC	TGTGCGAAAGGCGGCAGTAACTACAAATACTACTTTGACTACTGG_TGTCAGCAGTATGGTAGCTCACCGTGGACGTTC	CAKGGSNYKYYFDYW_CQQYGSSPWTF	IGH.239_IGHV3-23_IGLC:LD.1_IGKV3-20	B
HC1_Ctrl_ACAGCTATCACAATGC-1	HC1	Ctrl	IGHV3-49.IGHJ4..IGHM	CTRQGYQLLGMPVDYW	TGTACTAGACAGGGCTACCAGCTGCTAGGAATGCCGGTTGACTACTGG	IGKV3-20.IGKJ1.IGKC	CQQYGSSPWTF	TGTCAGCAGTATGGTAGCTCACCGTGGACGTTC	IGHV3-49.IGHJ4..IGHM_IGKV3-20.IGKJ1.IGKC	TGTACTAGACAGGGCTACCAGCTGCTAGGAATGCCGGTTGACTACTGG_TGTCAGCAGTATGGTAGCTCACCGTGGACGTTC	CTRQGYQLLGMPVDYW_CQQYGSSPWTF	IGH.41_IGHV3-49_IGLC:LD.1_IGKV3-20	B
HC1_Ctrl_TAAGCGTTCTCCCTGA-1	HC1	Ctrl	IGHV1-69-2.IGHJ4..IGHM	CARDLGVVTAALGYW	TGTGCGAGAGATCTTGGGGTGGTAACCGCCGCTTTAGGCTACTGG	IGKV3-20.IGKJ1.IGKC	CQQYGSSPWTF	TGTCAGCAGTATGGTAGCTCACCGTGGACGTTC	IGHV1-69-2.IGHJ4..IGHM_IGKV3-20.IGKJ1.IGKC	TGTGCGAGAGATCTTGGGGTGGTAACCGCCGCTTTAGGCTACTGG_TGTCAGCAGTATGGTAGCTCACCGTGGACGTTC	CARDLGVVTAALGYW_CQQYGSSPWTF	IGH.507_IGHV1-69-2_IGLC:LD.1_IGKV3-20	B
HC1_Ctrl_ACGGCCACAGCTTCGG-1	HC1	Ctrl	IGHV3-11.IGHJ6..IGHM	CARDRHGMDVW	TGTGCGAGAGATCGCCACGGTATGGACGTCTGG	IGKV3-20.IGKJ1.IGKC	CQQYGSSPKTF	TGTCAGCAGTATGGTAGCTCACCTAAGACGTTC	IGHV3-11.IGHJ6..IGHM_IGKV3-20.IGKJ1.IGKC	TGTGCGAGAGATCGCCACGGTATGGACGTCTGG_TGTCAGCAGTATGGTAGCTCACCTAAGACGTTC	CARDRHGMDVW_CQQYGSSPKTF	IGH:LD.1_IGHV3-11_IGLC:LD.1_IGKV3-20	B
HC1_Ctrl_CAAGATCTCTGCGTAA-1	HC1	Ctrl	IGHV3-23.IGHJ4..IGHM	CAKDPELLWFGGISQPYYFDYW	TGTGCGAAAGATCCGGAATTACTATGGTTCGGGGGCATATCCCAGCCCTACTACTTTGACTACTGG	IGKV3-20.IGKJ1.IGKC	CQQYGSSPRTF	TGTCAGCAGTATGGTAGCTCACCTAGGACGTTC	IGHV3-23.IGHJ4..IGHM_IGKV3-20.IGKJ1.IGKC	TGTGCGAAAGATCCGGAATTACTATGGTTCGGGGGCATATCCCAGCCCTACTACTTTGACTACTGG_TGTCAGCAGTATGGTAGCTCACCTAGGACGTTC	CAKDPELLWFGGISQPYYFDYW_CQQYGSSPRTF	IGH.151_IGHV3-23_IGLC:LD.1_IGKV3-20	B
HC1_Ctrl_GCGCAACGTACTTCTT-1	HC1	Ctrl	IGHV4-34.IGHJ6..IGHM	CARGRWELEESYYYYGMDVW	TGTGCGAGAGGCCGGTGGGAGCTAGAGGAAAGCTACTACTACTACGGTATGGACGTCTGG	IGKV3-20.IGKJ1.IGKC	CQQYGSSPQTF	TGTCAGCAGTATGGTAGCTCACCTCAAACGTTC	IGHV4-34.IGHJ6..IGHM_IGKV3-20.IGKJ1.IGKC	TGTGCGAGAGGCCGGTGGGAGCTAGAGGAAAGCTACTACTACTACGGTATGGACGTCTGG_TGTCAGCAGTATGGTAGCTCACCTCAAACGTTC	CARGRWELEESYYYYGMDVW_CQQYGSSPQTF	IGH:LD.1_IGHV4-34_IGLC:LD.1_IGKV3-20	B
HC1_Ctrl_AGTGGGAGTGCGGTAA-1	HC1	Ctrl				IGKV3-20.IGKJ4.IGKC	CQQYGSSPPVTF	TGTCAGCAGTATGGTAGCTCACCTCCAGTCACTTTC	NA_IGKV3-20.IGKJ4.IGKC	NA_TGTCAGCAGTATGGTAGCTCACCTCCAGTCACTTTC	NA_CQQYGSSPPVTF	NA_NA_IGLC:LD.1_IGKV3-20	B
HC1_Ctrl_CGTCAGGGTCTGATCA-1	HC1	Ctrl	IGHV2-70.IGHJ3..IGHM	CARMSEYPDDAFDIW	TGTGCACGGATGAGCGAATATCCCGATGATGCTTTTGATATCTGG	IGKV3-20.IGKJ2.IGKC	CQQYGSSPPMYTF	TGTCAGCAGTATGGTAGCTCACCTCCCATGTACACTTTT	IGHV2-70.IGHJ3..IGHM_IGKV3-20.IGKJ2.IGKC	TGTGCACGGATGAGCGAATATCCCGATGATGCTTTTGATATCTGG_TGTCAGCAGTATGGTAGCTCACCTCCCATGTACACTTTT	CARMSEYPDDAFDIW_CQQYGSSPPMYTF	IGH.279_IGHV2-70_IGLC:LD.1_IGKV3-20	B
HC1_Ctrl_ACGCAGCTCTTGACGA-1	HC1	Ctrl	IGHV3-13.IGHJ6..IGHD	CARGNYGSGTYGGYYYYYMDVW	TGTGCAAGAGGCAACTATGGTTCGGGGACCTACGGGGGTTACTACTACTACTACATGGACGTCTGG	IGKV3-20.IGKJ5.IGKC	CQQYGSSPPITF	TGTCAGCAGTATGGTAGCTCACCTCCGATCACCTTC	IGHV3-13.IGHJ6..IGHD_IGKV3-20.IGKJ5.IGKC	TGTGCAAGAGGCAACTATGGTTCGGGGACCTACGGGGGTTACTACTACTACTACATGGACGTCTGG_TGTCAGCAGTATGGTAGCTCACCTCCGATCACCTTC	CARGNYGSGTYGGYYYYYMDVW_CQQYGSSPPITF	IGH.46_IGHV3-13_IGLC:LD.1_IGKV3-20	B
HC1_Ctrl_GTCACAAAGCCAGTTT-1	HC1	Ctrl	IGHV3-66.IGHJ6..IGHM	CANDPGARNGMNVW	TGTGCGAACGATCCTGGCGCGCGCAACGGCATGAACGTCTGG	IGKV3-20.IGKJ1.IGKC	CQQYGSSPPDTF	TGTCAGCAGTATGGTAGCTCACCTCCGGATACGTTC	IGHV3-66.IGHJ6..IGHM_IGKV3-20.IGKJ1.IGKC	TGTGCGAACGATCCTGGCGCGCGCAACGGCATGAACGTCTGG_TGTCAGCAGTATGGTAGCTCACCTCCGGATACGTTC	CANDPGARNGMNVW_CQQYGSSPPDTF	IGH.477_IGHV3-66_IGLC:LD.1_IGKV3-20	B
HC1_Ctrl_CATATGGCAGTGACAG-1	HC1	Ctrl	IGHV4-61.IGHJ2.IGHD3-22.IGHM	CARDYPSDSSGYYYGGVWYFDLW	TGTGCGAGAGATTACCCGTCGGATAGTAGTGGTTATTACTACGGCGGGGTCTGGTACTTCGATCTCTGG	IGKV3-20.IGKJ3.IGKC	CQQYGSSPPAF	TGTCAGCAGTATGGTAGCTCACCTCCGGCTTTC	IGHV4-61.IGHJ2.IGHD3-22.IGHM_IGKV3-20.IGKJ3.IGKC	TGTGCGAGAGATTACCCGTCGGATAGTAGTGGTTATTACTACGGCGGGGTCTGGTACTTCGATCTCTGG_TGTCAGCAGTATGGTAGCTCACCTCCGGCTTTC	CARDYPSDSSGYYYGGVWYFDLW_CQQYGSSPPAF	IGH.186_IGHV4-61_IGLC:LD.1_IGKV3-20	B
HC1_Ctrl_TGACGGCTCAGCAACT-1	HC1	Ctrl	IGHV4-34.IGHJ3.IGHD6-13.IGHM	CARLSGPVIAAAGTESVARKNAFDIW	TGTGCGAGATTGTCTGGCCCCGTTATAGCAGCAGCTGGTACCGAGTCAGTGGCTCGTAAGAATGCTTTTGATATCTGG	IGKV3-20.IGKJ2.IGKC	CQQYGSSPPVYTF	TGTCAGCAGTATGGTAGCTCACCTCCGGTCTACACTTTT	IGHV4-34.IGHJ3.IGHD6-13.IGHM_IGKV3-20.IGKJ2.IGKC	TGTGCGAGATTGTCTGGCCCCGTTATAGCAGCAGCTGGTACCGAGTCAGTGGCTCGTAAGAATGCTTTTGATATCTGG_TGTCAGCAGTATGGTAGCTCACCTCCGGTCTACACTTTT	CARLSGPVIAAAGTESVARKNAFDIW_CQQYGSSPPVYTF	IGH.584_IGHV4-34_IGLC:LD.1_IGKV3-20	B
HC1_Ctrl_CTCAGAAGTCAATGTC-1	HC1	Ctrl	IGHV3-48.IGHJ4.IGHD3-9.IGHM	CAREYYDILTGYSRNFDYW	TGTGCGAGAGAGTATTACGATATTTTGACTGGTTATTCCCGCAACTTTGACTACTGG	IGKV3-20.IGKJ2.IGKC	CQQYGSSPPVYTF	TGTCAGCAGTATGGTAGCTCACCTCCGGTGTACACTTTT	IGHV3-48.IGHJ4.IGHD3-9.IGHM_IGKV3-20.IGKJ2.IGKC	TGTGCGAGAGAGTATTACGATATTTTGACTGGTTATTCCCGCAACTTTGACTACTGG_TGTCAGCAGTATGGTAGCTCACCTCCGGTGTACACTTTT	CAREYYDILTGYSRNFDYW_CQQYGSSPPVYTF	IGH:LD.30_IGHV3-48_IGLC:LD.1_IGKV3-20	B
HC1_Ctrl_CGGACGTTCTTACCGC-1	HC1	Ctrl	IGHV6-1.IGHJ4..IGHM	CARGDWGSGWSFDYW	TGTGCAAGAGGCGACTGGGGAAGTGGCTGGTCTTTTGACTACTGG	IGKV3-20.IGKJ2.IGKC	CQQYGSSPPYTF	TGTCAGCAGTATGGTAGCTCACCTCCGTACACTTTT	IGHV6-1.IGHJ4..IGHM_IGKV3-20.IGKJ2.IGKC	TGTGCAAGAGGCGACTGGGGAAGTGGCTGGTCTTTTGACTACTGG_TGTCAGCAGTATGGTAGCTCACCTCCGTACACTTTT	CARGDWGSGWSFDYW_CQQYGSSPPYTF	IGH.261_IGHV6-1_IGLC:LD.1_IGKV3-20	B
HC1_Ctrl_AGCGTATTCTAACCGA-1	HC1	Ctrl	IGHV3-23.IGHJ6..IGHM	CAKSVGRYGYYYYMDVW	TGTGCGAAATCCGTTGGGAGATACGGGTACTACTACTACATGGACGTCTGG	IGKV3-20.IGKJ2.IGKC	CQQYGSSPPYTF	TGTCAGCAGTATGGTAGCTCACCTCCGTACACTTTT	IGHV3-23.IGHJ6..IGHM_IGKV3-20.IGKJ2.IGKC	TGTGCGAAATCCGTTGGGAGATACGGGTACTACTACTACATGGACGTCTGG_TGTCAGCAGTATGGTAGCTCACCTCCGTACACTTTT	CAKSVGRYGYYYYMDVW_CQQYGSSPPYTF	IGH.87_IGHV3-23_IGLC:LD.1_IGKV3-20	B
HC1_Ctrl_GATGCTACAGCTGCAC-1	HC1	Ctrl	IGHV1-58.IGHJ3..IGHM	CAADTGATPDAFDIW	TGTGCGGCAGACACGGGAGCTACTCCCGATGCTTTTGATATCTGG	IGKV3-20.IGKJ1.IGKC	CQQYGSSPPWTF	TGTCAGCAGTATGGTAGCTCACCTCCGTGGACGTTC	IGHV1-58.IGHJ3..IGHM_IGKV3-20.IGKJ1.IGKC	TGTGCGGCAGACACGGGAGCTACTCCCGATGCTTTTGATATCTGG_TGTCAGCAGTATGGTAGCTCACCTCCGTGGACGTTC	CAADTGATPDAFDIW_CQQYGSSPPWTF	IGH.382_IGHV1-58_IGLC:LD.1_IGKV3-20	B
HC1_Ctrl_TTATGCTCATGCGCAC-1	HC1	Ctrl	IGHV3-21.IGHJ4..IGHM	CASGISGYGEGYW	TGTGCGAGTGGGATCAGTGGCTACGGGGAGGGCTACTGG	IGKV3-20.IGKJ2.IGKC	CQQYGSSPRTF	TGTCAGCAGTATGGTAGCTCACCTCGAACTTTT	IGHV3-21.IGHJ4..IGHM_IGKV3-20.IGKJ2.IGKC	TGTGCGAGTGGGATCAGTGGCTACGGGGAGGGCTACTGG_TGTCAGCAGTATGGTAGCTCACCTCGAACTTTT	CASGISGYGEGYW_CQQYGSSPRTF	IGH.628_IGHV3-21_IGLC:LD.1_IGKV3-20	B
HC1_Ctrl_CCCTCCTCACGGCTAC-1	HC1	Ctrl	IGHV3-23.IGHJ4..IGHM	CAKFPSPAGLEGRNYW	TGTGCGAAATTCCCCTCTCCCGCCGGGTTGGAGGGCCGAAACTACTGG	IGKV3-20.IGKJ2.IGKC	CQQYGSSPRYTF	TGTCAGCAGTATGGTAGCTCACCTCGGTACACTTTT	IGHV3-23.IGHJ4..IGHM_IGKV3-20.IGKJ2.IGKC	TGTGCGAAATTCCCCTCTCCCGCCGGGTTGGAGGGCCGAAACTACTGG_TGTCAGCAGTATGGTAGCTCACCTCGGTACACTTTT	CAKFPSPAGLEGRNYW_CQQYGSSPRYTF	IGH.217_IGHV3-23_IGLC:LD.1_IGKV3-20	B
HC1_Ctrl_TCAGCTCCAAGCGATG-1	HC1	Ctrl	IGHV3-74.IGHJ3.IGHD2-15.IGHM	CAREYCSGGSCILPANDAFDIW	TGTGCAAGAGAGTATTGTAGTGGTGGTAGCTGCATCCTACCAGCCAATGATGCTTTTGATATCTGG	IGKV3-20.IGKJ2.IGKC	CQQYGSSPVTF	TGTCAGCAGTATGGTAGCTCACCTGTTACTTTT	IGHV3-74.IGHJ3.IGHD2-15.IGHM_IGKV3-20.IGKJ2.IGKC	TGTGCAAGAGAGTATTGTAGTGGTGGTAGCTGCATCCTACCAGCCAATGATGCTTTTGATATCTGG_TGTCAGCAGTATGGTAGCTCACCTGTTACTTTT	CAREYCSGGSCILPANDAFDIW_CQQYGSSPVTF	IGH.554_IGHV3-74_IGLC:LD.1_IGKV3-20	B
HC1_Ctrl_CTGTTTATCCCAGGTG-1	HC1	Ctrl	IGHV4-59.IGHJ4..IGHM	CARGGYTYALW	TGTGCGAGAGGCGGATACACCTATGCTCTATGG	IGKV3-20.IGKJ1.IGKC	CQQYGSSPWTF	TGTCAGCAGTATGGTAGCTCACCTTGGACGTTC	IGHV4-59.IGHJ4..IGHM_IGKV3-20.IGKJ1.IGKC	TGTGCGAGAGGCGGATACACCTATGCTCTATGG_TGTCAGCAGTATGGTAGCTCACCTTGGACGTTC	CARGGYTYALW_CQQYGSSPWTF	IGH.329_IGHV4-59_IGLC:LD.1_IGKV3-20	B
HC1_Ctrl_GACAGAGGTGGCTCCA-1	HC1	Ctrl	IGHV3-21.IGHJ6..IGHM	CARVRGGTALGYMDVW	TGTGCGAGAGTAAGGGGGGGTACAGCTCTCGGCTACATGGACGTCTGG	IGKV3-20.IGKJ1.IGKC	CQQYGSSRQTF	TGTCAGCAGTATGGTAGCTCACGGCAGACGTTC	IGHV3-21.IGHJ6..IGHM_IGKV3-20.IGKJ1.IGKC	TGTGCGAGAGTAAGGGGGGGTACAGCTCTCGGCTACATGGACGTCTGG_TGTCAGCAGTATGGTAGCTCACGGCAGACGTTC	CARVRGGTALGYMDVW_CQQYGSSRQTF	IGH.348_IGHV3-21_IGLC:LD.1_IGKV3-20	B
HC1_Ctrl_CATGCCTAGGCTCATT-1	HC1	Ctrl	IGHV4-61.IGHJ2..IGHM	CARGAGLERRDWYFDLW	TGTGCGAGAGGGGCTGGACTGGAACGACGGGACTGGTACTTCGATCTCTGG	IGKV3-20.IGKJ1.IGKC	CQQYGSSRGTF	TGTCAGCAGTATGGTAGCTCACGGGGGACGTTC	IGHV4-61.IGHJ2..IGHM_IGKV3-20.IGKJ1.IGKC	TGTGCGAGAGGGGCTGGACTGGAACGACGGGACTGGTACTTCGATCTCTGG_TGTCAGCAGTATGGTAGCTCACGGGGGACGTTC	CARGAGLERRDWYFDLW_CQQYGSSRGTF	IGH.195_IGHV4-61_IGLC:LD.1_IGKV3-20	B
HC1_Ctrl_CATTATCGTGTGCCTG-1	HC1	Ctrl	IGHV1-18.IGHJ5.IGHD2-15.IGHM	CARVLVVCSGGSCYRWFDPW	TGTGCGAGAGTACTGGTGGTCTGTAGTGGTGGTAGCTGCTATCGGTGGTTCGACCCCTGG	IGKV3-20.IGKJ3.IGKC	CQQYGSSLFTF	TGTCAGCAGTATGGTAGCTCACTATTCACTTTC	IGHV1-18.IGHJ5.IGHD2-15.IGHM_IGKV3-20.IGKJ3.IGKC	TGTGCGAGAGTACTGGTGGTCTGTAGTGGTGGTAGCTGCTATCGGTGGTTCGACCCCTGG_TGTCAGCAGTATGGTAGCTCACTATTCACTTTC	CARVLVVCSGGSCYRWFDPW_CQQYGSSLFTF	IGH.200_IGHV1-18_IGLC:LD.1_IGKV3-20	B
HC1_Ctrl_CTCAGAACACAACGTT-1	HC1	Ctrl	IGHV1-69-2.IGHJ6..IGHM	CARDHGSAGSYYYYYYMDVW	TGTGCGAGAGATCATGGGTCTGCTGGTAGTTACTACTACTACTACTACATGGACGTCTGG	IGKV3-20.IGKJ4.IGKC	CQQYGSSLTF	TGTCAGCAGTATGGTAGCTCACTCACTTTC	IGHV1-69-2.IGHJ6..IGHM_IGKV3-20.IGKJ4.IGKC	TGTGCGAGAGATCATGGGTCTGCTGGTAGTTACTACTACTACTACTACATGGACGTCTGG_TGTCAGCAGTATGGTAGCTCACTCACTTTC	CARDHGSAGSYYYYYYMDVW_CQQYGSSLTF	IGH:LD.1_IGHV1-69-2_IGLC:LD.1_IGKV3-20	B
HC1_Ctrl_TATTACCCACTGTCGG-1	HC1	Ctrl	IGHV3-48.IGHJ5..IGHM	CARDPIPFPRLVTLSITW	TGTGCGAGAGATCCGATACCGTTCCCGCGCCTGGTGACTCTCTCTATAACCTGG	IGKV3-20.IGKJ1.IGKC	CQQYGSSLSRTF	TGTCAGCAGTATGGTAGCTCACTGAGTCGAACGTTC	IGHV3-48.IGHJ5..IGHM_IGKV3-20.IGKJ1.IGKC	TGTGCGAGAGATCCGATACCGTTCCCGCGCCTGGTGACTCTCTCTATAACCTGG_TGTCAGCAGTATGGTAGCTCACTGAGTCGAACGTTC	CARDPIPFPRLVTLSITW_CQQYGSSLSRTF	IGH.548_IGHV3-48_IGLC:LD.1_IGKV3-20	B
HC1_Ctrl_CACACCTGTTCATGGT-1	HC1	Ctrl	IGHV1-46.IGHJ4..IGHM	CARNILTGYGGSGYGLFDYW	TGTGCGAGAAATATTTTGACTGGTTACGGCGGCTCCGGTTACGGTCTTTTTGACTACTGG	IGKV3-20.IGKJ2.IGKC	CQQYGSSLYTF	TGTCAGCAGTATGGTAGCTCACTGTACACTTTT	IGHV1-46.IGHJ4..IGHM_IGKV3-20.IGKJ2.IGKC	TGTGCGAGAAATATTTTGACTGGTTACGGCGGCTCCGGTTACGGTCTTTTTGACTACTGG_TGTCAGCAGTATGGTAGCTCACTGTACACTTTT	CARNILTGYGGSGYGLFDYW_CQQYGSSLYTF	IGH.156_IGHV1-46_IGLC:LD.1_IGKV3-20	B
HC1_Ctrl_AAAGCAAAGTACATGA-1	HC1	Ctrl	IGHV4-34.IGHJ6.IGHD3-22.IGHD	CARGVRKYYDSSGYLPYYYYYYGMDVW	TGTGCGAGAGGAGTCCGGAAGTACTATGATAGTAGTGGTTATTTACCGTATTACTACTACTACTACGGTATGGACGTCTGG	IGKV3-20.IGKJ2.IGKC	CQQYGSSVTF	TGTCAGCAGTATGGTAGCTCAGTCACTTTT	IGHV4-34.IGHJ6.IGHD3-22.IGHD_IGKV3-20.IGKJ2.IGKC	TGTGCGAGAGGAGTCCGGAAGTACTATGATAGTAGTGGTTATTTACCGTATTACTACTACTACTACGGTATGGACGTCTGG_TGTCAGCAGTATGGTAGCTCAGTCACTTTT	CARGVRKYYDSSGYLPYYYYYYGMDVW_CQQYGSSVTF	IGH.8_IGHV4-34_IGLC:LD.1_IGKV3-20	B
HC1_Ctrl_TATGCCCCATGTTGAC-1	HC1	Ctrl	IGHV1-46.IGHJ4.IGHD3-22.IGHM	CARGESYYYDISGYYMGPFDSW	TGTGCGAGAGGAGAGAGCTATTACTATGATATTAGTGGTTATTACATGGGGCCCTTTGACTCCTGG	IGKV3-20.IGKJ5.IGKC	CQQYGSSSITF	TGTCAGCAGTATGGTAGCTCATCGATCACCTTC	IGHV1-46.IGHJ4.IGHD3-22.IGHM_IGKV3-20.IGKJ5.IGKC	TGTGCGAGAGGAGAGAGCTATTACTATGATATTAGTGGTTATTACATGGGGCCCTTTGACTCCTGG_TGTCAGCAGTATGGTAGCTCATCGATCACCTTC	CARGESYYYDISGYYMGPFDSW_CQQYGSSSITF	IGH.546_IGHV1-46_IGLC:LD.1_IGKV3-20	B
HC1_Ctrl_GGGAATGAGGTGGGTT-1	HC1	Ctrl	IGHV4-59.IGHJ5..IGHM	CARGATTW	TGTGCGAGAGGGGCTACGACCTGG	IGKV3-20.IGKJ5.IGKC	CQQYGSSSITF	TGTCAGCAGTATGGTAGCTCATCGATCACCTTC	IGHV4-59.IGHJ5..IGHM_IGKV3-20.IGKJ5.IGKC	TGTGCGAGAGGGGCTACGACCTGG_TGTCAGCAGTATGGTAGCTCATCGATCACCTTC	CARGATTW_CQQYGSSSITF	IGH.452_IGHV4-59_IGLC:LD.1_IGKV3-20	B
HC1_Ctrl_ACTTACTAGAGTGAGA-1	HC1	Ctrl	IGHV5-51.IGHJ6..IGHM	CARLTALPPVVVGFMDVW	TGTGCGAGACTTACCGCGTTGCCTCCGGTAGTGGTCGGCTTCATGGACGTCTGG	IGKV3-20.IGKJ1.IGKC	CQQYGSSSGTF	TGTCAGCAGTATGGTAGCTCATCGGGGACGTTC	IGHV5-51.IGHJ6..IGHM_IGKV3-20.IGKJ1.IGKC	TGTGCGAGACTTACCGCGTTGCCTCCGGTAGTGGTCGGCTTCATGGACGTCTGG_TGTCAGCAGTATGGTAGCTCATCGGGGACGTTC	CARLTALPPVVVGFMDVW_CQQYGSSSGTF	IGH.64_IGHV5-51_IGLC:LD.1_IGKV3-20	B
HC1_Ctrl_TGAAAGATCCCAAGAT-1	HC1	Ctrl	IGHV1-69-2.IGHJ4.IGHD4-17.IGHM	CARLDYGEYNYW	TGTGCGAGACTCGACTACGGTGAATACAACTACTGG	IGKV3-20.IGKJ4.IGKC	CQQYGSSLLTF	TGTCAGCAGTATGGTAGCTCATTGCTCACTTTC	IGHV1-69-2.IGHJ4.IGHD4-17.IGHM_IGKV3-20.IGKJ4.IGKC	TGTGCGAGACTCGACTACGGTGAATACAACTACTGG_TGTCAGCAGTATGGTAGCTCATTGCTCACTTTC	CARLDYGEYNYW_CQQYGSSLLTF	IGH.578_IGHV1-69-2_IGLC:LD.1_IGKV3-20	B
HC1_Ctrl_CACCTTGCAAACAACA-1	HC1	Ctrl	IGHV4-34.IGHJ4.IGHD3-22.IGHM	CARGRKRLGYYYDSSGYYYHYW	TGTGCGAGAGGCCGAAAAAGGCTCGGGTATTACTATGATAGTAGTGGTTATTACTACCACTACTGG	IGKV3-20.IGKJ4.IGKC	CQQYGSSPLTF	TGTCAGCAGTATGGTAGCTCCCCACTCACTTTC	IGHV4-34.IGHJ4.IGHD3-22.IGHM_IGKV3-20.IGKJ4.IGKC	TGTGCGAGAGGCCGAAAAAGGCTCGGGTATTACTATGATAGTAGTGGTTATTACTACCACTACTGG_TGTCAGCAGTATGGTAGCTCCCCACTCACTTTC	CARGRKRLGYYYDSSGYYYHYW_CQQYGSSPLTF	IGH.165_IGHV4-34_IGLC:LD.1_IGKV3-20	B
HC1_Ctrl_GACGTTATCAACCATG-1	HC1	Ctrl	IGHV3-21.IGHJ4.IGHD6-19.IGHM	CARGKKTGYSSGWYSDYW	TGTGCGAGAGGGAAGAAAACCGGGTATAGCAGTGGCTGGTACTCTGACTACTGG	IGKV3-20.IGKJ3.IGKC	CQQYGSSPFTF	TGTCAGCAGTATGGTAGCTCCCCATTCACTTTC	IGHV3-21.IGHJ4.IGHD6-19.IGHM_IGKV3-20.IGKJ3.IGKC	TGTGCGAGAGGGAAGAAAACCGGGTATAGCAGTGGCTGGTACTCTGACTACTGG_TGTCAGCAGTATGGTAGCTCCCCATTCACTTTC	CARGKKTGYSSGWYSDYW_CQQYGSSPFTF	IGH.357_IGHV3-21_IGLC:LD.1_IGKV3-20	B
HC1_Ctrl_CCGGTAGGTACGCACC-1	HC1	Ctrl	IGHV1-69-2.IGHJ6..IGHM	CARDGGGDGMDVW	TGTGCGAGGGATGGGGGCGGGGACGGTATGGACGTCTGG	IGKV3-20.IGKJ1.IGKC	CQQYGSSRTF	TGTCAGCAGTATGGTAGCTCCCGGACGTTC	IGHV1-69-2.IGHJ6..IGHM_IGKV3-20.IGKJ1.IGKC	TGTGCGAGGGATGGGGGCGGGGACGGTATGGACGTCTGG_TGTCAGCAGTATGGTAGCTCCCGGACGTTC	CARDGGGDGMDVW_CQQYGSSRTF	IGH.222_IGHV1-69-2_IGLC:LD.1_IGKV3-20	B
HC1_Ctrl_CACCTTGGTTAGGGTG-1	HC1	Ctrl	IGHV3-23.IGHJ4.IGHD3-22.IGHG1	CAKAILMYYYDSRGPNPSWFFDYW	TGTGCGAAGGCCATTCTTATGTATTACTATGATAGTCGTGGTCCAAACCCCTCTTGGTTCTTTGACTACTGG	IGKV3-20.IGKJ5.IGKC	CQQYGSSPITF	TGTCAGCAGTATGGTAGCTCGCCGATCACCTTC	IGHV3-23.IGHJ4.IGHD3-22.IGHG1_IGKV3-20.IGKJ5.IGKC	TGTGCGAAGGCCATTCTTATGTATTACTATGATAGTCGTGGTCCAAACCCCTCTTGGTTCTTTGACTACTGG_TGTCAGCAGTATGGTAGCTCGCCGATCACCTTC	CAKAILMYYYDSRGPNPSWFFDYW_CQQYGSSPITF	IGH.167_IGHV3-23_IGLC:LD.1_IGKV3-20	B
HC1_Ctrl_CATGGCGTCGTTACGA-1	HC1	Ctrl				IGKV3-20.IGKJ2.IGKC	CQQYGSSLYTF	TGTCAGCAGTATGGTAGCTCGCTGTACACTTTT	NA_IGKV3-20.IGKJ2.IGKC	NA_TGTCAGCAGTATGGTAGCTCGCTGTACACTTTT	NA_CQQYGSSLYTF	NA_NA_IGLC:LD.1_IGKV3-20	B
HC1_Ctrl_AAGCCGCGTCAAAGCG-1	HC1	Ctrl	IGHV3-33.IGHJ4..IGHM	CAKDLAGSGNFDFW	TGTGCGAAAGACTTGGCTGGCTCCGGCAACTTTGACTTCTGG	IGKV3-20.IGKJ2.IGKC	CQQYGSSPMYSF	TGTCAGCAGTATGGTAGCTCTCCCATGTATAGTTTT	IGHV3-33.IGHJ4..IGHM_IGKV3-20.IGKJ2.IGKC	TGTGCGAAAGACTTGGCTGGCTCCGGCAACTTTGACTTCTGG_TGTCAGCAGTATGGTAGCTCTCCCATGTATAGTTTT	CAKDLAGSGNFDFW_CQQYGSSPMYSF	IGH.23_IGHV3-33_IGLC:LD.1_IGKV3-20	B
HC1_Ctrl_CTGATCCGTCATATCG-1	HC1	Ctrl	IGHV4-34.IGHJ4..IGHM	CARGSNSLGPYYFDYW	TGTGCGAGAGGCAGCAATTCTCTGGGCCCGTACTACTTTGACTACTGG	IGKV3-20.IGKJ3.IGKC	CQQYGSSF	TGTCAGCAGTATGGTAGCTCTTTC	IGHV4-34.IGHJ4..IGHM_IGKV3-20.IGKJ3.IGKC	TGTGCGAGAGGCAGCAATTCTCTGGGCCCGTACTACTTTGACTACTGG_TGTCAGCAGTATGGTAGCTCTTTC	CARGSNSLGPYYFDYW_CQQYGSSF	IGH.320_IGHV4-34_IGLC:LD.1_IGKV3-20	B
HC1_Ctrl_GCGCAACAGAGGTACC-1	HC1	Ctrl	IGHV1-46.IGHJ4.IGHD3-9.IGHM	CARDHDILTGYFKVGYFDSW	TGTGCGAGAGATCACGATATTTTGACTGGTTATTTTAAAGTCGGCTACTTTGACTCCTGG	IGKV3-20.IGKJ1.IGKC	CQQYGRSVPTF	TGTCAGCAGTATGGTAGGTCAGTTCCGACGTTC	IGHV1-46.IGHJ4.IGHD3-9.IGHM_IGKV3-20.IGKJ1.IGKC	TGTGCGAGAGATCACGATATTTTGACTGGTTATTTTAAAGTCGGCTACTTTGACTCCTGG_TGTCAGCAGTATGGTAGGTCAGTTCCGACGTTC	CARDHDILTGYFKVGYFDSW_CQQYGRSVPTF	IGH.409_IGHV1-46_IGLC:LD.1_IGKV3-20	B
HC1_Ctrl_TCGCGTTGTACCGAGA-1	HC1	Ctrl	IGHV4-31.IGHJ4.IGHD5-24.IGHM	CARFRRDGYNYFDYW	TGTGCGAGATTCCGTAGAGATGGCTACAATTACTTTGACTACTGG	IGKV3-20.IGKJ5.IGKC	CQQYGSSPSITF	TGTCAGCAGTATGGTAGTTCACCCTCGATCACCTTC	IGHV4-31.IGHJ4.IGHD5-24.IGHM_IGKV3-20.IGKJ5.IGKC	TGTGCGAGATTCCGTAGAGATGGCTACAATTACTTTGACTACTGG_TGTCAGCAGTATGGTAGTTCACCCTCGATCACCTTC	CARFRRDGYNYFDYW_CQQYGSSPSITF	IGH:LD.38_IGHV4-31_IGLC:LD.1_IGKV3-20	B
HC1_Ctrl_TAAGCGTCAATGGACG-1	HC1	Ctrl				IGKV3-20.IGKJ5.IGKC	CQQYGSSPITF	TGTCAGCAGTATGGTAGTTCACCGATCACCTTC	NA_IGKV3-20.IGKJ5.IGKC	NA_TGTCAGCAGTATGGTAGTTCACCGATCACCTTC	NA_CQQYGSSPITF	NA_NA_IGLC:LD.1_IGKV3-20	B
HC1_Ctrl_CGACTTCCATATGAGA-1	HC1	Ctrl	IGHV5-51.IGHJ4..IGHM	CTRHRTTTYRSPFDYW	TGTACGAGACACCGTACCACCACCTACCGGTCCCCGTTTGACTACTGG	IGKV3-20.IGKJ1.IGKC	CQQYGSSPPWTF	TGTCAGCAGTATGGTAGTTCACCTCCGTGGACGTTC	IGHV5-51.IGHJ4..IGHM_IGKV3-20.IGKJ1.IGKC	TGTACGAGACACCGTACCACCACCTACCGGTCCCCGTTTGACTACTGG_TGTCAGCAGTATGGTAGTTCACCTCCGTGGACGTTC	CTRHRTTTYRSPFDYW_CQQYGSSPPWTF	IGH.248_IGHV5-51_IGLC:LD.1_IGKV3-20	B
HC1_Ctrl_CTAATGGAGCTAGCCC-1	HC1	Ctrl	IGHV5-51.IGHJ6..IGHG1	CARQSPWFGKLRSAYYYYYYMDVW	TGTGCGAGACAGTCACCGTGGTTCGGGAAATTACGGTCGGCATACTACTACTACTACTACATGGACGTCTGG	IGKV3-20.IGKJ2.IGKC	CQQYGPSHTF	TGTCAGCAGTATGGTCCCTCACACACTTTT	IGHV5-51.IGHJ6..IGHG1_IGKV3-20.IGKJ2.IGKC	TGTGCGAGACAGTCACCGTGGTTCGGGAAATTACGGTCGGCATACTACTACTACTACTACATGGACGTCTGG_TGTCAGCAGTATGGTCCCTCACACACTTTT	CARQSPWFGKLRSAYYYYYYMDVW_CQQYGPSHTF	IGH.287_IGHV5-51_IGLC:LD.1_IGKV3-20	B
HC1_Ctrl_GGCTGGTGTGCGGTAA-1	HC1	Ctrl	IGHV4-59.IGHJ4..IGHG2	CARNSPVPGYW	TGTGCGAGAAATTCCCCTGTACCCGGGTACTGG	IGKV3-15.IGKJ1.IGKC	CQQSNNWPPTF	TGTCAGCAGTCTAATAACTGGCCTCCGACGTTC	IGHV4-59.IGHJ4..IGHG2_IGKV3-15.IGKJ1.IGKC	TGTGCGAGAAATTCCCCTGTACCCGGGTACTGG_TGTCAGCAGTCTAATAACTGGCCTCCGACGTTC	CARNSPVPGYW_CQQSNNWPPTF	IGH.449_IGHV4-59_IGLC:LD.1_IGKV3-15	B
HC1_Ctrl_AGACGTTAGAAAGTGG-1	HC1	Ctrl	IGHV3-23.IGHJ4.IGHD2-21.IGHM	CAKDRGAYCGGACPPDFW	TGTGCGAAGGATCGAGGAGCATATTGTGGTGGTGCCTGCCCTCCTGACTTCTGG	IGKV3-20.IGKJ2.IGKC	CQQSGSSPFTF	TGTCAGCAGTCTGGTAGCTCACCGTTCACTTTT	IGHV3-23.IGHJ4.IGHD2-21.IGHM_IGKV3-20.IGKJ2.IGKC	TGTGCGAAGGATCGAGGAGCATATTGTGGTGGTGCCTGCCCTCCTGACTTCTGG_TGTCAGCAGTCTGGTAGCTCACCGTTCACTTTT	CAKDRGAYCGGACPPDFW_CQQSGSSPFTF	IGH.70_IGHV3-23_IGLC:LD.1_IGKV3-20	B
HC1_Ctrl_TGTATTCCATCCGCGA-1	HC1	Ctrl	IGHV3-23.IGHJ4..IGHM	CAKDTYSGYGQGRANFDYW	TGTGCGAAAGATACATATAGTGGCTACGGTCAGGGGAGGGCCAACTTTGACTACTGG	IGKV3-11.IGKJ5.IGKC	CQQCSSWPPITF	TGTCAGCAGTGTAGCAGCTGGCCTCCGATCACCTTC	IGHV3-23.IGHJ4..IGHM_IGKV3-11.IGKJ5.IGKC	TGTGCGAAAGATACATATAGTGGCTACGGTCAGGGGAGGGCCAACTTTGACTACTGG_TGTCAGCAGTGTAGCAGCTGGCCTCCGATCACCTTC	CAKDTYSGYGQGRANFDYW_CQQCSSWPPITF	IGH.618_IGHV3-23_IGLC:LD.1_IGKV3-11	B
HC1_Ctrl_CTACACCGTCTGCAAT-1	HC1	Ctrl	IGHV4-61.IGHJ4.IGHD3-22.IGHM	CARSWGETYYYDSSGYTLHYW	TGTGCGAGATCTTGGGGGGAAACGTATTACTATGATAGTAGTGGTTATACCCTTCACTACTGG	IGKV3-20.IGKJ3.IGKC	CQQFPDGTF	TGTCAGCAGTTCCCCGACGGCACTTTC	IGHV4-61.IGHJ4.IGHD3-22.IGHM_IGKV3-20.IGKJ3.IGKC	TGTGCGAGATCTTGGGGGGAAACGTATTACTATGATAGTAGTGGTTATACCCTTCACTACTGG_TGTCAGCAGTTCCCCGACGGCACTTTC	CARSWGETYYYDSSGYTLHYW_CQQFPDGTF	IGH.289_IGHV4-61_IGLC.6_IGKV3-20	B
HC1_Ctrl_TCAGCAACAAACTGCT-1	HC1	Ctrl	IGHV3-74.IGHJ4..IGHA1	CVNPPQLYGGNSYYYSDWW	TGTGTGAATCCCCCTCAACTCTACGGTGGCAACTCTTATTACTACTCTGACTGGTGG	IGKV1-33.IGKJ4.IGKC	CQHYDNYPSLTF	TGTCAGCATTATGACAATTACCCTTCGCTCACTTTC	IGHV3-74.IGHJ4..IGHA1_IGKV1-33.IGKJ4.IGKC	TGTGTGAATCCCCCTCAACTCTACGGTGGCAACTCTTATTACTACTCTGACTGGTGG_TGTCAGCATTATGACAATTACCCTTCGCTCACTTTC	CVNPPQLYGGNSYYYSDWW_CQHYDNYPSLTF	IGH.553_IGHV3-74_IGLC:LD.1_IGKV1-33	B
HC1_Ctrl_CTCGGGAAGGATGGTC-1	HC1	Ctrl	IGHV4-39.IGHJ4.IGHD6-25.IGHG1	CARLGDEGIAVAPFDYW	TGTGCGAGACTCGGAGACGAGGGTATAGCAGTGGCTCCGTTTGACTACTGG	IGKV3-15.IGKJ3.IGKC	CQEYNNWATF	TGTCAGGAGTATAATAACTGGGCCACTTTC	IGHV4-39.IGHJ4.IGHD6-25.IGHG1_IGKV3-15.IGKJ3.IGKC	TGTGCGAGACTCGGAGACGAGGGTATAGCAGTGGCTCCGTTTGACTACTGG_TGTCAGGAGTATAATAACTGGGCCACTTTC	CARLGDEGIAVAPFDYW_CQEYNNWATF	IGH.303_IGHV4-39_IGLC:LD.1_IGKV3-15	B
HC1_Ctrl_TGAGCCGCACGCCAGT-1	HC1	Ctrl	IGHV3-74.IGHJ4..IGHG3	CACSGGWYGRYYFDDW	TGTGCTTGTAGCGGTGGCTGGTACGGGCGATATTACTTTGACGACTGG	IGLV3-1.IGLJ7.IGLC2	CQAWDSNTVVF	TGTCAGGCGTGGGACAGCAACACTGTGGTGTTC	IGHV3-74.IGHJ4..IGHG3_IGLV3-1.IGLJ7.IGLC2	TGTGCTTGTAGCGGTGGCTGGTACGGGCGATATTACTTTGACGACTGG_TGTCAGGCGTGGGACAGCAACACTGTGGTGTTC	CACSGGWYGRYYFDDW_CQAWDSNTVVF	IGH.593_IGHV3-74_IGLC:LD.3_IGLV3-1	B
HC1_Ctrl_AGCCTAATCCTAGTGA-1	HC1	Ctrl	IGHV5-51.IGHJ4.IGHD3-22.IGHM	CARPLEDYDSSGYYYGFDYW	TGTGCGAGACCTCTTGAGGACTATGATAGTAGTGGTTATTACTACGGGTTTGACTACTGG	IGLV3-1.IGLJ7.IGLC1	CQAWDSSTYVF	TGTCAGGCGTGGGACAGCAGCACCTATGTCTTC	IGHV5-51.IGHJ4.IGHD3-22.IGHM_IGLV3-1.IGLJ7.IGLC1	TGTGCGAGACCTCTTGAGGACTATGATAGTAGTGGTTATTACTACGGGTTTGACTACTGG_TGTCAGGCGTGGGACAGCAGCACCTATGTCTTC	CARPLEDYDSSGYYYGFDYW_CQAWDSSTYVF	IGH.83_IGHV5-51_IGLC:LD.3_IGLV3-1	B
HC1_Ctrl_CATTCGCCATCTCGCT-1	HC1	Ctrl	IGHV3-66.IGHJ5.IGHD3-22.IGHM	CARDWGYDSSGYYYGWFDPW	TGTGCGAGAGATTGGGGGTATGATAGTAGTGGTTATTACTACGGCTGGTTCGACCCCTGG	IGLV3-1.IGLJ7.IGLC1	CQAWDSSTSYVF	TGTCAGGCGTGGGACAGCAGCACTTCTTATGTCTTC	IGHV3-66.IGHJ5.IGHD3-22.IGHM_IGLV3-1.IGLJ7.IGLC1	TGTGCGAGAGATTGGGGGTATGATAGTAGTGGTTATTACTACGGCTGGTTCGACCCCTGG_TGTCAGGCGTGGGACAGCAGCACTTCTTATGTCTTC	CARDWGYDSSGYYYGWFDPW_CQAWDSSTSYVF	IGH.204_IGHV3-66_IGLC:LD.3_IGLV3-1	B
HC1_Ctrl_AACTTTCGTCCATGAT-1	HC1	Ctrl	IGHV4-59.IGHJ4.IGHD2-15.IGHM	CARSSAQNQYCSGGSCYFDYW	TGTGCGAGATCCTCCGCCCAGAACCAATATTGTAGTGGTGGTAGCTGCTACTTTGACTACTGG	IGLV3-1.IGLJ7.IGLC1	CQAWDRRTAVF	TGTCAGGCGTGGGACCGCAGAACTGCGGTCTTC	IGHV4-59.IGHJ4.IGHD2-15.IGHM_IGLV3-1.IGLJ7.IGLC1	TGTGCGAGATCCTCCGCCCAGAACCAATATTGTAGTGGTGGTAGCTGCTACTTTGACTACTGG_TGTCAGGCGTGGGACCGCAGAACTGCGGTCTTC	CARSSAQNQYCSGGSCYFDYW_CQAWDRRTAVF	IGH.21_IGHV4-59_IGLC:LD.3_IGLV3-1	B
HC1_Ctrl_AGTCTTTTCCACTCCA-1	HC1	Ctrl	IGHV5-51.IGHJ4.IGHD3-9.IGHM	CARGYDILTGYSPGGFDYW	TGTGCGAGAGGGTACGATATTTTGACTGGTTATTCGCCGGGGGGCTTTGACTACTGG	IGLV3-21.IGLJ7.IGLC1	CQVWDSSSDHPDYVF	TGTCAGGTGTGGGATAGTAGTAGTGATCATCCCGATTATGTCTTC	IGHV5-51.IGHJ4.IGHD3-9.IGHM_IGLV3-21.IGLJ7.IGLC1	TGTGCGAGAGGGTACGATATTTTGACTGGTTATTCGCCGGGGGGCTTTGACTACTGG_TGTCAGGTGTGGGATAGTAGTAGTGATCATCCCGATTATGTCTTC	CARGYDILTGYSPGGFDYW_CQVWDSSSDHPDYVF	IGH:LD.14_IGHV5-51_IGLC:LD.7_IGLV3-21	B
HC1_Ctrl_TTTGTCAGTCCGAAGA-1	HC1	Ctrl	IGHV4-34.IGHJ4.IGHD5-24.IGHM	CAATVLEMATISGTREFDYW	TGTGCAGCAACAGTCTTAGAGATGGCTACAATTTCGGGGACCCGTGAATTTGACTACTGG	IGLV3-21.IGLJ7.IGLC1	CQVWDSSSDHPYVF	TGTCAGGTGTGGGATAGTAGTAGTGATCATCCTTATGTCTTC	IGHV4-34.IGHJ4.IGHD5-24.IGHM_IGLV3-21.IGLJ7.IGLC1	TGTGCAGCAACAGTCTTAGAGATGGCTACAATTTCGGGGACCCGTGAATTTGACTACTGG_TGTCAGGTGTGGGATAGTAGTAGTGATCATCCTTATGTCTTC	CAATVLEMATISGTREFDYW_CQVWDSSSDHPYVF	IGH.649_IGHV4-34_IGLC:LD.7_IGLV3-21	B
HC1_Ctrl_GGGTTGCCACCAGTTA-1	HC1	Ctrl	IGHV3-53.IGHJ4.IGHD6-13.IGHM	CARGIAAAGTGYFDYW	TGTGCGAGAGGTATAGCAGCAGCTGGCACTGGGTACTTTGACTACTGG	IGLV3-21.IGLJ7.IGLC1	CQVWDSSSDHYVF	TGTCAGGTGTGGGATAGTAGTAGTGATCATTATGTCTTC	IGHV3-53.IGHJ4.IGHD6-13.IGHM_IGLV3-21.IGLJ7.IGLC1	TGTGCGAGAGGTATAGCAGCAGCTGGCACTGGGTACTTTGACTACTGG_TGTCAGGTGTGGGATAGTAGTAGTGATCATTATGTCTTC	CARGIAAAGTGYFDYW_CQVWDSSSDHYVF	IGH:LD.5_IGHV3-53_IGLC:LD.7_IGLV3-21	B
HC1_Ctrl_CCCAATCAGCGTTGCC-1	HC1	Ctrl	IGHV4-39.IGHJ6..IGHM	CARHDNYYYYIDVW	TGTGCGAGGCATGATAACTACTACTACTACATTGACGTCTGG	IGLV3-21.IGLJ7.IGLC1	CQVWDISSDHPGYVF	TGTCAGGTGTGGGATATTAGTAGTGATCATCCAGGTTATGTCTTC	IGHV4-39.IGHJ6..IGHM_IGLV3-21.IGLJ7.IGLC1	TGTGCGAGGCATGATAACTACTACTACTACATTGACGTCTGG_TGTCAGGTGTGGGATATTAGTAGTGATCATCCAGGTTATGTCTTC	CARHDNYYYYIDVW_CQVWDISSDHPGYVF	IGH:LD.1_IGHV4-39_IGLC:LD.7_IGLV3-21	B
HC1_Ctrl_TCAGGATGTCAGAAGC-1	HC1	Ctrl	IGHV3-7.IGHJ6..IGHD	CVRAGDSTYYALDVW	TGTGTGAGGGCTGGCGACTCTACCTACTACGCCCTGGACGTCTGG	IGLV3-25.IGLJ7.IGLC2	CQSADTTSPSKNLVF	TGTCAGTCAGCGGACACCACTTCTCCTTCTAAGAATCTCGTCTTC	IGHV3-7.IGHJ6..IGHD_IGLV3-25.IGLJ7.IGLC2	TGTGTGAGGGCTGGCGACTCTACCTACTACGCCCTGGACGTCTGG_TGTCAGTCAGCGGACACCACTTCTCCTTCTAAGAATCTCGTCTTC	CVRAGDSTYYALDVW_CQSADTTSPSKNLVF	IGH.557_IGHV3-7_IGLC.11_IGLV3-25	B
HC1_Ctrl_CCTCAGTCATGCCACG-1	HC1	Ctrl	IGHV2-5.IGHJ4..IGHM	CAHSGNTAAGTSWWSYFDYW	TGTGCACACAGCGGGAACACAGCAGCTGGTACGTCATGGTGGTCTTACTTTGACTACTGG	IGKV6-21.IGKJ2.IGKC	CHQSSSLPHTF	TGTCATCAGAGTAGTAGTTTACCTCATACTTTT	IGHV2-5.IGHJ4..IGHM_IGKV6-21.IGKJ2.IGKC	TGTGCACACAGCGGGAACACAGCAGCTGGTACGTCATGGTGGTCTTACTTTGACTACTGG_TGTCATCAGAGTAGTAGTTTACCTCATACTTTT	CAHSGNTAAGTSWWSYFDYW_CHQSSSLPHTF	IGH.236_IGHV2-5_IGLC:LD.1_IGKV6-21	B
HC1_Ctrl_GTTCGGGGTAGAGTGC-1	HC1	Ctrl	IGHV3-74.IGHJ4..IGHM	CARELGSGILPLDYW	TGTGCAAGAGAATTGGGCTCGGGAATTCTACCACTTGACTATTGG	IGKV6D-21.IGKJ4.IGKC	CHQSRTLPLTF	TGTCATCAGAGTCGTACTTTACCGCTCACTTTC	IGHV3-74.IGHJ4..IGHM_IGKV6D-21.IGKJ4.IGKC	TGTGCAAGAGAATTGGGCTCGGGAATTCTACCACTTGACTATTGG_TGTCATCAGAGTCGTACTTTACCGCTCACTTTC	CARELGSGILPLDYW_CHQSRTLPLTF	IGH.495_IGHV3-74_IGLC:LD.1_IGKV6D-21	B
HC1_Ctrl_CGTCTACGTTCCCTTG-1	HC1	Ctrl	IGHV3-72.IGHJ4..IGHM	CARATYSSGWKSW	TGTGCTAGAGCTACCTATAGCAGTGGCTGGAAGAGCTGG	IGKV3-20.IGKJ1.IGKC	CHQDGWSPWTF	TGTCATCAGGATGGTTGGTCACCCTGGACGTTC	IGHV3-72.IGHJ4..IGHM_IGKV3-20.IGKJ1.IGKC	TGTGCTAGAGCTACCTATAGCAGTGGCTGGAAGAGCTGG_TGTCATCAGGATGGTTGGTCACCCTGGACGTTC	CARATYSSGWKSW_CHQDGWSPWTF	IGH.281_IGHV3-72_IGLC:LD.1_IGKV3-20	B
HC1_Ctrl_GTAACTGCACGGTAAG-1	HC1	Ctrl	IGHV3-23.IGHJ3..IGHM	CAKVIVPAALYDAFDIW	TGTGCGAAAGTTATAGTACCAGCTGCTCTATATGATGCTTTTGATATCTGG	IGKV1-6.IGKJ2.IGKC	CLQDYNYPGTF	TGTCTACAAGATTACAATTACCCCGGGACTTTT	IGHV3-23.IGHJ3..IGHM_IGKV1-6.IGKJ2.IGKC	TGTGCGAAAGTTATAGTACCAGCTGCTCTATATGATGCTTTTGATATCTGG_TGTCTACAAGATTACAATTACCCCGGGACTTTT	CAKVIVPAALYDAFDIW_CLQDYNYPGTF	IGH.465_IGHV3-23_IGLC:LD.1_IGKV1-6	B
HC1_Ctrl_AGGCCGTTCGTGGGAA-1	HC1	Ctrl	IGHV1-24.IGHJ6..IGHM	CATRGGRSGMDVW	TGTGCAACACGCGGGGGGCGGAGCGGTATGGACGTCTGG	IGKV1-6.IGKJ2.IGKC	CLQDYNYPYTF	TGTCTACAAGATTACAATTACCCGTACACTTTT	IGHV1-24.IGHJ6..IGHM_IGKV1-6.IGKJ2.IGKC	TGTGCAACACGCGGGGGGCGGAGCGGTATGGACGTCTGG_TGTCTACAAGATTACAATTACCCGTACACTTTT	CATRGGRSGMDVW_CLQDYNYPYTF	IGH.93_IGHV1-24_IGLC:LD.1_IGKV1-6	B
HC1_Ctrl_CCTCAGTGTCAACATC-1	HC1	Ctrl	IGHV3-43.IGHJ6.IGHD2-15.IGHM	CAKEYGYCSGGSCSTYGMDVW	TGTGCAAAAGAATATGGATATTGTAGTGGTGGTAGCTGCTCGACCTACGGTATGGACGTCTGG	IGKV1-6.IGKJ1.IGKC	CLQDYNYPPTF	TGTCTACAAGATTACAATTACCCTCCCACGTTC	IGHV3-43.IGHJ6.IGHD2-15.IGHM_IGKV1-6.IGKJ1.IGKC	TGTGCAAAAGAATATGGATATTGTAGTGGTGGTAGCTGCTCGACCTACGGTATGGACGTCTGG_TGTCTACAAGATTACAATTACCCTCCCACGTTC	CAKEYGYCSGGSCSTYGMDVW_CLQDYNYPPTF	IGH:LD.1_IGHV3-43_IGLC:LD.1_IGKV1-6	B
HC1_Ctrl_TACTCGCCAATCCAAC-1	HC1	Ctrl	IGHV3-48.IGHJ3..IGHG1	CARDSLATLPPADAFDIW	TGTGCGAGAGATAGTTTGGCTACTCTGCCCCCCGCCGATGCTTTTGATATCTGG	IGKV1-6.IGKJ1.IGKC	CLQDYNYPRTF	TGTCTACAAGATTACAATTACCCTCGGACGTTC	IGHV3-48.IGHJ3..IGHG1_IGKV1-6.IGKJ1.IGKC	TGTGCGAGAGATAGTTTGGCTACTCTGCCCCCCGCCGATGCTTTTGATATCTGG_TGTCTACAAGATTACAATTACCCTCGGACGTTC	CARDSLATLPPADAFDIW_CLQDYNYPRTF	IGH.520_IGHV3-48_IGLC:LD.1_IGKV1-6	B
HC1_Ctrl_ACGGCCAAGGGTTCCC-1	HC1	Ctrl	IGHV3-23.IGHJ4.IGHD3-22.IGHM	CARIDSDSSGYYLPFDYW	TGTGCGAGAATCGACTCTGATAGTAGTGGTTATTACTTACCCTTTGACTACTGG	IGKV1D-17.IGKJ2.IGKC	CLQHNSYPYTF	TGTCTACAGCATAATAGTTACCCGTACACTTTT	IGHV3-23.IGHJ4.IGHD3-22.IGHM_IGKV1D-17.IGKJ2.IGKC	TGTGCGAGAATCGACTCTGATAGTAGTGGTTATTACTTACCCTTTGACTACTGG_TGTCTACAGCATAATAGTTACCCGTACACTTTT	CARIDSDSSGYYLPFDYW_CLQHNSYPYTF	IGH:LD.4_IGHV3-23_IGLC:LD.1_IGKV1D-17	B
HC1_Ctrl_CAGCAGCAGCACCGTC-1	HC1	Ctrl	IGHV3-48.IGHJ3..IGHM	CASLHALDIW	TGTGCGAGCCTTCATGCTTTGGATATCTGG	IGKV1D-17.IGKJ1.IGKC	CLQHNSYPWTF	TGTCTACAGCATAATAGTTACCCGTGGACGTTC	IGHV3-48.IGHJ3..IGHM_IGKV1D-17.IGKJ1.IGKC	TGTGCGAGCCTTCATGCTTTGGATATCTGG_TGTCTACAGCATAATAGTTACCCGTGGACGTTC	CASLHALDIW_CLQHNSYPWTF	IGH.175_IGHV3-48_IGLC:LD.1_IGKV1D-17	B
HC1_Ctrl_TAGTGGTGTCTTCGTC-1	HC1	Ctrl	IGHV1-18.IGHJ6..IGHM	CARAVCPAAGTAWYYYYGMDVW	TGTGCGAGAGCCGTCTGTCCAGCAGCTGGTACCGCCTGGTACTACTACTACGGTATGGACGTCTGG	IGKV1D-17.IGKJ1.IGKC	CLQHNSYPRTF	TGTCTACAGCATAATAGTTACCCTCGGACGTTC	IGHV1-18.IGHJ6..IGHM_IGKV1D-17.IGKJ1.IGKC	TGTGCGAGAGCCGTCTGTCCAGCAGCTGGTACCGCCTGGTACTACTACTACGGTATGGACGTCTGG_TGTCTACAGCATAATAGTTACCCTCGGACGTTC	CARAVCPAAGTAWYYYYGMDVW_CLQHNSYPRTF	IGH:LD.1_IGHV1-18_IGLC:LD.1_IGKV1D-17	B
HC1_Ctrl_ATTCTACTCGTGACAT-1	HC1	Ctrl	IGHV1-46.IGHJ6.IGHD2-2.IGHM	CASHTEPCSSTSCSYGMDVW	TGTGCGAGCCACACGGAGCCATGTAGTAGTACCAGCTGCTCCTACGGTATGGACGTCTGG	IGKV1D-17.IGKJ1.IGKC	CLQHNSYPLTF	TGTCTACAGCATAATAGTTACCCTCTGACGTTC	IGHV1-46.IGHJ6.IGHD2-2.IGHM_IGKV1D-17.IGKJ1.IGKC	TGTGCGAGCCACACGGAGCCATGTAGTAGTACCAGCTGCTCCTACGGTATGGACGTCTGG_TGTCTACAGCATAATAGTTACCCTCTGACGTTC	CASHTEPCSSTSCSYGMDVW_CLQHNSYPLTF	IGH.140_IGHV1-46_IGLC:LD.1_IGKV1D-17	B
HC1_Ctrl_CAACTAGAGCGATCCC-1	HC1	Ctrl				IGKV1D-17.IGKJ1.IGKC	CLQHHTYPPAF	TGTCTACAGCATCATACTTACCCCCCCGCCTTC	NA_IGKV1D-17.IGKJ1.IGKC	NA_TGTCTACAGCATCATACTTACCCCCCCGCCTTC	NA_CLQHHTYPPAF	NA_NA_IGLC:LD.1_IGKV1D-17	B
HC1_Ctrl_TAAGAGAGTCTGCGGT-1	HC1	Ctrl	IGHV3-72.IGHJ4..IGHG2	CGDITAVGADYW	TGTGGTGATATAACAGCAGTCGGTGCCGACTATTGG	IGKV1D-17.IGKJ3.IGKC	CLQYANYPLTF	TGTCTACAGTATGCTAATTACCCATTGACTTTC	IGHV3-72.IGHJ4..IGHG2_IGKV1D-17.IGKJ3.IGKC	TGTGGTGATATAACAGCAGTCGGTGCCGACTATTGG_TGTCTACAGTATGCTAATTACCCATTGACTTTC	CGDITAVGADYW_CLQYANYPLTF	IGH.502_IGHV3-72_IGLC:LD.1_IGKV1D-17	B
HC1_Ctrl_TTGGAACGTTGAGTTC-1	HC1	Ctrl	IGHV5-51.IGHJ4..IGHA1	CARLAGADFYDTKYQLDSW	TGTGCGAGGCTGGCGGGAGCGGATTTCTATGATACGAAATACCAACTTGATTCCTGG	IGKV3-20.IGKJ1.IGKC	CEQYGTSPRTS	TGTGAACAGTATGGGACGTCACCTCGGACGTCT	IGHV5-51.IGHJ4..IGHA1_IGKV3-20.IGKJ1.IGKC	TGTGCGAGGCTGGCGGGAGCGGATTTCTATGATACGAAATACCAACTTGATTCCTGG_TGTGAACAGTATGGGACGTCACCTCGGACGTCT	CARLAGADFYDTKYQLDSW_CEQYGTSPRTS	IGH.637_IGHV5-51_IGLC.14_IGKV3-20	B
HC1_Ctrl_GGAGCAATCCAAGTAC-1	HC1	Ctrl	IGHV1-69-2.IGHJ4..IGHM	CARGKNWNDAFDYW	TGTGCGAGAGGAAAGAACTGGAACGACGCCTTTGACTACTGG	IGLV1-44.IGLJ7.IGLC1	CAAWDDSTYVF	TGTGCAGCATGGGATGACAGCACTTATGTCTTC	IGHV1-69-2.IGHJ4..IGHM_IGLV1-44.IGLJ7.IGLC1	TGTGCGAGAGGAAAGAACTGGAACGACGCCTTTGACTACTGG_TGTGCAGCATGGGATGACAGCACTTATGTCTTC	CARGKNWNDAFDYW_CAAWDDSTYVF	IGH.441_IGHV1-69-2_IGLC:LD.5_IGLV1-44	B
HC1_Ctrl_ACGTCAAGTAAGGGAA-1	HC1	Ctrl	IGHV1-18.IGHJ4..IGHM	CARGFGQTPFDYW	TGTGCTCGGGGGTTCGGGCAAACCCCGTTTGACTACTGG	IGLV1-44.IGLJ7.IGLC1	CAAWDDSLNGLVF	TGTGCAGCATGGGATGACAGCCTGAATGGTCTAGTCTTC	IGHV1-18.IGHJ4..IGHM_IGLV1-44.IGLJ7.IGLC1	TGTGCTCGGGGGTTCGGGCAAACCCCGTTTGACTACTGG_TGTGCAGCATGGGATGACAGCCTGAATGGTCTAGTCTTC	CARGFGQTPFDYW_CAAWDDSLNGLVF	IGH.51_IGHV1-18_IGLC:LD.5_IGLV1-44	B
HC1_Ctrl_CCTAGCTAGAGCCCAA-1	HC1	Ctrl	IGHV3-21.IGHJ4..IGHM	CARAGSSRVPDYW	TGTGCGAGAGCAGGGAGCAGCAGGGTCCCTGACTACTGG	IGLV1-44.IGLJ7.IGLC7	CAAWDDSLNGAVF	TGTGCAGCATGGGATGACAGCCTGAATGGTGCTGTGTTC	IGHV3-21.IGHJ4..IGHM_IGLV1-44.IGLJ7.IGLC7	TGTGCGAGAGCAGGGAGCAGCAGGGTCCCTGACTACTGG_TGTGCAGCATGGGATGACAGCCTGAATGGTGCTGTGTTC	CARAGSSRVPDYW_CAAWDDSLNGAVF	IGH.232_IGHV3-21_IGLC:LD.5_IGLV1-44	B
HC1_Ctrl_AGGGAGTGTTCGTCTC-1	HC1	Ctrl	IGHV6-1.IGHJ6..IGHM	CARSRLQPADQLTNYYGMDVW	TGTGCAAGATCTCGTCTTCAGCCAGCCGACCAGCTGACGAACTACTACGGTATGGACGTCTGG	IGLV1-44.IGLJ7.IGLC1	CAAWDDSLNGYVF	TGTGCAGCATGGGATGACAGCCTGAATGGTTATGTCTTC	IGHV6-1.IGHJ6..IGHM_IGLV1-44.IGLJ7.IGLC1	TGTGCAAGATCTCGTCTTCAGCCAGCCGACCAGCTGACGAACTACTACGGTATGGACGTCTGG_TGTGCAGCATGGGATGACAGCCTGAATGGTTATGTCTTC	CARSRLQPADQLTNYYGMDVW_CAAWDDSLNGYVF	IGH.96_IGHV6-1_IGLC:LD.5_IGLV1-44	B
HC1_Ctrl_TGCTACCAGTCCGGTC-1	HC1	Ctrl	IGHV3-48.IGHJ3..IGHM	CARDPPLKMDTAMANSGDAFDIW	TGTGCGAGAGATCCTCCTCTGAAAATGGATACAGCTATGGCCAACTCGGGTGATGCTTTTGATATCTGG	IGLV1-36.IGLJ7.IGLC1	CAAWDDSLNGYVF	TGTGCAGCATGGGATGACAGCCTGAATGGTTATGTCTTC	IGHV3-48.IGHJ3..IGHM_IGLV1-36.IGLJ7.IGLC1	TGTGCGAGAGATCCTCCTCTGAAAATGGATACAGCTATGGCCAACTCGGGTGATGCTTTTGATATCTGG_TGTGCAGCATGGGATGACAGCCTGAATGGTTATGTCTTC	CARDPPLKMDTAMANSGDAFDIW_CAAWDDSLNGYVF	IGH.607_IGHV3-48_IGLC:LD.5_IGLV1-36	B
HC1_Ctrl_AGGTCATCAAGAGGCT-1	HC1	Ctrl	IGHV1-45.IGHJ3.IGHD2-15.IGHM	CASSYCSGGSCYNAFDIW	TGTGCAAGTAGCTATTGTAGTGGTGGTAGCTGCTACAATGCTTTTGATATCTGG	IGLV1-44.IGLJ7.IGLC1	CAAWDDSLNGYVF	TGTGCAGCATGGGATGACAGCCTGAATGGTTATGTCTTC	IGHV1-45.IGHJ3.IGHD2-15.IGHM_IGLV1-44.IGLJ7.IGLC1	TGTGCAAGTAGCTATTGTAGTGGTGGTAGCTGCTACAATGCTTTTGATATCTGG_TGTGCAGCATGGGATGACAGCCTGAATGGTTATGTCTTC	CASSYCSGGSCYNAFDIW_CAAWDDSLNGYVF	IGH.105_IGHV1-45_IGLC:LD.5_IGLV1-44	B
HC1_Ctrl_CGAGAAGAGGCAAAGA-1	HC1	Ctrl	IGHV4-61.IGHJ6..IGHM	CARDHLPPRSSSWSPGGYYYYYMDVW	TGTGCGAGAGATCACCTCCCCCCGCGAAGCAGCAGCTGGTCACCAGGGGGGTACTACTACTACTACATGGACGTCTGG	IGLV1-44.IGLJ7.IGLC1	CAAWDDSLNGFYVF	TGTGCAGCATGGGATGACAGCCTGAATGGTTTTTATGTCTTC	IGHV4-61.IGHJ6..IGHM_IGLV1-44.IGLJ7.IGLC1	TGTGCGAGAGATCACCTCCCCCCGCGAAGCAGCAGCTGGTCACCAGGGGGGTACTACTACTACTACATGGACGTCTGG_TGTGCAGCATGGGATGACAGCCTGAATGGTTTTTATGTCTTC	CARDHLPPRSSSWSPGGYYYYYMDVW_CAAWDDSLNGFYVF	IGH.250_IGHV4-61_IGLC:LD.5_IGLV1-44	B
HC1_Ctrl_GACTACAGTACCAGTT-1	HC1	Ctrl	IGHV4-61.IGHJ4.IGHD3-22.IGHM	CARDSAYYYDSSGYYPALDYW	TGTGCGAGAGATAGTGCCTATTACTATGATAGTAGTGGTTATTACCCGGCGCTTGACTACTGG	IGLV1-44.IGLJ7.IGLC1	CAAWDDSLNVF	TGTGCAGCATGGGATGACAGCCTGAATGTCTTC	IGHV4-61.IGHJ4.IGHD3-22.IGHM_IGLV1-44.IGLJ7.IGLC1	TGTGCGAGAGATAGTGCCTATTACTATGATAGTAGTGGTTATTACCCGGCGCTTGACTACTGG_TGTGCAGCATGGGATGACAGCCTGAATGTCTTC	CARDSAYYYDSSGYYPALDYW_CAAWDDSLNVF	IGH:LD.4_IGHV4-61_IGLC:LD.5_IGLV1-44	B
HC1_Ctrl_CTACACCCAATAGCAA-1	HC1	Ctrl	IGHV3-11.IGHJ5..IGHM	CARVEDLGRYSPRFDPW	TGTGCGAGAGTCGAGGACCTCGGGAGGTACAGTCCCCGTTTCGACCCCTGG	IGLV1-44.IGLJ7.IGLC2	CAAWDGSLNVPLF	TGTGCAGCATGGGATGGCAGCCTGAATGTTCCGCTATTC	IGHV3-11.IGHJ5..IGHM_IGLV1-44.IGLJ7.IGLC2	TGTGCGAGAGTCGAGGACCTCGGGAGGTACAGTCCCCGTTTCGACCCCTGG_TGTGCAGCATGGGATGGCAGCCTGAATGTTCCGCTATTC	CARVEDLGRYSPRFDPW_CAAWDGSLNVPLF	IGH.288_IGHV3-11_IGLC:LD.5_IGLV1-44	B
HC1_Ctrl_TAGACCACATCTCCCA-1	HC1	Ctrl	IGHV3-30.IGHJ3.IGHD6-19.IGHA1	CARDSRRYSTGWYDDNAFDIW	TGTGCGAGAGACTCTCGCCGCTATAGCACTGGCTGGTACGACGATAATGCTTTCGACATCTGG	IGLV1-44.IGLJ7.IGLC2	CATWDDSLSGWVF	TGTGCTACATGGGATGACAGCCTGAGTGGCTGGGTGTTC	IGHV3-30.IGHJ3.IGHD6-19.IGHA1_IGLV1-44.IGLJ7.IGLC2	TGTGCGAGAGACTCTCGCCGCTATAGCACTGGCTGGTACGACGATAATGCTTTCGACATCTGG_TGTGCTACATGGGATGACAGCCTGAGTGGCTGGGTGTTC	CARDSRRYSTGWYDDNAFDIW_CATWDDSLSGWVF	IGH.528_IGHV3-30_IGLC:LD.5_IGLV1-44	B
HC1_Ctrl_CGCTTCAAGTAGTGCG-1	HC1	Ctrl	IGHV4-61.IGHJ4..IGHG1	CARTARGSKEFEYW	TGTGCGAGAACTGCCAGGGGTTCAAAAGAGTTTGAGTACTGG	IGLV8-61.IGLJ7.IGLC2	CVLYMGSDIWVF	TGTGTGCTGTATATGGGTAGTGACATTTGGGTGTTC	IGHV4-61.IGHJ4..IGHG1_IGLV8-61.IGLJ7.IGLC2	TGTGCGAGAACTGCCAGGGGTTCAAAAGAGTTTGAGTACTGG_TGTGTGCTGTATATGGGTAGTGACATTTGGGTGTTC	CARTARGSKEFEYW_CVLYMGSDIWVF	IGH.260_IGHV4-61_IGLC:LD.2_IGLV8-61	B
HC1_Ctrl_TCTCTAAAGAACAACT-1	HC1	Ctrl	IGHV4-61.IGHJ3..IGHM	CARGPGINSGEAFDIW	TGTGCGAGAGGGCCGGGTATCAACAGCGGGGAGGCTTTTGATATCTGG	IGLV8-61.IGLJ7.IGLC2	CVLYMGSGIWVF	TGTGTGCTGTATATGGGTAGTGGCATCTGGGTCTTC	IGHV4-61.IGHJ3..IGHM_IGLV8-61.IGLJ7.IGLC2	TGTGCGAGAGGGCCGGGTATCAACAGCGGGGAGGCTTTTGATATCTGG_TGTGTGCTGTATATGGGTAGTGGCATCTGGGTCTTC	CARGPGINSGEAFDIW_CVLYMGSGIWVF	IGH.571_IGHV4-61_IGLC:LD.2_IGLV8-61	B
HC1_Ctrl_ATCATGGAGTGTTAGA-1	HC1	Ctrl	IGHV3-23.IGHJ4..IGHA2	CGVTAVVGRPLW	TGTGGAGTCACAGCAGTGGTTGGACGGCCTCTCTGG	IGKV4-1.IGKJ1.IGKC	CYQYYGTPPWTL	TGTTACCAATATTATGGTACTCCCCCGTGGACGCTC	IGHV3-23.IGHJ4..IGHA2_IGKV4-1.IGKJ1.IGKC	TGTGGAGTCACAGCAGTGGTTGGACGGCCTCTCTGG_TGTTACCAATATTATGGTACTCCCCCGTGGACGCTC	CGVTAVVGRPLW_CYQYYGTPPWTL	IGH.121_IGHV3-23_IGLC:LD.1_IGKV4-1	B
HC1_Ctrl_ACGGGCTAGAGGGATA-1	HC1	Ctrl	IGHV3-43.IGHJ4.IGHD3-9.IGHM	CAKDKWNDILTGYFDYW	TGTGCAAAAGATAAATGGAACGATATTTTGACTGGTTATTTTGACTACTGG	IGLV3-10.IGLJ7.IGLC1	CYSTDSSGNHRRVF	TGTTACTCAACAGACAGCAGTGGTAATCATAGAAGGGTCTTC	IGHV3-43.IGHJ4.IGHD3-9.IGHM_IGLV3-10.IGLJ7.IGLC1	TGTGCAAAAGATAAATGGAACGATATTTTGACTGGTTATTTTGACTACTGG_TGTTACTCAACAGACAGCAGTGGTAATCATAGAAGGGTCTTC	CAKDKWNDILTGYFDYW_CYSTDSSGNHRRVF	IGH.49_IGHV3-43_IGLC:LD.4_IGLV3-10	B
HC1_Ctrl_GTCTCGTAGAGACGAA-1	HC1	Ctrl	IGHV4-34.IGHJ4.IGHD2-15.IGHM	CARGRQGCSGGSCYSADFDYW	TGTGCGAGAGGGCGGCAGGGGTGTAGTGGTGGTAGCTGCTACTCCGCTGACTTTGACTACTGG	IGLV3-10.IGLJ7.IGLC2	CYSTDSSGNHRGVF	TGTTACTCAACAGACAGCAGTGGTAATCATAGAGGGGTATTC	IGHV4-34.IGHJ4.IGHD2-15.IGHM_IGLV3-10.IGLJ7.IGLC2	TGTGCGAGAGGGCGGCAGGGGTGTAGTGGTGGTAGCTGCTACTCCGCTGACTTTGACTACTGG_TGTTACTCAACAGACAGCAGTGGTAATCATAGAGGGGTATTC	CARGRQGCSGGSCYSADFDYW_CYSTDSSGNHRGVF	IGH.483_IGHV4-34_IGLC:LD.4_IGLV3-10	B
HC1_Ctrl_AGGCCGTTCGTTTAGG-1	HC1	Ctrl				IGLV2-11.IGLJ7.IGLC1	CCSFAGSYAYVF	TGTTGCTCATTTGCAGGCAGCTACGCTTATGTCTTC	NA_IGLV2-11.IGLJ7.IGLC1	NA_TGTTGCTCATTTGCAGGCAGCTACGCTTATGTCTTC	NA_CCSFAGSYAYVF	NA_NA_IGLC:LD.2_IGLV2-11	B
HC1_Ctrl_ATCGAGTGTATAGGGC-1	HC1	Ctrl	IGHV4-34.IGHJ4..IGHM	CAGERETRGLVDGVGGSLGYW	TGTGCGGGAGAAAGAGAGACAAGGGGGTTGGTGGACGGAGTGGGAGGTAGTTTGGGCTACTGG				IGHV4-34.IGHJ4..IGHM_NA	TGTGCGGGAGAAAGAGAGACAAGGGGGTTGGTGGACGGAGTGGGAGGTAGTTTGGGCTACTGG_NA	CAGERETRGLVDGVGGSLGYW_NA	IGH.128_IGHV4-34_NA_NA	B
HC1_Ctrl_CGGTTAACAAGCCATT-1	HC1	Ctrl	IGHV4-59.IGHJ2..IGHM	CARVYSGSKGGWYFDLW	TGTGCGAGAGTTTATAGTGGGAGCAAAGGAGGCTGGTACTTCGATCTCTGG				IGHV4-59.IGHJ2..IGHM_NA	TGTGCGAGAGTTTATAGTGGGAGCAAAGGAGGCTGGTACTTCGATCTCTGG_NA	CARVYSGSKGGWYFDLW_NA	IGH:LD.27_IGHV4-59_NA_NA	B
HC1_Ctrl_CTCGGGAAGCCCAACC-1	HC1	Ctrl	IGHV1-18.IGHJ5.IGHD2-2.IGHM	CAREGVGYCSSTSCYRFGWFDPW	TGTGCGAGAGAGGGGGTGGGGTATTGTAGTAGTACCAGCTGCTATCGCTTTGGTTGGTTCGACCCCTGG				IGHV1-18.IGHJ5.IGHD2-2.IGHM_NA	TGTGCGAGAGAGGGGGTGGGGTATTGTAGTAGTACCAGCTGCTATCGCTTTGGTTGGTTCGACCCCTGG_NA	CAREGVGYCSSTSCYRFGWFDPW_NA	IGH.302_IGHV1-18_NA_NA	B
HC1_Ctrl_CCACCTAGTTAGAACA-1	HC1	Ctrl	IGHV4-31.IGHJ4..IGHM	CARASLYSSLWSYYFEYW	TGTGCGAGAGCCTCCTTGTATAGCAGCCTCTGGTCGTACTACTTTGAGTACTGG				IGHV4-31.IGHJ4..IGHM_NA	TGTGCGAGAGCCTCCTTGTATAGCAGCCTCTGGTCGTACTACTTTGAGTACTGG_NA	CARASLYSSLWSYYFEYW_NA	IGH.208_IGHV4-31_NA_NA	B
HC1_Ctrl_ACAGCCGCAATGGAAT-1	HC1	Ctrl	IGHV4-61.IGHJ4..IGHG1	CARDKYNWDEGGFDYW	TGCGCGAGAGACAAGTACAATTGGGACGAAGGGGGATTTGACTACTGG				IGHV4-61.IGHJ4..IGHG1_NA	TGCGCGAGAGACAAGTACAATTGGGACGAAGGGGGATTTGACTACTGG_NA	CARDKYNWDEGGFDYW_NA	IGH.37_IGHV4-61_NA_NA	B
HC1_Ctrl_GGGACCTTCCACTCCA-1	HC1	Ctrl	IGHV3-53.IGHJ3..IGHM	CARMGSSSWYSAFDIW	TGTGCGAGAATGGGCAGCAGCAGCTGGTATAGTGCTTTTGATATCTGG				IGHV3-53.IGHJ3..IGHM_NA	TGTGCGAGAATGGGCAGCAGCAGCTGGTATAGTGCTTTTGATATCTGG_NA	CARMGSSSWYSAFDIW_NA	IGH:LD.36_IGHV3-53_NA_NA	B
HC1_Ctrl_GCTCTGTCATCTGGTA-1	HC1	Ctrl	IGHV4-34.IGHJ4..IGHM	CAGFGELLAFIEYW	TGTGCAGGGTTCGGGGAATTATTGGCATTCATTGAGTACTGG				IGHV4-34.IGHJ4..IGHM_NA	TGTGCAGGGTTCGGGGAATTATTGGCATTCATTGAGTACTGG_NA	CAGFGELLAFIEYW_NA	IGH.420_IGHV4-34_NA_NA	B
HC1_Ctrl_CATCAGATCGCTTGTC-1	HC1	Ctrl	IGHV4-61.IGHJ4..IGHG2	CVRDDLQGLLLDYW	TGCGTGAGAGACGACCTCCAAGGACTACTCCTTGACTACTGG				IGHV4-61.IGHJ4..IGHG2_NA	TGCGTGAGAGACGACCTCCAAGGACTACTCCTTGACTACTGG_NA	CVRDDLQGLLLDYW_NA	IGH.191_IGHV4-61_NA_NA	B
HC1_Ctrl_AAACGGGGTCCGCTGA-1	HC1	Ctrl	IGHV4-61.IGHJ4..IGHM	CARESTINGATFDYW	TGTGCGAGAGAGTCGACCATTAATGGGGCAACATTTGACTACTGG				IGHV4-61.IGHJ4..IGHM_NA	TGTGCGAGAGAGTCGACCATTAATGGGGCAACATTTGACTACTGG_NA	CARESTINGATFDYW_NA	IGH.5_IGHV4-61_NA_NA	B
HC1_Ctrl_AAACCTGTCTGTGCAA-1	HC1	Ctrl	IGHV4-59.IGHJ4..IGHM	CASTTGRGDFDYW	TGTGCCAGTACTACGGGGAGAGGGGACTTTGACTACTGG				IGHV4-59.IGHJ4..IGHM_NA	TGTGCCAGTACTACGGGGAGAGGGGACTTTGACTACTGG_NA	CASTTGRGDFDYW_NA	IGH.3_IGHV4-59_NA_NA	B
HC1_Ctrl_TCGGGACCATTGAGCT-1	HC1	Ctrl	IGHV4-61.IGHJ4.IGHD3-9.IGHM	CARQTLYDILTGYYSYFDYW	TGTGCGAGACAAACGCTTTACGATATTTTGACTGGTTATTATAGCTACTTTGACTACTGG				IGHV4-61.IGHJ4.IGHD3-9.IGHM_NA	TGTGCGAGACAAACGCTTTACGATATTTTGACTGGTTATTATAGCTACTTTGACTACTGG_NA	CARQTLYDILTGYYSYFDYW_NA	IGH:LD.44_IGHV4-61_NA_NA	B
HC1_Ctrl_AAATGCCAGGATGTAT-1	HC1	Ctrl	IGHV3-15.IGHJ4.IGHD3-10.IGHM	CTTETTQRTYYYGSGIYNW	TGTACCACAGAAACGACCCAACGGACCTATTACTATGGTTCGGGGATTTATAACTGG				IGHV3-15.IGHJ4.IGHD3-10.IGHM_NA	TGTACCACAGAAACGACCCAACGGACCTATTACTATGGTTCGGGGATTTATAACTGG_NA	CTTETTQRTYYYGSGIYNW_NA	IGH.11_IGHV3-15_NA_NA	B
HC1_Ctrl_CAGAGAGCATTTGCCC-1	HC1	Ctrl	IGHV1-2.IGHJ4..IGHM	CARAVMNGVYDISAFDYW	TGTGCGAGAGCGGTCATGAACGGGGTTTACGATATCTCAGCTTTTGACTACTGG				IGHV1-2.IGHJ4..IGHM_NA	TGTGCGAGAGCGGTCATGAACGGGGTTTACGATATCTCAGCTTTTGACTACTGG_NA	CARAVMNGVYDISAFDYW_NA	IGH.169_IGHV1-2_NA_NA	B
HC1_Ctrl_CACAGTATCATCGGAT-1	HC1	Ctrl	IGHV5-51.IGHJ4..IGHM	CARQSYYDSSGVDYW	TGTGCGAGACAATCATACTATGATAGTAGTGGCGTTGACTACTGG				IGHV5-51.IGHJ4..IGHM_NA	TGTGCGAGACAATCATACTATGATAGTAGTGGCGTTGACTACTGG_NA	CARQSYYDSSGVDYW_NA	IGH:LD.4_IGHV5-51_NA_NA	B
HC1_Ctrl_CAGAGAGAGTGTCTCA-1	HC1	Ctrl	IGHV3-15.IGHJ4..IGHM	CTTDLYYYDSGSQPLDYW	TGTACCACAGACCTATATTACTATGATTCGGGGAGTCAACCTCTCGACTACTGG				IGHV3-15.IGHJ4..IGHM_NA	TGTACCACAGACCTATATTACTATGATTCGGGGAGTCAACCTCTCGACTACTGG_NA	CTTDLYYYDSGSQPLDYW_NA	IGH.168_IGHV3-15_NA_NA	B
HC1_Ctrl_ATTGGACCAACTTGAC-1	HC1	Ctrl	IGHV4-39.IGHJ4..IGHG1	CAKTAGLGGIVGPTGDFDYW	TGTGCGAAAACGGCAGGCCTAGGCGGTATAGTGGGACCTACCGGGGACTTTGACTACTGG				IGHV4-39.IGHJ4..IGHG1_NA	TGTGCGAAAACGGCAGGCCTAGGCGGTATAGTGGGACCTACCGGGGACTTTGACTACTGG_NA	CAKTAGLGGIVGPTGDFDYW_NA	IGH.141_IGHV4-39_NA_NA	B
HC1_Ctrl_GAGCAGAAGTGGCACA-1	HC1	Ctrl	IGHV3-15.IGHJ4..IGHM	CTTDRYYFDYW	TGTACCACAGATAGGTACTACTTTGACTACTGG				IGHV3-15.IGHJ4..IGHM_NA	TGTACCACAGATAGGTACTACTTTGACTACTGG_NA	CTTDRYYFDYW_NA	IGH.363_IGHV3-15_NA_NA	B
HC1_Ctrl_GGGCATCTCCTGCCAT-1	HC1	Ctrl	IGHV3-15.IGHJ4.IGHD3-22.IGHM	CTTDPRGVYYYDSSGTFFDYW	TGTACCACAGATCCCCGAGGGGTGTATTACTATGATAGTAGTGGTACTTTCTTTGACTACTGG				IGHV3-15.IGHJ4.IGHD3-22.IGHM_NA	TGTACCACAGATCCCCGAGGGGTGTATTACTATGATAGTAGTGGTACTTTCTTTGACTACTGG_NA	CTTDPRGVYYYDSSGTFFDYW_NA	IGH.458_IGHV3-15_NA_NA	B
HC1_Ctrl_GTGCATAAGCTAGTGG-1	HC1	Ctrl	IGHV3-23.IGHJ4..IGHM	CAKQKGYSGYNSRW	TGTGCGAAACAGAAGGGGTATAGTGGCTACAACTCACGCTGG				IGHV3-23.IGHJ4..IGHM_NA	TGTGCGAAACAGAAGGGGTATAGTGGCTACAACTCACGCTGG_NA	CAKQKGYSGYNSRW_NA	IGH.486_IGHV3-23_NA_NA	B
HC1_Ctrl_TGCCCTACACGAAGCA-1	HC1	Ctrl	IGHV3-33.IGHJ3..IGHM	CAKEMGPYSSSWDKIDAFDIW	TGTGCGAAAGAAATGGGCCCGTATAGCAGCAGCTGGGATAAAATTGATGCTTTTGATATCTGG				IGHV3-33.IGHJ3..IGHM_NA	TGTGCGAAAGAAATGGGCCCGTATAGCAGCAGCTGGGATAAAATTGATGCTTTTGATATCTGG_NA	CAKEMGPYSSSWDKIDAFDIW_NA	IGH.603_IGHV3-33_NA_NA	B
HC1_Ctrl_CGTTCTGCATTTCACT-1	HC1	Ctrl	IGHV3-15.IGHJ4.IGHD3-9.IGHM	CTTDLPHYDILTGYYPRSDYW	TGTACCACAGATCTCCCCCATTACGATATTTTGACTGGTTATTATCCTCGTTCTGACTACTGG				IGHV3-15.IGHJ4.IGHD3-9.IGHM_NA	TGTACCACAGATCTCCCCCATTACGATATTTTGACTGGTTATTATCCTCGTTCTGACTACTGG_NA	CTTDLPHYDILTGYYPRSDYW_NA	IGH.286_IGHV3-15_NA_NA	B
HC1_Ctrl_CATCAGAGTAATCACC-1	HC1	Ctrl	IGHV3-23.IGHJ6..IGHM	CAKEVWASITLGLYYMDVW	TGTGCGAAAGAAGTTTGGGCCAGTATTACTCTAGGCCTCTACTACATGGACGTCTGG				IGHV3-23.IGHJ6..IGHM_NA	TGTGCGAAAGAAGTTTGGGCCAGTATTACTCTAGGCCTCTACTACATGGACGTCTGG_NA	CAKEVWASITLGLYYMDVW_NA	IGH.190_IGHV3-23_NA_NA	B
HC1_Ctrl_TTTGCGCTCACTCCTG-1	HC1	Ctrl	IGHV4-39.IGHJ4.IGHD6-13.IGHM	CARQGIAAAGTNYW	TGTGCGAGACAGGGTATAGCAGCAGCTGGTACTAACTACTGG				IGHV4-39.IGHJ4.IGHD6-13.IGHM_NA	TGTGCGAGACAGGGTATAGCAGCAGCTGGTACTAACTACTGG_NA	CARQGIAAAGTNYW_NA	IGH:LD.5_IGHV4-39_NA_NA	B
HC1_Ctrl_TAGTGGTAGCACGCCT-1	HC1	Ctrl	IGHV3-23.IGHJ3..IGHA1	CAKELLDCSGNPCFRAFHIW	TGTGCGAAAGAATTACTGGATTGTAGTGGTAATCCCTGCTTCCGTGCTTTTCATATCTGG				IGHV3-23.IGHJ3..IGHA1_NA	TGTGCGAAAGAATTACTGGATTGTAGTGGTAATCCCTGCTTCCGTGCTTTTCATATCTGG_NA	CAKELLDCSGNPCFRAFHIW_NA	IGH.535_IGHV3-23_NA_NA	B
HC1_Ctrl_TAGACCAGTGATGCCC-1	HC1	Ctrl	IGHV4-61.IGHJ6..IGHD	CARDQGVAVAYYYYGMDVW	TGTGCGAGAGATCAAGGGGTAGCAGTGGCTTACTACTACTACGGTATGGACGTCTGG				IGHV4-61.IGHJ6..IGHD_NA	TGTGCGAGAGATCAAGGGGTAGCAGTGGCTTACTACTACTACGGTATGGACGTCTGG_NA	CARDQGVAVAYYYYGMDVW_NA	IGH:LD.1_IGHV4-61_NA_NA	B
HC1_Ctrl_GGTGAAGAGTCATCCA-1	HC1	Ctrl	IGHV3-15.IGHJ4..IGHM	CTTGGDYDDYW	TGTACCACAGGCGGTGACTACGATGACTACTGG				IGHV3-15.IGHJ4..IGHM_NA	TGTACCACAGGCGGTGACTACGATGACTACTGG_NA	CTTGGDYDDYW_NA	IGH.462_IGHV3-15_NA_NA	B
HC1_Ctrl_CACAAACCATTCACTT-1	HC1	Ctrl	IGHV3-33.IGHJ4..IGHM	CAKDGYKSSSWIDYW	TGTGCGAAAGACGGATATAAAAGCAGCAGCTGGATTGACTACTGG				IGHV3-33.IGHJ4..IGHM_NA	TGTGCGAAAGACGGATATAAAAGCAGCAGCTGGATTGACTACTGG_NA	CAKDGYKSSSWIDYW_NA	IGH.152_IGHV3-33_NA_NA	B
HC1_Ctrl_AATCGGTAGAGTGAGA-1	HC1	Ctrl	IGHV3-15.IGHJ4..IGHG1	CTTYFDGRGDYW	TGTACCACATATTTCGATGGGCGTGGGGACTACTGG				IGHV3-15.IGHJ4..IGHG1_NA	TGTACCACATATTTCGATGGGCGTGGGGACTACTGG_NA	CTTYFDGRGDYW_NA	IGH.30_IGHV3-15_NA_NA	B
HC1_Ctrl_AGGTCCGTCACAATGC-1	HC1	Ctrl	IGHV3-23.IGHJ4..IGHM	CAKDSQYSSGRTPYYFDHW	TGTGCGAAAGACTCCCAGTATAGCAGTGGCCGCACACCCTACTACTTTGACCACTGG				IGHV3-23.IGHJ4..IGHM_NA	TGTGCGAAAGACTCCCAGTATAGCAGTGGCCGCACACCCTACTACTTTGACCACTGG_NA	CAKDSQYSSGRTPYYFDHW_NA	IGH.107_IGHV3-23_NA_NA	B
HC1_Ctrl_ATCCACCAGGCATGTG-1	HC1	Ctrl	IGHV3-15.IGHJ4.IGHD3-10.IGHM	CTTQSITMVRGVYYW	TGTACCACCCAAAGTATTACTATGGTTCGGGGAGTTTACTACTGG				IGHV3-15.IGHJ4.IGHD3-10.IGHM_NA	TGTACCACCCAAAGTATTACTATGGTTCGGGGAGTTTACTACTGG_NA	CTTQSITMVRGVYYW_NA	IGH.124_IGHV3-15_NA_NA	B
HC1_Ctrl_TGGCTGGGTGACTACT-1	HC1	Ctrl	IGHV3-15.IGHJ4..IGHM	CTTVSSPDYW	TGTACCACGGTGTCCAGTCCTGACTACTGG				IGHV3-15.IGHJ4..IGHM_NA	TGTACCACGGTGTCCAGTCCTGACTACTGG_NA	CTTVSSPDYW_NA	IGH.612_IGHV3-15_NA_NA	B
HC1_Ctrl_TTTGTCAAGGCCATAG-1	HC1	Ctrl	IGHV4-39.IGHJ4.IGHD3-22.IGHM	CARHPPNYYDSSGYYSWFDYW	TGTGCGAGACATCCCCCCAATTACTATGATAGTAGTGGTTATTACTCTTGGTTTGACTACTGG				IGHV4-39.IGHJ4.IGHD3-22.IGHM_NA	TGTGCGAGACATCCCCCCAATTACTATGATAGTAGTGGTTATTACTCTTGGTTTGACTACTGG_NA	CARHPPNYYDSSGYYSWFDYW_NA	IGH.648_IGHV4-39_NA_NA	B
HC1_Ctrl_TCCCGATCACGACTCG-1	HC1	Ctrl	IGHV3-33.IGHJ3..IGHM	CARDQYGSGSDAFDIW	TGTGCGAGAGATCAGTATGGTTCGGGGAGTGATGCTTTTGATATCTGG				IGHV3-33.IGHJ3..IGHM_NA	TGTGCGAGAGATCAGTATGGTTCGGGGAGTGATGCTTTTGATATCTGG_NA	CARDQYGSGSDAFDIW_NA	IGH.561_IGHV3-33_NA_NA	B
HC1_Ctrl_TGACAACTCCAAGCCG-1	HC1	Ctrl	IGHV3-66.IGHJ4..IGHA1	CVKDEQGGIAAGGAPGNW	TGTGTGAAAGATGAACAGGGGGGCATCGCAGCAGGTGGAGCCCCTGGAAACTGG				IGHV3-66.IGHJ4..IGHA1_NA	TGTGTGAAAGATGAACAGGGGGGCATCGCAGCAGGTGGAGCCCCTGGAAACTGG_NA	CVKDEQGGIAAGGAPGNW_NA	IGH.581_IGHV3-66_NA_NA	B
HC1_Ctrl_GATCGATGTTCCACAA-1	HC1	Ctrl	IGHV3-15.IGHJ6.IGHD3-9.IGHM	CTLDEYYDILTGHYGMDVW	TGTACCTTAGACGAGTATTACGATATTTTGACTGGCCACTACGGTATGGACGTCTGG				IGHV3-15.IGHJ6.IGHD3-9.IGHM_NA	TGTACCTTAGACGAGTATTACGATATTTTGACTGGCCACTACGGTATGGACGTCTGG_NA	CTLDEYYDILTGHYGMDVW_NA	IGH.370_IGHV3-15_NA_NA	B
HC1_Ctrl_TGCTGCTCATTGCGGC-1	HC1	Ctrl	IGHV3-23.IGHJ3..IGHA1	CTKDSGQRYSGYADAVDIW	TGTACGAAAGATTCCGGGCAGCGATATAGTGGCTACGCTGATGCTGTAGATATCTGG				IGHV3-23.IGHJ3..IGHA1_NA	TGTACGAAAGATTCCGGGCAGCGATATAGTGGCTACGCTGATGCTGTAGATATCTGG_NA	CTKDSGQRYSGYADAVDIW_NA	IGH.609_IGHV3-23_NA_NA	B
HC1_Ctrl_CCTTCCCAGGATGGTC-1	HC1	Ctrl	IGHV4-34.IGHJ4.IGHD3-22.IGHM	CASRGQYYYDSSGQVDYW	TGTGCGAGCCGGGGCCAGTATTACTATGATAGTAGTGGCCAGGTTGACTACTGG				IGHV4-34.IGHJ4.IGHD3-22.IGHM_NA	TGTGCGAGCCGGGGCCAGTATTACTATGATAGTAGTGGCCAGGTTGACTACTGG_NA	CASRGQYYYDSSGQVDYW_NA	IGH:LD.22_IGHV4-34_NA_NA	B
HC1_Ctrl_TTGAACGTCGCTGATA-1	HC1	Ctrl	IGHV3-23.IGHJ4..IGHM	CAKDTTGGPTNSFDYW	TGTGCGAAAGATACCACCGGGGGACCGACTAACTCCTTTGACTACTGG				IGHV3-23.IGHJ4..IGHM_NA	TGTGCGAAAGATACCACCGGGGGACCGACTAACTCCTTTGACTACTGG_NA	CAKDTTGGPTNSFDYW_NA	IGH.634_IGHV3-23_NA_NA	B
HC1_Ctrl_AAAGTAGGTTATTCTC-1	HC1	Ctrl	IGHV4-39.IGHJ4..IGHM	CARHGSMVRGGYYW	TGTGCGAGACATGGTTCTATGGTTCGGGGAGGTTACTACTGG				IGHV4-39.IGHJ4..IGHM_NA	TGTGCGAGACATGGTTCTATGGTTCGGGGAGGTTACTACTGG_NA	CARHGSMVRGGYYW_NA	IGH.9_IGHV4-39_NA_NA	B
HC1_Ctrl_GCACTCTAGCGCTCCA-1	HC1	Ctrl	IGHV3-23.IGHJ4.IGHD3-10.IGHM	CAKDQVLLWFGGFHYW	TGTGCGAAAGATCAAGTATTACTATGGTTCGGGGGCTTTCACTACTGG				IGHV3-23.IGHJ4.IGHD3-10.IGHM_NA	TGTGCGAAAGATCAAGTATTACTATGGTTCGGGGGCTTTCACTACTGG_NA	CAKDQVLLWFGGFHYW_NA	IGH:LD.33_IGHV3-23_NA_NA	B
HC1_Ctrl_GCCTCTATCGCCGTGA-1	HC1	Ctrl	IGHV3-33.IGHJ4..IGHM	CARDPGDIWSYYFDYW	TGTGCGAGAGATCCGGGGGATATATGGAGCTACTACTTTGACTACTGG				IGHV3-33.IGHJ4..IGHM_NA	TGTGCGAGAGATCCGGGGGATATATGGAGCTACTACTTTGACTACTGG_NA	CARDPGDIWSYYFDYW_NA	IGH.401_IGHV3-33_NA_NA	B
HC1_Ctrl_AGGGATGAGTCTTGCA-1	HC1	Ctrl	IGHV3-21.IGHJ4..IGHA1	CARDGRNGYDSFVDSW	TGTGCGAGAGATGGGAGGAATGGCTACGATTCATTTGTTGACTCCTGG				IGHV3-21.IGHJ4..IGHA1_NA	TGTGCGAGAGATGGGAGGAATGGCTACGATTCATTTGTTGACTCCTGG_NA	CARDGRNGYDSFVDSW_NA	IGH.99_IGHV3-21_NA_NA	B
HC1_Ctrl_ACTTGTTCAAACAACA-1	HC1	Ctrl	IGHV3-21.IGHJ6..IGHM	CARGLPHSREGLGSGMDVW	TGTGCGAGAGGCCTCCCCCATTCGAGGGAGGGCTTAGGGTCCGGTATGGACGTCTGG				IGHV3-21.IGHJ6..IGHM_NA	TGTGCGAGAGGCCTCCCCCATTCGAGGGAGGGCTTAGGGTCCGGTATGGACGTCTGG_NA	CARGLPHSREGLGSGMDVW_NA	IGH.65_IGHV3-21_NA_NA	B
HC1_Ctrl_GACAGAGCACAGGCCT-1	HC1	Ctrl	IGHV5-51.IGHJ4.IGHD3-22.IGHM	CARPPYDSSGYLDYFDYW	TGTGCGAGACCCCCCTATGATAGTAGTGGTTATCTAGACTACTTTGACTACTGG				IGHV5-51.IGHJ4.IGHD3-22.IGHM_NA	TGTGCGAGACCCCCCTATGATAGTAGTGGTTATCTAGACTACTTTGACTACTGG_NA	CARPPYDSSGYLDYFDYW_NA	IGH:LD.4_IGHV5-51_NA_NA	B
HC1_Ctrl_CGAGCCATCAAGAAGT-1	HC1	Ctrl	IGHV3-48.IGHJ4..IGHM	CARDPAAAIWWEIIFDYW	TGTGCGAGAGATCCTGCAGCTGCTATCTGGTGGGAAATCATCTTTGACTACTGG				IGHV3-48.IGHJ4..IGHM_NA	TGTGCGAGAGATCCTGCAGCTGCTATCTGGTGGGAAATCATCTTTGACTACTGG_NA	CARDPAAAIWWEIIFDYW_NA	IGH.252_IGHV3-48_NA_NA	B
HC1_Ctrl_TCTCATAGTCCGAATT-1	HC1	Ctrl	IGHV3-33.IGHJ5..IGHM	CARDPFVHSGYYSNWFDPW	TGTGCGAGAGATCCTTTTGTCCATAGTGGTTATTACTCTAACTGGTTCGACCCCTGG				IGHV3-33.IGHJ5..IGHM_NA	TGTGCGAGAGATCCTTTTGTCCATAGTGGTTATTACTCTAACTGGTTCGACCCCTGG_NA	CARDPFVHSGYYSNWFDPW_NA	IGH.570_IGHV3-33_NA_NA	B
HC1_Ctrl_GAAACTCCACTTCGAA-1	HC1	Ctrl	IGHV4-61.IGHJ5.IGHD3-9.IGHM	CARTPINYDILTGYPNNWFDPW	TGTGCGAGGACGCCAATCAATTACGATATTTTGACTGGTTATCCTAACAACTGGTTCGACCCCTGG				IGHV4-61.IGHJ5.IGHD3-9.IGHM_NA	TGTGCGAGGACGCCAATCAATTACGATATTTTGACTGGTTATCCTAACAACTGGTTCGACCCCTGG_NA	CARTPINYDILTGYPNNWFDPW_NA	IGH.332_IGHV4-61_NA_NA	B
HC1_Ctrl_TACGGGCAGCTGCGAA-1	HC1	Ctrl	IGHV3-23.IGHJ4.IGHD3-22.IGHM	CAKDPTDRDYYYDSSGYYDYW	TGTGCGAAAGATCCGACAGATAGAGACTATTACTATGATAGTAGTGGTTATTACGACTACTGG				IGHV3-23.IGHJ4.IGHD3-22.IGHM_NA	TGTGCGAAAGATCCGACAGATAGAGACTATTACTATGATAGTAGTGGTTATTACGACTACTGG_NA	CAKDPTDRDYYYDSSGYYDYW_NA	IGH.513_IGHV3-23_NA_NA	B
HC1_Ctrl_CATATGGAGCCATCGC-1	HC1	Ctrl	IGHV4-61.IGHJ4..IGHM	CMSGGYSYGVDYW	TGTATGTCCGGTGGATACAGCTATGGTGTTGACTACTGG				IGHV4-61.IGHJ4..IGHM_NA	TGTATGTCCGGTGGATACAGCTATGGTGTTGACTACTGG_NA	CMSGGYSYGVDYW_NA	IGH.185_IGHV4-61_NA_NA	B
HC1_Ctrl_GCGGGTTAGCTCTCGG-1	HC1	Ctrl	IGHV4-34.IGHJ4..IGHM	CARGGPTWIQPGGARYFDYW	TGTGCGAGAGGCGGCCCGACGTGGATACAGCCGGGAGGGGCACGTTACTTTGACTACTGG				IGHV4-34.IGHJ4..IGHM_NA	TGTGCGAGAGGCGGCCCGACGTGGATACAGCCGGGAGGGGCACGTTACTTTGACTACTGG_NA	CARGGPTWIQPGGARYFDYW_NA	IGH.415_IGHV4-34_NA_NA	B
HC1_Ctrl_TAGCCGGGTACATGTC-1	HC1	Ctrl	IGHV4-61.IGHJ4..IGHM	CARSRVSGFDWLSQYYFDYW	TGTGCGAGGTCTCGTGTCTCAGGTTTTGACTGGTTATCCCAGTACTACTTTGACTACTGG				IGHV4-61.IGHJ4..IGHM_NA	TGTGCGAGGTCTCGTGTCTCAGGTTTTGACTGGTTATCCCAGTACTACTTTGACTACTGG_NA	CARSRVSGFDWLSQYYFDYW_NA	IGH.531_IGHV4-61_NA_NA	B
HC1_Ctrl_ACACCAAAGTGGTAGC-1	HC1	Ctrl	IGHV4-61.IGHJ4.IGHD6-19.IGHM	CARMYSSGWYYFDYW	TGTGCGAGGATGTATAGCAGTGGCTGGTACTACTTTGACTACTGG				IGHV4-61.IGHJ4.IGHD6-19.IGHM_NA	TGTGCGAGGATGTATAGCAGTGGCTGGTACTACTTTGACTACTGG_NA	CARMYSSGWYYFDYW_NA	IGH:LD.5_IGHV4-61_NA_NA	B
HC1_Ctrl_GAAGCAGGTGGCCCTA-1	HC1	Ctrl	IGHV3-15.IGHJ4..IGHM	CSTGGNW	TGTTCCACAGGTGGTAACTGG				IGHV3-15.IGHJ4..IGHM_NA	TGTTCCACAGGTGGTAACTGG_NA	CSTGGNW_NA	IGH.341_IGHV3-15_NA_NA	B
HC1_Ctrl_CGGACGTTCTTATCTG-1	HC1	Ctrl	IGHV3-13.IGHJ6..IGHM	CARAKNSNGMDVW	TGTGCAAGAGCAAAAAATTCGAACGGTATGGACGTCTGG				IGHV3-13.IGHJ6..IGHM_NA	TGTGCAAGAGCAAAAAATTCGAACGGTATGGACGTCTGG_NA	CARAKNSNGMDVW_NA	IGH.262_IGHV3-13_NA_NA	B
HC1_Ctrl_AAGGAGCTCGTAGGAG-1	HC1	Ctrl	IGHV3-23.IGHJ6..IGHM	CAKDLYPDSSSDLYYYYGMDVW	TGTGCGAAAGATCTCTACCCGGATAGCAGCAGCGACCTATACTACTACTACGGTATGGACGTCTGG				IGHV3-23.IGHJ6..IGHM_NA	TGTGCGAAAGATCTCTACCCGGATAGCAGCAGCGACCTATACTACTACTACGGTATGGACGTCTGG_NA	CAKDLYPDSSSDLYYYYGMDVW_NA	IGH.24_IGHV3-23_NA_NA	B
HC1_Ctrl_ATTATCCGTTGCTCCT-1	HC1	Ctrl	IGHV3-43.IGHJ5..IGHM	CAKDHYWRLWWFDPW	TGTGCAAAAGATCACTACTGGCGACTATGGTGGTTCGACCCCTGG				IGHV3-43.IGHJ5..IGHM_NA	TGTGCAAAAGATCACTACTGGCGACTATGGTGGTTCGACCCCTGG_NA	CAKDHYWRLWWFDPW_NA	IGH.138_IGHV3-43_NA_NA	B
HC1_Ctrl_TTTGCGCAGCCGATTT-1	HC1	Ctrl	IGHV3-43.IGHJ4.IGHD4-23.IGHM	CAKDRNYDGNSGLDYW	TGTGCAAAAGATCGTAACTACGATGGTAACTCCGGTCTTGACTACTGG				IGHV3-43.IGHJ4.IGHD4-23.IGHM_NA	TGTGCAAAAGATCGTAACTACGATGGTAACTCCGGTCTTGACTACTGG_NA	CAKDRNYDGNSGLDYW_NA	IGH.644_IGHV3-43_NA_NA	B
HC1_Ctrl_CTCAGAACATTTGCCC-1	HC1	Ctrl	IGHV3-23.IGHJ4.IGHD3-10.IGHM	CAKDGSGGYYGSGSVYLDYW	TGTGCGAAAGATGGGTCGGGTGGTTACTATGGTTCGGGGAGTGTTTACCTTGACTACTGG				IGHV3-23.IGHJ4.IGHD3-10.IGHM_NA	TGTGCGAAAGATGGGTCGGGTGGTTACTATGGTTCGGGGAGTGTTTACCTTGACTACTGG_NA	CAKDGSGGYYGSGSVYLDYW_NA	IGH.295_IGHV3-23_NA_NA	B
HC1_Ctrl_CAGCGACGTACGCTGC-1	HC1	Ctrl	IGHV3-43.IGHJ6..IGHM	CAKGAGDYYYYYMDVW	TGTGCAAAAGGTGCTGGAGACTACTACTACTACTACATGGACGTCTGG				IGHV3-43.IGHJ6..IGHM_NA	TGTGCAAAAGGTGCTGGAGACTACTACTACTACTACATGGACGTCTGG_NA	CAKGAGDYYYYYMDVW_NA	IGH:LD.1_IGHV3-43_NA_NA	B
HC1_Ctrl_TGTGGTAGTCAGATAA-1	HC1	Ctrl	IGHV3-23.IGHJ4.IGHD3-10.IGHM	CAKDYYYGSGRPSLFDYW	TGTGCGAAAGATTATTACTATGGTTCGGGGAGGCCTTCCCTATTTGACTACTGG				IGHV3-23.IGHJ4.IGHD3-10.IGHM_NA	TGTGCGAAAGATTATTACTATGGTTCGGGGAGGCCTTCCCTATTTGACTACTGG_NA	CAKDYYYGSGRPSLFDYW_NA	IGH.619_IGHV3-23_NA_NA	B
HC1_Ctrl_GCATGTATCAGTGTTG-1	HC1	Ctrl	IGHV3-66.IGHJ3.IGHD6-19.IGHM	CARDLGVAVAGTRRLWAFDIW	TGTGCGAGAGATCTCGGGGTAGCAGTGGCTGGTACCCGTAGATTGTGGGCTTTTGATATCTGG				IGHV3-66.IGHJ3.IGHD6-19.IGHM_NA	TGTGCGAGAGATCTCGGGGTAGCAGTGGCTGGTACCCGTAGATTGTGGGCTTTTGATATCTGG_NA	CARDLGVAVAGTRRLWAFDIW_NA	IGH.396_IGHV3-66_NA_NA	B
HC1_Ctrl_CTACGTCCACACCGAC-1	HC1	Ctrl	IGHV3-33.IGHJ4.IGHD2-15.IGHM	CAKDLDDCSGGSCYSAAYYFDYW	TGTGCGAAAGATTTAGACGATTGTAGTGGTGGTAGCTGCTACTCCGCGGCTTACTACTTTGACTACTGG				IGHV3-33.IGHJ4.IGHD2-15.IGHM_NA	TGTGCGAAAGATTTAGACGATTGTAGTGGTGGTAGCTGCTACTCCGCGGCTTACTACTTTGACTACTGG_NA	CAKDLDDCSGGSCYSAAYYFDYW_NA	IGH.291_IGHV3-33_NA_NA	B
HC1_Ctrl_ATCATGGGTCTCACCT-1	HC1	Ctrl	IGHV1-24.IGHJ5..IGHM	CATEGMGDILVSW	TGTGCAACAGAAGGCATGGGCGATATTTTGGTCTCCTGG				IGHV1-24.IGHJ5..IGHM_NA	TGTGCAACAGAAGGCATGGGCGATATTTTGGTCTCCTGG_NA	CATEGMGDILVSW_NA	IGH.122_IGHV1-24_NA_NA	B
HC1_Ctrl_AAACGGGGTTCTGGTA-1	HC1	Ctrl	IGHV3-23.IGHJ6..IGHM	CAKASGSDPMTTVLGADYYYYGMDVW	TGTGCGAAAGCCTCAGGTTCTGACCCTATGACTACGGTACTTGGGGCTGACTACTACTACTACGGTATGGACGTCTGG				IGHV3-23.IGHJ6..IGHM_NA	TGTGCGAAAGCCTCAGGTTCTGACCCTATGACTACGGTACTTGGGGCTGACTACTACTACTACGGTATGGACGTCTGG_NA	CAKASGSDPMTTVLGADYYYYGMDVW_NA	IGH.6_IGHV3-23_NA_NA	B
HC1_Ctrl_TAAGTGCTCTCGATGA-1	HC1	Ctrl	IGHV3-48.IGHJ4..IGHM	CARDIFGGYYFDYW	TGTGCGAGGGATATTTTTGGGGGGTACTACTTTGACTACTGG				IGHV3-48.IGHJ4..IGHM_NA	TGTGCGAGGGATATTTTTGGGGGGTACTACTTTGACTACTGG_NA	CARDIFGGYYFDYW_NA	IGH.508_IGHV3-48_NA_NA	B
HC1_Ctrl_CGATGGCAGGCATGTG-1	HC1	Ctrl	IGHV3-23.IGHJ6..IGHM	CAKAGDSYGDYVYYYYFYMDVW	TGTGCGAAAGCGGGGGACTCCTACGGTGACTACGTTTACTACTACTACTTTTACATGGACGTCTGG				IGHV3-23.IGHJ6..IGHM_NA	TGTGCGAAAGCGGGGGACTCCTACGGTGACTACGTTTACTACTACTACTTTTACATGGACGTCTGG_NA	CAKAGDSYGDYVYYYYFYMDVW_NA	IGH.254_IGHV3-23_NA_NA	B
HC1_Ctrl_CCCAGTTCATCACGTA-1	HC1	Ctrl	IGHV1-46.IGHJ5..IGHM	CARGAVAGFGFDPW	TGTGCGAGAGGGGCAGTGGCTGGTTTCGGGTTCGACCCCTGG				IGHV1-46.IGHJ5..IGHM_NA	TGTGCGAGAGGGGCAGTGGCTGGTTTCGGGTTCGACCCCTGG_NA	CARGAVAGFGFDPW_NA	IGH.215_IGHV1-46_NA_NA	B
HC1_Ctrl_TTAGTTCGTCAATACC-1	HC1	Ctrl	IGHV3-23.IGHJ4..IGHM	CAKGPRPFWDGYNYGHFDYW	TGTGCGAAAGGCCCCAGACCCTTCTGGGATGGCTACAATTACGGGCACTTTGACTACTGG				IGHV3-23.IGHJ4..IGHM_NA	TGTGCGAAAGGCCCCAGACCCTTCTGGGATGGCTACAATTACGGGCACTTTGACTACTGG_NA	CAKGPRPFWDGYNYGHFDYW_NA	IGH.624_IGHV3-23_NA_NA	B
HC1_Ctrl_GACGGCTAGACGCACA-1	HC1	Ctrl	IGHV1-24.IGHJ5..IGHM	CATDGGDGSGFNWFDPW	TGTGCAACAGATGGGGGGGATGGTTCGGGGTTTAACTGGTTCGACCCCTGG				IGHV1-24.IGHJ5..IGHM_NA	TGTGCAACAGATGGGGGGGATGGTTCGGGGTTTAACTGGTTCGACCCCTGG_NA	CATDGGDGSGFNWFDPW_NA	IGH.355_IGHV1-24_NA_NA	B
HC1_Ctrl_CACATAGTCGTTTAGG-1	HC1	Ctrl	IGHV3-33.IGHJ4..IGHA1	CARDLYEPGVGYSNHFDLW	TGTGCGAGAGATCTGTATGAGCCCGGCGTGGGGTATAGTAACCACTTTGACCTCTGG				IGHV3-33.IGHJ4..IGHA1_NA	TGTGCGAGAGATCTGTATGAGCCCGGCGTGGGGTATAGTAACCACTTTGACCTCTGG_NA	CARDLYEPGVGYSNHFDLW_NA	IGH.162_IGHV3-33_NA_NA	B
HC1_Ctrl_CTCGAGGCAAGCCTAT-1	HC1	Ctrl	IGHV1-24.IGHJ6.IGHD2-15.IGHM	CATGPTDCSGGSCYEGNYYYYGMDVW	TGTGCAACAGGACCCACAGATTGTAGTGGTGGTAGCTGCTACGAGGGTAACTACTACTACTACGGTATGGACGTCTGG				IGHV1-24.IGHJ6.IGHD2-15.IGHM_NA	TGTGCAACAGGACCCACAGATTGTAGTGGTGGTAGCTGCTACGAGGGTAACTACTACTACTACGGTATGGACGTCTGG_NA	CATGPTDCSGGSCYEGNYYYYGMDVW_NA	IGH.301_IGHV1-24_NA_NA	B
HC1_Ctrl_CCTACCAAGCCCAACC-1	HC1	Ctrl	IGHV1-24.IGHJ4.IGHD6-19.IGHM	CATGGIAVAGIDYW	TGTGCAACAGGAGGAATAGCAGTGGCTGGTATTGACTACTGG				IGHV1-24.IGHJ4.IGHD6-19.IGHM_NA	TGTGCAACAGGAGGAATAGCAGTGGCTGGTATTGACTACTGG_NA	CATGGIAVAGIDYW_NA	IGH:LD.5_IGHV1-24_NA_NA	B
HC1_Ctrl_ATGCGATAGTACGTTC-1	HC1	Ctrl	IGHV3-33.IGHJ4.IGHD3-22.IGHM	CARDLGYYDSSGYLDYW	TGTGCGAGAGATCTTGGGTACTATGATAGTAGTGGTTATCTCGACTACTGG				IGHV3-33.IGHJ4.IGHD3-22.IGHM_NA	TGTGCGAGAGATCTTGGGTACTATGATAGTAGTGGTTATCTCGACTACTGG_NA	CARDLGYYDSSGYLDYW_NA	IGH:LD.4_IGHV3-33_NA_NA	B
HC1_Ctrl_GCGAGAACACAGCGTC-1	HC1	Ctrl	IGHV4-61.IGHJ4..IGHM	CARLIAAAPHGYYFDYW	TGTGCGAGACTTATAGCAGCAGCTCCCCATGGATACTACTTTGACTACTGG				IGHV4-61.IGHJ4..IGHM_NA	TGTGCGAGACTTATAGCAGCAGCTCCCCATGGATACTACTTTGACTACTGG_NA	CARLIAAAPHGYYFDYW_NA	IGH.405_IGHV4-61_NA_NA	B
HC1_Ctrl_GTACGTACAAGCTGTT-1	HC1	Ctrl	IGHV5-51.IGHJ5..IGHG1	CARLPGSGNYFDPW	TGTGCGAGACTTCCTGGTTCGGGGAATTACTTCGACCCCTGG				IGHV5-51.IGHJ5..IGHG1_NA	TGTGCGAGACTTCCTGGTTCGGGGAATTACTTCGACCCCTGG_NA	CARLPGSGNYFDPW_NA	IGH.467_IGHV5-51_NA_NA	B
HC1_Ctrl_AGGTCCGTCTAGCACA-1	HC1	Ctrl	IGHV3-48.IGHJ4.IGHD3-22.IGHM	CARDDYYDSSGCKFDYW	TGTGCGAGAGATGACTACTATGATAGTAGTGGTTGCAAATTTGACTACTGG				IGHV3-48.IGHJ4.IGHD3-22.IGHM_NA	TGTGCGAGAGATGACTACTATGATAGTAGTGGTTGCAAATTTGACTACTGG_NA	CARDDYYDSSGCKFDYW_NA	IGH:LD.13_IGHV3-48_NA_NA	B
HC1_Ctrl_CTGCCTATCAGCATGT-1	HC1	Ctrl	IGHV3-33.IGHJ3..IGHA2	CARETSGVDCGGDCGAFDVW	TGTGCGAGAGAAACGTCGGGGGTAGATTGTGGTGGTGACTGTGGGGCTTTTGATGTCTGG				IGHV3-33.IGHJ3..IGHA2_NA	TGTGCGAGAGAAACGTCGGGGGTAGATTGTGGTGGTGACTGTGGGGCTTTTGATGTCTGG_NA	CARETSGVDCGGDCGAFDVW_NA	IGH.323_IGHV3-33_NA_NA	B
HC1_Ctrl_GCTTGAAGTCGTGGCT-1	HC1	Ctrl	IGHV3-48.IGHJ4.IGHD2-21.IGHM	CARETASCGGDCYDYW	TGTGCGAGAGAAACTGCATCTTGTGGTGGTGACTGCTACGACTACTGG				IGHV3-48.IGHJ4.IGHD2-21.IGHM_NA	TGTGCGAGAGAAACTGCATCTTGTGGTGGTGACTGCTACGACTACTGG_NA	CARETASCGGDCYDYW_NA	IGH:LD.35_IGHV3-48_NA_NA	B
HC1_Ctrl_GACCAATAGTTTAGGA-1	HC1	Ctrl	IGHV1-24.IGHJ6.IGHD2-2.IGHM	CATEFIVVVPATALGMDVW	TGTGCAACCGAGTTTATTGTAGTAGTACCAGCTACCGCTCTAGGTATGGACGTCTGG				IGHV1-24.IGHJ6.IGHD2-2.IGHM_NA	TGTGCAACCGAGTTTATTGTAGTAGTACCAGCTACCGCTCTAGGTATGGACGTCTGG_NA	CATEFIVVVPATALGMDVW_NA	IGH.349_IGHV1-24_NA_NA	B
HC1_Ctrl_CATGCCTCAGGAATGC-1	HC1	Ctrl	IGHV1-24.IGHJ4..IGHM	CATGPSFIAAAGSGDDYW	TGTGCAACCGGCCCCAGCTTCATAGCAGCAGCTGGTAGTGGGGATGACTACTGG				IGHV1-24.IGHJ4..IGHM_NA	TGTGCAACCGGCCCCAGCTTCATAGCAGCAGCTGGTAGTGGGGATGACTACTGG_NA	CATGPSFIAAAGSGDDYW_NA	IGH.196_IGHV1-24_NA_NA	B
HC1_Ctrl_GTCATTTAGTACGATA-1	HC1	Ctrl	IGHV4-61.IGHJ4..IGHM	CARRSLRGSNDYW	TGTGCGAGAAGATCCCTTCGGGGAAGCAATGACTACTGG				IGHV4-61.IGHJ4..IGHM_NA	TGTGCGAGAAGATCCCTTCGGGGAAGCAATGACTACTGG_NA	CARRSLRGSNDYW_NA	IGH.479_IGHV4-61_NA_NA	B
HC1_Ctrl_CGGAGCTTCCTATTCA-1	HC1	Ctrl	IGHV4-61.IGHJ5..IGHM	CARAGGGAW	TGTGCGAGAGCCGGAGGGGGGGCCTGG				IGHV4-61.IGHJ5..IGHM_NA	TGTGCGAGAGCCGGAGGGGGGGCCTGG_NA	CARAGGGAW_NA	IGH.266_IGHV4-61_NA_NA	B
HC1_Ctrl_ACACCAACACGAAAGC-1	HC1	Ctrl	IGHV3-48.IGHJ4..IGHM	CARDGDFDYW	TGTGCGAGAGATGGGGACTTTGACTACTGG				IGHV3-48.IGHJ4..IGHM_NA	TGTGCGAGAGATGGGGACTTTGACTACTGG_NA	CARDGDFDYW_NA	IGH:LD.5_IGHV3-48_NA_NA	B
HC1_Ctrl_ATAACGCCAGATGGCA-1	HC1	Ctrl	IGHV4-34.IGHJ5..IGHM	CARGWWRSSRKVGNWFDPW	TGTGCGAGAGGGTGGTGGCGCAGCAGCCGGAAAGTAGGCAACTGGTTCGACCCCTGG				IGHV4-34.IGHJ5..IGHM_NA	TGTGCGAGAGGGTGGTGGCGCAGCAGCCGGAAAGTAGGCAACTGGTTCGACCCCTGG_NA	CARGWWRSSRKVGNWFDPW_NA	IGH.118_IGHV4-34_NA_NA	B
HC1_Ctrl_CAAGATCTCAGCTCGG-1	HC1	Ctrl	IGHV1-69-2.IGHJ5..IGHG1	CAREDYDYGNYVSRSWFDPW	TGTGCAAGAGAAGACTATGACTACGGAAATTACGTAAGTCGCAGCTGGTTCGACCCCTGG				IGHV1-69-2.IGHJ5..IGHG1_NA	TGTGCAAGAGAAGACTATGACTACGGAAATTACGTAAGTCGCAGCTGGTTCGACCCCTGG_NA	CAREDYDYGNYVSRSWFDPW_NA	IGH.150_IGHV1-69-2_NA_NA	B
HC1_Ctrl_ACTGAACCAGTATGCT-1	HC1	Ctrl	IGHV3-7.IGHJ3..IGHM	CARSIVVVPEHKGYRGVDAFDIW	TGTGCGAGATCAATTGTAGTAGTACCAGAACACAAAGGGTATAGGGGGGTTGATGCTTTTGATATCTGG				IGHV3-7.IGHJ3..IGHM_NA	TGTGCGAGATCAATTGTAGTAGTACCAGAACACAAAGGGTATAGGGGGGTTGATGCTTTTGATATCTGG_NA	CARSIVVVPEHKGYRGVDAFDIW_NA	IGH.55_IGHV3-7_NA_NA	B
HC1_Ctrl_AGCCTAACAGTTAACC-1	HC1	Ctrl	IGHV3-74.IGHJ4..IGHM	CARDVGGAVYDYW	TGTGCAAGAGACGTGGGGGGAGCTGTTTATGACTACTGG				IGHV3-74.IGHJ4..IGHM_NA	TGTGCAAGAGACGTGGGGGGAGCTGTTTATGACTACTGG_NA	CARDVGGAVYDYW_NA	IGH.82_IGHV3-74_NA_NA	B
HC1_Ctrl_CAGAATCCACTATCTT-1	HC1	Ctrl	IGHV1-46.IGHJ3.IGHD2-15.IGHM	CARDGFGYCSGGSCYDDAFDIW	TGTGCGAGAGATGGGTTCGGATATTGTAGTGGTGGTAGCTGCTACGATGATGCTTTTGATATCTGG				IGHV1-46.IGHJ3.IGHD2-15.IGHM_NA	TGTGCGAGAGATGGGTTCGGATATTGTAGTGGTGGTAGCTGCTACGATGATGCTTTTGATATCTGG_NA	CARDGFGYCSGGSCYDDAFDIW_NA	IGH:LD.18_IGHV1-46_NA_NA	B
HC1_Ctrl_GGATGTTGTGTTAAGA-1	HC1	Ctrl	IGHV3-7.IGHJ5..IGHM	CANYGWSFESW	TGTGCGAACTACGGGTGGTCTTTTGAGTCCTGG				IGHV3-7.IGHJ5..IGHM_NA	TGTGCGAACTACGGGTGGTCTTTTGAGTCCTGG_NA	CANYGWSFESW_NA	IGH.442_IGHV3-7_NA_NA	B
HC1_Ctrl_ACAGCTAAGCAGGTCA-1	HC1	Ctrl	IGHV3-74.IGHJ3..IGHA1	CARDPSECRGCDAFDIW	TGTGCAAGAGATCCCTCCGAGTGTCGCGGCTGTGATGCTTTTGATATCTGG				IGHV3-74.IGHJ3..IGHA1_NA	TGTGCAAGAGATCCCTCCGAGTGTCGCGGCTGTGATGCTTTTGATATCTGG_NA	CARDPSECRGCDAFDIW_NA	IGH.39_IGHV3-74_NA_NA	B
HC1_Ctrl_TCTCATAAGAGGTTGC-1	HC1	Ctrl	IGHV1-3.IGHJ5..IGHM	CVATRATCLSAACYAEDNWFDPW	TGTGTGGCCACACGGGCAACTTGTCTTAGTGCCGCCTGCTATGCAGAGGACAACTGGTTCGACCCCTGG				IGHV1-3.IGHJ5..IGHM_NA	TGTGTGGCCACACGGGCAACTTGTCTTAGTGCCGCCTGCTATGCAGAGGACAACTGGTTCGACCCCTGG_NA	CVATRATCLSAACYAEDNWFDPW_NA	IGH.568_IGHV1-3_NA_NA	B
HC1_Ctrl_CTGCCTACAGATAATG-1	HC1	Ctrl	IGHV3-66.IGHJ4.IGHD2-2.IGHM	CARDPSKTYCSSTSCYDSSW	TGTGCGAGAGACCCATCAAAAACATATTGTAGTAGTACCAGCTGCTACGATTCGAGCTGG				IGHV3-66.IGHJ4.IGHD2-2.IGHM_NA	TGTGCGAGAGACCCATCAAAAACATATTGTAGTAGTACCAGCTGCTACGATTCGAGCTGG_NA	CARDPSKTYCSSTSCYDSSW_NA	IGH.322_IGHV3-66_NA_NA	B
HC1_Ctrl_GGCCGATAGCCACTAT-1	HC1	Ctrl	IGHV3-21.IGHJ4..IGHA1	CARDLSGVGPTMWGNYW	TGTGCGAGAGACCTCTCGGGAGTGGGACCTACAATGTGGGGAAACTACTGG				IGHV3-21.IGHJ4..IGHA1_NA	TGTGCGAGAGACCTCTCGGGAGTGGGACCTACAATGTGGGGAAACTACTGG_NA	CARDLSGVGPTMWGNYW_NA	IGH.445_IGHV3-21_NA_NA	B
HC1_Ctrl_TTAGTTCGTGTTGAGG-1	HC1	Ctrl	IGHV3-72.IGHJ6..IGHM	CAREGIETVAARVYYYYYMDVW	TGTGCTAGAGAGGGGATAGAAACAGTCGCCGCAAGGGTCTACTACTACTACTACATGGACGTCTGG				IGHV3-72.IGHJ6..IGHM_NA	TGTGCTAGAGAGGGGATAGAAACAGTCGCCGCAAGGGTCTACTACTACTACTACATGGACGTCTGG_NA	CAREGIETVAARVYYYYYMDVW_NA	IGH.625_IGHV3-72_NA_NA	B
HC1_Ctrl_ATCGAGTCACGGCGTT-1	HC1	Ctrl	IGHV1-46.IGHJ6.IGHD2-15.IGHM	CASPDKYCSGGSCYSDYYGMDVW	TGTGCGAGTCCTGACAAATATTGTAGTGGTGGTAGCTGCTACTCCGACTACTACGGTATGGACGTCTGG				IGHV1-46.IGHJ6.IGHD2-15.IGHM_NA	TGTGCGAGTCCTGACAAATATTGTAGTGGTGGTAGCTGCTACTCCGACTACTACGGTATGGACGTCTGG_NA	CASPDKYCSGGSCYSDYYGMDVW_NA	IGH:LD.1_IGHV1-46_NA_NA	B
HC1_Ctrl_CGGGTCACAAGCGCTC-1	HC1	Ctrl	IGHV3-23.IGHJ4..IGHM	CANGGNRVVVITGWAHFDYW	TGTGCGAATGGGGGGAATAGGGTAGTGGTTATTACGGGCTGGGCCCACTTTGACTACTGG				IGHV3-23.IGHJ4..IGHM_NA	TGTGCGAATGGGGGGAATAGGGTAGTGGTTATTACGGGCTGGGCCCACTTTGACTACTGG_NA	CANGGNRVVVITGWAHFDYW_NA	IGH.270_IGHV3-23_NA_NA	B
HC1_Ctrl_TGCTGCTTCTTGGGTA-1	HC1	Ctrl	IGHV3-48.IGHJ3..IGHM	CARDDKWAFDIW	TGTGCGAGAGACGATAAATGGGCTTTTGACATCTGG				IGHV3-48.IGHJ3..IGHM_NA	TGTGCGAGAGACGATAAATGGGCTTTTGACATCTGG_NA	CARDDKWAFDIW_NA	IGH:LD.50_IGHV3-48_NA_NA	B
HC1_Ctrl_CCGGGATCACCCAGTG-1	HC1	Ctrl	IGHV6-1.IGHJ4..IGHM	CARGNYYTSGSPFDYW	TGTGCAAGAGGGAATTACTACACTTCGGGGAGTCCTTTTGACTACTGG				IGHV6-1.IGHJ4..IGHM_NA	TGTGCAAGAGGGAATTACTACACTTCGGGGAGTCCTTTTGACTACTGG_NA	CARGNYYTSGSPFDYW_NA	IGH.218_IGHV6-1_NA_NA	B
HC1_Ctrl_CATCGAACAGACGTAG-1	HC1	Ctrl	IGHV3-74.IGHJ6..IGHM	CARGAYYAMDVW	TGTGCAAGAGGGGCCTACTACGCTATGGACGTCTGG				IGHV3-74.IGHJ6..IGHM_NA	TGTGCAAGAGGGGCCTACTACGCTATGGACGTCTGG_NA	CARGAYYAMDVW_NA	IGH:LD.1_IGHV3-74_NA_NA	B
HC1_Ctrl_CATCAAGTCTGTCTAT-1	HC1	Ctrl	IGHV3-48.IGHJ4..IGHM	CATLEDIDYW	TGTGCGACCCTAGAGGACATTGACTACTGG				IGHV3-48.IGHJ4..IGHM_NA	TGTGCGACCCTAGAGGACATTGACTACTGG_NA	CATLEDIDYW_NA	IGH.189_IGHV3-48_NA_NA	B
HC1_Ctrl_CCTTCGATCATTATCC-1	HC1	Ctrl	IGHV3-7.IGHJ3..IGHG1	CARDWLAGANLDAFDIW	TGTGCGAGAGATTGGTTAGCTGGGGCCAACTTGGATGCTTTTGATATCTGG				IGHV3-7.IGHJ3..IGHG1_NA	TGTGCGAGAGATTGGTTAGCTGGGGCCAACTTGGATGCTTTTGATATCTGG_NA	CARDWLAGANLDAFDIW_NA	IGH.245_IGHV3-7_NA_NA	B
HC1_Ctrl_GTCTTCGAGATATACG-1	HC1	Ctrl	IGHV3-74.IGHJ5.IGHD3-9.IGHM	CARGYYDILTGDWGPNWFDPW	TGTGCAAGAGGTTATTACGATATTTTGACTGGCGATTGGGGTCCCAACTGGTTCGACCCCTGG				IGHV3-74.IGHJ5.IGHD3-9.IGHM_NA	TGTGCAAGAGGTTATTACGATATTTTGACTGGCGATTGGGGTCCCAACTGGTTCGACCCCTGG_NA	CARGYYDILTGDWGPNWFDPW_NA	IGH.484_IGHV3-74_NA_NA	B
HC1_Ctrl_CAGAGAGGTCTCTTTA-1	HC1	Ctrl	IGHV3-74.IGHJ3..IGHM	CARVGLIEMGAFDIW	TGTGCAAGAGTGGGGCTGATTGAGATGGGAGCTTTTGATATCTGG				IGHV3-74.IGHJ3..IGHM_NA	TGTGCAAGAGTGGGGCTGATTGAGATGGGAGCTTTTGATATCTGG_NA	CARVGLIEMGAFDIW_NA	IGH.170_IGHV3-74_NA_NA	B
HC1_Ctrl_TGAGCCGGTAGCAAAT-1	HC1	Ctrl	IGHV1-18.IGHJ4..IGHM	CATSPPFSSTSWNFDYW	TGTGCGACTAGCCCGCCCTTTAGTAGTACCAGCTGGAATTTTGACTACTGG				IGHV1-18.IGHJ4..IGHM_NA	TGTGCGACTAGCCCGCCCTTTAGTAGTACCAGCTGGAATTTTGACTACTGG_NA	CATSPPFSSTSWNFDYW_NA	IGH.594_IGHV1-18_NA_NA	B
HC1_Ctrl_CCGTTCATCATTGCGA-1	HC1	Ctrl	IGHV3-23.IGHJ4..IGHM	CATWAVGPANYFDYW	TGTGCGACTTGGGCAGTGGGACCTGCTAACTACTTTGACTACTGG				IGHV3-23.IGHJ4..IGHM_NA	TGTGCGACTTGGGCAGTGGGACCTGCTAACTACTTTGACTACTGG_NA	CATWAVGPANYFDYW_NA	IGH.228_IGHV3-23_NA_NA	B
HC1_Ctrl_TTCTACAAGCAGCCTC-1	HC1	Ctrl	IGHV1-18.IGHJ6..IGHM	CARKRPEDYYYGMDVW	TGTGCGAGAAAACGGCCGGAGGACTACTACTACGGTATGGACGTCTGG				IGHV1-18.IGHJ6..IGHM_NA	TGTGCGAGAAAACGGCCGGAGGACTACTACTACGGTATGGACGTCTGG_NA	CARKRPEDYYYGMDVW_NA	IGH:LD.1_IGHV1-18_NA_NA	B
HC1_Ctrl_GGTATTGAGGCAATTA-1	HC1	Ctrl	IGHV3-66.IGHJ4..IGHM	CARVPIAAADYW	TGTGCGAGAGTCCCTATAGCAGCAGCTGACTACTGG				IGHV3-66.IGHJ4..IGHM_NA	TGTGCGAGAGTCCCTATAGCAGCAGCTGACTACTGG_NA	CARVPIAAADYW_NA	IGH.461_IGHV3-66_NA_NA	B
HC1_Ctrl_ACGCAGCTCAGCTCTC-1	HC1	Ctrl	IGHV1-46.IGHJ6..IGHM	CARATLWGIHYGMDVW	TGTGCGAGAGCAACCCTTTGGGGGATCCACTACGGTATGGACGTCTGG				IGHV1-46.IGHJ6..IGHM_NA	TGTGCGAGAGCAACCCTTTGGGGGATCCACTACGGTATGGACGTCTGG_NA	CARATLWGIHYGMDVW_NA	IGH:LD.8_IGHV1-46_NA_NA	B
HC1_Ctrl_TGACTTTCATCAGTCA-1	HC1	Ctrl	IGHV3-74.IGHJ6..IGHM	CAREGYGGYVWDGMDVW	TGTGCAAGGGAGGGCTATGGTGGCTACGTATGGGACGGTATGGACGTCTGG				IGHV3-74.IGHJ6..IGHM_NA	TGTGCAAGGGAGGGCTATGGTGGCTACGTATGGGACGGTATGGACGTCTGG_NA	CAREGYGGYVWDGMDVW_NA	IGH:LD.45_IGHV3-74_NA_NA	B
HC1_Ctrl_CACACTCCACGAAGCA-1	HC1	Ctrl	IGHV1-69-2.IGHJ3.IGHD3-10.IGHM	CARKPTMVRGVIRTDDAFDIW	TGTGCGAGAAAGCCGACTATGGTTCGGGGAGTTATTAGAACCGACGATGCTTTTGATATCTGG				IGHV1-69-2.IGHJ3.IGHD3-10.IGHM_NA	TGTGCGAGAAAGCCGACTATGGTTCGGGGAGTTATTAGAACCGACGATGCTTTTGATATCTGG_NA	CARKPTMVRGVIRTDDAFDIW_NA	IGH.159_IGHV1-69-2_NA_NA	B
HC1_Ctrl_GTTCGGGAGGAATCGC-1	HC1	Ctrl	IGHV3-23.IGHJ4..IGHM	CARVDDRVPETNGYSYFDYW	TGTGCGAGAGTCGACGATAGAGTTCCAGAGACTAATGGTTATTCCTACTTTGACTACTGG				IGHV3-23.IGHJ4..IGHM_NA	TGTGCGAGAGTCGACGATAGAGTTCCAGAGACTAATGGTTATTCCTACTTTGACTACTGG_NA	CARVDDRVPETNGYSYFDYW_NA	IGH.494_IGHV3-23_NA_NA	B
HC1_Ctrl_TACGGGCCACGACTCG-1	HC1	Ctrl	IGHV2-5.IGHJ4..IGHM	CAHRRLIGAYSYFDYW	TGTGCACACAGACGGTTGATAGGGGCCTATAGTTACTTTGACTACTGG				IGHV2-5.IGHJ4..IGHM_NA	TGTGCACACAGACGGTTGATAGGGGCCTATAGTTACTTTGACTACTGG_NA	CAHRRLIGAYSYFDYW_NA	IGH.514_IGHV2-5_NA_NA	B
HC1_Ctrl_CGCCAAGTCCACTCCA-1	HC1	Ctrl	IGHV4-61.IGHJ3..IGHM	CAREPRLLFHPNDAFDIW	TGTGCGAGAGAGCCGCGACTGCTATTCCACCCGAATGATGCTTTTGATATCTGG				IGHV4-61.IGHJ3..IGHM_NA	TGTGCGAGAGAGCCGCGACTGCTATTCCACCCGAATGATGCTTTTGATATCTGG_NA	CAREPRLLFHPNDAFDIW_NA	IGH.258_IGHV4-61_NA_NA	B
HC1_Ctrl_GCGCAACCACATCCAA-1	HC1	Ctrl	IGHV1-46.IGHJ4..IGHM	CARNDYW	TGTGCGAGAAATGACTACTGG				IGHV1-46.IGHJ4..IGHM_NA	TGTGCGAGAAATGACTACTGG_NA	CARNDYW_NA	IGH:LD.34_IGHV1-46_NA_NA	B
HC1_Ctrl_AGATCTGTCGCGTTTC-1	HC1	Ctrl	IGHV2-5.IGHJ4..IGHA2	CAHRGPHDSGTYYDHW	TGTGCACACAGGGGCCCCCATGATTCGGGGACATATTATGACCACTGG				IGHV2-5.IGHJ4..IGHA2_NA	TGTGCACACAGGGGCCCCCATGATTCGGGGACATATTATGACCACTGG_NA	CAHRGPHDSGTYYDHW_NA	IGH.77_IGHV2-5_NA_NA	B
HC1_Ctrl_AAGTCTGCACCAGATT-1	HC1	Ctrl	IGHV2-5.IGHJ5..IGHM	CAHRSYTPEGWFDPW	TGTGCACACCGCTCGTATACCCCAGAAGGCTGGTTCGACCCCTGG				IGHV2-5.IGHJ5..IGHM_NA	TGTGCACACCGCTCGTATACCCCAGAAGGCTGGTTCGACCCCTGG_NA	CAHRSYTPEGWFDPW_NA	IGH.27_IGHV2-5_NA_NA	B
HC1_Ctrl_GCTTCCACATCGGGTC-1	HC1	Ctrl	IGHV2-5.IGHJ5.IGHD3-10.IGHM	CAHATSRYYYGSGSYYGWFDPW	TGTGCACACGCCACGTCTAGATATTACTATGGTTCGGGGAGTTATTATGGATGGTTCGACCCCTGG				IGHV2-5.IGHJ5.IGHD3-10.IGHM_NA	TGTGCACACGCCACGTCTAGATATTACTATGGTTCGGGGAGTTATTATGGATGGTTCGACCCCTGG_NA	CAHATSRYYYGSGSYYGWFDPW_NA	IGH.427_IGHV2-5_NA_NA	B
HC1_Ctrl_GGTATTGGTAAACGCG-1	HC1	Ctrl	IGHV3-48.IGHJ3.IGHD3-22.IGHM	CARALVDYYDSSGLRGDAFDIW	TGTGCGAGAGCCCTCGTGGATTACTATGATAGTAGTGGCCTGAGGGGTGATGCTTTTGATATCTGG				IGHV3-48.IGHJ3.IGHD3-22.IGHM_NA	TGTGCGAGAGCCCTCGTGGATTACTATGATAGTAGTGGCCTGAGGGGTGATGCTTTTGATATCTGG_NA	CARALVDYYDSSGLRGDAFDIW_NA	IGH:LD.37_IGHV3-48_NA_NA	B
HC1_Ctrl_CGATGTAAGCGATATA-1	HC1	Ctrl	IGHV4-61.IGHJ6..IGHM	CAREGAAYYYYYYGMDVW	TGTGCGAGAGAGGGAGCTGCATATTACTACTACTACTACGGTATGGACGTCTGG				IGHV4-61.IGHJ6..IGHM_NA	TGTGCGAGAGAGGGAGCTGCATATTACTACTACTACTACGGTATGGACGTCTGG_NA	CAREGAAYYYYYYGMDVW_NA	IGH:LD.1_IGHV4-61_NA_NA	B
HC1_Ctrl_CGGCTAGCAAGGTTTC-1	HC1	Ctrl	IGHV4-34.IGHJ6..IGHM	CAREGYSYGDPGYYYGMDVW	TGTGCGAGAGAGGGATACAGCTATGGGGATCCCGGCTACTACTACGGTATGGACGTCTGG				IGHV4-34.IGHJ6..IGHM_NA	TGTGCGAGAGAGGGATACAGCTATGGGGATCCCGGCTACTACTACGGTATGGACGTCTGG_NA	CAREGYSYGDPGYYYGMDVW_NA	IGH:LD.1_IGHV4-34_NA_NA	B
HC1_Ctrl_TTAGGACTCAGATAAG-1	HC1	Ctrl	IGHV4-61.IGHJ3..IGHM	CARDPLYDSSAFDIW	TGTGCGAGAGATCCGCTCTATGATAGCTCCGCTTTTGATATCTGG				IGHV4-61.IGHJ3..IGHM_NA	TGTGCGAGAGATCCGCTCTATGATAGCTCCGCTTTTGATATCTGG_NA	CARDPLYDSSAFDIW_NA	IGH.622_IGHV4-61_NA_NA	B
HC1_Ctrl_GTAGTCATCAAACAAG-1	HC1	Ctrl	IGHV3-72.IGHJ4..IGHM	CARDLMYLRGDSSGYPNDYW	TGTGCTAGAGATCTAATGTATCTGCGTGGTGATAGTAGTGGTTATCCGAATGACTACTGG				IGHV3-72.IGHJ4..IGHM_NA	TGTGCTAGAGATCTAATGTATCTGCGTGGTGATAGTAGTGGTTATCCGAATGACTACTGG_NA	CARDLMYLRGDSSGYPNDYW_NA	IGH.473_IGHV3-72_NA_NA	B
HC1_Ctrl_TATTACCCACATGTGT-1	HC1	Ctrl	IGHV4-39.IGHJ6..IGHD	CAGRVGYGMDVW	TGTGCGGGCCGGGTGGGCTACGGTATGGACGTCTGG				IGHV4-39.IGHJ6..IGHD_NA	TGTGCGGGCCGGGTGGGCTACGGTATGGACGTCTGG_NA	CAGRVGYGMDVW_NA	IGH.547_IGHV4-39_NA_NA	B
HC1_Ctrl_GGCTGGTTCAGAGCTT-1	HC1	Ctrl	IGHV4-61.IGHJ5..IGHM	CARYAPGRFDPW	TGTGCGAGATATGCCCCTGGGCGGTTCGACCCCTGG				IGHV4-61.IGHJ5..IGHM_NA	TGTGCGAGATATGCCCCTGGGCGGTTCGACCCCTGG_NA	CARYAPGRFDPW_NA	IGH.451_IGHV4-61_NA_NA	B
HC1_Ctrl_ACGCCAGTCTAACGGT-1	HC1	Ctrl	IGHV4-34.IGHJ6..IGHM	CAGGVGAAMHHRNYYYYYMDVW	TGTGCGGGGGGCGTGGGGGCTGCTATGCATCACAGGAACTACTACTACTACTACATGGACGTCTGG				IGHV4-34.IGHJ6..IGHM_NA	TGTGCGGGGGGCGTGGGGGCTGCTATGCATCACAGGAACTACTACTACTACTACATGGACGTCTGG_NA	CAGGVGAAMHHRNYYYYYMDVW_NA	IGH.47_IGHV4-34_NA_NA	B
HC1_Ctrl_CCTTCGATCTGTCAAG-1	HC1	Ctrl	IGHV3-23.IGHJ6..IGHM	CAKCRVRGVIPLGYGMDVW	TGTGCGAAATGCCGGGTTCGGGGAGTTATCCCCTTGGGCTACGGTATGGACGTCTGG				IGHV3-23.IGHJ6..IGHM_NA	TGTGCGAAATGCCGGGTTCGGGGAGTTATCCCCTTGGGCTACGGTATGGACGTCTGG_NA	CAKCRVRGVIPLGYGMDVW_NA	IGH.246_IGHV3-23_NA_NA	B
HC1_Ctrl_GGAAAGCTCCCACTTG-1	HC1	Ctrl	IGHV4-31.IGHJ6.IGHD3-22.IGHM	CAREANQDSSGYYYYYYYMDVW	TGTGCGAGAGAAGCAAACCAAGATAGTAGTGGTTATTACTACTACTACTACTACATGGACGTCTGG				IGHV4-31.IGHJ6.IGHD3-22.IGHM_NA	TGTGCGAGAGAAGCAAACCAAGATAGTAGTGGTTATTACTACTACTACTACTACATGGACGTCTGG_NA	CAREANQDSSGYYYYYYYMDVW_NA	IGH:LD.1_IGHV4-31_NA_NA	B
HC1_Ctrl_CATGGCGAGTTCGCAT-1	HC1	Ctrl	IGHV1-69-2.IGHJ4..IGHG1	CARSLGATDLDYW	TGTGCGAGATCATTGGGAGCTACCGACCTTGACTACTGG				IGHV1-69-2.IGHJ4..IGHG1_NA	TGTGCGAGATCATTGGGAGCTACCGACCTTGACTACTGG_NA	CARSLGATDLDYW_NA	IGH.197_IGHV1-69-2_NA_NA	B
HC1_Ctrl_CTTTGCGGTCTCCATC-1	HC1	Ctrl	IGHV3-23.IGHJ6..IGHM	CAKGWGAYYFYYMDVW	TGTGCCAAAGGATGGGGGGCCTACTACTTCTACTACATGGACGTCTGG				IGHV3-23.IGHJ6..IGHM_NA	TGTGCCAAAGGATGGGGGGCCTACTACTTCTACTACATGGACGTCTGG_NA	CAKGWGAYYFYYMDVW_NA	IGH:LD.1_IGHV3-23_NA_NA	B
HC1_Ctrl_AACTCAGCATGACATC-1	HC1	Ctrl	IGHV4-59.IGHJ4..IGHM	CARGQGPATAIPFDYW	TGTGCGAGAGGTCAGGGACCAGCCACTGCTATACCTTTTGACTACTGG				IGHV4-59.IGHJ4..IGHM_NA	TGTGCGAGAGGTCAGGGACCAGCCACTGCTATACCTTTTGACTACTGG_NA	CARGQGPATAIPFDYW_NA	IGH.18_IGHV4-59_NA_NA	B
HC1_Ctrl_AGTCTTTGTGCCTGGT-1	HC1	Ctrl	IGHV3-66.IGHJ4..IGHM	CAREFPFRYSDYEPYSVENW	TGTGCGAGAGAATTCCCCTTTAGATATAGTGACTACGAACCTTATTCCGTGGAAAACTGG				IGHV3-66.IGHJ4..IGHM_NA	TGTGCGAGAGAATTCCCCTTTAGATATAGTGACTACGAACCTTATTCCGTGGAAAACTGG_NA	CAREFPFRYSDYEPYSVENW_NA	IGH.109_IGHV3-66_NA_NA	B
HC1_Ctrl_ACGCCGAAGGAGTCTG-1	HC1	Ctrl	IGHV3-21.IGHJ6.IGHD5-18.IGHM	CARAGQTVDTAMVRESGLYYYGMDVW	TGTGCGAGAGCGGGGCAGACAGTGGATACAGCTATGGTTAGAGAGTCTGGCCTCTACTACTACGGTATGGACGTCTGG				IGHV3-21.IGHJ6.IGHD5-18.IGHM_NA	TGTGCGAGAGCGGGGCAGACAGTGGATACAGCTATGGTTAGAGAGTCTGGCCTCTACTACTACGGTATGGACGTCTGG_NA	CARAGQTVDTAMVRESGLYYYGMDVW_NA	IGH.48_IGHV3-21_NA_NA	B
HC1_Ctrl_TCGCGTTGTCGTTGTA-1	HC1	Ctrl	IGHV1-3.IGHJ4..IGHM	CAARVAAGTLLQDYW	TGTGCCGCGAGAGTCGCGGCTGGTACTTTATTACAAGACTACTGG				IGHV1-3.IGHJ4..IGHM_NA	TGTGCCGCGAGAGTCGCGGCTGGTACTTTATTACAAGACTACTGG_NA	CAARVAAGTLLQDYW_NA	IGH.564_IGHV1-3_NA_NA	B
HC1_Ctrl_AAGGCAGAGTTTAGGA-1	HC1	Ctrl	IGHV3-7.IGHJ4.IGHD3-22.IGHM	CAREFGYYDSSGYYYGPYYFDYW	TGTGCGAGAGAGTTTGGATACTATGATAGTAGTGGTTATTACTACGGCCCTTACTACTTTGACTACTGG				IGHV3-7.IGHJ4.IGHD3-22.IGHM_NA	TGTGCGAGAGAGTTTGGATACTATGATAGTAGTGGTTATTACTACGGCCCTTACTACTTTGACTACTGG_NA	CAREFGYYDSSGYYYGPYYFDYW_NA	IGH.25_IGHV3-7_NA_NA	B
HC1_Ctrl_CATCCACCACATCCGG-1	HC1	Ctrl	IGHV1-18.IGHJ6..IGHM	CARDHEATRYYYYYYGMDVW	TGTGCGAGAGATCACGAGGCTACCCGATATTACTACTACTACTACGGTATGGACGTCTGG				IGHV1-18.IGHJ6..IGHM_NA	TGTGCGAGAGATCACGAGGCTACCCGATATTACTACTACTACTACGGTATGGACGTCTGG_NA	CARDHEATRYYYYYYGMDVW_NA	IGH:LD.1_IGHV1-18_NA_NA	B
HC1_Ctrl_ACACTGATCAGGATCT-1	HC1	Ctrl	IGHV3-33.IGHJ3..IGHM	CARALVRGVTEAFDIW	TGTGCGAGAGCGTTGGTTCGGGGAGTTACCGAAGCTTTTGATATCTGG				IGHV3-33.IGHJ3..IGHM_NA	TGTGCGAGAGCGTTGGTTCGGGGAGTTACCGAAGCTTTTGATATCTGG_NA	CARALVRGVTEAFDIW_NA	IGH.36_IGHV3-33_NA_NA	B
HC1_Ctrl_GTCGGGTCATACTACG-1	HC1	Ctrl	IGHV3-48.IGHJ4..IGHM	CARAYCTASSCYIPHFDYW	TGTGCGAGAGCTTATTGTACTGCTTCCAGCTGCTATATCCCCCACTTTGACTACTGG				IGHV3-48.IGHJ4..IGHM_NA	TGTGCGAGAGCTTATTGTACTGCTTCCAGCTGCTATATCCCCCACTTTGACTACTGG_NA	CARAYCTASSCYIPHFDYW_NA	IGH.481_IGHV3-48_NA_NA	B
HC1_Ctrl_CCGGTAGAGGTAGCTG-1	HC1	Ctrl	IGHV4-39.IGHJ6..IGHM	CARHRSGSSWTSHYYYYMDVW	TGTGCGAGACACCGTAGCGGCAGCAGCTGGACTTCCCACTACTACTACTACATGGACGTCTGG				IGHV4-39.IGHJ6..IGHM_NA	TGTGCGAGACACCGTAGCGGCAGCAGCTGGACTTCCCACTACTACTACTACATGGACGTCTGG_NA	CARHRSGSSWTSHYYYYMDVW_NA	IGH.220_IGHV4-39_NA_NA	B
HC1_Ctrl_CGTGTAATCGGCGCTA-1	HC1	Ctrl	IGHV3-23.IGHJ4..IGHA2	CAKMRGSTITLYYFDYW	TGTGCGAAAATGAGGGGTTCGACAATCACCCTATACTACTTTGACTACTGG				IGHV3-23.IGHJ4..IGHA2_NA	TGTGCGAAAATGAGGGGTTCGACAATCACCCTATACTACTTTGACTACTGG_NA	CAKMRGSTITLYYFDYW_NA	IGH.284_IGHV3-23_NA_NA	B
HC1_Ctrl_TGGGCGTAGACAGGCT-1	HC1	Ctrl	IGHV3-33.IGHJ3..IGHA1	CASPQGGWDPSAFDIW	TGTGCTTCACCCCAAGGTGGCTGGGACCCATCTGCCTTTGATATCTGG				IGHV3-33.IGHJ3..IGHA1_NA	TGTGCTTCACCCCAAGGTGGCTGGGACCCATCTGCCTTTGATATCTGG_NA	CASPQGGWDPSAFDIW_NA	IGH.615_IGHV3-33_NA_NA	B
HC1_Ctrl_GTACGTACATCTCCCA-1	HC1	Ctrl	IGHV4-39.IGHJ3..IGHM	CARQDQLKRWLRPRRDAFDIW	TGTGCGAGACAGGACCAGCTTAAGAGATGGCTACGCCCACGGCGTGATGCTTTTGATATCTGG				IGHV4-39.IGHJ3..IGHM_NA	TGTGCGAGACAGGACCAGCTTAAGAGATGGCTACGCCCACGGCGTGATGCTTTTGATATCTGG_NA	CARQDQLKRWLRPRRDAFDIW_NA	IGH.468_IGHV4-39_NA_NA	B
HC1_Ctrl_AAGACCTAGAATTCCC-1	HC1	Ctrl	IGHV3-23.IGHJ4..IGHA2	CAKEDDAIPPAYHYEHW	TGTGCGAAAGAAGACGATGCTATCCCTCCCGCTTATCACTATGAGCACTGG				IGHV3-23.IGHJ4..IGHA2_NA	TGTGCGAAAGAAGACGATGCTATCCCTCCCGCTTATCACTATGAGCACTGG_NA	CAKEDDAIPPAYHYEHW_NA	IGH.22_IGHV3-23_NA_NA	B
HC1_Ctrl_AGCGTATCAGATAATG-1	HC1	Ctrl	IGHV3-53.IGHJ6..IGHM	CARDIPIGDVW	TGTGCGAGAGATATCCCCATCGGGGACGTCTGG				IGHV3-53.IGHJ6..IGHM_NA	TGTGCGAGAGATATCCCCATCGGGGACGTCTGG_NA	CARDIPIGDVW_NA	IGH.84_IGHV3-53_NA_NA	B
HC1_Ctrl_ACAGCCGAGCAATATG-1	HC1	Ctrl	IGHV4-61.IGHJ4..IGHA1	CARDMGAAGGPFYFDYW	TGTGCGAGAGATATGGGAGCAGCAGGTGGACCCTTCTACTTTGACTACTGG				IGHV4-61.IGHJ4..IGHA1_NA	TGTGCGAGAGATATGGGAGCAGCAGGTGGACCCTTCTACTTTGACTACTGG_NA	CARDMGAAGGPFYFDYW_NA	IGH:LD.6_IGHV4-61_NA_NA	B
HC1_Ctrl_GAACCTAAGACCCACC-1	HC1	Ctrl	IGHV3-7.IGHJ4..IGHM	CGRSEWSRGSWAPFDYW	TGTGGGAGATCTGAGTGGAGTCGGGGGAGCTGGGCCCCTTTTGACTACTGG				IGHV3-7.IGHJ4..IGHM_NA	TGTGGGAGATCTGAGTGGAGTCGGGGGAGCTGGGCCCCTTTTGACTACTGG_NA	CGRSEWSRGSWAPFDYW_NA	IGH.336_IGHV3-7_NA_NA	B
HC1_Ctrl_CCGTTCACATGATCCA-1	HC1	Ctrl	IGHV5-51.IGHJ4.IGHD3-22.IGHM	CARLPLYYDSSGSQSPPDYW	TGTGCGAGATTGCCCCTTTACTATGATAGTAGTGGTTCCCAATCCCCCCCCGACTACTGG				IGHV5-51.IGHJ4.IGHD3-22.IGHM_NA	TGTGCGAGATTGCCCCTTTACTATGATAGTAGTGGTTCCCAATCCCCCCCCGACTACTGG_NA	CARLPLYYDSSGSQSPPDYW_NA	IGH.227_IGHV5-51_NA_NA	B
HC1_Ctrl_CCATGTCAGGGTATCG-1	HC1	Ctrl	IGHV4-39.IGHJ4.IGHD2-15.IGHD	CARQFCSGGSCSAIF	TGTGCGAGACAGTTTTGTAGTGGTGGTAGCTGCTCCGCAATATTT				IGHV4-39.IGHJ4.IGHD2-15.IGHD_NA	TGTGCGAGACAGTTTTGTAGTGGTGGTAGCTGCTCCGCAATATTT_NA	CARQFCSGGSCSAIF_NA	IGH.213_IGHV4-39_NA_NA	B
HC1_Ctrl_CGACTTCTCTGAGTGT-1	HC1	Ctrl	IGHV3-48.IGHJ4.IGHD4-17.IGHM	CARGVYGDYGRGYW	TGTGCGAGAGGGGTCTACGGTGACTACGGACGGGGCTACTGG				IGHV3-48.IGHJ4.IGHD4-17.IGHM_NA	TGTGCGAGAGGGGTCTACGGTGACTACGGACGGGGCTACTGG_NA	CARGVYGDYGRGYW_NA	IGH.249_IGHV3-48_NA_NA	B
HC1_Ctrl_GCGCAACAGCACGCCT-1	HC1	Ctrl	IGHV4-34.IGHJ4..IGHM	CASNSTVT	TGTGCGAGCAATTCTACGGTGACT				IGHV4-34.IGHJ4..IGHM_NA	TGTGCGAGCAATTCTACGGTGACT_NA	CASNSTVT_NA	IGH.410_IGHV4-34_NA_NA	B
HC1_Ctrl_TGAAAGATCTCCAGGG-1	HC1	Ctrl	IGHV4-39.IGHJ5..IGHM	CARHRREGFSSSWPLDWFDPW	TGTGCGAGACATAGGAGGGAGGGATTTAGCAGCAGCTGGCCCCTTGACTGGTTCGACCCCTGG				IGHV4-39.IGHJ5..IGHM_NA	TGTGCGAGACATAGGAGGGAGGGATTTAGCAGCAGCTGGCCCCTTGACTGGTTCGACCCCTGG_NA	CARHRREGFSSSWPLDWFDPW_NA	IGH.579_IGHV4-39_NA_NA	B
HC1_Ctrl_GATCTAGCAAGAAGAG-1	HC1	Ctrl	IGHV3-48.IGHJ6..IGHM	CASTSVDGIAVRGIRRGEGHMDVW	TGTGCGAGCACTTCGGTCGATGGGATCGCCGTTAGGGGAATCAGGAGGGGGGAGGGCCACATGGACGTCTGG				IGHV3-48.IGHJ6..IGHM_NA	TGTGCGAGCACTTCGGTCGATGGGATCGCCGTTAGGGGAATCAGGAGGGGGGAGGGCCACATGGACGTCTGG_NA	CASTSVDGIAVRGIRRGEGHMDVW_NA	IGH.376_IGHV3-48_NA_NA	B
HC1_Ctrl_AGATCTGTCGTAGGAG-1	HC1	Ctrl	IGHV3-7.IGHJ5..IGHG3	CARHHYYHFDLW	TGTGCGAGACATCACTATTACCACTTCGACCTCTGG				IGHV3-7.IGHJ5..IGHG3_NA	TGTGCGAGACATCACTATTACCACTTCGACCTCTGG_NA	CARHHYYHFDLW_NA	IGH.78_IGHV3-7_NA_NA	B
HC1_Ctrl_CCGTGGAGTTGATTCG-1	HC1	Ctrl	IGHV3-53.IGHJ4.IGHD3-22.IGHM	CASRATYYYDSSGYGGRDYW	TGTGCGAGCAGGGCGACGTATTACTATGATAGTAGTGGTTATGGGGGGCGTGACTACTGG				IGHV3-53.IGHJ4.IGHD3-22.IGHM_NA	TGTGCGAGCAGGGCGACGTATTACTATGATAGTAGTGGTTATGGGGGGCGTGACTACTGG_NA	CASRATYYYDSSGYGGRDYW_NA	IGH.225_IGHV3-53_NA_NA	B
HC1_Ctrl_AAACCTGCATGCAACT-1	HC1	Ctrl	IGHV4-61.IGHJ4.IGHD3-22.IGHG2	CARGRASSQYNSGYYYFDYW	TGTGCGAGAGGCAGAGCGTCTTCCCAGTATAATAGTGGTTATTACTACTTTGACTACTGG				IGHV4-61.IGHJ4.IGHD3-22.IGHG2_NA	TGTGCGAGAGGCAGAGCGTCTTCCCAGTATAATAGTGGTTATTACTACTTTGACTACTGG_NA	CARGRASSQYNSGYYYFDYW_NA	IGH.1_IGHV4-61_NA_NA	B
HC1_Ctrl_AACTGGTAGTTATCGC-1	HC1	Ctrl	IGHV3-33.IGHJ6..IGHM	CARDEGYYDSSADYYYYGMDVW	TGTGCGAGAGATGAAGGTTACTATGATAGTAGTGCCGACTACTACTACTACGGTATGGACGTCTGG				IGHV3-33.IGHJ6..IGHM_NA	TGTGCGAGAGATGAAGGTTACTATGATAGTAGTGCCGACTACTACTACTACGGTATGGACGTCTGG_NA	CARDEGYYDSSADYYYYGMDVW_NA	IGH:LD.1_IGHV3-33_NA_NA	B
HC1_Ctrl_AGGTCCGAGTTAAGTG-1	HC1	Ctrl	IGHV3-21.IGHJ5.IGHD2-21.IGHM	CARDHCGGDCYTRAGWFDPW	TGTGCGAGAGATCATTGTGGTGGTGACTGCTATACGCGGGCGGGCTGGTTCGACCCCTGG				IGHV3-21.IGHJ5.IGHD2-21.IGHM_NA	TGTGCGAGAGATCATTGTGGTGGTGACTGCTATACGCGGGCGGGCTGGTTCGACCCCTGG_NA	CARDHCGGDCYTRAGWFDPW_NA	IGH.106_IGHV3-21_NA_NA	B
HC1_Ctrl_CAGATCATCGTCACGG-1	HC1	Ctrl	IGHV3-33.IGHJ4..IGHM	CAKESLSYDSRGYPDYW	TGTGCGAAAGAGTCCCTTTCCTATGATAGTCGTGGTTACCCTGACTACTGG				IGHV3-33.IGHJ4..IGHM_NA	TGTGCGAAAGAGTCCCTTTCCTATGATAGTCGTGGTTACCCTGACTACTGG_NA	CAKESLSYDSRGYPDYW_NA	IGH.174_IGHV3-33_NA_NA	B
HC1_Ctrl_TGAGAGGGTTCCGTCT-1	HC1	Ctrl	IGHV3-33.IGHJ4..IGHM	CARDEDGDGYNLDYW	TGTGCGAGAGATGAGGACGGAGATGGCTACAATCTTGACTACTGG				IGHV3-33.IGHJ4..IGHM_NA	TGTGCGAGAGATGAGGACGGAGATGGCTACAATCTTGACTACTGG_NA	CARDEDGDGYNLDYW_NA	IGH.589_IGHV3-33_NA_NA	B
HC1_Ctrl_AGGGAGTAGTGACTCT-1	HC1	Ctrl	IGHV4-34.IGHJ6..IGHM	CARGPHYYYMDVW	TGTGCGAGAGGCCCCCACTACTACTACATGGACGTCTGG				IGHV4-34.IGHJ6..IGHM_NA	TGTGCGAGAGGCCCCCACTACTACTACATGGACGTCTGG_NA	CARGPHYYYMDVW_NA	IGH:LD.1_IGHV4-34_NA_NA	B
HC1_Ctrl_TCTCATAGTAGAGCTG-1	HC1	Ctrl	IGHV4-39.IGHJ4.IGHD4-17.IGHM	CASLPSTSDYGDYRGLRYW	TGTGCGAGCCTGCCCTCAACCTCTGACTACGGTGACTACAGGGGACTTCGGTACTGG				IGHV4-39.IGHJ4.IGHD4-17.IGHM_NA	TGTGCGAGCCTGCCCTCAACCTCTGACTACGGTGACTACAGGGGACTTCGGTACTGG_NA	CASLPSTSDYGDYRGLRYW_NA	IGH.569_IGHV4-39_NA_NA	B
HC1_Ctrl_CTCACACGTAAGTAGT-1	HC1	Ctrl	IGHV3-33.IGHJ5.IGHD3-10.IGHG1	CARDLDYYGSGTPFGPW	TGTGCGAGAGATCTGGATTACTATGGTTCGGGGACTCCTTTCGGCCCCTGG				IGHV3-33.IGHJ5.IGHD3-10.IGHG1_NA	TGTGCGAGAGATCTGGATTACTATGGTTCGGGGACTCCTTTCGGCCCCTGG_NA	CARDLDYYGSGTPFGPW_NA	IGH.294_IGHV3-33_NA_NA	B
HC1_Ctrl_CATGGCGGTCTTGATG-1	HC1	Ctrl	IGHV3-23.IGHJ4..IGHM	CAKFFYCGGDCRSLDSW	TGTGCGAAGTTCTTCTACTGTGGTGGTGACTGCCGATCGCTTGACTCCTGG				IGHV3-23.IGHJ4..IGHM_NA	TGTGCGAAGTTCTTCTACTGTGGTGGTGACTGCCGATCGCTTGACTCCTGG_NA	CAKFFYCGGDCRSLDSW_NA	IGH.198_IGHV3-23_NA_NA	B
HC1_Ctrl_GATCGCGCAAGTCTAC-1	HC1	Ctrl	IGHV7-81.IGHJ5.IGHD6-13.IGHM	CARGRGYSSSWYTAW	TGTGCGAGGGGTCGGGGATATAGCAGCAGCTGGTATACTGCCTGG				IGHV7-81.IGHJ5.IGHD6-13.IGHM_NA	TGTGCGAGGGGTCGGGGATATAGCAGCAGCTGGTATACTGCCTGG_NA	CARGRGYSSSWYTAW_NA	IGH.373_IGHV7-81_NA_NA	B
HC1_Ctrl_CATTCGCCATATGGTC-1	HC1	Ctrl	IGHV4-39.IGHJ4..IGHM	CVRRRGYSGLEYHFDNW	TGTGTGAGACGACGTGGATATAGTGGCCTCGAGTATCACTTTGACAACTGG				IGHV4-39.IGHJ4..IGHM_NA	TGTGTGAGACGACGTGGATATAGTGGCCTCGAGTATCACTTTGACAACTGG_NA	CVRRRGYSGLEYHFDNW_NA	IGH.203_IGHV4-39_NA_NA	B
HC1_Ctrl_GGAATAAAGAGCCTAG-1	HC1	Ctrl	IGHV3-21.IGHJ4.IGHD6-19.IGHM	CARGLAVAGSSVVRW	TGTGCGAGGGGTTTGGCAGTGGCTGGTTCGAGCGTCGTGAGATGG				IGHV3-21.IGHJ4.IGHD6-19.IGHM_NA	TGTGCGAGGGGTTTGGCAGTGGCTGGTTCGAGCGTCGTGAGATGG_NA	CARGLAVAGSSVVRW_NA	IGH.435_IGHV3-21_NA_NA	B
HC1_Ctrl_GAATAAGGTTGGTGGA-1	HC1	Ctrl	IGHV1-69-2.IGHJ6..IGHM	CARDLQVGSYYYGMDVW	TGTGCGAGAGATCTCCAAGTGGGGAGCTACTACTACGGTATGGACGTCTGG				IGHV1-69-2.IGHJ6..IGHM_NA	TGTGCGAGAGATCTCCAAGTGGGGAGCTACTACTACGGTATGGACGTCTGG_NA	CARDLQVGSYYYGMDVW_NA	IGH:LD.1_IGHV1-69-2_NA_NA	B
HC1_Ctrl_GAAGCAGAGGAACTGC-1	HC1	Ctrl	IGHV3-23.IGHJ3..IGHM	CAKDYSAFDIW	TGTGCGAAAGATTATAGCGCTTTTGATATCTGG				IGHV3-23.IGHJ3..IGHM_NA	TGTGCGAAAGATTATAGCGCTTTTGATATCTGG_NA	CAKDYSAFDIW_NA	IGH.338_IGHV3-23_NA_NA	B
HC1_Ctrl_TAGGCATCAGCTGTTA-1	HC1	Ctrl	IGHV4-31.IGHJ4..IGHM	CARGRYSNNWYAHFDYW	TGTGCGAGAGGTAGATACAGCAATAACTGGTACGCGCATTTTGACTACTGG				IGHV4-31.IGHJ4..IGHM_NA	TGTGCGAGAGGTAGATACAGCAATAACTGGTACGCGCATTTTGACTACTGG_NA	CARGRYSNNWYAHFDYW_NA	IGH.533_IGHV4-31_NA_NA	B
HC1_Ctrl_CTCTACGGTCACACGC-1	HC1	Ctrl	IGHV3-23.IGHJ4..IGHA1	CVRTPVGDCRGVSCQAVYFDYW	TGTGTGAGGACCCCAGTCGGAGATTGTCGTGGTGTTAGCTGCCAGGCGGTATACTTTGACTACTGG				IGHV3-23.IGHJ4..IGHA1_NA	TGTGTGAGGACCCCAGTCGGAGATTGTCGTGGTGTTAGCTGCCAGGCGGTATACTTTGACTACTGG_NA	CVRTPVGDCRGVSCQAVYFDYW_NA	IGH.310_IGHV3-23_NA_NA	B
HC1_Ctrl_ATCTGCCAGCCTCGTG-1	HC1	Ctrl	IGHV4-61.IGHJ3..IGHM	CARADGDRGADAFDIW	TGTGCGAGAGCGGACGGTGACAGAGGCGCAGATGCTTTTGATATCTGG				IGHV4-61.IGHJ3..IGHM_NA	TGTGCGAGAGCGGACGGTGACAGAGGCGCAGATGCTTTTGATATCTGG_NA	CARADGDRGADAFDIW_NA	IGH.129_IGHV4-61_NA_NA	B
HC1_Ctrl_TACTCATTCGAATCCA-1	HC1	Ctrl	IGHV3-7.IGHJ6..IGHA1	CARDLRRAVAGRDFYYYYMDVW	TGTGCGAGAGATCTGAGAAGGGCAGTGGCTGGTAGGGACTTCTACTACTACTACATGGACGTCTGG				IGHV3-7.IGHJ6..IGHA1_NA	TGTGCGAGAGATCTGAGAAGGGCAGTGGCTGGTAGGGACTTCTACTACTACTACATGGACGTCTGG_NA	CARDLRRAVAGRDFYYYYMDVW_NA	IGH.519_IGHV3-7_NA_NA	B
HC1_Ctrl_GATGAAAAGCTACCGC-1	HC1	Ctrl	IGHV1-69-2.IGHJ4..IGHM	CARGPDYGMVDYW	TGTGCGAGAGGTCCCGACTACGGGATGGTTGACTACTGG				IGHV1-69-2.IGHJ4..IGHM_NA	TGTGCGAGAGGTCCCGACTACGGGATGGTTGACTACTGG_NA	CARGPDYGMVDYW_NA	IGH.378_IGHV1-69-2_NA_NA	B
HC1_Ctrl_GTATCTTAGGTGCAAC-1	HC1	Ctrl	IGHV1-3.IGHJ4..IGHM	CARDVSKIVVVITRKNLDYW	TGTGCGAGAGATGTTTCAAAAATAGTAGTGGTTATTACTCGAAAGAACCTTGACTACTGG				IGHV1-3.IGHJ4..IGHM_NA	TGTGCGAGAGATGTTTCAAAAATAGTAGTGGTTATTACTCGAAAGAACCTTGACTACTGG_NA	CARDVSKIVVVITRKNLDYW_NA	IGH.474_IGHV1-3_NA_NA	B
HC1_Ctrl_GATCAGTCAGACGCTC-1	HC1	Ctrl	IGHV5-51.IGHJ4..IGHM	CARGLPSGSYPNPDINAVLFDYW	TGTGCGAGGGGGTTACCTTCGGGGAGTTACCCTAACCCAGACATAAATGCCGTCCTATTTGACTACTGG				IGHV5-51.IGHJ4..IGHM_NA	TGTGCGAGGGGGTTACCTTCGGGGAGTTACCCTAACCCAGACATAAATGCCGTCCTATTTGACTACTGG_NA	CARGLPSGSYPNPDINAVLFDYW_NA	IGH.368_IGHV5-51_NA_NA	B
HC1_Ctrl_GAGCAGATCTGATTCT-1	HC1	Ctrl	IGHV3-15.IGHJ4..IGHM	CVNGLRTPTDYW	TGTGTAAACGGGCTACGGACGCCAACTGACTACTGG				IGHV3-15.IGHJ4..IGHM_NA	TGTGTAAACGGGCTACGGACGCCAACTGACTACTGG_NA	CVNGLRTPTDYW_NA	IGH.365_IGHV3-15_NA_NA	B
HC1_Ctrl_ACTGATGTCGGAAATA-1	HC1	Ctrl	IGHV4-59.IGHJ6..IGHG1	CARDRGPGHMDVW	TGTGCGAGAGATCGGGGTCCCGGGCACATGGACGTCTGG				IGHV4-59.IGHJ6..IGHG1_NA	TGTGCGAGAGATCGGGGTCCCGGGCACATGGACGTCTGG_NA	CARDRGPGHMDVW_NA	IGH:LD.9_IGHV4-59_NA_NA	B
HC1_Ctrl_CCTACACAGTAGGCCA-1	HC1	Ctrl	IGHV5-51.IGHJ6.IGHD2-15.IGHM	CARRYCSGGSCYFGYGMDVW	TGTGCGAGACGCTATTGTAGTGGTGGTAGCTGCTACTTCGGTTACGGTATGGACGTCTGG				IGHV5-51.IGHJ6.IGHD2-15.IGHM_NA	TGTGCGAGACGCTATTGTAGTGGTGGTAGCTGCTACTTCGGTTACGGTATGGACGTCTGG_NA	CARRYCSGGSCYFGYGMDVW_NA	IGH.229_IGHV5-51_NA_NA	B
HC1_Ctrl_TAGTGGTTCAAACGGG-1	HC1	Ctrl	IGHV3-33.IGHJ6.IGHD3-22.IGHM	CAKDGPDYYDSSGYYYLYYYMDVW	TGTGCGAAAGATGGCCCAGATTACTATGATAGTAGTGGTTATTACTACCTCTACTACTACATGGACGTCTGG				IGHV3-33.IGHJ6.IGHD3-22.IGHM_NA	TGTGCGAAAGATGGCCCAGATTACTATGATAGTAGTGGTTATTACTACCTCTACTACTACATGGACGTCTGG_NA	CAKDGPDYYDSSGYYYLYYYMDVW_NA	IGH:LD.1_IGHV3-33_NA_NA	B
HC1_Ctrl_AATCGGTGTGCACGAA-1	HC1	Ctrl	IGHV3-33.IGHJ4..IGHM	CARLHQEQQLDYW	TGTGCGAGACTGCATCAGGAGCAGCAGCTGGACTACTGG				IGHV3-33.IGHJ4..IGHM_NA	TGTGCGAGACTGCATCAGGAGCAGCAGCTGGACTACTGG_NA	CARLHQEQQLDYW_NA	IGH.32_IGHV3-33_NA_NA	B
HC1_Ctrl_TGCCCATGTACCGAGA-1	HC1	Ctrl	IGHV3-48.IGHJ6.IGHD3-9.IGHM	CARDLDDILTGYYNSVAAGYYYYGMDVW	TGTGCGAGAGATCTTGACGATATTTTGACTGGTTATTATAATAGTGTGGCGGCTGGGTACTACTACTACGGTATGGACGTCTGG				IGHV3-48.IGHJ6.IGHD3-9.IGHM_NA	TGTGCGAGAGATCTTGACGATATTTTGACTGGTTATTATAATAGTGTGGCGGCTGGGTACTACTACTACGGTATGGACGTCTGG_NA	CARDLDDILTGYYNSVAAGYYYYGMDVW_NA	IGH.601_IGHV3-48_NA_NA	B
HC1_Ctrl_AACTCAGAGGAGCGAG-1	HC1	Ctrl	IGHV3-33.IGHJ6.IGHD3-10.IGHM	CARDLGGGDLEGLWFGELHYYGMDVW	TGTGCGAGAGATCTCGGCGGCGGGGATCTCGAGGGACTATGGTTCGGGGAGTTACACTACTACGGTATGGACGTCTGG				IGHV3-33.IGHJ6.IGHD3-10.IGHM_NA	TGTGCGAGAGATCTCGGCGGCGGGGATCTCGAGGGACTATGGTTCGGGGAGTTACACTACTACGGTATGGACGTCTGG_NA	CARDLGGGDLEGLWFGELHYYGMDVW_NA	IGH.17_IGHV3-33_NA_NA	B
HC1_Ctrl_TCGCGAGTCAGCTCTC-1	HC1	Ctrl	IGHV3-53.IGHJ4.IGHD3-10.IGHM	CARGQTYNYGSGNLYFDYW	TGTGCGAGAGGACAGACGTATAACTATGGTTCGGGGAATTTGTACTTTGACTACTGG				IGHV3-53.IGHJ4.IGHD3-10.IGHM_NA	TGTGCGAGAGGACAGACGTATAACTATGGTTCGGGGAATTTGTACTTTGACTACTGG_NA	CARGQTYNYGSGNLYFDYW_NA	IGH.562_IGHV3-53_NA_NA	B
HC1_Ctrl_TGCCCTAAGTAACCCT-1	HC1	Ctrl	IGHV4-39.IGHJ5..IGHM	CARLNPVMLWFAPA	TGTGCGAGACTAAACCCTGTGATGCTATGGTTCGCCCCGGCG				IGHV4-39.IGHJ5..IGHM_NA	TGTGCGAGACTAAACCCTGTGATGCTATGGTTCGCCCCGGCG_NA	CARLNPVMLWFAPA_NA	IGH.602_IGHV4-39_NA_NA	B
HC1_Ctrl_CACCTTGCACGAGGTA-1	HC1	Ctrl	IGHV3-11.IGHJ1..IGHM	CARGLDGDYALNW	TGTGCGAGGGGGCTCGACGGTGACTACGCCCTGAACTGG				IGHV3-11.IGHJ1..IGHM_NA	TGTGCGAGGGGGCTCGACGGTGACTACGCCCTGAACTGG_NA	CARGLDGDYALNW_NA	IGH.166_IGHV3-11_NA_NA	B
HC1_Ctrl_GTTCGGGTCCGAACGC-1	HC1	Ctrl	IGHV3-11.IGHJ2..IGHM	CARDLILFHWYFDLW	TGTGCGAGAGATCTGATACTATTCCACTGGTACTTCGATCTCTGG				IGHV3-11.IGHJ2..IGHM_NA	TGTGCGAGAGATCTGATACTATTCCACTGGTACTTCGATCTCTGG_NA	CARDLILFHWYFDLW_NA	IGH.496_IGHV3-11_NA_NA	B
HC1_Ctrl_CCGGGATGTAGTACCT-1	HC1	Ctrl	IGHV3-53.IGHJ4.IGHD5-12.IGHM	CARVGGYSGYDEDYW	TGTGCGAGAGTAGGGGGATATAGTGGCTACGATGAAGACTACTGG				IGHV3-53.IGHJ4.IGHD5-12.IGHM_NA	TGTGCGAGAGTAGGGGGATATAGTGGCTACGATGAAGACTACTGG_NA	CARVGGYSGYDEDYW_NA	IGH.219_IGHV3-53_NA_NA	B
HC1_Ctrl_CGGTTAACAGACGCAA-1	HC1	Ctrl	IGHV3-33.IGHJ4..IGHM	CARDLPDGYNFGCFDYW	TGTGCGAGAGATTTACCCGATGGCTACAATTTTGGTTGCTTTGACTACTGG				IGHV3-33.IGHJ4..IGHM_NA	TGTGCGAGAGATTTACCCGATGGCTACAATTTTGGTTGCTTTGACTACTGG_NA	CARDLPDGYNFGCFDYW_NA	IGH.272_IGHV3-33_NA_NA	B
HC1_Ctrl_TTTACTGCACCACGTG-1	HC1	Ctrl	IGHV3-33.IGHJ4..IGHM	CARADPEYYFDYW	TGTGCGAGAGCCGATCCGGAGTACTACTTTGACTACTGG				IGHV3-33.IGHJ4..IGHM_NA	TGTGCGAGAGCCGATCCGGAGTACTACTTTGACTACTGG_NA	CARADPEYYFDYW_NA	IGH.640_IGHV3-33_NA_NA	B
HC1_Ctrl_CTGAAACCAGCGTAAG-1	HC1	Ctrl	IGHV4-34.IGHJ5..IGHM	CARALPRFSYGSGATRNWFDPW	TGTGCGAGGGCACTGCCCCGGTTCTCTTATGGTTCGGGGGCCACTCGGAACTGGTTCGACCCCTGG				IGHV4-34.IGHJ5..IGHM_NA	TGTGCGAGGGCACTGCCCCGGTTCTCTTATGGTTCGGGGGCCACTCGGAACTGGTTCGACCCCTGG_NA	CARALPRFSYGSGATRNWFDPW_NA	IGH.314_IGHV4-34_NA_NA	B
HC1_Ctrl_TTTGCGCGTGTAAGTA-1	HC1	Ctrl	IGHV4-59.IGHJ6..IGHM	CARVRTVYFDWSPPYYYMDVW	TGTGCGAGAGTCCGCACTGTATATTTTGACTGGTCCCCCCCTTACTACTACATGGACGTCTGG				IGHV4-59.IGHJ6..IGHM_NA	TGTGCGAGAGTCCGCACTGTATATTTTGACTGGTCCCCCCCTTACTACTACATGGACGTCTGG_NA	CARVRTVYFDWSPPYYYMDVW_NA	IGH.647_IGHV4-59_NA_NA	B
HC1_Ctrl_TCGGTAAAGAATGTGT-1	HC1	Ctrl	IGHV3-21.IGHJ4.IGHD3-10.IGHM	CARVEGEYYGSGSYYNPVDYW	TGTGCGAGAGTCGAAGGCGAGTACTATGGTTCGGGGAGTTATTATAACCCCGTTGACTACTGG				IGHV3-21.IGHJ4.IGHD3-10.IGHM_NA	TGTGCGAGAGTCGAAGGCGAGTACTATGGTTCGGGGAGTTATTATAACCCCGTTGACTACTGG_NA	CARVEGEYYGSGSYYNPVDYW_NA	IGH:LD.12_IGHV3-21_NA_NA	B
HC1_Ctrl_CACATAGGTGCATCTA-1	HC1	Ctrl	IGHV3-53.IGHJ4.IGHD6-19.IGHM	CARDYSSGWYYFDYW	TGTGCGAGAGATTATAGCAGTGGCTGGTACTACTTTGACTACTGG				IGHV3-53.IGHJ4.IGHD6-19.IGHM_NA	TGTGCGAGAGATTATAGCAGTGGCTGGTACTACTTTGACTACTGG_NA	CARDYSSGWYYFDYW_NA	IGH:LD.5_IGHV3-53_NA_NA	B
HC1_Ctrl_GCATGCGCAGGCGATA-1	HC1	Ctrl	IGHV1-2.IGHJ3..IGHM	CARGWDILTGDRAAFDIW	TGTGCGAGAGGTTGGGATATTTTGACTGGTGACCGGGCGGCTTTTGATATCTGG				IGHV1-2.IGHJ3..IGHM_NA	TGTGCGAGAGGTTGGGATATTTTGACTGGTGACCGGGCGGCTTTTGATATCTGG_NA	CARGWDILTGDRAAFDIW_NA	IGH.395_IGHV1-2_NA_NA	B
HC1_Ctrl_CCTAGCTGTCCCTACT-1	HC1	Ctrl	IGHV3-11.IGHJ5.IGHD3-10.IGHM	CARASHSITMVRGVIISGFDPW	TGTGCGAGAGCATCCCACAGTATTACTATGGTTCGGGGAGTTATTATAAGTGGATTCGACCCCTGG				IGHV3-11.IGHJ5.IGHD3-10.IGHM_NA	TGTGCGAGAGCATCCCACAGTATTACTATGGTTCGGGGAGTTATTATAAGTGGATTCGACCCCTGG_NA	CARASHSITMVRGVIISGFDPW_NA	IGH.233_IGHV3-11_NA_NA	B
HC1_Ctrl_GCGCGATTCCACGTGG-1	HC1	Ctrl	IGHV3-11.IGHJ1..IGHM	CAREDYSSSPPRHW	TGTGCGAGAGAGGACTATAGCAGCAGCCCGCCCCGGCACTGG				IGHV3-11.IGHJ1..IGHM_NA	TGTGCGAGAGAGGACTATAGCAGCAGCCCGCCCCGGCACTGG_NA	CAREDYSSSPPRHW_NA	IGH.414_IGHV3-11_NA_NA	B
HC1_Ctrl_CCTATTATCATGTAGC-1	HC1	Ctrl	IGHV3-66.IGHJ6.IGHD3-22.IGHM	CARDDPQNYDSSGYYPPSNGMDVW	TGTGCGAGAGATGACCCCCAGAACTATGATAGTAGTGGTTATTACCCACCCTCCAACGGTATGGACGTCTGG				IGHV3-66.IGHJ6.IGHD3-22.IGHM_NA	TGTGCGAGAGATGACCCCCAGAACTATGATAGTAGTGGTTATTACCCACCCTCCAACGGTATGGACGTCTGG_NA	CARDDPQNYDSSGYYPPSNGMDVW_NA	IGH.235_IGHV3-66_NA_NA	B
HC1_Ctrl_AACCATGGTTTGGCGC-1	HC1	Ctrl	IGHV1-46.IGHJ4..IGHM	CARGQQWLSAPEVDYW	TGTGCGAGAGGACAGCAGTGGCTGTCCGCACCGGAGGTTGACTACTGG				IGHV1-46.IGHJ4..IGHM_NA	TGTGCGAGAGGACAGCAGTGGCTGTCCGCACCGGAGGTTGACTACTGG_NA	CARGQQWLSAPEVDYW_NA	IGH.15_IGHV1-46_NA_NA	B
HC1_Ctrl_CTCACACCAAACCTAC-1	HC1	Ctrl	IGHV4-39.IGHJ4.IGHD3-22.IGHM	CASQKNYYDSSGHATLDYW	TGTGCGAGCCAGAAGAATTACTATGATAGTAGTGGCCACGCCACCCTTGACTACTGG				IGHV4-39.IGHJ4.IGHD3-22.IGHM_NA	TGTGCGAGCCAGAAGAATTACTATGATAGTAGTGGCCACGCCACCCTTGACTACTGG_NA	CASQKNYYDSSGHATLDYW_NA	IGH.293_IGHV4-39_NA_NA	B
HC1_Ctrl_AATCGGTCAGTCAGCC-1	HC1	Ctrl	IGHV1-18.IGHJ6..IGHM	CARDDRIAAAGMGYYGMDVW	TGTGCGAGAGATGATCGTATAGCAGCAGCCGGAATGGGGTACTACGGTATGGACGTCTGG				IGHV1-18.IGHJ6..IGHM_NA	TGTGCGAGAGATGATCGTATAGCAGCAGCCGGAATGGGGTACTACGGTATGGACGTCTGG_NA	CARDDRIAAAGMGYYGMDVW_NA	IGH.31_IGHV1-18_NA_NA	B
HC1_Ctrl_TTTCCTCAGCTAGCCC-1	HC1	Ctrl	IGHV4-61.IGHJ5..IGHM	CARGGKGYFDWLERSVWFDPW	TGTGCGAGGGGGGGAAAGGGATATTTTGACTGGTTAGAACGATCGGTCTGGTTCGACCCCTGG				IGHV4-61.IGHJ5..IGHM_NA	TGTGCGAGGGGGGGAAAGGGATATTTTGACTGGTTAGAACGATCGGTCTGGTTCGACCCCTGG_NA	CARGGKGYFDWLERSVWFDPW_NA	IGH.642_IGHV4-61_NA_NA	B
HC1_Ctrl_CAGCAGCAGTCCATAC-1	HC1	Ctrl	IGHV3-53.IGHJ4..IGHM	CARVEGDYGGFFDYW	TGTGCGAGAGTAGAGGGGGACTACGGTGGGTTCTTTGACTACTGG				IGHV3-53.IGHJ4..IGHM_NA	TGTGCGAGAGTAGAGGGGGACTACGGTGGGTTCTTTGACTACTGG_NA	CARVEGDYGGFFDYW_NA	IGH.176_IGHV3-53_NA_NA	B
HC1_Ctrl_GATCTAGGTGGTAACG-1	HC1	Ctrl	IGHV4-34.IGHJ4..IGHM	CALISGAYYSAFDYW	TGTGCGTTAATTTCGGGGGCTTATTATAGTGCCTTTGACTACTGG				IGHV4-34.IGHJ4..IGHM_NA	TGTGCGTTAATTTCGGGGGCTTATTATAGTGCCTTTGACTACTGG_NA	CALISGAYYSAFDYW_NA	IGH.377_IGHV4-34_NA_NA	B
HC1_Ctrl_TGAGAGGGTCATCGGC-1	HC1	Ctrl	IGHV4-59.IGHJ4.IGHD3-22.IGHM	CARVVHYYDSSGYLRYYFDYW	TGTGCGAGAGTGGTACATTACTATGATAGTAGTGGTTATCTCCGTTACTACTTTGACTACTGG				IGHV4-59.IGHJ4.IGHD3-22.IGHM_NA	TGTGCGAGAGTGGTACATTACTATGATAGTAGTGGTTATCTCCGTTACTACTTTGACTACTGG_NA	CARVVHYYDSSGYLRYYFDYW_NA	IGH:LD.46_IGHV4-59_NA_NA	B
HC1_Ctrl_AGTGAGGTCTCGTATT-1	HC1	Ctrl	IGHV3-66.IGHJ4..IGHM	CARGGDILTGYHYW	TGTGCGAGGGGTGGGGATATTTTGACTGGTTACCACTACTGG				IGHV3-66.IGHJ4..IGHM_NA	TGTGCGAGGGGTGGGGATATTTTGACTGGTTACCACTACTGG_NA	CARGGDILTGYHYW_NA	IGH.112_IGHV3-66_NA_NA	B
HC1_Ctrl_CGGTTAAGTCACTTCC-1	HC1	Ctrl	IGHV3-66.IGHJ4..IGHM	CARGYGSATFDYW	TGTGCGAGAGGATATGGTTCGGCGACTTTTGACTACTGG				IGHV3-66.IGHJ4..IGHM_NA	TGTGCGAGAGGATATGGTTCGGCGACTTTTGACTACTGG_NA	CARGYGSATFDYW_NA	IGH.273_IGHV3-66_NA_NA	B
HC1_Ctrl_GAACGGACAATCGAAA-1	HC1	Ctrl	IGHV5-51.IGHJ4..IGHM	CAMAYSITWSRDFDYW	TGTGCGATGGCCTATAGCATCACCTGGTCACGGGACTTTGACTACTGG				IGHV5-51.IGHJ4..IGHM_NA	TGTGCGATGGCCTATAGCATCACCTGGTCACGGGACTTTGACTACTGG_NA	CAMAYSITWSRDFDYW_NA	IGH.337_IGHV5-51_NA_NA	B
HC1_Ctrl_AGAGTGGTCCGCAAGC-1	HC1	Ctrl	IGHV4-39.IGHJ5..IGHM	CATPVCEVVAATRIWCWFDPW	TGTGCGACCCCCGTGTGTGAGGTGGTAGCTGCTACTCGTATCTGGTGCTGGTTCGACCCCTGG				IGHV4-39.IGHJ5..IGHM_NA	TGTGCGACCCCCGTGTGTGAGGTGGTAGCTGCTACTCGTATCTGGTGCTGGTTCGACCCCTGG_NA	CATPVCEVVAATRIWCWFDPW_NA	IGH.73_IGHV4-39_NA_NA	B
HC1_Ctrl_CAGATCAGTCTCTCGT-1	HC1	Ctrl	IGHV1-69-2.IGHJ4..IGHM	CARGLDVDTAMSSYW	TGTGCGAGAGGGTTGGACGTGGATACAGCTATGTCGTCCTACTGG				IGHV1-69-2.IGHJ4..IGHM_NA	TGTGCGAGAGGGTTGGACGTGGATACAGCTATGTCGTCCTACTGG_NA	CARGLDVDTAMSSYW_NA	IGH.173_IGHV1-69-2_NA_NA	B
HC1_Ctrl_TAAGAGATCCAAGTAC-1	HC1	Ctrl	IGHV1-3.IGHJ6..IGHA2	CARYNYDLNALDAW	TGTGCGAGGTATAACTACGACCTCAACGCTTTGGACGCCTGG				IGHV1-3.IGHJ6..IGHA2_NA	TGTGCGAGGTATAACTACGACCTCAACGCTTTGGACGCCTGG_NA	CARYNYDLNALDAW_NA	IGH.505_IGHV1-3_NA_NA	B
HC1_Ctrl_AGCTTGATCAACGAAA-1	HC1	Ctrl	IGHV3-7.IGHJ4..IGHD	CARGGYGDFYW	TGTGCGAGAGGGGGCTACGGTGACTTTTACTGG				IGHV3-7.IGHJ4..IGHD_NA	TGTGCGAGAGGGGGCTACGGTGACTTTTACTGG_NA	CARGGYGDFYW_NA	IGH.90_IGHV3-7_NA_NA	B
HC1_Ctrl_CTGTTTATCGACCAGC-1	HC1	Ctrl	IGHV4-61.IGHJ4..IGHA1	CATSLVRYSSGSILDYW	TGTGCGACCTCACTCGTAAGGTATAGCAGTGGCTCTATTCTTGACTACTGG				IGHV4-61.IGHJ4..IGHA1_NA	TGTGCGACCTCACTCGTAAGGTATAGCAGTGGCTCTATTCTTGACTACTGG_NA	CATSLVRYSSGSILDYW_NA	IGH.330_IGHV4-61_NA_NA	B
HC1_Ctrl_ACAGCTACAGCCTTGG-1	HC1	Ctrl	IGHV3-48.IGHJ4.IGHD2-15.IGHM	CARDLGLYCSGGSCYSGADYW	TGTGCGAGAGATTTAGGCCTATATTGTAGTGGTGGTAGCTGCTACTCGGGCGCGGACTACTGG				IGHV3-48.IGHJ4.IGHD2-15.IGHM_NA	TGTGCGAGAGATTTAGGCCTATATTGTAGTGGTGGTAGCTGCTACTCGGGCGCGGACTACTGG_NA	CARDLGLYCSGGSCYSGADYW_NA	IGH.40_IGHV3-48_NA_NA	B
HC1_Ctrl_TTATGCTAGTAGGTGC-1	HC1	Ctrl	IGHV4-61.IGHJ4.IGHD6-13.IGHM	CARGLDSSSWYQGLDYW	TGTGCGAGAGGACTGGATAGCAGCAGCTGGTACCAAGGGTTGGACTACTGG				IGHV4-61.IGHJ4.IGHD6-13.IGHM_NA	TGTGCGAGAGGACTGGATAGCAGCAGCTGGTACCAAGGGTTGGACTACTGG_NA	CARGLDSSSWYQGLDYW_NA	IGH.627_IGHV4-61_NA_NA	B
HC1_Ctrl_GGAAAGCTCTGTCTAT-1	HC1	Ctrl	IGHV3-48.IGHJ4..IGHM	CARAEMGCFDYW	TGTGCGAGAGCCGAGATGGGGTGCTTTGACTACTGG				IGHV3-48.IGHJ4..IGHM_NA	TGTGCGAGAGCCGAGATGGGGTGCTTTGACTACTGG_NA	CARAEMGCFDYW_NA	IGH.431_IGHV3-48_NA_NA	B
HC1_Ctrl_GTCCTCAAGCCAGTAG-1	HC1	Ctrl	IGHV1-69-2.IGHJ5..IGHM	CASGGPSPEQQGDWFDPW	TGTGCGAGTGGGGGCCCGAGCCCTGAGCAGCAGGGGGACTGGTTCGACCCCTGG				IGHV1-69-2.IGHJ5..IGHM_NA	TGTGCGAGTGGGGGCCCGAGCCCTGAGCAGCAGGGGGACTGGTTCGACCCCTGG_NA	CASGGPSPEQQGDWFDPW_NA	IGH.480_IGHV1-69-2_NA_NA	B
HC1_Ctrl_CGAGCACCAAGGTTTC-1	HC1	Ctrl	IGHV4-61.IGHJ6.IGHD3-10.IGHD	CARDYYYGSGSYYNYYYYYYMDVW	TGTGCGAGAGATTACTACTATGGTTCGGGGAGTTATTATAACTACTACTACTACTACTACATGGACGTCTGG				IGHV4-61.IGHJ6.IGHD3-10.IGHD_NA	TGTGCGAGAGATTACTACTATGGTTCGGGGAGTTATTATAACTACTACTACTACTACTACATGGACGTCTGG_NA	CARDYYYGSGSYYNYYYYYYMDVW_NA	IGH:LD.1_IGHV4-61_NA_NA	B
HC1_Ctrl_AAACCTGGTAAGTTCC-1	HC1	Ctrl	IGHV1-18.IGHJ6..IGHM	CASQILGVRGVIDYYGMDVW	TGTGCGAGTCAAATTCTCGGGGTTCGGGGAGTTATCGACTACTACGGTATGGACGTCTGG				IGHV1-18.IGHJ6..IGHM_NA	TGTGCGAGTCAAATTCTCGGGGTTCGGGGAGTTATCGACTACTACGGTATGGACGTCTGG_NA	CASQILGVRGVIDYYGMDVW_NA	IGH.2_IGHV1-18_NA_NA	B
HC1_Ctrl_CATCAAGAGTGAACAT-1	HC1	Ctrl	IGHV1-2.IGHJ4..IGHM	CARGRYSYGEGIFDYW	TGTGCGAGAGGGAGATACAGCTATGGGGAGGGGATTTTTGACTACTGG				IGHV1-2.IGHJ4..IGHM_NA	TGTGCGAGAGGGAGATACAGCTATGGGGAGGGGATTTTTGACTACTGG_NA	CARGRYSYGEGIFDYW_NA	IGH.188_IGHV1-2_NA_NA	B
HC1_Ctrl_TCAATCTAGTGCCATT-1	HC1	Ctrl	IGHV3-72.IGHJ4..IGHM	CARAPLGDGGNFDYW	TGTGCTAGAGCTCCCCTCGGGGACGGTGGTAACTTTGACTACTGG				IGHV3-72.IGHJ4..IGHM_NA	TGTGCTAGAGCTCCCCTCGGGGACGGTGGTAACTTTGACTACTGG_NA	CARAPLGDGGNFDYW_NA	IGH.550_IGHV3-72_NA_NA	B
HC1_Ctrl_TCTGGAACACGAAACG-1	HC1	Ctrl	IGHV3-66.IGHJ4..IGHM	CARRKAVTTALDYW	TGTGCGAGACGGAAGGCGGTGACTACGGCCCTTGACTACTGG				IGHV3-66.IGHJ4..IGHM_NA	TGTGCGAGACGGAAGGCGGTGACTACGGCCCTTGACTACTGG_NA	CARRKAVTTALDYW_NA	IGH.573_IGHV3-66_NA_NA	B
HC1_Ctrl_CGTTAGAAGGGCTTGA-1	HC1	Ctrl	IGHV7-81.IGHJ3..IGHG1	CARDLPPAQQVFLRDVFDIW	TGTGCGAGAGATCTCCCTCCCGCCCAGCAGGTGTTTCTTCGGGATGTTTTTGATATCTGG				IGHV7-81.IGHJ3..IGHG1_NA	TGTGCGAGAGATCTCCCTCCCGCCCAGCAGGTGTTTCTTCGGGATGTTTTTGATATCTGG_NA	CARDLPPAQQVFLRDVFDIW_NA	IGH.285_IGHV7-81_NA_NA	B
HC1_Ctrl_CGTCACTAGTGGGTTG-1	HC1	Ctrl	IGHV5-51.IGHJ4.IGHD3-9.IGHM	CARWGLRYFDWLPTAAYYFDYW	TGTGCGAGATGGGGATTACGATATTTTGACTGGTTACCTACGGCAGCCTACTACTTTGACTACTGG				IGHV5-51.IGHJ4.IGHD3-9.IGHM_NA	TGTGCGAGATGGGGATTACGATATTTTGACTGGTTACCTACGGCAGCCTACTACTTTGACTACTGG_NA	CARWGLRYFDWLPTAAYYFDYW_NA	IGH:LD.28_IGHV5-51_NA_NA	B
HC1_Ctrl_TACTCGCGTTGGTAAA-1	HC1	Ctrl	IGHV3-66.IGHJ3..IGHA1	CAQIYTYTGWTSPDALDIW	TGTGCGCAGATCTATACCTACACTGGGTGGACCTCACCTGATGCTCTTGATATCTGG				IGHV3-66.IGHJ3..IGHA1_NA	TGTGCGCAGATCTATACCTACACTGGGTGGACCTCACCTGATGCTCTTGATATCTGG_NA	CAQIYTYTGWTSPDALDIW_NA	IGH.521_IGHV3-66_NA_NA	B
HC1_Ctrl_TTCTTAGAGGAGTAGA-1	HC1	Ctrl	IGHV3-64.IGHJ4..IGHM	CAREAKPQRGHNCGSNDWW	TGTGCGAGAGAGGCTAAACCCCAACGTGGACACAACTGTGGTTCGAATGACTGGTGG				IGHV3-64.IGHJ4..IGHM_NA	TGTGCGAGAGAGGCTAAACCCCAACGTGGACACAACTGTGGTTCGAATGACTGGTGG_NA	CAREAKPQRGHNCGSNDWW_NA	IGH.633_IGHV3-64_NA_NA	B
HC1_Ctrl_GATCGCGAGTCTCGGC-1	HC1	Ctrl	IGHV4-59.IGHJ4.IGHD3-22.IGHM	CARGRNYYDSSGYSSSYYFDYW	TGTGCGAGAGGGCGAAATTACTATGATAGTAGTGGTTATTCGTCATCCTACTACTTTGACTACTGG				IGHV4-59.IGHJ4.IGHD3-22.IGHM_NA	TGTGCGAGAGGGCGAAATTACTATGATAGTAGTGGTTATTCGTCATCCTACTACTTTGACTACTGG_NA	CARGRNYYDSSGYSSSYYFDYW_NA	IGH.372_IGHV4-59_NA_NA	B
HC1_Ctrl_CTCATTAAGGAGTCTG-1	HC1	Ctrl	IGHV4-39.IGHJ3..IGHA1	CARHRYTDHATTLDIW	TGTGCGAGACACCGTTATACAGACCATGCCACTACCTTGGATATCTGG				IGHV4-39.IGHJ3..IGHA1_NA	TGTGCGAGACACCGTTATACAGACCATGCCACTACCTTGGATATCTGG_NA	CARHRYTDHATTLDIW_NA	IGH.297_IGHV4-39_NA_NA	B
HC1_Ctrl_TGAGAGGGTGACTACT-1	HC1	Ctrl	IGHV4-59.IGHJ4..IGHM	CARDVRDRDGAYYFDYW	TGTGCGAGAGACGTACGGGATAGAGATGGCGCCTACTACTTTGACTACTGG				IGHV4-59.IGHJ4..IGHM_NA	TGTGCGAGAGACGTACGGGATAGAGATGGCGCCTACTACTTTGACTACTGG_NA	CARDVRDRDGAYYFDYW_NA	IGH.588_IGHV4-59_NA_NA	B
HC1_Ctrl_ACTGTCCTCCAAGCCG-1	HC1	Ctrl	IGHV1-58.IGHJ4..IGHM	CAAASGRDGPW	TGTGCGGCAGCTTCCGGTAGAGATGGCCCTTGG				IGHV1-58.IGHJ4..IGHM_NA	TGTGCGGCAGCTTCCGGTAGAGATGGCCCTTGG_NA	CAAASGRDGPW_NA	IGH.62_IGHV1-58_NA_NA	B
HC1_Ctrl_AGGGAGTGTTCGTGAT-1	HC1	Ctrl	IGHV5-51.IGHJ5..IGHM	CARFGGYYDIFDRGGFDPW	TGTGCGAGATTTGGCGGTTATTACGATATTTTTGACCGGGGCGGGTTCGACCCCTGG				IGHV5-51.IGHJ5..IGHM_NA	TGTGCGAGATTTGGCGGTTATTACGATATTTTTGACCGGGGCGGGTTCGACCCCTGG_NA	CARFGGYYDIFDRGGFDPW_NA	IGH.97_IGHV5-51_NA_NA	B
HC1_Ctrl_CCGGTAGCATGTCGAT-1	HC1	Ctrl	IGHV4-39.IGHJ4..IGHM	CASHSDWLLDYW	TGTGCGAGCCACTCTGACTGGTTATTAGACTACTGG				IGHV4-39.IGHJ4..IGHM_NA	TGTGCGAGCCACTCTGACTGGTTATTAGACTACTGG_NA	CASHSDWLLDYW_NA	IGH.221_IGHV4-39_NA_NA	B
HC1_Ctrl_TAGGCATAGGGTTTCT-1	HC1	Ctrl	IGHV4-39.IGHJ5..IGHM	CASQRGSSGYYLINWFDPW	TGTGCGAGCCAAAGGGGTAGTAGTGGTTATTACCTAATAAACTGGTTCGACCCCTGG				IGHV4-39.IGHJ5..IGHM_NA	TGTGCGAGCCAAAGGGGTAGTAGTGGTTATTACCTAATAAACTGGTTCGACCCCTGG_NA	CASQRGSSGYYLINWFDPW_NA	IGH.532_IGHV4-39_NA_NA	B
HC1_Ctrl_CCACTACTCTGTCAAG-1	HC1	Ctrl	IGHV1-46.IGHJ4..IGHM	CARGLGDSSGDLRMDYW	TGTGCGAGAGGTTTGGGGGATAGTAGTGGTGATCTGCGGATGGACTACTGG				IGHV1-46.IGHJ4..IGHM_NA	TGTGCGAGAGGTTTGGGGGATAGTAGTGGTGATCTGCGGATGGACTACTGG_NA	CARGLGDSSGDLRMDYW_NA	IGH.210_IGHV1-46_NA_NA	B
HC1_Ctrl_CAACTAGGTAAATACG-1	HC1	Ctrl	IGHV3-21.IGHJ4..IGHM	CAMIPEPWMVVTAYFDYW	TGTGCGATGATTCCTGAACCCTGGATGGTGGTGACTGCCTACTTTGACTACTGG				IGHV3-21.IGHJ4..IGHM_NA	TGTGCGATGATTCCTGAACCCTGGATGGTGGTGACTGCCTACTTTGACTACTGG_NA	CAMIPEPWMVVTAYFDYW_NA	IGH.147_IGHV3-21_NA_NA	B
HC1_Ctrl_TACTTACAGCAATCTC-1	HC1	Ctrl											B
HC1_Ctrl_TACAGTGAGGCTAGGT-1	HC1	Ctrl	IGHV5-51.IGHJ4..IGHM	CASLDRSNVYSGFDSW	TGTGCGAGTCTCGACCGTAGTAATGTCTACAGCGGCTTTGACTCCTGG				IGHV5-51.IGHJ4..IGHM_NA	TGTGCGAGTCTCGACCGTAGTAATGTCTACAGCGGCTTTGACTCCTGG_NA	CASLDRSNVYSGFDSW_NA	IGH.510_IGHV5-51_NA_NA	B
HC1_Ctrl_CAGCGACGTCTAGGTT-1	HC1	Ctrl	IGHV4-39.IGHJ4.IGHD3-10.IGHM	CARWDYYGPGSYYNFDYW	TGTGCGAGATGGGACTACTATGGTCCGGGGAGTTATTATAACTTTGACTACTGG				IGHV4-39.IGHJ4.IGHD3-10.IGHM_NA	TGTGCGAGATGGGACTACTATGGTCCGGGGAGTTATTATAACTTTGACTACTGG_NA	CARWDYYGPGSYYNFDYW_NA	IGH:LD.19_IGHV4-39_NA_NA	B
HC1_Ctrl_GACCAATCATCCGTGG-1	HC1	Ctrl	IGHV3-7.IGHJ6.IGHD3-9.IGHM	CARAPKLRYFDWLFTKTPYYYYYMDVW	TGTGCGAGAGCCCCTAAATTACGATATTTTGACTGGTTATTCACGAAGACCCCCTACTACTACTACTACATGGACGTCTGG				IGHV3-7.IGHJ6.IGHD3-9.IGHM_NA	TGTGCGAGAGCCCCTAAATTACGATATTTTGACTGGTTATTCACGAAGACCCCCTACTACTACTACTACATGGACGTCTGG_NA	CARAPKLRYFDWLFTKTPYYYYYMDVW_NA	IGH.350_IGHV3-7_NA_NA	B
HC1_Ctrl_GGATGTTTCTCGGACG-1	HC1	Ctrl	IGHV3-74.IGHJ4..IGHM	CVKDSIGELLLWRMGFDYW	TGTGTGAAAGACTCAATAGGCGAGTTATTACTTTGGAGGATGGGGTTTGACTACTGG				IGHV3-74.IGHJ4..IGHM_NA	TGTGTGAAAGACTCAATAGGCGAGTTATTACTTTGGAGGATGGGGTTTGACTACTGG_NA	CVKDSIGELLLWRMGFDYW_NA	IGH.443_IGHV3-74_NA_NA	B
HC1_Ctrl_CCGTGGACACATTCGA-1	HC1	Ctrl	IGHV3-48.IGHJ5..IGHM	CARERVAATENWFDPW	TGTGCGAGGGAAAGAGTAGCTGCTACGGAGAACTGGTTCGACCCCTGG				IGHV3-48.IGHJ5..IGHM_NA	TGTGCGAGGGAAAGAGTAGCTGCTACGGAGAACTGGTTCGACCCCTGG_NA	CARERVAATENWFDPW_NA	IGH:LD.21_IGHV3-48_NA_NA	B
HC1_Ctrl_GGGACCTAGTTGAGAT-1	HC1	Ctrl	IGHV3-23.IGHJ3..IGHM	CARPLPPPGSYYPPGAFDIW	TGTGCGAGGCCACTCCCCCCGCCTGGGAGTTATTATCCTCCGGGTGCTTTTGATATCTGG				IGHV3-23.IGHJ3..IGHM_NA	TGTGCGAGGCCACTCCCCCCGCCTGGGAGTTATTATCCTCCGGGTGCTTTTGATATCTGG_NA	CARPLPPPGSYYPPGAFDIW_NA	IGH.455_IGHV3-23_NA_NA	B

## Sheet: HC2_Ctrl
Supplementary Table 6. single-cell TCR sequencing data
barcode	sample	ID	IGH	cdr3_aa1	cdr3_nt1	IGLC	cdr3_aa2	cdr3_nt2	CTgene	CTnt	CTaa	CTstrict	cellType
HC2_Ctrl_TCTCTAAGTGACTCAT-1	HC2	Ctrl	IGHV3-7.IGHJ5..IGHA2	CVTDFDRELESW	TGTGTGACAGATTTTGACAGAGAGCTCGAGTCCTGG	IGKV2-24.IGKJ1.IGKC	CTQAKQSPRTF	TGCACACAAGCTAAACAATCTCCCCGGACGTTC	IGHV3-7.IGHJ5..IGHA2_IGKV2-24.IGKJ1.IGKC	TGTGTGACAGATTTTGACAGAGAGCTCGAGTCCTGG_TGCACACAAGCTAAACAATCTCCCCGGACGTTC	CVTDFDRELESW_CTQAKQSPRTF	IGH.1763_IGHV3-7_IGLC:LD.1_IGKV2-24	B
HC2_Ctrl_TCATTACTCGTGGTCG-1	HC2	Ctrl	IGHV4-39.IGHJ3..IGHM	CAGLIEYSTLFHDPFDIW	TGTGCGGGACTCATCGAATATAGCACCCTGTTCCATGATCCTTTTGATATCTGG	IGLV2-14.IGLJ7.IGLC2	CTSYTSSSTLRVF	TGCACCTCATATACAAGCAGCAGCACTCTCAGGGTATTC	IGHV4-39.IGHJ3..IGHM_IGLV2-14.IGLJ7.IGLC2	TGTGCGGGACTCATCGAATATAGCACCCTGTTCCATGATCCTTTTGATATCTGG_TGCACCTCATATACAAGCAGCAGCACTCTCAGGGTATTC	CAGLIEYSTLFHDPFDIW_CTSYTSSSTLRVF	IGH.1730_IGHV4-39_IGLC:LD.2_IGLV2-14	B
HC2_Ctrl_AGTGGGAAGGTCGGAT-1	HC2	Ctrl	IGHV3-74.IGHJ4..IGHM	CTRVSVGSSSTMPFDHW	TGTACAAGGGTTTCTGTAGGCTCGTCGTCCACCATGCCCTTTGACCATTGG	IGLV2-14.IGLJ7.IGLC1	CTSYTSSRTYVF	TGCACCTCATATACAAGCAGCCGCACTTATGTCTTC	IGHV3-74.IGHJ4..IGHM_IGLV2-14.IGLJ7.IGLC1	TGTACAAGGGTTTCTGTAGGCTCGTCGTCCACCATGCCCTTTGACCATTGG_TGCACCTCATATACAAGCAGCCGCACTTATGTCTTC	CTRVSVGSSSTMPFDHW_CTSYTSSRTYVF	IGH.881_IGHV3-74_IGLC:LD.2_IGLV2-14	B
HC2_Ctrl_AAGACCTTCAGCGATT-1	HC2	Ctrl	IGHV4-4.IGHJ2..IGHM	CAVTTNSGTYRNHWYFDLW	TGTGCGGTCACAACGAATTCGGGGACTTACCGAAACCACTGGTACTTCGATCTCTGG	IGKV2-24.IGKJ2.IGKC	CTQATQFPYTF	TGCACGCAAGCTACACAATTTCCGTACACTTTT	IGHV4-4.IGHJ2..IGHM_IGKV2-24.IGKJ2.IGKC	TGTGCGGTCACAACGAATTCGGGGACTTACCGAAACCACTGGTACTTCGATCTCTGG_TGCACGCAAGCTACACAATTTCCGTACACTTTT	CAVTTNSGTYRNHWYFDLW_CTQATQFPYTF	IGH.690_IGHV4-4_IGLC:LD.1_IGKV2-24	B
HC2_Ctrl_TTCTTAGAGTTGTCGT-1	HC2	Ctrl	IGHV4-59.IGHJ3..IGHA2	CVREKGLHNDIWDPWAGAFDIW	TGTGTGAGAGAGAAAGGGCTCCATAACGATATTTGGGACCCGTGGGCGGGTGCTTTTGATATCTGG	IGKV2-24.IGKJ1.IGKC	CTQGTQFPWTF	TGCACGCAAGGTACACAATTTCCGTGGACGTTC	IGHV4-59.IGHJ3..IGHA2_IGKV2-24.IGKJ1.IGKC	TGTGTGAGAGAGAAAGGGCTCCATAACGATATTTGGGACCCGTGGGCGGGTGCTTTTGATATCTGG_TGCACGCAAGGTACACAATTTCCGTGGACGTTC	CVREKGLHNDIWDPWAGAFDIW_CTQGTQFPWTF	IGH.1900_IGHV4-59_IGLC:LD.1_IGKV2-24	B
HC2_Ctrl_GTGGGTCTCACGCATA-1	HC2	Ctrl	IGHV3-74.IGHJ4..IGHA1	CVRGSTGWKGVDYW	TGTGTGAGAGGAAGTACGGGCTGGAAAGGTGTCGACTACTGG	IGKV2-24.IGKJ2.IGKC	CTQATQIPHTI	TGCACGCAGGCTACACAAATTCCTCACACTATT	IGHV3-74.IGHJ4..IGHA1_IGKV2-24.IGKJ2.IGKC	TGTGTGAGAGGAAGTACGGGCTGGAAAGGTGTCGACTACTGG_TGCACGCAGGCTACACAAATTCCTCACACTATT	CVRGSTGWKGVDYW_CTQATQIPHTI	IGH.1612_IGHV3-74_IGLC:LD.1_IGKV2-24	B
HC2_Ctrl_GGGTTGCGTTTGACTG-1	HC2	Ctrl	IGHV3-74.IGHJ4..IGHA1	CARDLNWITDYW	TGTGCAAGAGATCTCAATTGGATTACTGACTACTGG	IGLV2-14.IGLJ7.IGLC1	CSSHTTSSTLPYVF	TGCAGCTCACATACAACCAGCAGCACTCTCCCTTATGTCTTC	IGHV3-74.IGHJ4..IGHA1_IGLV2-14.IGLJ7.IGLC1	TGTGCAAGAGATCTCAATTGGATTACTGACTACTGG_TGCAGCTCACATACAACCAGCAGCACTCTCCCTTATGTCTTC	CARDLNWITDYW_CSSHTTSSTLPYVF	IGH:LD.94_IGHV3-74_IGLC:LD.2_IGLV2-14	B
HC2_Ctrl_GGATTACTCTCGATGA-1	HC2	Ctrl	IGHV3-23.IGHJ4..IGHM	CANSVGWARTRSIAFW	TGTGCGAACTCAGTGGGTTGGGCTCGTACGAGATCCATTGCCTTCTGG	IGLV2-14.IGLJ7.IGLC1	CSSYTNSSTLYVF	TGCAGCTCATATACAAACAGCAGCACTCTTTATGTCTTC	IGHV3-23.IGHJ4..IGHM_IGLV2-14.IGLJ7.IGLC1	TGTGCGAACTCAGTGGGTTGGGCTCGTACGAGATCCATTGCCTTCTGG_TGCAGCTCATATACAAACAGCAGCACTCTTTATGTCTTC	CANSVGWARTRSIAFW_CSSYTNSSTLYVF	IGH.1504_IGHV3-23_IGLC:LD.2_IGLV2-14	B
HC2_Ctrl_GAGGTGACACGGCGTT-1	HC2	Ctrl	IGHV4-39.IGHJ4.IGHD2-2.IGHA1	CASDIVVLPAAHPTPLFDYW	TGTGCTTCGGATATTGTAGTACTACCAGCTGCCCACCCGACCCCCCTATTTGACTACTGG	IGLV2-14.IGLJ7.IGLC1	CSSYTSSNTLVF	TGCAGCTCATATACAAGCAGCAACACTCTCGTCTTC	IGHV4-39.IGHJ4.IGHD2-2.IGHA1_IGLV2-14.IGLJ7.IGLC1	TGTGCTTCGGATATTGTAGTACTACCAGCTGCCCACCCGACCCCCCTATTTGACTACTGG_TGCAGCTCATATACAAGCAGCAACACTCTCGTCTTC	CASDIVVLPAAHPTPLFDYW_CSSYTSSNTLVF	IGH.1381_IGHV4-39_IGLC:LD.2_IGLV2-14	B
HC2_Ctrl_ACCCACTAGGGTCTCC-1	HC2	Ctrl	IGHV3-48.IGHJ4.IGHD4-23.IGHM	CARGVPTTVVTYDYW	TGTGCGAGAGGGGTGCCGACTACGGTGGTAACTTATGACTACTGG	IGLV2-14.IGLJ7.IGLC1	CSSYTSSTRNVF	TGCAGCTCATATACAAGCAGCACCCGTAATGTCTTC	IGHV3-48.IGHJ4.IGHD4-23.IGHM_IGLV2-14.IGLJ7.IGLC1	TGTGCGAGAGGGGTGCCGACTACGGTGGTAACTTATGACTACTGG_TGCAGCTCATATACAAGCAGCACCCGTAATGTCTTC	CARGVPTTVVTYDYW_CSSYTSSTRNVF	IGH.726_IGHV3-48_IGLC:LD.2_IGLV2-14	B
HC2_Ctrl_GACGCGTGTCAGCTAT-1	HC2	Ctrl	IGHV5-51.IGHJ4.IGHD3-22.IGHM	CARSSYYDSSGYYAPRQDFDYW	TGTGCGAGAAGTAGCTACTATGATAGTAGTGGTTATTACGCTCCACGCCAAGACTTTGACTACTGG	IGLV2-14.IGLJ7.IGLC1	CSSYTSSSTPYVF	TGCAGCTCATATACAAGCAGCAGCACCCCTTATGTCTTC	IGHV5-51.IGHJ4.IGHD3-22.IGHM_IGLV2-14.IGLJ7.IGLC1	TGTGCGAGAAGTAGCTACTATGATAGTAGTGGTTATTACGCTCCACGCCAAGACTTTGACTACTGG_TGCAGCTCATATACAAGCAGCAGCACCCCTTATGTCTTC	CARSSYYDSSGYYAPRQDFDYW_CSSYTSSSTPYVF	IGH.1361_IGHV5-51_IGLC:LD.2_IGLV2-14	B
HC2_Ctrl_CAACTAGGTCTAGGTT-1	HC2	Ctrl	IGHV3-74.IGHJ6.IGHD6-19.IGHM	CARDPGYSSGWYYYYYYMDVW	TGTGCAAGAGACCCCGGGTATAGCAGTGGCTGGTACTACTACTACTACTACATGGACGTCTGG	IGLV2-14.IGLJ7.IGLC1	CSSYTSSSTLVF	TGCAGCTCATATACAAGCAGCAGCACTCTCGTCTTC	IGHV3-74.IGHJ6.IGHD6-19.IGHM_IGLV2-14.IGLJ7.IGLC1	TGTGCAAGAGACCCCGGGTATAGCAGTGGCTGGTACTACTACTACTACTACATGGACGTCTGG_TGCAGCTCATATACAAGCAGCAGCACTCTCGTCTTC	CARDPGYSSGWYYYYYYMDVW_CSSYTSSSTLVF	IGH.945_IGHV3-74_IGLC:LD.2_IGLV2-14	B
HC2_Ctrl_TGCGTGGAGGATTCGG-1	HC2	Ctrl	IGHV3-21.IGHJ6..IGHM	CARDPPIVQLERPGYRKSYYMDVW	TGTGCGAGAGATCCTCCTATTGTACAACTGGAACGACCGGGGTACCGGAAGTCCTACTACATGGACGTCTGG	IGLV2-14.IGLJ7.IGLC1	CSSYTSSSTLYVF	TGCAGCTCATATACAAGCAGCAGCACTCTTTATGTCTTC	IGHV3-21.IGHJ6..IGHM_IGLV2-14.IGLJ7.IGLC1	TGTGCGAGAGATCCTCCTATTGTACAACTGGAACGACCGGGGTACCGGAAGTCCTACTACATGGACGTCTGG_TGCAGCTCATATACAAGCAGCAGCACTCTTTATGTCTTC	CARDPPIVQLERPGYRKSYYMDVW_CSSYTSSSTLYVF	IGH.1815_IGHV3-21_IGLC:LD.2_IGLV2-14	B
HC2_Ctrl_TTAGTTCGTTCCATGA-1	HC2	Ctrl	IGHV3-74.IGHJ4..IGHA1	CVAWNSGYW	TGTGTAGCTTGGAACAGCGGCTACTGG	IGLV2-14.IGLJ7.IGLC1	CSSYTSSSTDVF	TGCAGCTCATATACAAGCAGCAGCACTGATGTCTTC	IGHV3-74.IGHJ4..IGHA1_IGLV2-14.IGLJ7.IGLC1	TGTGTAGCTTGGAACAGCGGCTACTGG_TGCAGCTCATATACAAGCAGCAGCACTGATGTCTTC	CVAWNSGYW_CSSYTSSSTDVF	IGH.1866_IGHV3-74_IGLC:LD.2_IGLV2-14	B
HC2_Ctrl_TTAGTTCCACAGGTTT-1	HC2	Ctrl				IGLV2-14.IGLJ7.IGLC1	CSSYTSSSPLVF	TGCAGCTCATATACAAGCAGCAGCCCCTTAGTCTTC	NA_IGLV2-14.IGLJ7.IGLC1	NA_TGCAGCTCATATACAAGCAGCAGCCCCTTAGTCTTC	NA_CSSYTSSSPLVF	NA_NA_IGLC:LD.2_IGLV2-14	B
HC2_Ctrl_CGTTCTGCAGCGAACA-1	HC2	Ctrl	IGHV1-2.IGHJ5..IGHM	CARGSFLEADWFDPW	TGTGCGAGAGGTTCTTTTCTGGAAGCTGACTGGTTCGACCCCTGG	IGLV2-14.IGLJ7.IGLC2	CSSYTSSSAYVF	TGCAGCTCATATACAAGCAGCAGCGCTTATGTCTTC	IGHV1-2.IGHJ5..IGHM_IGLV2-14.IGLJ7.IGLC2	TGTGCGAGAGGTTCTTTTCTGGAAGCTGACTGGTTCGACCCCTGG_TGCAGCTCATATACAAGCAGCAGCGCTTATGTCTTC	CARGSFLEADWFDPW_CSSYTSSSAYVF	IGH.1218_IGHV1-2_IGLC:LD.2_IGLV2-14	B
HC2_Ctrl_GAATGAACAGTATGCT-1	HC2	Ctrl	IGHV7-81.IGHJ6..IGHM	CARDPILAKNYMDVW	TGTGCGAGAGATCCTATTTTGGCAAAAAACTACATGGACGTCTGG	IGLV2-14.IGLJ7.IGLC1	CSSYTSSSSYVF	TGCAGCTCATATACAAGCAGCAGCTCTTATGTCTTC	IGHV7-81.IGHJ6..IGHM_IGLV2-14.IGLJ7.IGLC1	TGTGCGAGAGATCCTATTTTGGCAAAAAACTACATGGACGTCTGG_TGCAGCTCATATACAAGCAGCAGCTCTTATGTCTTC	CARDPILAKNYMDVW_CSSYTSSSSYVF	IGH.1345_IGHV7-81_IGLC:LD.2_IGLV2-14	B
HC2_Ctrl_CAGATCATCACGCATA-1	HC2	Ctrl	IGHV5-51.IGHJ4..IGHA2	CTRRLTCSTTNCYGADYW	TGTACGAGACGATTAACTTGTAGTACTACCAACTGCTATGGGGCGGACTACTGG	IGLV2-14.IGLJ7.IGLC1	CSSYTSIITSFVF	TGCAGCTCATATACAAGCATCATCACAAGTTTTGTCTTC	IGHV5-51.IGHJ4..IGHA2_IGLV2-14.IGLJ7.IGLC1	TGTACGAGACGATTAACTTGTAGTACTACCAACTGCTATGGGGCGGACTACTGG_TGCAGCTCATATACAAGCATCATCACAAGTTTTGTCTTC	CTRRLTCSTTNCYGADYW_CSSYTSIITSFVF	IGH.884_IGHV5-51_IGLC:LD.2_IGLV2-14	B
HC2_Ctrl_AGTGTCACACAGTCGC-1	HC2	Ctrl	IGHV5-51.IGHJ4..IGHA2	CTRRLTCSTTNCYGADYW	TGTACGAGACGATTAACTTGTAGTACTACCAACTGCTATGGGGCGGACTACTGG	IGLV2-14.IGLJ7.IGLC1	CSSYTSIITSFVF	TGCAGCTCATATACAAGCATCATCACAAGTTTTGTCTTC	IGHV5-51.IGHJ4..IGHA2_IGLV2-14.IGLJ7.IGLC1	TGTACGAGACGATTAACTTGTAGTACTACCAACTGCTATGGGGCGGACTACTGG_TGCAGCTCATATACAAGCATCATCACAAGTTTTGTCTTC	CTRRLTCSTTNCYGADYW_CSSYTSIITSFVF	IGH.884_IGHV5-51_IGLC:LD.2_IGLV2-14	B
HC2_Ctrl_CGGAGTCCATCCGCGA-1	HC2	Ctrl	IGHV4-39.IGHJ6..IGHM	CARHRVGHTDVW	TGTGCGAGACATAGGGTGGGGCACACGGACGTCTGG	IGLV2-14.IGLJ7.IGLC1	CSSYTSSTTYVF	TGCAGCTCATATACAAGTAGCACCACTTATGTCTTC	IGHV4-39.IGHJ6..IGHM_IGLV2-14.IGLJ7.IGLC1	TGTGCGAGACATAGGGTGGGGCACACGGACGTCTGG_TGCAGCTCATATACAAGTAGCACCACTTATGTCTTC	CARHRVGHTDVW_CSSYTSSTTYVF	IGH.1186_IGHV4-39_IGLC:LD.2_IGLV2-14	B
HC2_Ctrl_GGTATTGCAGATGGCA-1	HC2	Ctrl	IGHV3-15.IGHJ4..IGHG1	CTTDSNYAFPYW	TGTACCACAGACAGTAACTACGCTTTCCCCTACTGG	IGLV2-18.IGLJ7.IGLC2	CSSYATTSTQVVF	TGCAGCTCATATGCAACCACCAGCACCCAAGTTGTATTC	IGHV3-15.IGHJ4..IGHG1_IGLV2-18.IGLJ7.IGLC2	TGTACCACAGACAGTAACTACGCTTTCCCCTACTGG_TGCAGCTCATATGCAACCACCAGCACCCAAGTTGTATTC	CTTDSNYAFPYW_CSSYATTSTQVVF	IGH.1535_IGHV3-15_IGLC.53_IGLV2-18	B
HC2_Ctrl_CGCGGTACATTGTGCA-1	HC2	Ctrl	IGHV4-31.IGHJ3..IGHM	CARDFFIGHSMGVFGALDVW	TGTGCGAGAGATTTTTTTATCGGTCATTCCATGGGCGTGTTTGGCGCTCTTGATGTCTGG	IGLV2-18.IGLJ7.IGLC1	CSSFTNSSALYVF	TGCAGCTCATTTACAAACAGCAGCGCCCTCTATGTCTTC	IGHV4-31.IGHJ3..IGHM_IGLV2-18.IGLJ7.IGLC1	TGTGCGAGAGATTTTTTTATCGGTCATTCCATGGGCGTGTTTGGCGCTCTTGATGTCTGG_TGCAGCTCATTTACAAACAGCAGCGCCCTCTATGTCTTC	CARDFFIGHSMGVFGALDVW_CSSFTNSSALYVF	IGH.1172_IGHV4-31_IGLC:LD.2_IGLV2-18	B
HC2_Ctrl_GCTCCTAGTGCCTGCA-1	HC2	Ctrl	IGHV1-46.IGHJ4..IGHM	CARETGGGGYTYGFDYW	TGTGCGAGAGAGACCGGGGGGGGTGGATACACCTATGGGTTTGACTACTGG	IGLV2-14.IGLJ7.IGLC2	CSSYTSSNTLVVF	TGCAGTTCATATACAAGCAGCAACACTCTTGTGGTATTC	IGHV1-46.IGHJ4..IGHM_IGLV2-14.IGLJ7.IGLC2	TGTGCGAGAGAGACCGGGGGGGGTGGATACACCTATGGGTTTGACTACTGG_TGCAGTTCATATACAAGCAGCAACACTCTTGTGGTATTC	CARETGGGGYTYGFDYW_CSSYTSSNTLVVF	IGH.1463_IGHV1-46_IGLC:LD.2_IGLV2-14	B
HC2_Ctrl_ACGCCGATCAAGGTAA-1	HC2	Ctrl	IGHV3-15.IGHJ4..IGHA1	CAHDSDGYYRFHHW	TGTGCTCACGACAGCGATGGTTATTACCGCTTTCACCACTGG	IGLV2-14.IGLJ7.IGLC1	CSSYTSSSTLVF	TGCAGTTCATATACAAGCAGTAGCACTCTCGTCTTC	IGHV3-15.IGHJ4..IGHA1_IGLV2-14.IGLJ7.IGLC1	TGTGCTCACGACAGCGATGGTTATTACCGCTTTCACCACTGG_TGCAGTTCATATACAAGCAGTAGCACTCTCGTCTTC	CAHDSDGYYRFHHW_CSSYTSSSTLVF	IGH.762_IGHV3-15_IGLC:LD.2_IGLV2-14	B
HC2_Ctrl_TCAGGTACAAGCCATT-1	HC2	Ctrl	IGHV3-20.IGHJ4..IGHG2	CAKGFWGDFWSGAPDYW	TGTGCAAAAGGATTTTGGGGCGATTTTTGGAGTGGTGCCCCTGACTACTGG	IGKV2D-29.IGKJ2.IGKC	CIQGKHLPRYTF	TGCATACAAGGTAAACACCTTCCTCGGTACACTTTT	IGHV3-20.IGHJ4..IGHG2_IGKV2D-29.IGKJ2.IGKC	TGTGCAAAAGGATTTTGGGGCGATTTTTGGAGTGGTGCCCCTGACTACTGG_TGCATACAAGGTAAACACCTTCCTCGGTACACTTTT	CAKGFWGDFWSGAPDYW_CIQGKHLPRYTF	IGH.1725_IGHV3-20_IGLC:LD.1_IGKV2D-29	B
HC2_Ctrl_ACGGGTCTCGTCGTTC-1	HC2	Ctrl	IGHV3-23.IGHJ3..IGHM	CAKRLTGSSSRGAFDIW	TGTGCGAAAAGACTTACTGGGAGCTCCTCGCGGGGTGCTTTTGATATCTGG	IGLV2-14.IGLJ7.IGLC1	CISYTSSNTYVF	TGCATCTCATATACAAGCAGCAACACTTATGTCTTC	IGHV3-23.IGHJ3..IGHM_IGLV2-14.IGLJ7.IGLC1	TGTGCGAAAAGACTTACTGGGAGCTCCTCGCGGGGTGCTTTTGATATCTGG_TGCATCTCATATACAAGCAGCAACACTTATGTCTTC	CAKRLTGSSSRGAFDIW_CISYTSSNTYVF	IGH.775_IGHV3-23_IGLC:LD.2_IGLV2-14	B
HC2_Ctrl_TAGTTGGTCGTTGACA-1	HC2	Ctrl	IGHV3-33.IGHJ1..IGHA2	CGRGSYGDKSDLDTW	TGTGGGAGAGGTTCCTATGGTGATAAGTCCGACCTTGACACCTGG	IGKV2-30.IGKJ2.IGKC	CMQNTFWPPYTF	TGCATGCAAAATACATTCTGGCCTCCGTACACTTTT	IGHV3-33.IGHJ1..IGHA2_IGKV2-30.IGKJ2.IGKC	TGTGGGAGAGGTTCCTATGGTGATAAGTCCGACCTTGACACCTGG_TGCATGCAAAATACATTCTGGCCTCCGTACACTTTT	CGRGSYGDKSDLDTW_CMQNTFWPPYTF	IGH.1687_IGHV3-33_IGLC:LD.1_IGKV2-30	B
HC2_Ctrl_GTCGGGTCAGGGAGAG-1	HC2	Ctrl	IGHV1-2.IGHJ4..IGHM	CARTGGHDYW	TGTGCGAGAACTGGGGGTCATGACTACTGG	IGKV2D-29.IGKJ1.IGKC	CMQNIHLRTF	TGCATGCAAAATATACACCTTCGAACGTTC	IGHV1-2.IGHJ4..IGHM_IGKV2D-29.IGKJ1.IGKC	TGTGCGAGAACTGGGGGTCATGACTACTGG_TGCATGCAAAATATACACCTTCGAACGTTC	CARTGGHDYW_CMQNIHLRTF	IGH.1585_IGHV1-2_IGLC:LD.1_IGKV2D-29	B
HC2_Ctrl_CGGGTCATCTAGAGTC-1	HC2	Ctrl	IGHV3-48.IGHJ4..IGHM	CAVGWGAYW	TGTGCGGTCGGCTGGGGTGCCTACTGG	IGKV2-30.IGKJ2.IGKC	CMQTTHWPYTF	TGCATGCAAACTACACACTGGCCGTACACTTTT	IGHV3-48.IGHJ4..IGHM_IGKV2-30.IGKJ2.IGKC	TGTGCGGTCGGCTGGGGTGCCTACTGG_TGCATGCAAACTACACACTGGCCGTACACTTTT	CAVGWGAYW_CMQTTHWPYTF	IGH.1192_IGHV3-48_IGLC:LD.1_IGKV2-30	B
HC2_Ctrl_AAGGCAGCAAGCGATG-1	HC2	Ctrl	IGHV4-39.IGHJ2..IGHA1	CARQEGGGNFRKYLDLW	TGTGCGAGACAGGAAGGCGGTGGTAACTTCAGAAAGTACCTCGATCTCTGG	IGKV2D-28.IGKJ3.IGKC	CMQTLQTPFTF	TGCATGCAAACTCTACAAACTCCATTCACTTTC	IGHV4-39.IGHJ2..IGHA1_IGKV2D-28.IGKJ3.IGKC	TGTGCGAGACAGGAAGGCGGTGGTAACTTCAGAAAGTACCTCGATCTCTGG_TGCATGCAAACTCTACAAACTCCATTCACTTTC	CARQEGGGNFRKYLDLW_CMQTLQTPFTF	IGH.694_IGHV4-39_IGLC:LD.1_IGKV2D-28	B
HC2_Ctrl_ATTGGTGAGGCTCAGA-1	HC2	Ctrl	IGHV3-33.IGHJ6..IGHG2	CARFPPKDIRGMYMDVW	TGTGCGCGATTCCCGCCGAAAGACATTCGGGGGATGTACATGGACGTCTGG	IGKV2D-28.IGKJ2.IGKC	CMQTLQTPYTF	TGCATGCAAACTCTACAAACTCCGTACACTTTT	IGHV3-33.IGHJ6..IGHG2_IGKV2D-28.IGKJ2.IGKC	TGTGCGCGATTCCCGCCGAAAGACATTCGGGGGATGTACATGGACGTCTGG_TGCATGCAAACTCTACAAACTCCGTACACTTTT	CARFPPKDIRGMYMDVW_CMQTLQTPYTF	IGH.939_IGHV3-33_IGLC:LD.1_IGKV2D-28	B
HC2_Ctrl_CCTTCGATCCGAATGT-1	HC2	Ctrl	IGHV4-39.IGHJ5..IGHM	CARHHRGSGWHSLAPW	TGTGCGAGACATCACAGGGGCTCTGGCTGGCACTCTCTCGCCCCCTGG	IGKV2D-28.IGKJ4.IGKC	CMQTLQTPLTF	TGCATGCAAACTCTACAAACTCCTCTCACTTTC	IGHV4-39.IGHJ5..IGHM_IGKV2D-28.IGKJ4.IGKC	TGTGCGAGACATCACAGGGGCTCTGGCTGGCACTCTCTCGCCCCCTGG_TGCATGCAAACTCTACAAACTCCTCTCACTTTC	CARHHRGSGWHSLAPW_CMQTLQTPLTF	IGH.1136_IGHV4-39_IGLC:LD.1_IGKV2D-28	B
HC2_Ctrl_CCTACCAAGAATAGGG-1	HC2	Ctrl	IGHV3-53.IGHJ4..IGHG2	CSWQPNYW	TGTAGTTGGCAGCCCAACTACTGG	IGKV2D-29.IGKJ4.IGKC	CMQSTSLPLTF	TGCATGCAAAGTACAAGCCTTCCTCTGACTTTC	IGHV3-53.IGHJ4..IGHG2_IGKV2D-29.IGKJ4.IGKC	TGTAGTTGGCAGCCCAACTACTGG_TGCATGCAAAGTACAAGCCTTCCTCTGACTTTC	CSWQPNYW_CMQSTSLPLTF	IGH.1120_IGHV3-53_IGLC:LD.1_IGKV2D-29	B
HC2_Ctrl_AAGACCTAGCGCTCCA-1	HC2	Ctrl	IGHV3-7.IGHJ4..IGHA2	CVRYSSDW	TGTGTGAGATATAGCAGTGACTGG	IGKV2-30.IGKJ3.IGKC	CMQSTQWPFTF	TGCATGCAAAGTACACAGTGGCCATTCACTTTC	IGHV3-7.IGHJ4..IGHA2_IGKV2-30.IGKJ3.IGKC	TGTGTGAGATATAGCAGTGACTGG_TGCATGCAAAGTACACAGTGGCCATTCACTTTC	CVRYSSDW_CMQSTQWPFTF	IGH.687_IGHV3-7_IGLC:LD.1_IGKV2-30	B
HC2_Ctrl_CGTAGCGGTTCATGGT-1	HC2	Ctrl	IGHV5-51.IGHJ5..IGHM	CARRLRDFDDRDWFDPW	TGTGCGAGACGGTTGCGAGATTTTGACGATCGCGACTGGTTCGACCCCTGG	IGKV2-30.IGKJ1.IGKC	CMQSTGWPWTF	TGCATGCAAAGTACAGGCTGGCCGTGGACGTTC	IGHV5-51.IGHJ5..IGHM_IGKV2-30.IGKJ1.IGKC	TGTGCGAGACGGTTGCGAGATTTTGACGATCGCGACTGGTTCGACCCCTGG_TGCATGCAAAGTACAGGCTGGCCGTGGACGTTC	CARRLRDFDDRDWFDPW_CMQSTGWPWTF	IGH.1196_IGHV5-51_IGLC:LD.1_IGKV2-30	B
HC2_Ctrl_CGTGTAACACATGTGT-1	HC2	Ctrl	IGHV3-7.IGHJ3..IGHM	CARDSDRSLDMW	TGTGCGCGAGACTCTGACCGTTCGCTTGATATGTGG	IGKV2-30.IGKJ2.IGKC	CMQSTYGPFTF	TGCATGCAAAGTACATACGGGCCGTTCACTTTT	IGHV3-7.IGHJ3..IGHM_IGKV2-30.IGKJ2.IGKC	TGTGCGCGAGACTCTGACCGTTCGCTTGATATGTGG_TGCATGCAAAGTACATACGGGCCGTTCACTTTT	CARDSDRSLDMW_CMQSTYGPFTF	IGH.1212_IGHV3-7_IGLC:LD.1_IGKV2-30	B
HC2_Ctrl_GGACAGACAAGCTGGA-1	HC2	Ctrl	IGHV5-51.IGHJ4.IGHD3-22.IGHM	CARLDWGSRTYYYDSSGYRYFDYW	TGTGCGAGACTGGATTGGGGTTCCCGAACGTATTACTATGATAGTAGTGGTTATCGGTACTTTGACTACTGG	IGKV2D-29.IGKJ4.IGKC	CMQSIQLTF	TGCATGCAAAGTATACAGCTCACTTTC	IGHV5-51.IGHJ4.IGHD3-22.IGHM_IGKV2D-29.IGKJ4.IGKC	TGTGCGAGACTGGATTGGGGTTCCCGAACGTATTACTATGATAGTAGTGGTTATCGGTACTTTGACTACTGG_TGCATGCAAAGTATACAGCTCACTTTC	CARLDWGSRTYYYDSSGYRYFDYW_CMQSIQLTF	IGH.1492_IGHV5-51_IGLC:LD.1_IGKV2D-29	B
HC2_Ctrl_CCTAAAGCAAGTACCT-1	HC2	Ctrl	IGHV1-18.IGHJ6..IGHM	CAREGTSNLYGGNGGYYYYYYMDVW	TGTGCGAGAGAGGGGACTTCTAACCTCTACGGTGGTAACGGAGGTTACTACTACTACTACTACATGGACGTCTGG	IGKV2D-29.IGKJ4.IGKC	CMQSIQLPLTF	TGCATGCAAAGTATACAGCTGCCGCTCACTTTC	IGHV1-18.IGHJ6..IGHM_IGKV2D-29.IGKJ4.IGKC	TGTGCGAGAGAGGGGACTTCTAACCTCTACGGTGGTAACGGAGGTTACTACTACTACTACTACATGGACGTCTGG_TGCATGCAAAGTATACAGCTGCCGCTCACTTTC	CAREGTSNLYGGNGGYYYYYYMDVW_CMQSIQLPLTF	IGH.1114_IGHV1-18_IGLC:LD.1_IGKV2D-29	B
HC2_Ctrl_AACTCTTGTGAGGGAG-1	HC2	Ctrl	IGHV3-48.IGHJ4..IGHM	CARGDNWNLDYW	TGTGCGAGAGGCGACAACTGGAACCTTGACTACTGG	IGKV2D-29.IGKJ4.IGKC	CMQSIQLPLTF	TGCATGCAAAGTATACAGCTTCCGCTCACTTTC	IGHV3-48.IGHJ4..IGHM_IGKV2D-29.IGKJ4.IGKC	TGTGCGAGAGGCGACAACTGGAACCTTGACTACTGG_TGCATGCAAAGTATACAGCTTCCGCTCACTTTC	CARGDNWNLDYW_CMQSIQLPLTF	IGH:LD.5_IGHV3-48_IGLC:LD.1_IGKV2D-29	B
HC2_Ctrl_TGCTGCTGTCGAGTTT-1	HC2	Ctrl				IGKV2-30.IGKJ5.IGKC	CMQHTNWSPITF	TGCATGCAACATACAAACTGGTCCCCGATCACCTTC	NA_IGKV2-30.IGKJ5.IGKC	NA_TGCATGCAACATACAAACTGGTCCCCGATCACCTTC	NA_CMQHTNWSPITF	NA_NA_IGLC:LD.1_IGKV2-30	B
HC2_Ctrl_TTAGGCACAACGCACC-1	HC2	Ctrl	IGHV1-69-2.IGHJ6..IGHM	CATGRGEVPGPFYKYHMDVW	TGTGCGACGGGAAGGGGAGAAGTTCCTGGTCCGTTCTACAAGTATCACATGGACGTCTGG	IGKV2D-28.IGKJ5.IGKC	CMQPLQTPITF	TGCATGCAACCTCTACAAACTCCCATCACCTTC	IGHV1-69-2.IGHJ6..IGHM_IGKV2D-28.IGKJ5.IGKC	TGTGCGACGGGAAGGGGAGAAGTTCCTGGTCCGTTCTACAAGTATCACATGGACGTCTGG_TGCATGCAACCTCTACAAACTCCCATCACCTTC	CATGRGEVPGPFYKYHMDVW_CMQPLQTPITF	IGH.1863_IGHV1-69-2_IGLC:LD.1_IGKV2D-28	B
HC2_Ctrl_GAGGTGAAGTAGTGCG-1	HC2	Ctrl	IGHV4-59.IGHJ6.IGHD3-9.IGHG1	CARVTYDVLTGYSRADYYMDVW	TGTGCGAGAGTTACTTACGATGTTTTGACTGGTTACTCTCGCGCTGATTACTACATGGACGTCTGG	IGKV2D-28.IGKJ2.IGKC	CMQPLQTPYTF	TGCATGCAACCTCTACAAACTCCGTACACTTTT	IGHV4-59.IGHJ6.IGHD3-9.IGHG1_IGKV2D-28.IGKJ2.IGKC	TGTGCGAGAGTTACTTACGATGTTTTGACTGGTTACTCTCGCGCTGATTACTACATGGACGTCTGG_TGCATGCAACCTCTACAAACTCCGTACACTTTT	CARVTYDVLTGYSRADYYMDVW_CMQPLQTPYTF	IGH.1380_IGHV4-59_IGLC:LD.1_IGKV2D-28	B
HC2_Ctrl_GAGGTGATCCCATTTA-1	HC2	Ctrl	IGHV1-2.IGHJ4..IGHG1	CARESTGWEFDHW	TGTGCGAGAGAAAGCACTGGCTGGGAGTTTGACCACTGG	IGKV2D-28.IGKJ2.IGKC	CMQPLQTPYTF	TGCATGCAACCTCTACAAACTCCGTACACTTTT	IGHV1-2.IGHJ4..IGHG1_IGKV2D-28.IGKJ2.IGKC	TGTGCGAGAGAAAGCACTGGCTGGGAGTTTGACCACTGG_TGCATGCAACCTCTACAAACTCCGTACACTTTT	CARESTGWEFDHW_CMQPLQTPYTF	IGH.1382_IGHV1-2_IGLC:LD.1_IGKV2D-28	B
HC2_Ctrl_CTAACTTAGCTAACTC-1	HC2	Ctrl	IGHV4-59.IGHJ4..IGHG1	CATDSEYGDTFHW	TGTGCGACTGATTCGGAATATGGTGACACTTTCCACTGG	IGKV2-30.IGKJ5.IGKC	CMQRTHWPVTF	TGCATGCAACGTACACACTGGCCCGTCACCTTC	IGHV4-59.IGHJ4..IGHG1_IGKV2-30.IGKJ5.IGKC	TGTGCGACTGATTCGGAATATGGTGACACTTTCCACTGG_TGCATGCAACGTACACACTGGCCCGTCACCTTC	CATDSEYGDTFHW_CMQRTHWPVTF	IGH:LD.77_IGHV4-59_IGLC:LD.1_IGKV2-30	B
HC2_Ctrl_CGCGGTATCCCTAACC-1	HC2	Ctrl	IGHV4-59.IGHJ4..IGHG1	CATESEYGVTFHW	TGTGCGACTGAGTCGGAATACGGTGTCACTTTCCACTGG	IGKV2-30.IGKJ5.IGKC	CMQRTHWPVTF	TGCATGCAACGTACACATTGGCCCGTCACCTTC	IGHV4-59.IGHJ4..IGHG1_IGKV2-30.IGKJ5.IGKC	TGTGCGACTGAGTCGGAATACGGTGTCACTTTCCACTGG_TGCATGCAACGTACACATTGGCCCGTCACCTTC	CATESEYGVTFHW_CMQRTHWPVTF	IGH:LD.77_IGHV4-59_IGLC:LD.1_IGKV2-30	B
HC2_Ctrl_CGTCTACCAATGTTGC-1	HC2	Ctrl	IGHV4-59.IGHJ4..IGHG1	CATESEYGDSFHW	TGTGCGACTGAATCGGAATACGGTGACAGTTTCCACTGG	IGKV2-30.IGKJ5.IGKC	CMQRTHWPVTF	TGCATGCAACGTACACATTGGCCCGTCACCTTC	IGHV4-59.IGHJ4..IGHG1_IGKV2-30.IGKJ5.IGKC	TGTGCGACTGAATCGGAATACGGTGACAGTTTCCACTGG_TGCATGCAACGTACACATTGGCCCGTCACCTTC	CATESEYGDSFHW_CMQRTHWPVTF	IGH:LD.77_IGHV4-59_IGLC:LD.1_IGKV2-30	B
HC2_Ctrl_GTGCAGCAGAATAGGG-1	HC2	Ctrl	IGHV3-43.IGHJ4.IGHD2-15.IGHM	CAKTYCSGGSCYPVGSWDRGYFDSW	TGTGCAAAAACGTATTGTAGTGGGGGTAGCTGCTACCCGGTGGGGAGTTGGGATCGAGGCTACTTTGACTCCTGG	IGKV2D-40.IGKJ2.IGKC	CMQRIEFPLYTF	TGCATGCAACGTATAGAGTTTCCCCTGTACACTTTT	IGHV3-43.IGHJ4.IGHD2-15.IGHM_IGKV2D-40.IGKJ2.IGKC	TGTGCAAAAACGTATTGTAGTGGGGGTAGCTGCTACCCGGTGGGGAGTTGGGATCGAGGCTACTTTGACTCCTGG_TGCATGCAACGTATAGAGTTTCCCCTGTACACTTTT	CAKTYCSGGSCYPVGSWDRGYFDSW_CMQRIEFPLYTF	IGH.1596_IGHV3-43_IGLC:LD.1_IGKV2D-40	B
HC2_Ctrl_ATGAGGGTCTGTACGA-1	HC2	Ctrl	IGHV5-51.IGHJ3..IGHM	CASRGYRGSAFDIW	TGTGCGAGTCGTGGATACAGAGGGAGTGCTTTTGATATCTGG	IGKV2D-40.IGKJ1.IGKC	CMQRIEFPWTF	TGCATGCAACGTATAGAGTTTCCTTGGACGTTC	IGHV5-51.IGHJ3..IGHM_IGKV2D-40.IGKJ1.IGKC	TGTGCGAGTCGTGGATACAGAGGGAGTGCTTTTGATATCTGG_TGCATGCAACGTATAGAGTTTCCTTGGACGTTC	CASRGYRGSAFDIW_CMQRIEFPWTF	IGH.917_IGHV5-51_IGLC:LD.1_IGKV2D-40	B
HC2_Ctrl_ACGAGGACAGTATGCT-1	HC2	Ctrl	IGHV3-64.IGHJ4..IGHG1	CARGGRGYTYGSLDCW	TGTGCCAGAGGGGGACGGGGATACACCTATGGTTCGCTTGACTGTTGG	IGKV2D-40.IGKJ1.IGKC	CMQRLAFPWTF	TGCATGCAACGTTTGGCGTTTCCCTGGACGTTC	IGHV3-64.IGHJ4..IGHG1_IGKV2D-40.IGKJ1.IGKC	TGTGCCAGAGGGGGACGGGGATACACCTATGGTTCGCTTGACTGTTGG_TGCATGCAACGTTTGGCGTTTCCCTGGACGTTC	CARGGRGYTYGSLDCW_CMQRLAFPWTF	IGH.742_IGHV3-64_IGLC:LD.1_IGKV2D-40	B
HC2_Ctrl_TAGACCAAGCGTCTAT-1	HC2	Ctrl	IGHV3-15.IGHJ6..IGHA2	CSTDSYVW	TGTAGCACAGATTCTTACGTCTGG	IGKV2-24.IGKJ2.IGKC	CMQLTHLPYTF	TGCATGCAACTTACACACTTGCCGTACACTTTT	IGHV3-15.IGHJ6..IGHA2_IGKV2-24.IGKJ2.IGKC	TGTAGCACAGATTCTTACGTCTGG_TGCATGCAACTTACACACTTGCCGTACACTTTT	CSTDSYVW_CMQLTHLPYTF	IGH.1668_IGHV3-15_IGLC:LD.1_IGKV2-24	B
HC2_Ctrl_CGACTTCCACCATGTA-1	HC2	Ctrl	IGHV3-66.IGHJ5..IGHG2	CARGGSAGNAW	TGTGCGCGAGGGGGTTCTGCTGGGAACGCCTGG	IGKV2D-28.IGKJ2.IGKC	CMQDLQTPHTF	TGCATGCAAGATCTACAAACTCCGCACACTTTT	IGHV3-66.IGHJ5..IGHG2_IGKV2D-28.IGKJ2.IGKC	TGTGCGCGAGGGGGTTCTGCTGGGAACGCCTGG_TGCATGCAAGATCTACAAACTCCGCACACTTTT	CARGGSAGNAW_CMQDLQTPHTF	IGH.1152_IGHV3-66_IGLC:LD.1_IGKV2D-28	B
HC2_Ctrl_TCTATTGCATTGGGCC-1	HC2	Ctrl	IGHV5-51.IGHJ5..IGHM	CVRRDPTTADSW	TGTGTGAGGCGCGACCCAACAACGGCGGACTCCTGG	IGKV2D-29.IGKJ1.IGKC	CMQAIHFTWTF	TGCATGCAAGCCATACACTTCACGTGGACGTTC	IGHV5-51.IGHJ5..IGHM_IGKV2D-29.IGKJ1.IGKC	TGTGTGAGGCGCGACCCAACAACGGCGGACTCCTGG_TGCATGCAAGCCATACACTTCACGTGGACGTTC	CVRRDPTTADSW_CMQAIHFTWTF	IGH.1754_IGHV5-51_IGLC:LD.1_IGKV2D-29	B
HC2_Ctrl_CGATGTATCTAACTCT-1	HC2	Ctrl	IGHV5-51.IGHJ4..IGHG1	CVRHRDRRDPFDYW	TGTGTGAGACATCGGGACAGACGAGACCCTTTTGACTACTGG	IGKV2-30.IGKJ4.IGKC	CMQATLWPLTF	TGCATGCAAGCGACACTCTGGCCGCTCACTTTC	IGHV5-51.IGHJ4..IGHG1_IGKV2-30.IGKJ4.IGKC	TGTGTGAGACATCGGGACAGACGAGACCCTTTTGACTACTGG_TGCATGCAAGCGACACTCTGGCCGCTCACTTTC	CVRHRDRRDPFDYW_CMQATLWPLTF	IGH.1162_IGHV5-51_IGLC:LD.1_IGKV2-30	B
HC2_Ctrl_CCCATACGTGTAACGG-1	HC2	Ctrl	IGHV1-2.IGHJ4..IGHM	CATFRPWHYW	TGTGCGACCTTTAGACCTTGGCACTACTGG	IGKV2D-29.IGKJ4.IGKC	CMQAKETPLTF	TGCATGCAAGCTAAAGAGACTCCCCTTACTTTC	IGHV1-2.IGHJ4..IGHM_IGKV2D-29.IGKJ4.IGKC	TGTGCGACCTTTAGACCTTGGCACTACTGG_TGCATGCAAGCTAAAGAGACTCCCCTTACTTTC	CATFRPWHYW_CMQAKETPLTF	IGH.1092_IGHV1-2_IGLC.32_IGKV2D-29	B
HC2_Ctrl_GGACGTCAGGGATACC-1	HC2	Ctrl	IGHV3-23.IGHJ3..IGHM	CAKDYYKDSRQFDIW	TGTGCGAAAGATTATTACAAAGATAGTCGTCAATTTGATATTTGG	IGKV2-24.IGKJ2.IGKC	CMQATQFPRTF	TGCATGCAAGCTACACAATTTCCTCGCACTTTT	IGHV3-23.IGHJ3..IGHM_IGKV2-24.IGKJ2.IGKC	TGTGCGAAAGATTATTACAAAGATAGTCGTCAATTTGATATTTGG_TGCATGCAAGCTACACAATTTCCTCGCACTTTT	CAKDYYKDSRQFDIW_CMQATQFPRTF	IGH.1496_IGHV3-23_IGLC:LD.1_IGKV2-24	B
HC2_Ctrl_CGCCAAGCATGAACCT-1	HC2	Ctrl	IGHV3-11.IGHJ5..IGHM	CAKTARQLESW	TGTGCGAAAACAGCGAGGCAGCTTGAGTCCTGG	IGKV2-30.IGKJ3.IGKC	CMQATHWPFTF	TGCATGCAAGCTACACACTGGCCATTCACTTTC	IGHV3-11.IGHJ5..IGHM_IGKV2-30.IGKJ3.IGKC	TGTGCGAAAACAGCGAGGCAGCTTGAGTCCTGG_TGCATGCAAGCTACACACTGGCCATTCACTTTC	CAKTARQLESW_CMQATHWPFTF	IGH.1168_IGHV3-11_IGLC:LD.1_IGKV2-30	B
HC2_Ctrl_CCGTTCACAGGTGCCT-1	HC2	Ctrl	IGHV3-15.IGHJ4..IGHA2	CTTVNHW	TGTACCACAGTAAATCACTGG	IGKV2-30.IGKJ4.IGKC	CMQATHWPYTF	TGCATGCAAGCTACACACTGGCCGTACACTTTC	IGHV3-15.IGHJ4..IGHA2_IGKV2-30.IGKJ4.IGKC	TGTACCACAGTAAATCACTGG_TGCATGCAAGCTACACACTGGCCGTACACTTTC	CTTVNHW_CMQATHWPYTF	IGH.1113_IGHV3-15_IGLC:LD.1_IGKV2-30	B
HC2_Ctrl_CTTACCGGTGTCGCTG-1	HC2	Ctrl	IGHV1-69-2.IGHJ4..IGHG1	CVRATYTGSSYDIDDW	TGTGTGAGAGCCACTTATACTGGCAGCTCCTATGACATTGATGACTGG	IGKV2-24.IGKJ4.IGKC	CMQATPFPHGVTF	TGCATGCAAGCTACACCATTTCCTCATGGGGTCACTTTC	IGHV1-69-2.IGHJ4..IGHG1_IGKV2-24.IGKJ4.IGKC	TGTGTGAGAGCCACTTATACTGGCAGCTCCTATGACATTGATGACTGG_TGCATGCAAGCTACACCATTTCCTCATGGGGTCACTTTC	CVRATYTGSSYDIDDW_CMQATPFPHGVTF	IGH.1316_IGHV1-69-2_IGLC.41_IGKV2-24	B
HC2_Ctrl_AAACGGGGTGCTAGCC-1	HC2	Ctrl	IGHV1-2.IGHJ4..IGHM	CARSPPQHFWSGSPDYW	TGTGCGAGATCCCCACCCCAGCATTTTTGGAGTGGTTCCCCTGACTACTGG	IGKV2D-28.IGKJ3.IGKC	CMQALQTPFTF	TGCATGCAAGCTCTACAAACCCCATTCACTTTC	IGHV1-2.IGHJ4..IGHM_IGKV2D-28.IGKJ3.IGKC	TGTGCGAGATCCCCACCCCAGCATTTTTGGAGTGGTTCCCCTGACTACTGG_TGCATGCAAGCTCTACAAACCCCATTCACTTTC	CARSPPQHFWSGSPDYW_CMQALQTPFTF	IGH.653_IGHV1-2_IGLC:LD.1_IGKV2D-28	B
HC2_Ctrl_CTCTACGTCAACACAC-1	HC2	Ctrl	IGHV1-2.IGHJ4..IGHM	CATIVGLKGAHW	TGTGCGACTATAGTGGGACTGAAGGGGGCCCACTGG	IGKV2D-28.IGKJ1.IGKC	CMQALQTPWTF	TGCATGCAAGCTCTACAAACCCCCTGGACGTTC	IGHV1-2.IGHJ4..IGHM_IGKV2D-28.IGKJ1.IGKC	TGTGCGACTATAGTGGGACTGAAGGGGGCCCACTGG_TGCATGCAAGCTCTACAAACCCCCTGGACGTTC	CATIVGLKGAHW_CMQALQTPWTF	IGH.1278_IGHV1-2_IGLC:LD.1_IGKV2D-28	B
HC2_Ctrl_CCGGTAGGTTGAGGTG-1	HC2	Ctrl	IGHV3-33.IGHJ4..IGHG1	CAIDPKEFGSSYDYW	TGTGCGATCGACCCGAAAGAGTTTGGCAGCTCGTATGACTACTGG	IGKV2D-28.IGKJ1.IGKC	CMQALQTPWTF	TGCATGCAAGCTCTACAAACTCCCTGGACGTTC	IGHV3-33.IGHJ4..IGHG1_IGKV2D-28.IGKJ1.IGKC	TGTGCGATCGACCCGAAAGAGTTTGGCAGCTCGTATGACTACTGG_TGCATGCAAGCTCTACAAACTCCCTGGACGTTC	CAIDPKEFGSSYDYW_CMQALQTPWTF	IGH.1104_IGHV3-33_IGLC:LD.1_IGKV2D-28	B
HC2_Ctrl_CTTCTCTGTTGTTTGG-1	HC2	Ctrl	IGHV3-43.IGHJ4..IGHD	CAKDIGFEMATIHFDYW	TGTGCAAAAGATATAGGGTTCGAGATGGCTACGATCCATTTTGACTACTGG	IGKV2D-28.IGKJ5.IGKC	CMQALQTPITF	TGCATGCAAGCTCTACAAACTCCGATCACCTTC	IGHV3-43.IGHJ4..IGHD_IGKV2D-28.IGKJ5.IGKC	TGTGCAAAAGATATAGGGTTCGAGATGGCTACGATCCATTTTGACTACTGG_TGCATGCAAGCTCTACAAACTCCGATCACCTTC	CAKDIGFEMATIHFDYW_CMQALQTPITF	IGH.1321_IGHV3-43_IGLC:LD.1_IGKV2D-28	B
HC2_Ctrl_CTCTACGCAAAGGAAG-1	HC2	Ctrl	IGHV1-2.IGHJ6..IGHM	CARTSGGGNRLYYMDVW	TGTGCGAGAACGTCGGGTGGTGGTAACCGCCTCTACTACATGGACGTCTGG	IGKV2D-28.IGKJ4.IGKC	CMQALQTPLTF	TGCATGCAAGCTCTACAAACTCCGCTCACTTTC	IGHV1-2.IGHJ6..IGHM_IGKV2D-28.IGKJ4.IGKC	TGTGCGAGAACGTCGGGTGGTGGTAACCGCCTCTACTACATGGACGTCTGG_TGCATGCAAGCTCTACAAACTCCGCTCACTTTC	CARTSGGGNRLYYMDVW_CMQALQTPLTF	IGH.1276_IGHV1-2_IGLC:LD.1_IGKV2D-28	B
HC2_Ctrl_GCTTCCATCTGAAAGA-1	HC2	Ctrl	IGHV3-74.IGHJ4..IGHM	CGRSLGYSSDSW	TGTGGAAGATCACTTGGGTATAGCAGTGACTCCTGG	IGKV2D-28.IGKJ2.IGKC	CMQALQTPYTF	TGCATGCAAGCTCTACAAACTCCGTACACTTTT	IGHV3-74.IGHJ4..IGHM_IGKV2D-28.IGKJ2.IGKC	TGTGGAAGATCACTTGGGTATAGCAGTGACTCCTGG_TGCATGCAAGCTCTACAAACTCCGTACACTTTT	CGRSLGYSSDSW_CMQALQTPYTF	IGH.1475_IGHV3-74_IGLC:LD.1_IGKV2D-28	B
HC2_Ctrl_TCGCGAGCACCAACCG-1	HC2	Ctrl	IGHV1-24.IGHJ6..IGHD	CATSLGDGFDYYYYMDVW	TGTGCAACGAGCCTAGGTGACGGGTTCGACTACTACTACTACATGGACGTCTGG	IGKV2D-28.IGKJ2.IGKC	CMQALQTPYTF	TGCATGCAAGCTCTACAAACTCCGTACACTTTT	IGHV1-24.IGHJ6..IGHD_IGKV2D-28.IGKJ2.IGKC	TGTGCAACGAGCCTAGGTGACGGGTTCGACTACTACTACTACATGGACGTCTGG_TGCATGCAAGCTCTACAAACTCCGTACACTTTT	CATSLGDGFDYYYYMDVW_CMQALQTPYTF	IGH.1737_IGHV1-24_IGLC:LD.1_IGKV2D-28	B
HC2_Ctrl_TCTGGAAGTATAATGG-1	HC2	Ctrl	IGHV4-59.IGHJ3.IGHD1-20.IGHD	CARHSYNWKDDFDIW	TGTGCGAGACATTCGTATAACTGGAAGGACGACTTTGATATCTGG	IGKV2D-28.IGKJ2.IGKC	CMQALQTPYTF	TGCATGCAAGCTCTACAAACTCCGTACACTTTT	IGHV4-59.IGHJ3.IGHD1-20.IGHD_IGKV2D-28.IGKJ2.IGKC	TGTGCGAGACATTCGTATAACTGGAAGGACGACTTTGATATCTGG_TGCATGCAAGCTCTACAAACTCCGTACACTTTT	CARHSYNWKDDFDIW_CMQALQTPYTF	IGH.1767_IGHV4-59_IGLC:LD.1_IGKV2D-28	B
HC2_Ctrl_GAGGTGATCGCGATCG-1	HC2	Ctrl	IGHV1-2.IGHJ4..IGHA2	CARLQRDLWCSSTGCYKPSLDYW	TGTGCGAGACTACAGAGGGATCTTTGGTGTAGTAGCACCGGGTGTTATAAACCATCACTTGATTACTGG	IGKV2D-28.IGKJ1.IGKC	CMQALQTPWTF	TGCATGCAAGCTCTACAAACTCCGTGGACGTTC	IGHV1-2.IGHJ4..IGHA2_IGKV2D-28.IGKJ1.IGKC	TGTGCGAGACTACAGAGGGATCTTTGGTGTAGTAGCACCGGGTGTTATAAACCATCACTTGATTACTGG_TGCATGCAAGCTCTACAAACTCCGTGGACGTTC	CARLQRDLWCSSTGCYKPSLDYW_CMQALQTPWTF	IGH.1384_IGHV1-2_IGLC:LD.1_IGKV2D-28	B
HC2_Ctrl_AGGGATGGTATAATGG-1	HC2	Ctrl	IGHV4-31.IGHJ4.IGHD2-2.IGHM	CARGGYCSSTSCYSGHFDYW	TGTGCGCGGGGGGGTTATTGTAGTAGTACCAGCTGCTATTCGGGCCACTTTGACTACTGG	IGKV2D-28.IGKJ2.IGKC	CMQALQTPPNTF	TGCATGCAAGCTCTACAAACTCCTCCAAACACTTTT	IGHV4-31.IGHJ4.IGHD2-2.IGHM_IGKV2D-28.IGKJ2.IGKC	TGTGCGCGGGGGGGTTATTGTAGTAGTACCAGCTGCTATTCGGGCCACTTTGACTACTGG_TGCATGCAAGCTCTACAAACTCCTCCAAACACTTTT	CARGGYCSSTSCYSGHFDYW_CMQALQTPPNTF	IGH:LD.63_IGHV4-31_IGLC:LD.1_IGKV2D-28	B
HC2_Ctrl_ATCTGCCGTTTAGGAA-1	HC2	Ctrl	IGHV4-59.IGHJ5..IGHG1	CARSSPSQARGKGIDWFDPW	TGTGCGAGATCCTCTCCCTCTCAAGCGCGGGGAAAGGGGATTGACTGGTTCGACCCCTGG	IGKV2D-28.IGKJ4.IGKC	CMQALQTPPTF	TGCATGCAAGCTCTACAAACTCCTCCAACTTTC	IGHV4-59.IGHJ5..IGHG1_IGKV2D-28.IGKJ4.IGKC	TGTGCGAGATCCTCTCCCTCTCAAGCGCGGGGAAAGGGGATTGACTGGTTCGACCCCTGG_TGCATGCAAGCTCTACAAACTCCTCCAACTTTC	CARSSPSQARGKGIDWFDPW_CMQALQTPPTF	IGH.913_IGHV4-59_IGLC:LD.1_IGKV2D-28	B
HC2_Ctrl_CTAACTTAGAACAATC-1	HC2	Ctrl	IGHV1-69-2.IGHJ6.IGHD2-2.IGHM	CARGPYCSSTSCYTDYYYYMDVW	TGTGCGAGAGGCCCGTATTGTAGTAGTACCAGCTGCTATACTGACTACTACTACTACATGGACGTCTGG	IGKV2D-28.IGKJ1.IGKC	CMQALQTPPTF	TGCATGCAAGCTCTACAAACTCCTCCGACGTTC	IGHV1-69-2.IGHJ6.IGHD2-2.IGHM_IGKV2D-28.IGKJ1.IGKC	TGTGCGAGAGGCCCGTATTGTAGTAGTACCAGCTGCTATACTGACTACTACTACTACATGGACGTCTGG_TGCATGCAAGCTCTACAAACTCCTCCGACGTTC	CARGPYCSSTSCYTDYYYYMDVW_CMQALQTPPTF	IGH:LD.1_IGHV1-69-2_IGLC:LD.1_IGKV2D-28	B
HC2_Ctrl_GAACCTAAGAGTCTGG-1	HC2	Ctrl	IGHV3-53.IGHJ4..IGHM	CARVRWYHFDYW	TGTGCGAGAGTACGGTGGTACCACTTTGACTACTGG	IGKV2D-28.IGKJ3.IGKC	CMQALQTPPRFTF	TGCATGCAAGCTCTACAAACTCCTCCGAGATTCACTTTC	IGHV3-53.IGHJ4..IGHM_IGKV2D-28.IGKJ3.IGKC	TGTGCGAGAGTACGGTGGTACCACTTTGACTACTGG_TGCATGCAAGCTCTACAAACTCCTCCGAGATTCACTTTC	CARVRWYHFDYW_CMQALQTPPRFTF	IGH:LD.10_IGHV3-53_IGLC:LD.1_IGKV2D-28	B
HC2_Ctrl_ACGCAGCCAATGAATG-1	HC2	Ctrl	IGHV3-43.IGHJ4.IGHD2-2.IGHM	CAKGGYCSSTSCYFGGFDYW	TGTGCAAAAGGCGGATATTGTAGTAGTACCAGCTGCTATTTCGGTGGGTTTGACTACTGG	IGKV2D-28.IGKJ2.IGKC	CMQALQTPRTF	TGCATGCAAGCTCTACAAACTCCTCGAACTTTT	IGHV3-43.IGHJ4.IGHD2-2.IGHM_IGKV2D-28.IGKJ2.IGKC	TGTGCAAAAGGCGGATATTGTAGTAGTACCAGCTGCTATTTCGGTGGGTTTGACTACTGG_TGCATGCAAGCTCTACAAACTCCTCGAACTTTT	CAKGGYCSSTSCYFGGFDYW_CMQALQTPRTF	IGH:LD.5_IGHV3-43_IGLC:LD.1_IGKV2D-28	B
HC2_Ctrl_CGGGTCAAGTAGATGT-1	HC2	Ctrl	IGHV6-1.IGHJ2..IGHM	CARGGKMVYSNYLIWYFDLW	TGTGCAAGAGGGGGTAAAATGGTCTACAGTAACTACCTCATTTGGTACTTCGATCTCTGG	IGKV2D-28.IGKJ4.IGKC	CMQALQTPRVTF	TGCATGCAAGCTCTACAAACTCCTCGGGTCACTTTC	IGHV6-1.IGHJ2..IGHM_IGKV2D-28.IGKJ4.IGKC	TGTGCAAGAGGGGGTAAAATGGTCTACAGTAACTACCTCATTTGGTACTTCGATCTCTGG_TGCATGCAAGCTCTACAAACTCCTCGGGTCACTTTC	CARGGKMVYSNYLIWYFDLW_CMQALQTPRVTF	IGH.1189_IGHV6-1_IGLC:LD.1_IGKV2D-28	B
HC2_Ctrl_CCATTCGCAACTGGCC-1	HC2	Ctrl	IGHV3-21.IGHJ2..IGHA1	CARIRSSPGGQSTGIDFW	TGTGCGAGAATTAGGTCGAGTCCCGGTGGGCAGAGTACAGGAATCGATTTCTGG	IGKV2D-28.IGKJ4.IGKC	CMQALQTPLTF	TGCATGCAAGCTCTACAAACTCCTCTCACTTTC	IGHV3-21.IGHJ2..IGHA1_IGKV2D-28.IGKJ4.IGKC	TGTGCGAGAATTAGGTCGAGTCCCGGTGGGCAGAGTACAGGAATCGATTTCTGG_TGCATGCAAGCTCTACAAACTCCTCTCACTTTC	CARIRSSPGGQSTGIDFW_CMQALQTPLTF	IGH.1080_IGHV3-21_IGLC:LD.1_IGKV2D-28	B
HC2_Ctrl_GGACAAGCATCACAAC-1	HC2	Ctrl	IGHV3-74.IGHJ4..IGHM	CARGYSGSYRIDYW	TGTGCAAGAGGATATAGTGGGAGCTATCGCATCGACTACTGG	IGKV2D-28.IGKJ4.IGKC	CMQALQTPLTF	TGCATGCAAGCTCTACAAACTCCTCTCACTTTC	IGHV3-74.IGHJ4..IGHM_IGKV2D-28.IGKJ4.IGKC	TGTGCAAGAGGATATAGTGGGAGCTATCGCATCGACTACTGG_TGCATGCAAGCTCTACAAACTCCTCTCACTTTC	CARGYSGSYRIDYW_CMQALQTPLTF	IGH.1489_IGHV3-74_IGLC:LD.1_IGKV2D-28	B
HC2_Ctrl_GTCTCGTAGCACCGTC-1	HC2	Ctrl	IGHV3-23.IGHJ6..IGHM	CAKDVTPDGLWDIDVW	TGTGCGAAAGACGTTACACCAGATGGACTCTGGGACATTGACGTGTGG	IGKV2D-28.IGKJ4.IGKC	CMQALQTPLTF	TGCATGCAAGCTCTACAAACTCCTCTCACTTTC	IGHV3-23.IGHJ6..IGHM_IGKV2D-28.IGKJ4.IGKC	TGTGCGAAAGACGTTACACCAGATGGACTCTGGGACATTGACGTGTGG_TGCATGCAAGCTCTACAAACTCCTCTCACTTTC	CAKDVTPDGLWDIDVW_CMQALQTPLTF	IGH.1588_IGHV3-23_IGLC:LD.1_IGKV2D-28	B
HC2_Ctrl_AGACGTTTCTGCTGTC-1	HC2	Ctrl	IGHV5-51.IGHJ4.IGHD1-26.IGHM	CARRGIVGATVDYW	TGTGCGAGACGGGGTATAGTGGGAGCTACGGTGGACTACTGG	IGKV2D-28.IGKJ1.IGKC	CMQALQTPWTF	TGCATGCAAGCTCTACAAACTCCTTGGACGTTC	IGHV5-51.IGHJ4.IGHD1-26.IGHM_IGKV2D-28.IGKJ1.IGKC	TGTGCGAGACGGGGTATAGTGGGAGCTACGGTGGACTACTGG_TGCATGCAAGCTCTACAAACTCCTTGGACGTTC	CARRGIVGATVDYW_CMQALQTPWTF	IGH.807_IGHV5-51_IGLC:LD.1_IGKV2D-28	B
HC2_Ctrl_GCAAACTAGAGGTTAT-1	HC2	Ctrl	IGHV3-53.IGHJ6..IGHM	CARGDWNYPGTGYYYYYMDVW	TGTGCGAGAGGCGACTGGAACTACCCAGGGACAGGTTACTACTACTACTACATGGACGTCTGG	IGKV2D-28.IGKJ3.IGKC	CMQALQTRFTF	TGCATGCAAGCTCTACAAACTCGATTCACTTTC	IGHV3-53.IGHJ6..IGHM_IGKV2D-28.IGKJ3.IGKC	TGTGCGAGAGGCGACTGGAACTACCCAGGGACAGGTTACTACTACTACTACATGGACGTCTGG_TGCATGCAAGCTCTACAAACTCGATTCACTTTC	CARGDWNYPGTGYYYYYMDVW_CMQALQTRFTF	IGH.1408_IGHV3-53_IGLC:LD.1_IGKV2D-28	B
HC2_Ctrl_TTGACTTCAAGCTGGA-1	HC2	Ctrl	IGHV2-70.IGHJ3..IGHM	CARIQGRYCRGANVW	TGTGCACGCATACAGGGGAGATATTGTCGTGGTGCCAATGTCTGG	IGKV2D-28.IGKJ4.IGKC	CMQALQTLTF	TGCATGCAAGCTCTACAAACTCTCACTTTC	IGHV2-70.IGHJ3..IGHM_IGKV2D-28.IGKJ4.IGKC	TGTGCACGCATACAGGGGAGATATTGTCGTGGTGCCAATGTCTGG_TGCATGCAAGCTCTACAAACTCTCACTTTC	CARIQGRYCRGANVW_CMQALQTLTF	IGH.1906_IGHV2-70_IGLC:LD.1_IGKV2D-28	B
HC2_Ctrl_GATGAGGTCCACTGGG-1	HC2	Ctrl	IGHV1-3.IGHJ4..IGHM	CARVGQWELLHALNYW	TGTGCGAGAGTTGGGCAGTGGGAGCTACTCCATGCCCTTAACTACTGG	IGKV2D-28.IGKJ2.IGKC	CMQALQTLYTF	TGCATGCAAGCTCTACAAACTTTGTACACTTTT	IGHV1-3.IGHJ4..IGHM_IGKV2D-28.IGKJ2.IGKC	TGTGCGAGAGTTGGGCAGTGGGAGCTACTCCATGCCCTTAACTACTGG_TGCATGCAAGCTCTACAAACTTTGTACACTTTT	CARVGQWELLHALNYW_CMQALQTLYTF	IGH.1401_IGHV1-3_IGLC:LD.1_IGKV2D-28	B
HC2_Ctrl_GGGAGATAGTTCGATC-1	HC2	Ctrl	IGHV1-2.IGHJ5..IGHM	CARRNTITATSYNWFDPW	TGTGCGAGAAGAAACACTATAACTGCAACCTCGTACAACTGGTTCGACCCCTGG	IGKV2D-28.IGKJ4.IGKC	CMQALHTPLTF	TGCATGCAAGCTCTACACACTCCTCTCACTTTC	IGHV1-2.IGHJ5..IGHM_IGKV2D-28.IGKJ4.IGKC	TGTGCGAGAAGAAACACTATAACTGCAACCTCGTACAACTGGTTCGACCCCTGG_TGCATGCAAGCTCTACACACTCCTCTCACTTTC	CARRNTITATSYNWFDPW_CMQALHTPLTF	IGH.1524_IGHV1-2_IGLC:LD.1_IGKV2D-28	B
HC2_Ctrl_CAACCAAGTTCAGCGC-1	HC2	Ctrl	IGHV3-74.IGHJ4..IGHM	CLRCGRGSCYGAFDYW	TGTCTAAGATGTGGTCGGGGCAGCTGCTACGGCGCTTTTGACTACTGG	IGKV2D-28.IGKJ4.IGKC	CMQALQVPPTF	TGCATGCAAGCTCTACAGGTTCCTCCTACTTTC	IGHV3-74.IGHJ4..IGHM_IGKV2D-28.IGKJ4.IGKC	TGTCTAAGATGTGGTCGGGGCAGCTGCTACGGCGCTTTTGACTACTGG_TGCATGCAAGCTCTACAGGTTCCTCCTACTTTC	CLRCGRGSCYGAFDYW_CMQALQVPPTF	IGH.944_IGHV3-74_IGLC:LD.1_IGKV2D-28	B
HC2_Ctrl_ACATCAGGTTTGACTG-1	HC2	Ctrl	IGHV3-15.IGHJ5..IGHM	CLGSWFDPW	TGCCTGGGGTCCTGGTTCGACCCCTGG	IGKV2D-29.IGKJ1.IGKC	CMQALHLPRTF	TGCATGCAAGCTCTGCACCTTCCAAGGACGTTC	IGHV3-15.IGHJ5..IGHM_IGKV2D-29.IGKJ1.IGKC	TGCCTGGGGTCCTGGTTCGACCCCTGG_TGCATGCAAGCTCTGCACCTTCCAAGGACGTTC	CLGSWFDPW_CMQALHLPRTF	IGH.721_IGHV3-15_IGLC:LD.1_IGKV2D-29	B
HC2_Ctrl_TAGAGCTTCGCCGTGA-1	HC2	Ctrl	IGHV3-15.IGHJ4..IGHA1	CATDPRWGFW	TGTGCCACAGACCCTCGATGGGGATTCTGG	IGKV2D-29.IGKJ1.IGKC	CMQAVQLPWTF	TGCATGCAAGCTGTACAGCTTCCGTGGACGTTC	IGHV3-15.IGHJ4..IGHA1_IGKV2D-29.IGKJ1.IGKC	TGTGCCACAGACCCTCGATGGGGATTCTGG_TGCATGCAAGCTGTACAGCTTCCGTGGACGTTC	CATDPRWGFW_CMQAVQLPWTF	IGH.1673_IGHV3-15_IGLC:LD.1_IGKV2D-29	B
HC2_Ctrl_TGGTTCCTCCACTGGG-1	HC2	Ctrl	IGHV6-1.IGHJ3..IGHG2	CAKYWDGALDIW	TGTGCAAAGTATTGGGATGGAGCTTTAGATATCTGG	IGKV2D-28.IGKJ4.IGKC	CMQAVEVPLTF	TGCATGCAAGCTGTAGAAGTTCCGCTCACTTTC	IGHV6-1.IGHJ3..IGHG2_IGKV2D-28.IGKJ4.IGKC	TGTGCAAAGTATTGGGATGGAGCTTTAGATATCTGG_TGCATGCAAGCTGTAGAAGTTCCGCTCACTTTC	CAKYWDGALDIW_CMQAVEVPLTF	IGH.1842_IGHV6-1_IGLC:LD.1_IGKV2D-28	B
HC2_Ctrl_TCAGCAAAGGTAGCCA-1	HC2	Ctrl	IGHV3-23.IGHJ4..IGHA2	CANSIHGF	TGTGCGAACAGCATTCACGGATTC	IGKV2-24.IGKJ4.IGKC	CMQASQFPLTF	TGCATGCAAGCTTCACAATTTCCCCTCACTTTC	IGHV3-23.IGHJ4..IGHA2_IGKV2-24.IGKJ4.IGKC	TGTGCGAACAGCATTCACGGATTC_TGCATGCAAGCTTCACAATTTCCCCTCACTTTC	CANSIHGF_CMQASQFPLTF	IGH.1711_IGHV3-23_IGLC:LD.1_IGKV2-24	B
HC2_Ctrl_ACGGAGAGTCCATGAT-1	HC2	Ctrl	IGHV3-7.IGHJ6.IGHD4-17.IGHG1	CAALASVTTYYYYYMDVW	TGTGCGGCGCTGGCTTCGGTGACTACATACTACTACTACTACATGGACGTCTGG	IGKV2-30.IGKJ2.IGKC	CMQGTNSYTF	TGCATGCAAGGAACAAACTCGTACACTTTT	IGHV3-7.IGHJ6.IGHD4-17.IGHG1_IGKV2-30.IGKJ2.IGKC	TGTGCGGCGCTGGCTTCGGTGACTACATACTACTACTACTACATGGACGTCTGG_TGCATGCAAGGAACAAACTCGTACACTTTT	CAALASVTTYYYYYMDVW_CMQGTNSYTF	IGH.764_IGHV3-7_IGLC:LD.1_IGKV2-30	B
HC2_Ctrl_TGACGGCTCCCTGACT-1	HC2	Ctrl	IGHV3-74.IGHJ4..IGHM	CASFGLQWGSDYW	TGTGCAAGTTTTGGTCTCCAGTGGGGGTCTGACTACTGG	IGKV2-30.IGKJ2.IGKC	CMQGTHWPHTF	TGCATGCAAGGAACACACTGGCCGCACACTTTT	IGHV3-74.IGHJ4..IGHM_IGKV2-30.IGKJ2.IGKC	TGTGCAAGTTTTGGTCTCCAGTGGGGGTCTGACTACTGG_TGCATGCAAGGAACACACTGGCCGCACACTTTT	CASFGLQWGSDYW_CMQGTHWPHTF	IGH.1780_IGHV3-74_IGLC:LD.1_IGKV2-30	B
HC2_Ctrl_GTAGGCCCAATCGGTT-1	HC2	Ctrl				IGKV2-30.IGKJ4.IGKC	CMQGAHWPPGF	TGCATGCAAGGAGCACACTGGCCTCCGGGTTTC	NA_IGKV2-30.IGKJ4.IGKC	NA_TGCATGCAAGGAGCACACTGGCCTCCGGGTTTC	NA_CMQGAHWPPGF	NA_NA_IGLC:LD.1_IGKV2-30	B
HC2_Ctrl_AGCGGTCGTCTCAACA-1	HC2	Ctrl	IGHV3-43.IGHJ4..IGHA2	CARDYWGSYEYW	TGTGCAAGAGATTACTGGGGGAGTTACGAGTACTGG	IGKV2-30.IGKJ2.IGKC	CMQGTHWPYTF	TGCATGCAAGGCACACACTGGCCGTACACTTTT	IGHV3-43.IGHJ4..IGHA2_IGKV2-30.IGKJ2.IGKC	TGTGCAAGAGATTACTGGGGGAGTTACGAGTACTGG_TGCATGCAAGGCACACACTGGCCGTACACTTTT	CARDYWGSYEYW_CMQGTHWPYTF	IGH.834_IGHV3-43_IGLC:LD.1_IGKV2-30	B
HC2_Ctrl_TAGTTGGCACATGACT-1	HC2	Ctrl	IGHV3-20.IGHJ2..IGHA1	CVKVKTGGGFFDLW	TGTGTAAAAGTTAAGACGGGGGGGGGGTTCTTCGATCTCTGG	IGKV2D-29.IGKJ2.IGKC	CMQGIQLPHSF	TGCATGCAAGGCATACAGCTTCCTCACTCTTTT	IGHV3-20.IGHJ2..IGHA1_IGKV2D-29.IGKJ2.IGKC	TGTGTAAAAGTTAAGACGGGGGGGGGGTTCTTCGATCTCTGG_TGCATGCAAGGCATACAGCTTCCTCACTCTTTT	CVKVKTGGGFFDLW_CMQGIQLPHSF	IGH.1684_IGHV3-20_IGLC:LD.1_IGKV2D-29	B
HC2_Ctrl_TACGGGCAGACAGAGA-1	HC2	Ctrl	IGHV3-66.IGHJ4..IGHM	CASVLYGGNSFAYW	TGTGCGAGTGTACTCTACGGTGGTAACTCATTTGCCTACTGG	IGKV2-24.IGKJ5.IGKC	CMQGTQFPSITF	TGCATGCAAGGTACACAATTTCCTTCCATCACCTTC	IGHV3-66.IGHJ4..IGHM_IGKV2-24.IGKJ5.IGKC	TGTGCGAGTGTACTCTACGGTGGTAACTCATTTGCCTACTGG_TGCATGCAAGGTACACAATTTCCTTCCATCACCTTC	CASVLYGGNSFAYW_CMQGTQFPSITF	IGH.1653_IGHV3-66_IGLC:LD.1_IGKV2-24	B
HC2_Ctrl_CTTTGCGTCAACGGCC-1	HC2	Ctrl	IGHV3-48.IGHJ6..IGHM	CARDSQHDSGSWVYYYYYMDVW	TGTGCGAGAGACTCTCAGCACGACAGTGGGAGCTGGGTCTACTACTACTACTACATGGACGTCTGG	IGKV2D-29.IGKJ1.IGKC	CMQGTHLRTF	TGCATGCAAGGTACACACCTTCGGACGTTC	IGHV3-48.IGHJ6..IGHM_IGKV2D-29.IGKJ1.IGKC	TGTGCGAGAGACTCTCAGCACGACAGTGGGAGCTGGGTCTACTACTACTACTACATGGACGTCTGG_TGCATGCAAGGTACACACCTTCGGACGTTC	CARDSQHDSGSWVYYYYYMDVW_CMQGTHLRTF	IGH:LD.81_IGHV3-48_IGLC:LD.1_IGKV2D-29	B
HC2_Ctrl_CTCGGAGGTGAGGCTA-1	HC2	Ctrl	IGHV3-48.IGHJ6..IGHM	CARDSRHDSGSWVYYYYYMGVW	TGTGCGAGAGATTCTCGGCACGACAGTGGGAGCTGGGTCTACTACTACTACTACATGGGCGTCTGG	IGKV2D-29.IGKJ1.IGKC	CMQGTHLRTF	TGCATGCAAGGTACACACCTTCGGACGTTC	IGHV3-48.IGHJ6..IGHM_IGKV2D-29.IGKJ1.IGKC	TGTGCGAGAGATTCTCGGCACGACAGTGGGAGCTGGGTCTACTACTACTACTACATGGGCGTCTGG_TGCATGCAAGGTACACACCTTCGGACGTTC	CARDSRHDSGSWVYYYYYMGVW_CMQGTHLRTF	IGH:LD.81_IGHV3-48_IGLC:LD.1_IGKV2D-29	B
HC2_Ctrl_CACCAGGTCTTTACGT-1	HC2	Ctrl	IGHV3-33.IGHJ4.IGHD3-22.IGHA1	CARTDYYDSSGPDYW	TGTGCGAGGACTGATTACTATGATAGTAGTGGTCCTGACTACTGG	IGKV2-30.IGKJ1.IGKC	CMQGTHWPWTF	TGCATGCAAGGTACACACTGGCCCTGGACGTTC	IGHV3-33.IGHJ4.IGHD3-22.IGHA1_IGKV2-30.IGKJ1.IGKC	TGTGCGAGGACTGATTACTATGATAGTAGTGGTCCTGACTACTGG_TGCATGCAAGGTACACACTGGCCCTGGACGTTC	CARTDYYDSSGPDYW_CMQGTHWPWTF	IGH:LD.4_IGHV3-33_IGLC:LD.1_IGKV2-30	B
HC2_Ctrl_GGCCGATTCTAACTGG-1	HC2	Ctrl	IGHV3-7.IGHJ4..IGHM	CARDSGDSVPWYW	TGTGCGAGAGATTCAGGGGATAGTGTCCCCTGGTACTGG	IGKV2-30.IGKJ2.IGKC	CMQGTHWPYTF	TGCATGCAAGGTACACACTGGCCGTACACTTTT	IGHV3-7.IGHJ4..IGHM_IGKV2-30.IGKJ2.IGKC	TGTGCGAGAGATTCAGGGGATAGTGTCCCCTGGTACTGG_TGCATGCAAGGTACACACTGGCCGTACACTTTT	CARDSGDSVPWYW_CMQGTHWPYTF	IGH.1511_IGHV3-7_IGLC:LD.1_IGKV2-30	B
HC2_Ctrl_CCCTCCTAGGGCTTCC-1	HC2	Ctrl	IGHV3-33.IGHJ4.IGHD3-22.IGHD	CARDPFIPYYYDSSGYYPWGVDYW	TGTGCGAGAGATCCCTTCATCCCCTATTACTATGATAGTAGTGGTTATTACCCCTGGGGGGTTGACTACTGG	IGKV2-30.IGKJ5.IGKC	CMQGTHWPPTF	TGCATGCAAGGTACACACTGGCCTCCGACCTTC	IGHV3-33.IGHJ4.IGHD3-22.IGHD_IGKV2-30.IGKJ5.IGKC	TGTGCGAGAGATCCCTTCATCCCCTATTACTATGATAGTAGTGGTTATTACCCCTGGGGGGTTGACTACTGG_TGCATGCAAGGTACACACTGGCCTCCGACCTTC	CARDPFIPYYYDSSGYYPWGVDYW_CMQGTHWPPTF	IGH.1094_IGHV3-33_IGLC:LD.1_IGKV2-30	B
HC2_Ctrl_GACTAACGTCAACATC-1	HC2	Ctrl	IGHV3-66.IGHJ6..IGHM	CARPGIAVAGVRGGTTRPYYMDVW	TGTGCGAGACCGGGAATAGCTGTGGCTGGTGTCCGGGGGGGAACTACCCGGCCCTACTACATGGACGTCTGG	IGKV2-30.IGKJ2.IGKC	CMQGTHWPLTF	TGCATGCAAGGTACACACTGGCCTCTCACTTTT	IGHV3-66.IGHJ6..IGHM_IGKV2-30.IGKJ2.IGKC	TGTGCGAGACCGGGAATAGCTGTGGCTGGTGTCCGGGGGGGAACTACCCGGCCCTACTACATGGACGTCTGG_TGCATGCAAGGTACACACTGGCCTCTCACTTTT	CARPGIAVAGVRGGTTRPYYMDVW_CMQGTHWPLTF	IGH.1368_IGHV3-66_IGLC:LD.1_IGKV2-30	B
HC2_Ctrl_TTTATGCGTGGGTCAA-1	HC2	Ctrl	IGHV3-7.IGHJ4..IGHA1	CVWWVTGTSNCW	TGTGTGTGGTGGGTAACTGGAACCTCGAATTGCTGG	IGKV2D-30.IGKJ1.IGKC	CMQGTQWPLTF	TGCATGCAAGGTACACAGTGGCCTCTGACGTTC	IGHV3-7.IGHJ4..IGHA1_IGKV2D-30.IGKJ1.IGKC	TGTGTGTGGTGGGTAACTGGAACCTCGAATTGCTGG_TGCATGCAAGGTACACAGTGGCCTCTGACGTTC	CVWWVTGTSNCW_CMQGTQWPLTF	IGH.1921_IGHV3-7_IGLC:LD.1_IGKV2D-30	B
HC2_Ctrl_AAAGTAGAGAAGGGTA-1	HC2	Ctrl	IGHV3-11.IGHJ4..IGHA1	CARDLQGIAARPEGGYW	TGTGCGAGAGACCTCCAGGGAATAGCAGCCCGCCCGGAGGGAGGCTATTGG	IGKV2-30.IGKJ2.IGKC	CMQGTYWPYTF	TGCATGCAAGGTACATACTGGCCGTACACTTTT	IGHV3-11.IGHJ4..IGHA1_IGKV2-30.IGKJ2.IGKC	TGTGCGAGAGACCTCCAGGGAATAGCAGCCCGCCCGGAGGGAGGCTATTGG_TGCATGCAAGGTACATACTGGCCGTACACTTTT	CARDLQGIAARPEGGYW_CMQGTYWPYTF	IGH.662_IGHV3-11_IGLC:LD.1_IGKV2-30	B
HC2_Ctrl_CTGCCTATCGCTTGTC-1	HC2	Ctrl	IGHV3-15.IGHJ4..IGHM	CTTLDTAWYEFDYW	TGTACCACACTCGACACTGCCTGGTACGAATTCGACTACTGG	IGKV2-30.IGKJ2.IGKC	CMQGTHWYTF	TGCATGCAAGGTACGCACTGGTACACTTTT	IGHV3-15.IGHJ4..IGHM_IGKV2-30.IGKJ2.IGKC	TGTACCACACTCGACACTGCCTGGTACGAATTCGACTACTGG_TGCATGCAAGGTACGCACTGGTACACTTTT	CTTLDTAWYEFDYW_CMQGTHWYTF	IGH.1297_IGHV3-15_IGLC:LD.1_IGKV2-30	B
HC2_Ctrl_AGCATACGTAGAAGGA-1	HC2	Ctrl	IGHV3-7.IGHJ4..IGHA2	CARVDTGTADYW	TGTGCGAGAGTCGACACTGGAACTGCGGACTATTGG	IGKV2-30.IGKJ1.IGKC	CMQGRNLPWTF	TGCATGCAAGGTAGAAACTTGCCTTGGACGTTC	IGHV3-7.IGHJ4..IGHA2_IGKV2-30.IGKJ1.IGKC	TGTGCGAGAGTCGACACTGGAACTGCGGACTATTGG_TGCATGCAAGGTAGAAACTTGCCTTGGACGTTC	CARVDTGTADYW_CMQGRNLPWTF	IGH:LD.59_IGHV3-7_IGLC:LD.1_IGKV2-30	B
HC2_Ctrl_TATCAGGCATATGAGA-1	HC2	Ctrl	IGHV3-7.IGHJ4..IGHG2	CARVDPGTADYW	TGTGCGAGAGTCGATCCTGGAACTGCGGACTACTGG	IGKV2-30.IGKJ1.IGKC	CMQGRNLPWTF	TGCATGCAAGGTAGAAACTTGCCTTGGACGTTC	IGHV3-7.IGHJ4..IGHG2_IGKV2-30.IGKJ1.IGKC	TGTGCGAGAGTCGATCCTGGAACTGCGGACTACTGG_TGCATGCAAGGTAGAAACTTGCCTTGGACGTTC	CARVDPGTADYW_CMQGRNLPWTF	IGH:LD.59_IGHV3-7_IGLC:LD.1_IGKV2-30	B
HC2_Ctrl_CTCAGAAGTTTGTGTG-1	HC2	Ctrl	IGHV3-48.IGHJ4..IGHM	CARWDYW	TGTGCGAGGTGGGACTACTGG	IGKV2D-29.IGKJ1.IGKC	CMQGIHLPTF	TGCATGCAAGGTATACACCTTCCAACGTTC	IGHV3-48.IGHJ4..IGHM_IGKV2D-29.IGKJ1.IGKC	TGTGCGAGGTGGGACTACTGG_TGCATGCAAGGTATACACCTTCCAACGTTC	CARWDYW_CMQGIHLPTF	IGH:LD.80_IGHV3-48_IGLC:LD.1_IGKV2D-29	B
HC2_Ctrl_CATTATCAGTGACTCT-1	HC2	Ctrl	IGHV3-74.IGHJ4..IGHA2	CARDLDYW	TGTGCAAGAGATCTGGACTACTGG	IGKV2D-29.IGKJ2.IGKC	CMQGIHLPYTF	TGCATGCAAGGTATACACCTTCCGTACACTTTT	IGHV3-74.IGHJ4..IGHA2_IGKV2D-29.IGKJ2.IGKC	TGTGCAAGAGATCTGGACTACTGG_TGCATGCAAGGTATACACCTTCCGTACACTTTT	CARDLDYW_CMQGIHLPYTF	IGH.1049_IGHV3-74_IGLC:LD.1_IGKV2D-29	B
HC2_Ctrl_AGAGCGATCCTGTACC-1	HC2	Ctrl	IGHV3-33.IGHJ4.IGHD3-3.IGHM	CARGYYDFWSGYYASPNFDYW	TGTGCGAGAGGATATTACGATTTTTGGAGTGGTTATTATGCTTCCCCCAACTTTGACTACTGG	IGKV2D-29.IGKJ1.IGKC	CMQGIHLPWTF	TGCATGCAAGGTATACACCTTCCGTGGACGTTC	IGHV3-33.IGHJ4.IGHD3-3.IGHM_IGKV2D-29.IGKJ1.IGKC	TGTGCGAGAGGATATTACGATTTTTGGAGTGGTTATTATGCTTCCCCCAACTTTGACTACTGG_TGCATGCAAGGTATACACCTTCCGTGGACGTTC	CARGYYDFWSGYYASPNFDYW_CMQGIHLPWTF	IGH.811_IGHV3-33_IGLC:LD.1_IGKV2D-29	B
HC2_Ctrl_ATTGGACCATCTCGCT-1	HC2	Ctrl	IGHV3-43.IGHJ4..IGHM	CAKDTGYSYGFDRW	TGTGCAAAAGATACGGGATACAGTTATGGTTTTGATCGCTGG	IGKV2D-29.IGKJ2.IGKC	CMQGIHLPPTF	TGCATGCAAGGTATACACCTTCCTCCGACTTTT	IGHV3-43.IGHJ4..IGHM_IGKV2D-29.IGKJ2.IGKC	TGTGCAAAAGATACGGGATACAGTTATGGTTTTGATCGCTGG_TGCATGCAAGGTATACACCTTCCTCCGACTTTT	CAKDTGYSYGFDRW_CMQGIHLPPTF	IGH.935_IGHV3-43_IGLC:LD.1_IGKV2D-29	B
HC2_Ctrl_GAATGAAGTAGAAAGG-1	HC2	Ctrl	IGHV1-18.IGHJ6..IGHM	CARGSRYYYYYMDVW	TGTGCGAGAGGATCTAGGTACTACTACTACTACATGGACGTCTGG	IGKV2D-29.IGKJ4.IGKC	CMQGIHLPLTF	TGCATGCAAGGTATACACCTTCCTCTCACTTTC	IGHV1-18.IGHJ6..IGHM_IGKV2D-29.IGKJ4.IGKC	TGTGCGAGAGGATCTAGGTACTACTACTACTACATGGACGTCTGG_TGCATGCAAGGTATACACCTTCCTCTCACTTTC	CARGSRYYYYYMDVW_CMQGIHLPLTF	IGH:LD.1_IGHV1-18_IGLC:LD.1_IGKV2D-29	B
HC2_Ctrl_CCTACACCAATTGCTG-1	HC2	Ctrl	IGHV1-18.IGHJ4..IGHM	CARDRSGPVQPPYYFDYW	TGTGCGAGAGATCGGAGTGGCCCGGTGCAACCACCGTACTACTTTGACTACTGG	IGKV2D-29.IGKJ4.IGKC	CMQGIHLPLTF	TGCATGCAAGGTATACACCTTCCTCTCACTTTC	IGHV1-18.IGHJ4..IGHM_IGKV2D-29.IGKJ4.IGKC	TGTGCGAGAGATCGGAGTGGCCCGGTGCAACCACCGTACTACTTTGACTACTGG_TGCATGCAAGGTATACACCTTCCTCTCACTTTC	CARDRSGPVQPPYYFDYW_CMQGIHLPLTF	IGH.1118_IGHV1-18_IGLC:LD.1_IGKV2D-29	B
HC2_Ctrl_CCGTGGAGTCCGTTAA-1	HC2	Ctrl	IGHV3-43.IGHJ4.IGHD3-3.IGHM	CAKDKGEATNYDFWSGYPDYW	TGTGCAAAAGATAAGGGGGAGGCTACCAACTACGATTTTTGGAGTGGTTATCCTGACTACTGG	IGKV2D-29.IGKJ2.IGKC	CMQGIHLPSYTF	TGCATGCAAGGTATACACCTTCCTTCGTACACTTTT	IGHV3-43.IGHJ4.IGHD3-3.IGHM_IGKV2D-29.IGKJ2.IGKC	TGTGCAAAAGATAAGGGGGAGGCTACCAACTACGATTTTTGGAGTGGTTATCCTGACTACTGG_TGCATGCAAGGTATACACCTTCCTTCGTACACTTTT	CAKDKGEATNYDFWSGYPDYW_CMQGIHLPSYTF	IGH.1110_IGHV3-43_IGLC:LD.1_IGKV2D-29	B
HC2_Ctrl_CTGAAACCAGTCACTA-1	HC2	Ctrl	IGHV3-11.IGHJ4..IGHM	CARGVGMGYW	TGTGCGAGGGGAGTGGGGATGGGCTACTGG	IGKV2D-29.IGKJ2.IGKC	CMQGIQMYTF	TGCATGCAAGGTATACAGATGTACACTTTT	IGHV3-11.IGHJ4..IGHM_IGKV2D-29.IGKJ2.IGKC	TGTGCGAGGGGAGTGGGGATGGGCTACTGG_TGCATGCAAGGTATACAGATGTACACTTTT	CARGVGMGYW_CMQGIQMYTF	IGH.1281_IGHV3-11_IGLC:LD.1_IGKV2D-29	B
HC2_Ctrl_GACCAATTCGCTAGCG-1	HC2	Ctrl	IGHV3-48.IGHJ6..IGHG1	CARDRRAAAGSWSFYYYYMDVW	TGTGCGAGAGATAGGCGAGCAGCGGCTGGGTCTTGGAGCTTCTACTACTACTACATGGACGTCTGG	IGKV2D-29.IGKJ1.IGKC	CMQGMNLRTF	TGCATGCAAGGTATGAACCTTCGGACGTTC	IGHV3-48.IGHJ6..IGHG1_IGKV2D-29.IGKJ1.IGKC	TGTGCGAGAGATAGGCGAGCAGCGGCTGGGTCTTGGAGCTTCTACTACTACTACATGGACGTCTGG_TGCATGCAAGGTATGAACCTTCGGACGTTC	CARDRRAAAGSWSFYYYYMDVW_CMQGMNLRTF	IGH.1355_IGHV3-48_IGLC:LD.1_IGKV2D-29	B
HC2_Ctrl_TACAGTGTCCCTCAGT-1	HC2	Ctrl	IGHV6-1.IGHJ4..IGHM	CSRGVNRAFDYW	TGTTCAAGAGGCGTGAACAGAGCGTTTGACTACTGG	IGKV2D-28.IGKJ3.IGKC	CMQGLQTPFTF	TGCATGCAAGGTCTACAAACCCCATTCACTTTC	IGHV6-1.IGHJ4..IGHM_IGKV2D-28.IGKJ3.IGKC	TGTTCAAGAGGCGTGAACAGAGCGTTTGACTACTGG_TGCATGCAAGGTCTACAAACCCCATTCACTTTC	CSRGVNRAFDYW_CMQGLQTPFTF	IGH.1642_IGHV6-1_IGLC:LD.1_IGKV2D-28	B
HC2_Ctrl_TACCTATTCATCATTC-1	HC2	Ctrl	IGHV3-66.IGHJ6..IGHA2	CGKDVKQDAFWDMDVW	TGTGGGAAGGACGTTAAACAAGATGCATTCTGGGACATGGACGTCTGG	IGKV2D-28.IGKJ4.IGKC	CMQGLQTPLTF	TGCATGCAAGGTCTACAAACCCCTCTCACTTTC	IGHV3-66.IGHJ6..IGHA2_IGKV2D-28.IGKJ4.IGKC	TGTGGGAAGGACGTTAAACAAGATGCATTCTGGGACATGGACGTCTGG_TGCATGCAAGGTCTACAAACCCCTCTCACTTTC	CGKDVKQDAFWDMDVW_CMQGLQTPLTF	IGH.1644_IGHV3-66_IGLC:LD.1_IGKV2D-28	B
HC2_Ctrl_TTCGGTCTCATAACCG-1	HC2	Ctrl	IGHV3-73.IGHJ3..IGHA2	CRRRQSGSSSNDTFDIW	TGTAGAAGACGTCAGAGTGGGAGCAGCTCCAATGATACTTTTGATATTTGG	IGKV2D-28.IGKJ4.IGKC	CMQGLQTPLTF	TGCATGCAAGGTCTACAAACTCCGCTCACTTTC	IGHV3-73.IGHJ3..IGHA2_IGKV2D-28.IGKJ4.IGKC	TGTAGAAGACGTCAGAGTGGGAGCAGCTCCAATGATACTTTTGATATTTGG_TGCATGCAAGGTCTACAAACTCCGCTCACTTTC	CRRRQSGSSSNDTFDIW_CMQGLQTPLTF	IGH.1881_IGHV3-73_IGLC:LD.1_IGKV2D-28	B
HC2_Ctrl_GTGCAGCGTGTTGAGG-1	HC2	Ctrl	IGHV3-33.IGHJ4..IGHG3	CARDGWIYSFWTGYSLRQPDYW	TGTGCGAGAGATGGTTGGATTTACAGTTTTTGGACTGGTTATTCTCTACGCCAACCTGACTACTGG	IGKV2D-29.IGKJ4.IGKC	CMQGLHYPLTF	TGCATGCAAGGTCTACACTATCCTCTCACTTTC	IGHV3-33.IGHJ4..IGHG3_IGKV2D-29.IGKJ4.IGKC	TGTGCGAGAGATGGTTGGATTTACAGTTTTTGGACTGGTTATTCTCTACGCCAACCTGACTACTGG_TGCATGCAAGGTCTACACTATCCTCTCACTTTC	CARDGWIYSFWTGYSLRQPDYW_CMQGLHYPLTF	IGH.1599_IGHV3-33_IGLC:LD.1_IGKV2D-29	B
HC2_Ctrl_GAGTCCGTCAGAGCTT-1	HC2	Ctrl	IGHV3-23.IGHJ4..IGHG2	CTKVNCGSECYYNVDFW	TGTACGAAAGTAAATTGTGGTTCTGAATGCTATTACAACGTTGACTTCTGG	IGKV2D-28.IGKJ4.IGKC	CMQGLQSPLTF	TGCATGCAAGGTCTACAGTCTCCGCTCACATTC	IGHV3-23.IGHJ4..IGHG2_IGKV2D-28.IGKJ4.IGKC	TGTACGAAAGTAAATTGTGGTTCTGAATGCTATTACAACGTTGACTTCTGG_TGCATGCAAGGTCTACAGTCTCCGCTCACATTC	CTKVNCGSECYYNVDFW_CMQGLQSPLTF	IGH.1387_IGHV3-23_IGLC:LD.1_IGKV2D-28	B
HC2_Ctrl_CGTTGGGTCAACACTG-1	HC2	Ctrl	IGHV1-18.IGHJ4..IGHM	CFIFDANVPSLDYW	TGTTTTATCTTTGATGCCAACGTCCCGAGCCTTGACTACTGG	IGKV2-30.IGKJ2.IGKC	CMQGAHWPYTF	TGCATGCAAGGTGCACACTGGCCGTACACTTTT	IGHV1-18.IGHJ4..IGHM_IGKV2-30.IGKJ2.IGKC	TGTTTTATCTTTGATGCCAACGTCCCGAGCCTTGACTACTGG_TGCATGCAAGGTGCACACTGGCCGTACACTTTT	CFIFDANVPSLDYW_CMQGAHWPYTF	IGH.1222_IGHV1-18_IGLC:LD.1_IGKV2-30	B
HC2_Ctrl_TACCTTAGTAGCCTAT-1	HC2	Ctrl	IGHV4-4.IGHJ4..IGHM	CARAPSAAGSYGYFEYW	TGTGCGAGAGCGCCGTCCGCAGCTGGATCCTACGGTTACTTTGAATATTGG	IGKV2D-28.IGKJ1.IGKC	CMQGLQTPWTF	TGCATGCAAGGTTTACAAACTCCTTGGACGTTC	IGHV4-4.IGHJ4..IGHM_IGKV2D-28.IGKJ1.IGKC	TGTGCGAGAGCGCCGTCCGCAGCTGGATCCTACGGTTACTTTGAATATTGG_TGCATGCAAGGTTTACAAACTCCTTGGACGTTC	CARAPSAAGSYGYFEYW_CMQGLQTPWTF	IGH.1647_IGHV4-4_IGLC:LD.1_IGKV2D-28	B
HC2_Ctrl_ACGATGTGTAGAGGAA-1	HC2	Ctrl	IGHV3-7.IGHJ4..IGHM	CAKDRYGYWSGLDW	TGTGCGAAAGACCGTTACGGTTATTGGAGTGGCCTAGACTGG	IGKV2-30.IGKJ2.IGKC	CMQGLHWPPTF	TGCATGCAAGGTTTACACTGGCCTCCGACTTTT	IGHV3-7.IGHJ4..IGHM_IGKV2-30.IGKJ2.IGKC	TGTGCGAAAGACCGTTACGGTTATTGGAGTGGCCTAGACTGG_TGCATGCAAGGTTTACACTGGCCTCCGACTTTT	CAKDRYGYWSGLDW_CMQGLHWPPTF	IGH.750_IGHV3-7_IGLC:LD.1_IGKV2-30	B
HC2_Ctrl_TCACAAGCAGTTCCCT-1	HC2	Ctrl	IGHV3-73.IGHJ4..IGHM	CLRRFDPKYYDSSGPNFDYW	TGTCTTAGACGATTTGATCCAAAGTATTATGATAGTAGCGGTCCGAACTTTGACTACTGG	IGKV2D-28.IGKJ1.IGKC	CMQVLQTPRTF	TGCATGCAAGTTCTACAAACTCCTCGGACGTTC	IGHV3-73.IGHJ4..IGHM_IGKV2D-28.IGKJ1.IGKC	TGTCTTAGACGATTTGATCCAAAGTATTATGATAGTAGCGGTCCGAACTTTGACTACTGG_TGCATGCAAGTTCTACAAACTCCTCGGACGTTC	CLRRFDPKYYDSSGPNFDYW_CMQVLQTPRTF	IGH.1707_IGHV3-73_IGLC:LD.1_IGKV2D-28	B
HC2_Ctrl_TTATGCTAGATAGGAG-1	HC2	Ctrl	IGHV3-7.IGHJ4..IGHA2	CARGTEYW	TGTGCGAGAGGAACTGAGTACTGG	IGKV2-30.IGKJ2.IGKC	CMQYTNWPHTF	TGCATGCAATATACAAACTGGCCTCACACTTTT	IGHV3-7.IGHJ4..IGHA2_IGKV2-30.IGKJ2.IGKC	TGTGCGAGAGGAACTGAGTACTGG_TGCATGCAATATACAAACTGGCCTCACACTTTT	CARGTEYW_CMQYTNWPHTF	IGH.1867_IGHV3-7_IGLC:LD.1_IGKV2-30	B
HC2_Ctrl_TGTCCCAAGAGTACCG-1	HC2	Ctrl	IGHV3-72.IGHJ3..IGHM	CARNIRAFDIW	TGTGCAAGGAATATACGTGCTTTTGATATCTGG	IGKV2D-28.IGKJ1.IGKC	CMQSLQVPPTF	TGCATGCAATCTCTACAAGTTCCTCCGACGTTC	IGHV3-72.IGHJ3..IGHM_IGKV2D-28.IGKJ1.IGKC	TGTGCAAGGAATATACGTGCTTTTGATATCTGG_TGCATGCAATCTCTACAAGTTCCTCCGACGTTC	CARNIRAFDIW_CMQSLQVPPTF	IGH.1845_IGHV3-72_IGLC:LD.1_IGKV2D-28	B
HC2_Ctrl_CTAGAGTAGCTGGAAC-1	HC2	Ctrl	IGHV3-49.IGHJ4..IGHM	CVGDPGPLRCSSTSCYFYW	TGCGTTGGAGATCCGGGCCCTCTCCGGTGTTCTAGTACCAGCTGCTATTTCTACTGG	IGKV2D-28.IGKJ4.IGKC	CMHALQIPLTF	TGCATGCACGCTCTACAAATCCCGCTCACTTTC	IGHV3-49.IGHJ4..IGHM_IGKV2D-28.IGKJ4.IGKC	TGCGTTGGAGATCCGGGCCCTCTCCGGTGTTCTAGTACCAGCTGCTATTTCTACTGG_TGCATGCACGCTCTACAAATCCCGCTCACTTTC	CVGDPGPLRCSSTSCYFYW_CMHALQIPLTF	IGH.1244_IGHV3-49_IGLC:LD.1_IGKV2D-28	B
HC2_Ctrl_CACACAACATAGACTC-1	HC2	Ctrl	IGHV3-33.IGHJ4..IGHG2	CATNNNSPLQFW	TGTGCGACAAATAACAACAGTCCCCTTCAATTCTGG	IGKV2-30.IGKJ1.IGKC	CMQSTHWPPWTF	TGCATGCAGAGCACACACTGGCCTCCGTGGACGTTC	IGHV3-33.IGHJ4..IGHG2_IGKV2-30.IGKJ1.IGKC	TGTGCGACAAATAACAACAGTCCCCTTCAATTCTGG_TGCATGCAGAGCACACACTGGCCTCCGTGGACGTTC	CATNNNSPLQFW_CMQSTHWPPWTF	IGH.963_IGHV3-33_IGLC:LD.1_IGKV2-30	B
HC2_Ctrl_GTCCTCACACAGATTC-1	HC2	Ctrl	IGHV6-1.IGHJ6..IGHA2	CVRMGRQQVLDVW	TGTGTGAGAATGGGGCGGCAACAAGTGTTGGACGTCTGG	IGKV2-24.IGKJ4.IGKC	CMQATQYPPLTF	TGCATGCAGGCTACACAATATCCCCCGCTCACTTTC	IGHV6-1.IGHJ6..IGHA2_IGKV2-24.IGKJ4.IGKC	TGTGTGAGAATGGGGCGGCAACAAGTGTTGGACGTCTGG_TGCATGCAGGCTACACAATATCCCCCGCTCACTTTC	CVRMGRQQVLDVW_CMQATQYPPLTF	IGH.1583_IGHV6-1_IGLC:LD.1_IGKV2-24	B
HC2_Ctrl_CATATGGAGTCCGTAT-1	HC2	Ctrl	IGHV3-72.IGHJ4..IGHA2	CATTGGL	TGTGCTACAACAGGGGGTTTG	IGKV2D-28.IGKJ5.IGKC	CMQSLQRITF	TGCATGCAGTCTCTACAAAGGATCACCTTC	IGHV3-72.IGHJ4..IGHA2_IGKV2D-28.IGKJ5.IGKC	TGTGCTACAACAGGGGGTTTG_TGCATGCAGTCTCTACAAAGGATCACCTTC	CATTGGL_CMQSLQRITF	IGH.1022_IGHV3-72_IGLC.31_IGKV2D-28	B
HC2_Ctrl_TGACTAGAGCGATATA-1	HC2	Ctrl	IGHV1-2.IGHJ4..IGHA2	CARDGVYCHSTTCRALGYW	TGTGCGAGAGATGGCGTGTATTGTCATTCCACCACCTGCCGCGCCTTGGGCTACTGG	IGKV2D-28.IGKJ2.IGKC	CMQSLLNPYTF	TGCATGCAGTCTCTACTAAATCCCTACACTTTT	IGHV1-2.IGHJ4..IGHA2_IGKV2D-28.IGKJ2.IGKC	TGTGCGAGAGATGGCGTGTATTGTCATTCCACCACCTGCCGCGCCTTGGGCTACTGG_TGCATGCAGTCTCTACTAAATCCCTACACTTTT	CARDGVYCHSTTCRALGYW_CMQSLLNPYTF	IGH.1781_IGHV1-2_IGLC:LD.1_IGKV2D-28	B
HC2_Ctrl_TCGTACCAGCTCCTTC-1	HC2	Ctrl	IGHV3-73.IGHJ3..IGHM	CARYDDSLYTTSRKVFDIW	TGTGCTAGATACGATGACTCGCTATATACAACATCTCGAAAGGTCTTTGATATCTGG	IGKV2D-29.IGKJ5.IGKC	CMHALRPPVTF	TGCATGCATGCTTTACGCCCTCCTGTCACCTTC	IGHV3-73.IGHJ3..IGHM_IGKV2D-29.IGKJ5.IGKC	TGTGCTAGATACGATGACTCGCTATATACAACATCTCGAAAGGTCTTTGATATCTGG_TGCATGCATGCTTTACGCCCTCCTGTCACCTTC	CARYDDSLYTTSRKVFDIW_CMHALRPPVTF	IGH.1749_IGHV3-73_IGLC.61_IGKV2D-29	B
HC2_Ctrl_CAGGTGCGTAAGTGTA-1	HC2	Ctrl	IGHV3-72.IGHJ4..IGHA1	CVRSPDGNVFDLW	TGTGTTAGATCCCCTGATGGGAACGTCTTTGACCTCTGG	IGKV1-16.IGKJ2.IGKC	CQQYLDYPFTF	TGCCAACAATACCTAGATTATCCGTTCACATTT	IGHV3-72.IGHJ4..IGHA1_IGKV1-16.IGKJ2.IGKC	TGTGTTAGATCCCCTGATGGGAACGTCTTTGACCTCTGG_TGCCAACAATACCTAGATTATCCGTTCACATTT	CVRSPDGNVFDLW_CQQYLDYPFTF	IGH.1015_IGHV3-72_IGLC.30_IGKV1-16	B
HC2_Ctrl_GTAGGCCCAGCCAGAA-1	HC2	Ctrl	IGHV3-72.IGHJ4..IGHA1	CSRSPTGNIYDFW	TGTTCTAGATCCCCTACTGGGAACATCTATGACTTCTGG	IGKV1-16.IGKJ2.IGKC	CQQYKTYPFTF	TGCCAACAATATAAGACGTACCCGTTCACTTTT	IGHV3-72.IGHJ4..IGHA1_IGKV1-16.IGKJ2.IGKC	TGTTCTAGATCCCCTACTGGGAACATCTATGACTTCTGG_TGCCAACAATATAAGACGTACCCGTTCACTTTT	CSRSPTGNIYDFW_CQQYKTYPFTF	IGH.1562_IGHV3-72_IGLC:LD.1_IGKV1-16	B
HC2_Ctrl_ACACTGAGTACTCAAC-1	HC2	Ctrl	IGHV1-69.IGHJ4..IGHG1	CALSVTSVTPLKYW	TGTGCGTTGTCCGTGACTTCGGTGACCCCCTTGAAGTACTGG	IGKV1-5.IGKJ1.IGKC	CQQYNSYGSGTF	TGCCAACAATATAATAGTTATGGGTCGGGGACGTTT	IGHV1-69.IGHJ4..IGHG1_IGKV1-5.IGKJ1.IGKC	TGTGCGTTGTCCGTGACTTCGGTGACCCCCTTGAAGTACTGG_TGCCAACAATATAATAGTTATGGGTCGGGGACGTTT	CALSVTSVTPLKYW_CQQYNSYGSGTF	IGH.714_IGHV1-69_IGLC:LD.1_IGKV1-5	B
HC2_Ctrl_TTGCCGTTCCAAGCCG-1	HC2	Ctrl	IGHV3-48.IGHJ5..IGHG1	CARDGLGSATGALDSW	TGTGCGAGGGACGGTTTGGGGAGCGCCACTGGGGCTCTTGACTCCTGG	IGKV1-5.IGKJ1.IGKC	CQQYNSYSRTF	TGCCAACAATATAATAGTTATTCTCGTACGTTC	IGHV3-48.IGHJ5..IGHG1_IGKV1-5.IGKJ1.IGKC	TGTGCGAGGGACGGTTTGGGGAGCGCCACTGGGGCTCTTGACTCCTGG_TGCCAACAATATAATAGTTATTCTCGTACGTTC	CARDGLGSATGALDSW_CQQYNSYSRTF	IGH.930_IGHV3-48_IGLC:LD.1_IGKV1-5	B
HC2_Ctrl_ATTATCCCAGGACGTA-1	HC2	Ctrl	IGHV3-48.IGHJ5..IGHG1	CARDGLGSATGALDSW	TGTGCGAGGGACGGTTTGGGGAGCGCCACTGGGGCTCTTGACTCCTGG	IGKV1-5.IGKJ1.IGKC	CQQYNSYSRTF	TGCCAACAATATAATAGTTATTCTCGTACGTTC	IGHV3-48.IGHJ5..IGHG1_IGKV1-5.IGKJ1.IGKC	TGTGCGAGGGACGGTTTGGGGAGCGCCACTGGGGCTCTTGACTCCTGG_TGCCAACAATATAATAGTTATTCTCGTACGTTC	CARDGLGSATGALDSW_CQQYNSYSRTF	IGH.930_IGHV3-48_IGLC:LD.1_IGKV1-5	B
HC2_Ctrl_AATCGGTGTGTCTGAT-1	HC2	Ctrl	IGHV1-46.IGHJ4..IGHG2	CARDWAGPYDASGFPPDFW	TGTGCGAGAGATTGGGCGGGCCCTTATGATGCAAGTGGTTTCCCCCCTGACTTCTGG	IGKV1-5.IGKJ4.IGKC	CQQYNMYPHTF	TGCCAACAATATAATATGTACCCGCACACTTTC	IGHV1-46.IGHJ4..IGHG2_IGKV1-5.IGKJ4.IGKC	TGTGCGAGAGATTGGGCGGGCCCTTATGATGCAAGTGGTTTCCCCCCTGACTTCTGG_TGCCAACAATATAATATGTACCCGCACACTTTC	CARDWAGPYDASGFPPDFW_CQQYNMYPHTF	IGH.701_IGHV1-46_IGLC:LD.1_IGKV1-5	B
HC2_Ctrl_ACCTTTAGTAGCTCCG-1	HC2	Ctrl	IGHV4-39.IGHJ3..IGHA2	CARHGDRWAGQLERDALDIW	TGTGCGAGACATGGTGACCGGTGGGCAGGGCAGCTGGAACGGGATGCTCTTGACATCTGG	IGKV1-5.IGKJ2.IGKC	CQQYHFHSPYTF	TGCCAACAATATCATTTCCATTCTCCGTACACTTTT	IGHV4-39.IGHJ3..IGHA2_IGKV1-5.IGKJ2.IGKC	TGTGCGAGACATGGTGACCGGTGGGCAGGGCAGCTGGAACGGGATGCTCTTGACATCTGG_TGCCAACAATATCATTTCCATTCTCCGTACACTTTT	CARHGDRWAGQLERDALDIW_CQQYHFHSPYTF	IGH.734_IGHV4-39_IGLC.18_IGKV1-5	B
HC2_Ctrl_TACGGTAGTGTTTGGT-1	HC2	Ctrl	IGHV3-73.IGHJ6..IGHA2	CTRVTLSNYMDIW	TGTACAAGAGTGACTCTCTCCAACTACATGGACATCTGG	IGKV1D-16.IGKJ4.IGKC	CQQYDTYPLTF	TGCCAACAATATGATACTTATCCACTCACTTTC	IGHV3-73.IGHJ6..IGHA2_IGKV1D-16.IGKJ4.IGKC	TGTACAAGAGTGACTCTCTCCAACTACATGGACATCTGG_TGCCAACAATATGATACTTATCCACTCACTTTC	CTRVTLSNYMDIW_CQQYDTYPLTF	IGH.1657_IGHV3-73_IGLC:LD.1_IGKV1D-16	B
HC2_Ctrl_TTGACTTGTGTATGGG-1	HC2	Ctrl	IGHV1-46.IGHJ3..IGHG1	CARDGGGITFSGVVDIVDAFDIW	TGTGCGAGAGATGGGGGGGGTATTACGTTTTCTGGGGTGGTCGACATCGTTGATGCTTTTGATATCTGG	IGKV1-5.IGKJ5.IGKC	CQQYDSDSPQITF	TGCCAACAATATGATAGTGATTCTCCGCAGATCACCTTC	IGHV1-46.IGHJ3..IGHG1_IGKV1-5.IGKJ5.IGKC	TGTGCGAGAGATGGGGGGGGTATTACGTTTTCTGGGGTGGTCGACATCGTTGATGCTTTTGATATCTGG_TGCCAACAATATGATAGTGATTCTCCGCAGATCACCTTC	CARDGGGITFSGVVDIVDAFDIW_CQQYDSDSPQITF	IGH.1907_IGHV1-46_IGLC:LD.1_IGKV1-5	B
HC2_Ctrl_AAAGTAGCACACTGCG-1	HC2	Ctrl	IGHV3-7.IGHJ6..IGHG2	CVRLYATSTLGPGLTPNYWRYMDAW	TGTGTGAGGCTGTACGCTACTAGTACCCTTGGACCTGGGCTCACGCCAAATTATTGGCGCTACATGGACGCCTGG	IGKV1-5.IGKJ2.IGKC	CQQYSSHFYTF	TGCCAACAATATTCCAGTCATTTCTACACTTTT	IGHV3-7.IGHJ6..IGHG2_IGKV1-5.IGKJ2.IGKC	TGTGTGAGGCTGTACGCTACTAGTACCCTTGGACCTGGGCTCACGCCAAATTATTGGCGCTACATGGACGCCTGG_TGCCAACAATATTCCAGTCATTTCTACACTTTT	CVRLYATSTLGPGLTPNYWRYMDAW_CQQYSSHFYTF	IGH.663_IGHV3-7_IGLC.15_IGKV1-5	B
HC2_Ctrl_TGACAACTCGCGCCAA-1	HC2	Ctrl	IGHV3-15.IGHJ5..IGHG1	CVKVRDDSSWALSSW	TGTGTCAAGGTGCGTGATGACAGCTCGTGGGCCCTAAGCTCCTGG	IGKV1-5.IGKJ2.IGKC	CQHYNTESYTF	TGCCAACACTATAATACTGAGTCGTACACTTTT	IGHV3-15.IGHJ5..IGHG1_IGKV1-5.IGKJ2.IGKC	TGTGTCAAGGTGCGTGATGACAGCTCGTGGGCCCTAAGCTCCTGG_TGCCAACACTATAATACTGAGTCGTACACTTTT	CVKVRDDSSWALSSW_CQHYNTESYTF	IGH.1776_IGHV3-15_IGLC:LD.1_IGKV1-5	B
HC2_Ctrl_GACTAACTCAACCATG-1	HC2	Ctrl	IGHV3-15.IGHJ4..IGHA2	CRTDWMGYSHVRELIGDCW	TGTAGGACAGATTGGATGGGGTATTCCCACGTGCGGGAACTTATTGGAGACTGCTGG	IGKV1-5.IGKJ1.IGKC	CQHYNSDSRMF	TGCCAACACTATAATAGTGATTCTCGGATGTTC	IGHV3-15.IGHJ4..IGHA2_IGKV1-5.IGKJ1.IGKC	TGTAGGACAGATTGGATGGGGTATTCCCACGTGCGGGAACTTATTGGAGACTGCTGG_TGCCAACACTATAATAGTGATTCTCGGATGTTC	CRTDWMGYSHVRELIGDCW_CQHYNSDSRMF	IGH.1370_IGHV3-15_IGLC:LD.1_IGKV1-5	B
HC2_Ctrl_ATTATCCTCTGTGCAA-1	HC2	Ctrl	IGHV3-15.IGHJ4..IGHM	CTTDAGGRAGELAYW	TGTACCACAGACGCGGGCGGGAGGGCCGGGGAGTTAGCATACTGG	IGKV1-5.IGKJ1.IGKC	CQHYNSYSATF	TGCCAACACTATAATAGTTATTCTGCGACGTTC	IGHV3-15.IGHJ4..IGHM_IGKV1-5.IGKJ1.IGKC	TGTACCACAGACGCGGGCGGGAGGGCCGGGGAGTTAGCATACTGG_TGCCAACACTATAATAGTTATTCTGCGACGTTC	CTTDAGGRAGELAYW_CQHYNSYSATF	IGH.931_IGHV3-15_IGLC:LD.1_IGKV1-5	B
HC2_Ctrl_GTCAAGTAGGATCGCA-1	HC2	Ctrl	IGHV4-61.IGHJ4..IGHG2	CVALHAGGAGRGYW	TGTGTCGCGCTTCACGCTGGCGGAGCGGGGCGAGGCTACTGG	IGKV1-5.IGKJ1.IGKC	CQHYGAGSPWTF	TGCCAACACTATGGTGCTGGTTCTCCGTGGACCTTC	IGHV4-61.IGHJ4..IGHG2_IGKV1-5.IGKJ1.IGKC	TGTGTCGCGCTTCACGCTGGCGGAGCGGGGCGAGGCTACTGG_TGCCAACACTATGGTGCTGGTTCTCCGTGGACCTTC	CVALHAGGAGRGYW_CQHYGAGSPWTF	IGH.1568_IGHV4-61_IGLC.54_IGKV1-5	B
HC2_Ctrl_TGGGAAGAGTATCTCG-1	HC2	Ctrl	IGHV3-23.IGHJ4..IGHM	CTRGPGVYHEYW	TGTACGAGAGGTCCTGGTGTGTACCATGAGTACTGG	IGKV1-5.IGKJ1.IGKC	CQHSTTYSRTF	TGCCAACACTCTACTACTTATTCTCGGACCTTC	IGHV3-23.IGHJ4..IGHM_IGKV1-5.IGKJ1.IGKC	TGTACGAGAGGTCCTGGTGTGTACCATGAGTACTGG_TGCCAACACTCTACTACTTATTCTCGGACCTTC	CTRGPGVYHEYW_CQHSTTYSRTF	IGH.1830_IGHV3-23_IGLC.64_IGKV1-5	B
HC2_Ctrl_CATCGGGTCAGAAATG-1	HC2	Ctrl	IGHV3-33.IGHJ3.IGHD3-22.IGHM	CARGTDNYYDSSGYYWFPRDAFDIW	TGTGCGAGGGGAACGGACAATTACTATGATAGTAGTGGTTATTACTGGTTCCCCCGTGATGCTTTTGATATCTGG	IGKV1-5.IGKJ1.IGKC	CQQYNNLWTF	TGCCAACAGTATAATAACCTATGGACGTTC	IGHV3-33.IGHJ3.IGHD3-22.IGHM_IGKV1-5.IGKJ1.IGKC	TGTGCGAGGGGAACGGACAATTACTATGATAGTAGTGGTTATTACTGGTTCCCCCGTGATGCTTTTGATATCTGG_TGCCAACAGTATAATAACCTATGGACGTTC	CARGTDNYYDSSGYYWFPRDAFDIW_CQQYNNLWTF	IGH.1038_IGHV3-33_IGLC:LD.1_IGKV1-5	B
HC2_Ctrl_GCATGTACAGACGTAG-1	HC2	Ctrl	IGHV3-43.IGHJ4..IGHD	CAKSWGYYFDYW	TGTGCAAAAAGCTGGGGGTACTACTTTGACTACTGG	IGKV1-5.IGKJ4.IGKC	CQQYNNYPLTF	TGCCAACAGTATAATAATTACCCCCTCACTTTC	IGHV3-43.IGHJ4..IGHD_IGKV1-5.IGKJ4.IGKC	TGTGCAAAAAGCTGGGGGTACTACTTTGACTACTGG_TGCCAACAGTATAATAATTACCCCCTCACTTTC	CAKSWGYYFDYW_CQQYNNYPLTF	IGH.1436_IGHV3-43_IGLC:LD.1_IGKV1-5	B
HC2_Ctrl_CATCCACGTCTGATCA-1	HC2	Ctrl	IGHV3-23.IGHJ4..IGHM	CAKDHSTSWHYYRDYW	TGTGCGAAAGATCATAGCACCAGCTGGCACTACTACCGTGACTACTGG	IGKV1-16.IGKJ2.IGKC	CQQYNNFPYTF	TGCCAACAGTATAATAATTTCCCGTACACTTTT	IGHV3-23.IGHJ4..IGHM_IGKV1-16.IGKJ2.IGKC	TGTGCGAAAGATCATAGCACCAGCTGGCACTACTACCGTGACTACTGG_TGCCAACAGTATAATAATTTCCCGTACACTTTT	CAKDHSTSWHYYRDYW_CQQYNNFPYTF	IGH.1030_IGHV3-23_IGLC:LD.1_IGKV1-16	B
HC2_Ctrl_AAAGCAAAGCTAGCCC-1	HC2	Ctrl	IGHV3-7.IGHJ4..IGHM	CARDGVAPGVYFDNW	TGTGCGAGAGATGGGGTAGCACCTGGAGTCTACTTTGACAACTGG	IGKV1-5.IGKJ4.IGKC	CQQYNSNSLLTF	TGCCAACAGTATAATAGTAATTCTCTGCTCACTTTC	IGHV3-7.IGHJ4..IGHM_IGKV1-5.IGKJ4.IGKC	TGTGCGAGAGATGGGGTAGCACCTGGAGTCTACTTTGACAACTGG_TGCCAACAGTATAATAGTAATTCTCTGCTCACTTTC	CARDGVAPGVYFDNW_CQQYNSNSLLTF	IGH.658_IGHV3-7_IGLC:LD.1_IGKV1-5	B
HC2_Ctrl_TGATTTCCACGGTGTC-1	HC2	Ctrl	IGHV3-33.IGHJ4..IGHA1	CARDHTYCNHTNCYPSDYFDYW	TGTGCAAGAGATCATACTTATTGTAATCATACCAACTGCTACCCTTCGGACTACTTTGACTACTGG	IGKV1-5.IGKJ1.IGKC	CQQYNSAWTF	TGCCAACAGTATAATAGTGCGTGGACGTTC	IGHV3-33.IGHJ4..IGHA1_IGKV1-5.IGKJ1.IGKC	TGTGCAAGAGATCATACTTATTGTAATCATACCAACTGCTACCCTTCGGACTACTTTGACTACTGG_TGCCAACAGTATAATAGTGCGTGGACGTTC	CARDHTYCNHTNCYPSDYFDYW_CQQYNSAWTF	IGH.1799_IGHV3-33_IGLC:LD.1_IGKV1-5	B
HC2_Ctrl_CGGACGTAGCTGATAA-1	HC2	Ctrl				IGKV1-5.IGKJ3.IGKC	CQQYNSYTLFTF	TGCCAACAGTATAATAGTTACACCCTTTTCACTTTC	NA_IGKV1-5.IGKJ3.IGKC	NA_TGCCAACAGTATAATAGTTACACCCTTTTCACTTTC	NA_CQQYNSYTLFTF	NA_NA_IGLC:LD.1_IGKV1-5	B
HC2_Ctrl_GCATGCGAGTAGCCGA-1	HC2	Ctrl	IGHV3-33.IGHJ6..IGHM	CARDGTYMDVW	TGTGCGAGAGATGGTACCTACATGGACGTCTGG	IGKV1-5.IGKJ2.IGKC	CQQYNSYPYTF	TGCCAACAGTATAATAGTTACCCGTACACTTTT	IGHV3-33.IGHJ6..IGHM_IGKV1-5.IGKJ2.IGKC	TGTGCGAGAGATGGTACCTACATGGACGTCTGG_TGCCAACAGTATAATAGTTACCCGTACACTTTT	CARDGTYMDVW_CQQYNSYPYTF	IGH.1434_IGHV3-33_IGLC:LD.1_IGKV1-5	B
HC2_Ctrl_CGAATGTGTGACCAAG-1	HC2	Ctrl	IGHV1-69-2.IGHJ4..IGHM	CARGLRGFGEFHW	TGTGCGAGAGGACTTCGAGGGTTCGGGGAGTTCCACTGG	IGKV1-5.IGKJ2.IGKC	CQQYNSYPYTF	TGCCAACAGTATAATAGTTACCCGTACACTTTT	IGHV1-69-2.IGHJ4..IGHM_IGKV1-5.IGKJ2.IGKC	TGTGCGAGAGGACTTCGAGGGTTCGGGGAGTTCCACTGG_TGCCAACAGTATAATAGTTACCCGTACACTTTT	CARGLRGFGEFHW_CQQYNSYPYTF	IGH.1145_IGHV1-69-2_IGLC:LD.1_IGKV1-5	B
HC2_Ctrl_CCCATACCATCAGTCA-1	HC2	Ctrl	IGHV3-33.IGHJ4.IGHD2-15.IGHM	CARDRIYCSGGSCYGGTMDYW	TGTGCGAGAGATCGGATTTATTGTAGTGGTGGCAGCTGCTACGGTGGGACGATGGACTACTGG	IGKV1-16.IGKJ5.IGKC	CQQYNSYPITF	TGCCAACAGTATAATAGTTACCCTATCACCTTC	IGHV3-33.IGHJ4.IGHD2-15.IGHM_IGKV1-16.IGKJ5.IGKC	TGTGCGAGAGATCGGATTTATTGTAGTGGTGGCAGCTGCTACGGTGGGACGATGGACTACTGG_TGCCAACAGTATAATAGTTACCCTATCACCTTC	CARDRIYCSGGSCYGGTMDYW_CQQYNSYPITF	IGH.1090_IGHV3-33_IGLC:LD.1_IGKV1-16	B
HC2_Ctrl_GTGGGTCGTGTTAAGA-1	HC2	Ctrl	IGHV3-49.IGHJ6..IGHM	CTRDRGYSSFGYYYYIDVW	TGTACTAGAGATCGTGGATACAGCTCATTCGGTTACTACTACTACATCGACGTCTGG	IGKV1-16.IGKJ1.IGKC	CQQYNSYPRTF	TGCCAACAGTATAATAGTTACCCTCGGACGTTC	IGHV3-49.IGHJ6..IGHM_IGKV1-16.IGKJ1.IGKC	TGTACTAGAGATCGTGGATACAGCTCATTCGGTTACTACTACTACATCGACGTCTGG_TGCCAACAGTATAATAGTTACCCTCGGACGTTC	CTRDRGYSSFGYYYYIDVW_CQQYNSYPRTF	IGH.1611_IGHV3-49_IGLC:LD.1_IGKV1-16	B
HC2_Ctrl_AGCTTGATCCAGATCA-1	HC2	Ctrl	IGHV3-23.IGHJ4..IGHM	CAKDRGIAAYHW	TGTGCGAAAGATCGGGGTATAGCAGCTTACCACTGG	IGKV1-16.IGKJ4.IGKC	CQQYNSYPLTF	TGCCAACAGTATAATAGTTACCCTCTCACTTTC	IGHV3-23.IGHJ4..IGHM_IGKV1-16.IGKJ4.IGKC	TGTGCGAAAGATCGGGGTATAGCAGCTTACCACTGG_TGCCAACAGTATAATAGTTACCCTCTCACTTTC	CAKDRGIAAYHW_CQQYNSYPLTF	IGH.846_IGHV3-23_IGLC:LD.1_IGKV1-16	B
HC2_Ctrl_TGTGTTTAGTGGCACA-1	HC2	Ctrl	IGHV4-59.IGHJ4..IGHD	CARHRGAKSGYDQNFDYW	TGTGCGAGACATAGAGGTGCGAAAAGTGGCTACGACCAAAACTTTGACTACTGG	IGKV1-16.IGKJ4.IGKC	CQQYNSYPLTF	TGCCAACAGTATAATAGTTACCCTCTCACTTTC	IGHV4-59.IGHJ4..IGHD_IGKV1-16.IGKJ4.IGKC	TGTGCGAGACATAGAGGTGCGAAAAGTGGCTACGACCAAAACTTTGACTACTGG_TGCCAACAGTATAATAGTTACCCTCTCACTTTC	CARHRGAKSGYDQNFDYW_CQQYNSYPLTF	IGH.1854_IGHV4-59_IGLC:LD.1_IGKV1-16	B
HC2_Ctrl_ATCACGATCAACGGCC-1	HC2	Ctrl	IGHV3-20.IGHJ4..IGHM	CALGTGGFDYW	TGTGCCCTGGGAACAGGGGGATTTGACTACTGG	IGKV1-5.IGKJ2.IGKC	CQQYNSYAYTF	TGCCAACAGTATAATAGTTACGCGTACACTTTT	IGHV3-20.IGHJ4..IGHM_IGKV1-5.IGKJ2.IGKC	TGTGCCCTGGGAACAGGGGGATTTGACTACTGG_TGCCAACAGTATAATAGTTACGCGTACACTTTT	CALGTGGFDYW_CQQYNSYAYTF	IGH.893_IGHV3-20_IGLC:LD.1_IGKV1-5	B
HC2_Ctrl_CTAGAGTCATTTGCCC-1	HC2	Ctrl	IGHV3-43.IGHJ4..IGHM	CAKDRIETRDRSTWFPLDYW	TGTGCAAAAGATAGAATCGAGACTCGAGATAGGAGCACCTGGTTTCCTCTTGACTACTGG	IGKV1-5.IGKJ1.IGKC	CQQYNSYSGTF	TGCCAACAGTATAATAGTTACTCGGGGACGTTC	IGHV3-43.IGHJ4..IGHM_IGKV1-5.IGKJ1.IGKC	TGTGCAAAAGATAGAATCGAGACTCGAGATAGGAGCACCTGGTTTCCTCTTGACTACTGG_TGCCAACAGTATAATAGTTACTCGGGGACGTTC	CAKDRIETRDRSTWFPLDYW_CQQYNSYSGTF	IGH.1246_IGHV3-43_IGLC:LD.1_IGKV1-5	B
HC2_Ctrl_ACTATCTAGTCATCCA-1	HC2	Ctrl	IGHV4-34.IGHJ4..IGHM	CASGYRMYDYW	TGTGCGAGTGGATATAGGATGTATGACTACTGG	IGKV1-5.IGKJ2.IGKC	CQQYNSYSYTF	TGCCAACAGTATAATAGTTACTCGTACACTTTT	IGHV4-34.IGHJ4..IGHM_IGKV1-5.IGKJ2.IGKC	TGTGCGAGTGGATATAGGATGTATGACTACTGG_TGCCAACAGTATAATAGTTACTCGTACACTTTT	CASGYRMYDYW_CQQYNSYSYTF	IGH.777_IGHV4-34_IGLC:LD.1_IGKV1-5	B
HC2_Ctrl_CTAAGACGTCCGTGAC-1	HC2	Ctrl				IGKV1-16.IGKJ1.IGKC	CQQYNSYFPTF	TGCCAACAGTATAATAGTTACTTTCCGACGTTC	NA_IGKV1-16.IGKJ1.IGKC	NA_TGCCAACAGTATAATAGTTACTTTCCGACGTTC	NA_CQQYNSYFPTF	NA_NA_IGLC:LD.1_IGKV1-16	B
HC2_Ctrl_ACTGTCCCAATTCCTT-1	HC2	Ctrl	IGHV4-34.IGHJ4.IGHD2-2.IGHM	CARAGGYAIVVVPAATKGHFDYW	TGTGCGAGAGCAGGGGGGTATGCTATTGTAGTAGTACCAGCTGCTACAAAAGGCCACTTTGACTACTGG	IGKV1-5.IGKJ1.IGKC	CQQYNSYRTF	TGCCAACAGTATAATAGTTATAGGACGTTC	IGHV4-34.IGHJ4.IGHD2-2.IGHM_IGKV1-5.IGKJ1.IGKC	TGTGCGAGAGCAGGGGGGTATGCTATTGTAGTAGTACCAGCTGCTACAAAAGGCCACTTTGACTACTGG_TGCCAACAGTATAATAGTTATAGGACGTTC	CARAGGYAIVVVPAATKGHFDYW_CQQYNSYRTF	IGH.790_IGHV4-34_IGLC:LD.1_IGKV1-5	B
HC2_Ctrl_AACCATGCAGTCGTGC-1	HC2	Ctrl	IGHV2-5.IGHJ4..IGHD	CAHSDLTVYYFDYW	TGTGCACACAGTGATTTGACGGTGTACTACTTTGACTACTGG	IGKV1-5.IGKJ1.IGKC	CQQYNSYPRTF	TGCCAACAGTATAATAGTTATCCGCGGACGTTC	IGHV2-5.IGHJ4..IGHD_IGKV1-5.IGKJ1.IGKC	TGTGCACACAGTGATTTGACGGTGTACTACTTTGACTACTGG_TGCCAACAGTATAATAGTTATCCGCGGACGTTC	CAHSDLTVYYFDYW_CQQYNSYPRTF	IGH.670_IGHV2-5_IGLC:LD.1_IGKV1-5	B
HC2_Ctrl_CTGAAACTCTTGCAAG-1	HC2	Ctrl	IGHV1-2.IGHJ3..IGHM	CAIPYGYSYGWDAFDIW	TGTGCGATCCCGTATGGATACAGCTATGGTTGGGATGCTTTTGATATCTGG	IGKV1-5.IGKJ2.IGKC	CQQYNSYPYTF	TGCCAACAGTATAATAGTTATCCGTACACTTTT	IGHV1-2.IGHJ3..IGHM_IGKV1-5.IGKJ2.IGKC	TGTGCGATCCCGTATGGATACAGCTATGGTTGGGATGCTTTTGATATCTGG_TGCCAACAGTATAATAGTTATCCGTACACTTTT	CAIPYGYSYGWDAFDIW_CQQYNSYPYTF	IGH:LD.23_IGHV1-2_IGLC:LD.1_IGKV1-5	B
HC2_Ctrl_CTAGTGAAGGACCACA-1	HC2	Ctrl	IGHV3-11.IGHJ4..IGHM	CARVSSTVAAGTLDYW	TGTGCGAGAGTTTCAAGTACAGTAGCAGCTGGTACTTTAGACTACTGG	IGKV1-16.IGKJ1.IGKC	CQQYNSYPPTF	TGCCAACAGTATAATAGTTATCCTCCGACGTTC	IGHV3-11.IGHJ4..IGHM_IGKV1-16.IGKJ1.IGKC	TGTGCGAGAGTTTCAAGTACAGTAGCAGCTGGTACTTTAGACTACTGG_TGCCAACAGTATAATAGTTATCCTCCGACGTTC	CARVSSTVAAGTLDYW_CQQYNSYPPTF	IGH.1249_IGHV3-11_IGLC:LD.1_IGKV1-16	B
HC2_Ctrl_CTGATCCGTAACGCGA-1	HC2	Ctrl	IGHV3-30.IGHJ6..IGHM	CAKDWNSSYYYYYYYYMDVW	TGTGCGAAAGATTGGAATAGCAGCTACTATTACTACTACTACTACTACATGGACGTCTGG	IGKV1-5.IGKJ2.IGKC	CQQYNSYPYTF	TGCCAACAGTATAATAGTTATCCTTACACTTTT	IGHV3-30.IGHJ6..IGHM_IGKV1-5.IGKJ2.IGKC	TGTGCGAAAGATTGGAATAGCAGCTACTATTACTACTACTACTACTACATGGACGTCTGG_TGCCAACAGTATAATAGTTATCCTTACACTTTT	CAKDWNSSYYYYYYYYMDVW_CQQYNSYPYTF	IGH.1290_IGHV3-30_IGLC:LD.1_IGKV1-5	B
HC2_Ctrl_TTGCGTCCATGGTCTA-1	HC2	Ctrl	IGHV3-33.IGHJ4..IGHM	CASLIVGAIDYW	TGTGCGAGCCTTATAGTGGGAGCCATTGACTACTGG	IGKV1-5.IGKJ2.IGKC	CQQYNSYRYTF	TGCCAACAGTATAATAGTTATCGGTACACTTTT	IGHV3-33.IGHJ4..IGHM_IGKV1-5.IGKJ2.IGKC	TGTGCGAGCCTTATAGTGGGAGCCATTGACTACTGG_TGCCAACAGTATAATAGTTATCGGTACACTTTT	CASLIVGAIDYW_CQQYNSYRYTF	IGH:LD.5_IGHV3-33_IGLC:LD.1_IGKV1-5	B
HC2_Ctrl_CTTACCGCACATGGGA-1	HC2	Ctrl	IGHV4-59.IGHJ4..IGHG1	CARAGPYQPPDYW	TGTGCGAGAGCTGGGCCCTACCAACCCCCTGACTACTGG	IGKV1-5.IGKJ3.IGKC	CQQYNSYSFTF	TGCCAACAGTATAATAGTTATTCATTCACTTTC	IGHV4-59.IGHJ4..IGHG1_IGKV1-5.IGKJ3.IGKC	TGTGCGAGAGCTGGGCCCTACCAACCCCCTGACTACTGG_TGCCAACAGTATAATAGTTATTCATTCACTTTC	CARAGPYQPPDYW_CQQYNSYSFTF	IGH.1315_IGHV4-59_IGLC:LD.1_IGKV1-5	B
HC2_Ctrl_GTCACGGAGTGTCTCA-1	HC2	Ctrl	IGHV3-49.IGHJ4..IGHG3	CARAAWESSGYYHPGWVDYYFDYW	TGTGCTAGAGCCGCCTGGGAAAGTAGTGGTTATTACCACCCCGGGTGGGTTGACTACTACTTTGACTACTGG	IGKV1-5.IGKJ1.IGKC	CQQYNSYSTF	TGCCAACAGTATAATAGTTATTCCACGTTC	IGHV3-49.IGHJ4..IGHG3_IGKV1-5.IGKJ1.IGKC	TGTGCTAGAGCCGCCTGGGAAAGTAGTGGTTATTACCACCCCGGGTGGGTTGACTACTACTTTGACTACTGG_TGCCAACAGTATAATAGTTATTCCACGTTC	CARAAWESSGYYHPGWVDYYFDYW_CQQYNSYSTF	IGH.1575_IGHV3-49_IGLC:LD.1_IGKV1-5	B
HC2_Ctrl_CTACCCACAACTGCTA-1	HC2	Ctrl	IGHV3-49.IGHJ6.IGHD2-15.IGHM	CSGGSCYEPGNYYYYYMDVW	TGTAGTGGTGGTAGCTGCTACGAGCCGGGGAACTACTACTACTACTACATGGACGTCTGG	IGKV1-5.IGKJ3.IGKC	CQQYNSYSGFTF	TGCCAACAGTATAATAGTTATTCCGGATTCACTTTC	IGHV3-49.IGHJ6.IGHD2-15.IGHM_IGKV1-5.IGKJ3.IGKC	TGTAGTGGTGGTAGCTGCTACGAGCCGGGGAACTACTACTACTACTACATGGACGTCTGG_TGCCAACAGTATAATAGTTATTCCGGATTCACTTTC	CSGGSCYEPGNYYYYYMDVW_CQQYNSYSGFTF	IGH.1240_IGHV3-49_IGLC:LD.1_IGKV1-5	B
HC2_Ctrl_AGTGGGACAATCTACG-1	HC2	Ctrl	IGHV3-21.IGHJ5..IGHM	CARDRETYSSSSFDPW	TGTGCGAGAGATCGCGAAACCTATAGCAGCAGCTCGTTCGACCCCTGG	IGKV1-5.IGKJ1.IGKC	CQQYNSYSGTF	TGCCAACAGTATAATAGTTATTCCGGGACGTTC	IGHV3-21.IGHJ5..IGHM_IGKV1-5.IGKJ1.IGKC	TGTGCGAGAGATCGCGAAACCTATAGCAGCAGCTCGTTCGACCCCTGG_TGCCAACAGTATAATAGTTATTCCGGGACGTTC	CARDRETYSSSSFDPW_CQQYNSYSGTF	IGH.882_IGHV3-21_IGLC:LD.1_IGKV1-5	B
HC2_Ctrl_TGAGCCGTCCCGACTT-1	HC2	Ctrl	IGHV3-43.IGHJ4..IGHM	CAKDRGDFDWLLGEAFDYW	TGTGCAAAAGATAGGGGTGATTTTGACTGGTTATTAGGAGAAGCCTTTGACTACTGG	IGKV1-5.IGKJ2.IGKC	CQQYNSYSYTF	TGCCAACAGTATAATAGTTATTCCTACACTTTT	IGHV3-43.IGHJ4..IGHM_IGKV1-5.IGKJ2.IGKC	TGTGCAAAAGATAGGGGTGATTTTGACTGGTTATTAGGAGAAGCCTTTGACTACTGG_TGCCAACAGTATAATAGTTATTCCTACACTTTT	CAKDRGDFDWLLGEAFDYW_CQQYNSYSYTF	IGH.1795_IGHV3-43_IGLC:LD.1_IGKV1-5	B
HC2_Ctrl_GCTGCAGTCTCGAGTA-1	HC2	Ctrl	IGHV4-59.IGHJ6..IGHM	CARQGYYDYMDVW	TGTGCGAGACAAGGTTACTATGACTACATGGACGTCTGG	IGKV1-5.IGKJ1.IGKC	CQQYNSYSTF	TGCCAACAGTATAATAGTTATTCGACGTTC	IGHV4-59.IGHJ6..IGHM_IGKV1-5.IGKJ1.IGKC	TGTGCGAGACAAGGTTACTATGACTACATGGACGTCTGG_TGCCAACAGTATAATAGTTATTCGACGTTC	CARQGYYDYMDVW_CQQYNSYSTF	IGH.1466_IGHV4-59_IGLC:LD.1_IGKV1-5	B
HC2_Ctrl_CGTTGGGTCATTTGGG-1	HC2	Ctrl	IGHV3-7.IGHJ3.IGHD3-3.IGHM	CARDQPYYDFWSGYYTGRVDAFDIW	TGTGCGAGAGATCAGCCTTATTACGATTTTTGGAGTGGTTATTATACCGGTAGGGTTGATGCTTTTGATATCTGG	IGKV1-5.IGKJ1.IGKC	CQQYNSYSWTF	TGCCAACAGTATAATAGTTATTCGTGGACGTTC	IGHV3-7.IGHJ3.IGHD3-3.IGHM_IGKV1-5.IGKJ1.IGKC	TGTGCGAGAGATCAGCCTTATTACGATTTTTGGAGTGGTTATTATACCGGTAGGGTTGATGCTTTTGATATCTGG_TGCCAACAGTATAATAGTTATTCGTGGACGTTC	CARDQPYYDFWSGYYTGRVDAFDIW_CQQYNSYSWTF	IGH.1223_IGHV3-7_IGLC:LD.1_IGKV1-5	B
HC2_Ctrl_AGTAGTCGTTCCGTCT-1	HC2	Ctrl	IGHV3-21.IGHJ3..IGHG1	CTRVSDYYGSGNSDAFDFW	TGTACGAGAGTCTCGGATTACTATGGGTCGGGTAACTCCGATGCTTTTGATTTCTGG	IGKV1-5.IGKJ1.IGKC	CQQYNSYSWTF	TGCCAACAGTATAATAGTTATTCGTGGACGTTC	IGHV3-21.IGHJ3..IGHG1_IGKV1-5.IGKJ1.IGKC	TGTACGAGAGTCTCGGATTACTATGGGTCGGGTAACTCCGATGCTTTTGATTTCTGG_TGCCAACAGTATAATAGTTATTCGTGGACGTTC	CTRVSDYYGSGNSDAFDFW_CQQYNSYSWTF	IGH.872_IGHV3-21_IGLC:LD.1_IGKV1-5	B
HC2_Ctrl_GGATTACGTGGCTCCA-1	HC2	Ctrl	IGHV3-21.IGHJ3..IGHM	CARDFEGRVPAAIRFHDAFDIW	TGTGCGAGAGATTTTGAGGGTAGAGTACCAGCTGCTATACGGTTCCATGATGCTTTTGATATCTGG	IGKV1-5.IGKJ1.IGKC	CQQYNSYSWMF	TGCCAACAGTATAATAGTTATTCGTGGATGTTC	IGHV3-21.IGHJ3..IGHM_IGKV1-5.IGKJ1.IGKC	TGTGCGAGAGATTTTGAGGGTAGAGTACCAGCTGCTATACGGTTCCATGATGCTTTTGATATCTGG_TGCCAACAGTATAATAGTTATTCGTGGATGTTC	CARDFEGRVPAAIRFHDAFDIW_CQQYNSYSWMF	IGH.1502_IGHV3-21_IGLC:LD.1_IGKV1-5	B
HC2_Ctrl_CTCGTCAGTCTAGCCG-1	HC2	Ctrl	IGHV3-23.IGHJ4..IGHM	CAKDQNQLLEWVFFLMDYW	TGTGCGAAAGATCAAAACCAGCTGCTAGAGTGGGTATTTTTCCTCATGGACTACTGG	IGKV1-5.IGKJ2.IGKC	CQQYNSYSPTF	TGCCAACAGTATAATAGTTATTCTCCAACTTTT	IGHV3-23.IGHJ4..IGHM_IGKV1-5.IGKJ2.IGKC	TGTGCGAAAGATCAAAACCAGCTGCTAGAGTGGGTATTTTTCCTCATGGACTACTGG_TGCCAACAGTATAATAGTTATTCTCCAACTTTT	CAKDQNQLLEWVFFLMDYW_CQQYNSYSPTF	IGH.1269_IGHV3-23_IGLC:LD.1_IGKV1-5	B
HC2_Ctrl_CAGCAGCAGGACCACA-1	HC2	Ctrl	IGHV1-2.IGHJ5..IGHM	CARDPAPLLRFLRRGGFDPW	TGTGCGAGAGACCCCGCCCCCCTATTACGATTTTTGAGAAGGGGGGGGTTCGACCCCTGG	IGKV1-5.IGKJ2.IGKC	CQQYNSYSPYTF	TGCCAACAGTATAATAGTTATTCTCCGTACACTTTT	IGHV1-2.IGHJ5..IGHM_IGKV1-5.IGKJ2.IGKC	TGTGCGAGAGACCCCGCCCCCCTATTACGATTTTTGAGAAGGGGGGGGTTCGACCCCTGG_TGCCAACAGTATAATAGTTATTCTCCGTACACTTTT	CARDPAPLLRFLRRGGFDPW_CQQYNSYSPYTF	IGH.999_IGHV1-2_IGLC:LD.1_IGKV1-5	B
HC2_Ctrl_AACTGGTCACCAACCG-1	HC2	Ctrl	IGHV4-59.IGHJ3..IGHM	CARDTRYYDSSDGAFDIW	TGTGCGAGAGATACACGGTACTATGATAGTAGTGATGGTGCTTTTGATATCTGG	IGKV1-5.IGKJ1.IGKC	CQQYNSYSRTF	TGCCAACAGTATAATAGTTATTCTCGGACGTTC	IGHV4-59.IGHJ3..IGHM_IGKV1-5.IGKJ1.IGKC	TGTGCGAGAGATACACGGTACTATGATAGTAGTGATGGTGCTTTTGATATCTGG_TGCCAACAGTATAATAGTTATTCTCGGACGTTC	CARDTRYYDSSDGAFDIW_CQQYNSYSRTF	IGH.684_IGHV4-59_IGLC:LD.1_IGKV1-5	B
HC2_Ctrl_CTGTGCTGTCCCGACA-1	HC2	Ctrl	IGHV1-2.IGHJ3..IGHM	CARGRMATIRKLDAFDIW	TGTGCGAGAGGCCGGATGGCTACAATACGCAAGCTTGATGCTTTTGATATCTGG	IGKV1-5.IGKJ1.IGKC	CQQYNSYSRTF	TGCCAACAGTATAATAGTTATTCTCGGACGTTC	IGHV1-2.IGHJ3..IGHM_IGKV1-5.IGKJ1.IGKC	TGTGCGAGAGGCCGGATGGCTACAATACGCAAGCTTGATGCTTTTGATATCTGG_TGCCAACAGTATAATAGTTATTCTCGGACGTTC	CARGRMATIRKLDAFDIW_CQQYNSYSRTF	IGH.1307_IGHV1-2_IGLC:LD.1_IGKV1-5	B
HC2_Ctrl_CTACCCATCAGGATCT-1	HC2	Ctrl	IGHV4-39.IGHJ4.IGHD3-10.IGHM	CARAYYYGSGSYYSQYYFDYW	TGTGCGAGGGCGTATTACTATGGTTCGGGGAGTTATTATAGCCAGTACTACTTTGACTACTGG	IGKV1-5.IGKJ4.IGKC	CQQYNSYSLTF	TGCCAACAGTATAATAGTTATTCTCTCACTTTC	IGHV4-39.IGHJ4.IGHD3-10.IGHM_IGKV1-5.IGKJ4.IGKC	TGTGCGAGGGCGTATTACTATGGTTCGGGGAGTTATTATAGCCAGTACTACTTTGACTACTGG_TGCCAACAGTATAATAGTTATTCTCTCACTTTC	CARAYYYGSGSYYSQYYFDYW_CQQYNSYSLTF	IGH.1242_IGHV4-39_IGLC:LD.1_IGKV1-5	B
HC2_Ctrl_CATTATCCACACGCTG-1	HC2	Ctrl	IGHV3-7.IGHJ1..IGHM	CVLSTRPFQHW	TGTGTTCTAAGTACGCGGCCTTTCCAGCACTGG	IGKV1-5.IGKJ5.IGKC	CQQYNSYSAITF	TGCCAACAGTATAATAGTTATTCTGCGATCACCTTC	IGHV3-7.IGHJ1..IGHM_IGKV1-5.IGKJ5.IGKC	TGTGTTCTAAGTACGCGGCCTTTCCAGCACTGG_TGCCAACAGTATAATAGTTATTCTGCGATCACCTTC	CVLSTRPFQHW_CQQYNSYSAITF	IGH.1050_IGHV3-7_IGLC:LD.1_IGKV1-5	B
HC2_Ctrl_TCGCGTTTCCTACAGA-1	HC2	Ctrl	IGHV1-2.IGHJ3..IGHM	CARSSEYDAFDIW	TGTGCGAGATCGTCCGAATATGATGCTTTTGATATCTGG	IGKV1-5.IGKJ2.IGKC	CQQYNSYSLYTF	TGCCAACAGTATAATAGTTATTCTTTGTACACTTTT	IGHV1-2.IGHJ3..IGHM_IGKV1-5.IGKJ2.IGKC	TGTGCGAGATCGTCCGAATATGATGCTTTTGATATCTGG_TGCCAACAGTATAATAGTTATTCTTTGTACACTTTT	CARSSEYDAFDIW_CQQYNSYSLYTF	IGH.1743_IGHV1-2_IGLC:LD.1_IGKV1-5	B
HC2_Ctrl_CTGAAGTGTGTTTGTG-1	HC2	Ctrl	IGHV3-21.IGHJ3..IGHM	CARDQHSPIGDAFDIW	TGTGCGAGAGACCAGCACTCACCTATCGGGGATGCTTTTGATATCTGG	IGKV1-5.IGKJ1.IGKC	CQQYNSYWTF	TGCCAACAGTATAATAGTTATTGGACGTTC	IGHV3-21.IGHJ3..IGHM_IGKV1-5.IGKJ1.IGKC	TGTGCGAGAGACCAGCACTCACCTATCGGGGATGCTTTTGATATCTGG_TGCCAACAGTATAATAGTTATTGGACGTTC	CARDQHSPIGDAFDIW_CQQYNSYWTF	IGH.1284_IGHV3-21_IGLC:LD.1_IGKV1-5	B
HC2_Ctrl_ATCTGCCCACTTACGA-1	HC2	Ctrl	IGHV3-48.IGHJ4..IGHM	CARDRGPLQDW	TGTGCGAGAGATCGGGGCCCTCTACAGGACTGG	IGKV1-5.IGKJ1.IGKC	CQQYNSYWTF	TGCCAACAGTATAATAGTTATTGGACGTTC	IGHV3-48.IGHJ4..IGHM_IGKV1-5.IGKJ1.IGKC	TGTGCGAGAGATCGGGGCCCTCTACAGGACTGG_TGCCAACAGTATAATAGTTATTGGACGTTC	CARDRGPLQDW_CQQYNSYWTF	IGH.911_IGHV3-48_IGLC:LD.1_IGKV1-5	B
HC2_Ctrl_GTGAAGGTCGAATGGG-1	HC2	Ctrl	IGHV3-21.IGHJ4..IGHM	CARDEVDTAMAFDYW	TGTGCGAGAGATGAGGTGGATACAGCTATGGCCTTTGACTACTGG	IGKV1-5.IGKJ1.IGKC	CQQYNSYWTF	TGCCAACAGTATAATAGTTATTGGACGTTC	IGHV3-21.IGHJ4..IGHM_IGKV1-5.IGKJ1.IGKC	TGTGCGAGAGATGAGGTGGATACAGCTATGGCCTTTGACTACTGG_TGCCAACAGTATAATAGTTATTGGACGTTC	CARDEVDTAMAFDYW_CQQYNSYWTF	IGH:LD.2_IGHV3-21_IGLC:LD.1_IGKV1-5	B
HC2_Ctrl_ACCCACTCATCGACGC-1	HC2	Ctrl	IGHV2-70.IGHJ4..IGHM	CARNHDGSYLFDYW	TGTGCACGGAACCATGATGGGAGCTACTTATTTGACTACTGG	IGKV1-5.IGKJ2.IGKC	CQQYNSYCPTF	TGCCAACAGTATAATAGTTATTGTCCCACTTTT	IGHV2-70.IGHJ4..IGHM_IGKV1-5.IGKJ2.IGKC	TGTGCACGGAACCATGATGGGAGCTACTTATTTGACTACTGG_TGCCAACAGTATAATAGTTATTGTCCCACTTTT	CARNHDGSYLFDYW_CQQYNSYCPTF	IGH.728_IGHV2-70_IGLC:LD.1_IGKV1-5	B
HC2_Ctrl_CATCCACAGTGAAGTT-1	HC2	Ctrl	IGHV1-3.IGHJ4..IGHM	CARGIWSSHSAGYYFDYW	TGTGCGAGAGGGATCTGGTCTTCACATAGTGCTGGTTATTACTTTGACTACTGG	IGKV1-5.IGKJ4.IGKC	CQQYNIYSLTF	TGCCAACAGTATAATATTTATTCGCTCACTTTC	IGHV1-3.IGHJ4..IGHM_IGKV1-5.IGKJ4.IGKC	TGTGCGAGAGGGATCTGGTCTTCACATAGTGCTGGTTATTACTTTGACTACTGG_TGCCAACAGTATAATATTTATTCGCTCACTTTC	CARGIWSSHSAGYYFDYW_CQQYNIYSLTF	IGH.1029_IGHV1-3_IGLC:LD.1_IGKV1-5	B
HC2_Ctrl_GACTAACGTGTCTGAT-1	HC2	Ctrl	IGHV1-18.IGHJ3..IGHA1	CARDRPHDYVWGNYHGDSFDIW	TGTGCGAGAGATCGTCCGCATGATTATGTTTGGGGGAATTATCATGGGGATTCTTTTGATATTTGG	IGKV1-16.IGKJ2.IGKC	CQQYNHYPYTF	TGCCAACAGTATAATCATTATCCGTACACTTTT	IGHV1-18.IGHJ3..IGHA1_IGKV1-16.IGKJ2.IGKC	TGTGCGAGAGATCGTCCGCATGATTATGTTTGGGGGAATTATCATGGGGATTCTTTTGATATTTGG_TGCCAACAGTATAATCATTATCCGTACACTTTT	CARDRPHDYVWGNYHGDSFDIW_CQQYNHYPYTF	IGH.1369_IGHV1-18_IGLC:LD.1_IGKV1-16	B
HC2_Ctrl_TTTACTGCACAGGAGT-1	HC2	Ctrl	IGHV2-5.IGHJ4..IGHM	CAHRRHYSGNWNGGSLNYW	TGTGCACACAGACGCCACTATAGTGGAAATTGGAACGGGGGCTCCTTAAATTACTGG	IGKV1-5.IGKJ3.IGKC	CQQYNDYVTF	TGCCAACAGTATAATGATTACGTCACTTTC	IGHV2-5.IGHJ4..IGHM_IGKV1-5.IGKJ3.IGKC	TGTGCACACAGACGCCACTATAGTGGAAATTGGAACGGGGGCTCCTTAAATTACTGG_TGCCAACAGTATAATGATTACGTCACTTTC	CAHRRHYSGNWNGGSLNYW_CQQYNDYVTF	IGH.1918_IGHV2-5_IGLC:LD.1_IGKV1-5	B
HC2_Ctrl_TTCTCCTTCGCTGATA-1	HC2	Ctrl	IGHV3-30.IGHJ4..IGHA2	CAKDGAERWLQSYFEYW	TGTGCGAAAGATGGGGCCGAGAGATGGCTACAGTCTTACTTTGAGTACTGG	IGKV1-5.IGKJ3.IGKC	CQQYNDYVTF	TGCCAACAGTATAATGATTACGTCACTTTC	IGHV3-30.IGHJ4..IGHA2_IGKV1-5.IGKJ3.IGKC	TGTGCGAAAGATGGGGCCGAGAGATGGCTACAGTCTTACTTTGAGTACTGG_TGCCAACAGTATAATGATTACGTCACTTTC	CAKDGAERWLQSYFEYW_CQQYNDYVTF	IGH.1897_IGHV3-30_IGLC:LD.1_IGKV1-5	B
HC2_Ctrl_CACATAGCACAGACTT-1	HC2	Ctrl	IGHV3-53.IGHJ4..IGHM	CATLPSALALDFGFW	TGTGCGACCCTGCCATCCGCTCTAGCCCTTGACTTTGGCTTCTGG	IGKV1-5.IGKJ1.IGKC	CQQYNGYPWTF	TGCCAACAGTATAATGGTTATCCCTGGACGTTC	IGHV3-53.IGHJ4..IGHM_IGKV1-5.IGKJ1.IGKC	TGTGCGACCCTGCCATCCGCTCTAGCCCTTGACTTTGGCTTCTGG_TGCCAACAGTATAATGGTTATCCCTGGACGTTC	CATLPSALALDFGFW_CQQYNGYPWTF	IGH.971_IGHV3-53_IGLC:LD.1_IGKV1-5	B
HC2_Ctrl_GTACTCCGTCTGCCAG-1	HC2	Ctrl	IGHV3-49.IGHJ4..IGHA1	CTGSRDGYFLDYW	TGTACTGGAAGCAGAGATGGTTACTTTTTGGACTACTGG	IGKV1-5.IGKJ1.IGKC	CQQYNYYWTF	TGCCAACAGTATAATTATTATTGGACGTTC	IGHV3-49.IGHJ4..IGHA1_IGKV1-5.IGKJ1.IGKC	TGTACTGGAAGCAGAGATGGTTACTTTTTGGACTACTGG_TGCCAACAGTATAATTATTATTGGACGTTC	CTGSRDGYFLDYW_CQQYNYYWTF	IGH.1557_IGHV3-49_IGLC:LD.1_IGKV1-5	B
HC2_Ctrl_ATCATCTAGCCCGAAA-1	HC2	Ctrl	IGHV1-69-2.IGHJ4..IGHG1	CAREAPGEAYNLDYFDYW	TGTGCCAGAGAGGCCCCTGGAGAAGCCTACAATTTGGATTACTTTGACTACTGG	IGKV1-5.IGKJ4.IGKC	CQQYTRYPLTF	TGCCAACAGTATACTCGTTACCCGCTCACTTTC	IGHV1-69-2.IGHJ4..IGHG1_IGKV1-5.IGKJ4.IGKC	TGTGCCAGAGAGGCCCCTGGAGAAGCCTACAATTTGGATTACTTTGACTACTGG_TGCCAACAGTATACTCGTTACCCGCTCACTTTC	CAREAPGEAYNLDYFDYW_CQQYTRYPLTF	IGH.895_IGHV1-69-2_IGLC:LD.1_IGKV1-5	B
HC2_Ctrl_AGAATAGAGTTAGCGG-1	HC2	Ctrl	IGHV1-2.IGHJ4..IGHA1	CVVRRRVSGTFDSW	TGTGTTGTGCGACGACGTGTAAGTGGGACTTTTGACTCCTGG	IGKV1-5.IGKJ5.IGKC	CQQYHTYSQITF	TGCCAACAGTATCATACTTATTCTCAGATCACCTTC	IGHV1-2.IGHJ4..IGHA1_IGKV1-5.IGKJ5.IGKC	TGTGTTGTGCGACGACGTGTAAGTGGGACTTTTGACTCCTGG_TGCCAACAGTATCATACTTATTCTCAGATCACCTTC	CVVRRRVSGTFDSW_CQQYHTYSQITF	IGH.800_IGHV1-2_IGLC:LD.1_IGKV1-5	B
HC2_Ctrl_ATAGACCCAAAGTGCG-1	HC2	Ctrl	IGHV3-48.IGHJ4..IGHG1	CARGDRLRYYYDSSVYYYW	TGTGCGAGAGGGGACAGACTTCGTTATTACTATGATAGCAGTGTTTATTACTACTGG	IGKV1-5.IGKJ1.IGKC	CQQYHSSSTF	TGCCAACAGTATCATAGTTCCTCGACCTTC	IGHV3-48.IGHJ4..IGHG1_IGKV1-5.IGKJ1.IGKC	TGTGCGAGAGGGGACAGACTTCGTTATTACTATGATAGCAGTGTTTATTACTACTGG_TGCCAACAGTATCATAGTTCCTCGACCTTC	CARGDRLRYYYDSSVYYYW_CQQYHSSSTF	IGH.891_IGHV3-48_IGLC:LD.1_IGKV1-5	B
HC2_Ctrl_GCGCAGTAGGCTACGA-1	HC2	Ctrl	IGHV4-39.IGHJ3..IGHA1	CARHSDRWWAGQKVRDVFDIW	TGTGCGAGACATTCGGACCGGTGGTGGGCAGGCCAGAAGGTACGGGATGTCTTTGATATCTGG	IGKV1-5.IGKJ2.IGKC	CQQYDNHAPYTF	TGCCAACAGTATGATAATCATGCTCCGTACACTTTT	IGHV4-39.IGHJ3..IGHA1_IGKV1-5.IGKJ2.IGKC	TGTGCGAGACATTCGGACCGGTGGTGGGCAGGCCAGAAGGTACGGGATGTCTTTGATATCTGG_TGCCAACAGTATGATAATCATGCTCCGTACACTTTT	CARHSDRWWAGQKVRDVFDIW_CQQYDNHAPYTF	IGH.1448_IGHV4-39_IGLC:LD.1_IGKV1-5	B
HC2_Ctrl_GCGACCAGTGGTACAG-1	HC2	Ctrl	IGHV3-15.IGHJ3..IGHG2	CTTKVLVDAFDIW	TGTACCACGAAGGTTTTAGTAGATGCTTTTGATATCTGG	IGKV1-5.IGKJ2.IGKC	CQQYDNYPYTF	TGCCAACAGTATGATAATTACCCATACACTTTT	IGHV3-15.IGHJ3..IGHG2_IGKV1-5.IGKJ2.IGKC	TGTACCACGAAGGTTTTAGTAGATGCTTTTGATATCTGG_TGCCAACAGTATGATAATTACCCATACACTTTT	CTTKVLVDAFDIW_CQQYDNYPYTF	IGH.1444_IGHV3-15_IGLC:LD.1_IGKV1-5	B
HC2_Ctrl_CTGCTGTAGCTGTTCA-1	HC2	Ctrl	IGHV4-39.IGHJ4..IGHA2	CARLNVEPTTTDGWVPWDYW	TGTGCGAGACTTAACGTAGAGCCAACAACAACAGATGGTTGGGTTCCCTGGGACTACTGG	IGKV1-5.IGKJ1.IGKC	CQQYDSYPWTF	TGCCAACAGTATGATAGTTATCCTTGGACGTTC	IGHV4-39.IGHJ4..IGHA2_IGKV1-5.IGKJ1.IGKC	TGTGCGAGACTTAACGTAGAGCCAACAACAACAGATGGTTGGGTTCCCTGGGACTACTGG_TGCCAACAGTATGATAGTTATCCTTGGACGTTC	CARLNVEPTTTDGWVPWDYW_CQQYDSYPWTF	IGH.1300_IGHV4-39_IGLC:LD.1_IGKV1-5	B
HC2_Ctrl_TCAGCAAAGTCCAGGA-1	HC2	Ctrl	IGHV4-59.IGHJ5..IGHM	CARTQGGIGPW	TGTGCGAGAACTCAGGGGGGGATCGGCCCCTGG	IGKV1-5.IGKJ4.IGKC	CQQYDSYSPLTF	TGCCAACAGTATGATAGTTATTCTCCGCTCACTTTC	IGHV4-59.IGHJ5..IGHM_IGKV1-5.IGKJ4.IGKC	TGTGCGAGAACTCAGGGGGGGATCGGCCCCTGG_TGCCAACAGTATGATAGTTATTCTCCGCTCACTTTC	CARTQGGIGPW_CQQYDSYSPLTF	IGH.1712_IGHV4-59_IGLC:LD.1_IGKV1-5	B
HC2_Ctrl_CTGGTCTCAGCATGAG-1	HC2	Ctrl	IGHV4-34.IGHJ4..IGHG2	CARGRTWVGALKRNRPTGTYFDPW	TGTGCGAGAGGCCGGACTTGGGTGGGAGCTCTGAAGCGCAATAGGCCCACAGGAACATACTTTGACCCGTGG	IGKV1-8.IGKJ1.IGKC	CQQYDSSPWTF	TGCCAACAGTATGATAGTTCTCCGTGGACGTTC	IGHV4-34.IGHJ4..IGHG2_IGKV1-8.IGKJ1.IGKC	TGTGCGAGAGGCCGGACTTGGGTGGGAGCTCTGAAGCGCAATAGGCCCACAGGAACATACTTTGACCCGTGG_TGCCAACAGTATGATAGTTCTCCGTGGACGTTC	CARGRTWVGALKRNRPTGTYFDPW_CQQYDSSPWTF	IGH.1303_IGHV4-34_IGLC:LD.1_IGKV1-8	B
HC2_Ctrl_CCGGGATAGAAACGCC-1	HC2	Ctrl	IGHV3-72.IGHJ3..IGHA2	CARGAYCTGGACPYGFDIW	TGTGCACGAGGAGCATACTGTACTGGTGGTGCGTGTCCCTATGGTTTTGATATCTGG	IGKV1-5.IGKJ4.IGKC	CQQYANYPLTF	TGCCAACAGTATGCTAATTATCCTCTCACTTTC	IGHV3-72.IGHJ3..IGHA2_IGKV1-5.IGKJ4.IGKC	TGTGCACGAGGAGCATACTGTACTGGTGGTGCGTGTCCCTATGGTTTTGATATCTGG_TGCCAACAGTATGCTAATTATCCTCTCACTTTC	CARGAYCTGGACPYGFDIW_CQQYANYPLTF	IGH.1097_IGHV3-72_IGLC:LD.1_IGKV1-5	B
HC2_Ctrl_CATGCCTGTAGCGTAG-1	HC2	Ctrl	IGHV3-23.IGHJ4..IGHA2	CAKGSTEMYQVLFDYW	TGTGCGAAAGGTTCGACGGAGATGTATCAGGTACTTTTTGACTACTGG	IGKV1-5.IGKJ1.IGKC	CQQYANYWAF	TGCCAACAGTATGCTAATTATTGGGCATTC	IGHV3-23.IGHJ4..IGHA2_IGKV1-5.IGKJ1.IGKC	TGTGCGAAAGGTTCGACGGAGATGTATCAGGTACTTTTTGACTACTGG_TGCCAACAGTATGCTAATTATTGGGCATTC	CAKGSTEMYQVLFDYW_CQQYANYWAF	IGH.1046_IGHV3-23_IGLC:LD.1_IGKV1-5	B
HC2_Ctrl_GAAGCAGAGAGTGACC-1	HC2	Ctrl	IGHV4-59.IGHJ4..IGHA1	CARHGQYYGSGGFDNW	TGTGCGAGACATGGGCAGTACTATGGTTCGGGGGGGTTTGACAACTGG	IGKV1-5.IGKJ1.IGKC	CQQYGNYPWTF	TGCCAACAGTATGGTAATTATCCGTGGACGTTC	IGHV4-59.IGHJ4..IGHA1_IGKV1-5.IGKJ1.IGKC	TGTGCGAGACATGGGCAGTACTATGGTTCGGGGGGGTTTGACAACTGG_TGCCAACAGTATGGTAATTATCCGTGGACGTTC	CARHGQYYGSGGFDNW_CQQYGNYPWTF	IGH.1337_IGHV4-59_IGLC:LD.1_IGKV1-5	B
HC2_Ctrl_CCGTGGATCCATGCTC-1	HC2	Ctrl	IGHV4-39.IGHJ5..IGHM	CARHFRGTSDPILNWFDPW	TGTGCGAGACATTTTCGGGGTACCAGCGACCCCATACTAAACTGGTTCGACCCCTGG	IGKV1-5.IGKJ5.IGKC	CQQYYSFITF	TGCCAACAGTATTATAGTTTTATCACCTTC	IGHV4-39.IGHJ5..IGHM_IGKV1-5.IGKJ5.IGKC	TGTGCGAGACATTTTCGGGGTACCAGCGACCCCATACTAAACTGGTTCGACCCCTGG_TGCCAACAGTATTATAGTTTTATCACCTTC	CARHFRGTSDPILNWFDPW_CQQYYSFITF	IGH.1111_IGHV4-39_IGLC:LD.1_IGKV1-5	B
HC2_Ctrl_GCTTCCAAGTTGAGTA-1	HC2	Ctrl	IGHV3-7.IGHJ3..IGHM	CVRGSSGRNIGTYDIW	TGTGTGAGAGGTAGCAGTGGAAGGAACATAGGTACTTATGATATCTGG	IGKV1-16.IGKJ4.IGKC	CQQYYRYPLTF	TGCCAACAGTATTATCGTTATCCGCTCACTTTC	IGHV3-7.IGHJ3..IGHM_IGKV1-16.IGKJ4.IGKC	TGTGTGAGAGGTAGCAGTGGAAGGAACATAGGTACTTATGATATCTGG_TGCCAACAGTATTATCGTTATCCGCTCACTTTC	CVRGSSGRNIGTYDIW_CQQYYRYPLTF	IGH.1473_IGHV3-7_IGLC:LD.1_IGKV1-16	B
HC2_Ctrl_GGCGACTCATGCTGGC-1	HC2	Ctrl	IGHV2-5.IGHJ4..IGHG1	CTHIAIPEPAAADYW	TGTACACACATAGCGATCCCCGAACCAGCTGCCGCCGACTACTGG	IGKV1-5.IGKJ2.IGKC	CQQFNSHSYTF	TGCCAACAGTTTAATAGTCATTCGTACACGTTT	IGHV2-5.IGHJ4..IGHG1_IGKV1-5.IGKJ2.IGKC	TGTACACACATAGCGATCCCCGAACCAGCTGCCGCCGACTACTGG_TGCCAACAGTTTAATAGTCATTCGTACACGTTT	CTHIAIPEPAAADYW_CQQFNSHSYTF	IGH.1513_IGHV2-5_IGLC:LD.1_IGKV1-5	B
HC2_Ctrl_AGCGTATCACGTCAGC-1	HC2	Ctrl	IGHV3-48.IGHJ4..IGHA1	CARVGPLTLYFGSSGYLDYW	TGTGCGAGAGTCGGCCCGCTCACCCTTTATTTTGGTAGTAGTGGTTATCTGGACTACTGG	IGKV1-5.IGKJ1.IGKC	CQRYDTYSTF	TGCCAACGATATGATACTTATTCGACGTTC	IGHV3-48.IGHJ4..IGHA1_IGKV1-5.IGKJ1.IGKC	TGTGCGAGAGTCGGCCCGCTCACCCTTTATTTTGGTAGTAGTGGTTATCTGGACTACTGG_TGCCAACGATATGATACTTATTCGACGTTC	CARVGPLTLYFGSSGYLDYW_CQRYDTYSTF	IGH.835_IGHV3-48_IGLC:LD.1_IGKV1-5	B
HC2_Ctrl_TGAAAGAGTTTGTTTC-1	HC2	Ctrl	IGHV3-33.IGHJ4..IGHM	CAGAESLVSEFDYW	TGTGCGGGAGCCGAGTCTTTGGTTAGCGAATTTGACTACTGG	IGKV1-5.IGKJ2.IGKC	CQEYNSYSYTF	TGCCAAGAGTATAATAGTTACTCGTACACTTTT	IGHV3-33.IGHJ4..IGHM_IGKV1-5.IGKJ2.IGKC	TGTGCGGGAGCCGAGTCTTTGGTTAGCGAATTTGACTACTGG_TGCCAAGAGTATAATAGTTACTCGTACACTTTT	CAGAESLVSEFDYW_CQEYNSYSYTF	IGH.1774_IGHV3-33_IGLC:LD.1_IGKV1-5	B
HC2_Ctrl_GGGTCTGGTGCCTGTG-1	HC2	Ctrl	IGHV3-23.IGHJ4..IGHM	CVVRGVNMLFW	TGTGTGGTTCGGGGAGTTAATATGTTGTTCTGG	IGKV1-5.IGKJ1.IGKC	CQEYNSYSGTF	TGCCAAGAGTATAATAGTTATTCAGGGACGTTC	IGHV3-23.IGHJ4..IGHM_IGKV1-5.IGKJ1.IGKC	TGTGTGGTTCGGGGAGTTAATATGTTGTTCTGG_TGCCAAGAGTATAATAGTTATTCAGGGACGTTC	CVVRGVNMLFW_CQEYNSYSGTF	IGH.1531_IGHV3-23_IGLC:LD.1_IGKV1-5	B
HC2_Ctrl_TGGCGCACATACTCTT-1	HC2	Ctrl	IGHV3-7.IGHJ4..IGHM	CARSGAHDYGNRRGDCW	TGTGCGAGATCCGGGGCCCATGACTACGGTAACAGGAGGGGGGACTGCTGG	IGKV1-5.IGKJ3.IGKC	CQEYNSYSGFTF	TGCCAAGAGTATAATAGTTATTCGGGGTTCACCTTC	IGHV3-7.IGHJ4..IGHM_IGKV1-5.IGKJ3.IGKC	TGTGCGAGATCCGGGGCCCATGACTACGGTAACAGGAGGGGGGACTGCTGG_TGCCAAGAGTATAATAGTTATTCGGGGTTCACCTTC	CARSGAHDYGNRRGDCW_CQEYNSYSGFTF	IGH.1827_IGHV3-7_IGLC:LD.1_IGKV1-5	B
HC2_Ctrl_TAGACCATCGCAAGCC-1	HC2	Ctrl	IGHV4-39.IGHJ5..IGHG1	CARRSTWYISWFDPW	TGTGCGAGGCGCAGTACCTGGTACATTTCCTGGTTCGACCCCTGG	IGLV1-40.IGLJ7.IGLC7	CQSYDSSLTVF	TGCCAATCCTATGACAGCAGCCTGACTGTGTTC	IGHV4-39.IGHJ5..IGHG1_IGLV1-40.IGLJ7.IGLC7	TGTGCGAGGCGCAGTACCTGGTACATTTCCTGGTTCGACCCCTGG_TGCCAATCCTATGACAGCAGCCTGACTGTGTTC	CARRSTWYISWFDPW_CQSYDSSLTVF	IGH.1671_IGHV4-39_IGLC:LD.6_IGLV1-40	B
HC2_Ctrl_AGGGATGAGATGTCGG-1	HC2	Ctrl	IGHV3-72.IGHJ4..IGHA1	CAKSQEGSILDHW	TGTGCTAAGAGCCAAGAGGGATCTATCCTTGACCACTGG	IGKV1-5.IGKJ2.IGKC	CHQYQSYPFTF	TGCCACCAATATCAGAGTTACCCGTTCACGTTT	IGHV3-72.IGHJ4..IGHA1_IGKV1-5.IGKJ2.IGKC	TGTGCTAAGAGCCAAGAGGGATCTATCCTTGACCACTGG_TGCCACCAATATCAGAGTTACCCGTTCACGTTT	CAKSQEGSILDHW_CHQYQSYPFTF	IGH.856_IGHV3-72_IGLC.24_IGKV1-5	B
HC2_Ctrl_TGCTACCAGAAACGCC-1	HC2	Ctrl	IGHV3-43.IGHJ4..IGHG2	CAKEGQSESSGFSNHFDSW	TGTGCAAAAGAGGGTCAGTCTGAAAGCAGTGGTTTTTCTAACCACTTTGACTCCTGG	IGKV1-5.IGKJ2.IGKC	CHQYSRYLNTF	TGCCACCAGTATAGTAGATATTTGAACACTTTT	IGHV3-43.IGHJ4..IGHG2_IGKV1-5.IGKJ2.IGKC	TGTGCAAAAGAGGGTCAGTCTGAAAGCAGTGGTTTTTCTAACCACTTTGACTCCTGG_TGCCACCAGTATAGTAGATATTTGAACACTTTT	CAKEGQSESSGFSNHFDSW_CHQYSRYLNTF	IGH.1817_IGHV3-43_IGLC:LD.1_IGKV1-5	B
HC2_Ctrl_TGGTTAGAGATGCCAG-1	HC2	Ctrl	IGHV3-7.IGHJ4..IGHG2	CARGTYVEGPGSILLDYW	TGTGCGAGGGGTACGTATGTAGAAGGACCAGGCTCCATCCTCTTGGACTACTGG	IGKV1-5.IGKJ2.IGKC	CHQYSLWYTF	TGCCACCAGTATAGTCTTTGGTACACTTTT	IGHV3-7.IGHJ4..IGHG2_IGKV1-5.IGKJ2.IGKC	TGTGCGAGGGGTACGTATGTAGAAGGACCAGGCTCCATCCTCTTGGACTACTGG_TGCCACCAGTATAGTCTTTGGTACACTTTT	CARGTYVEGPGSILLDYW_CHQYSLWYTF	IGH.1838_IGHV3-7_IGLC.65_IGKV1-5	B
HC2_Ctrl_TGAGCCGGTCTAAAGA-1	HC2	Ctrl	IGHV3-48.IGHJ6..IGHG1	CARARYGSDYMDVW	TGTGCGAGAGCTCGGTATGGTTCGGACTACATGGACGTCTGG	IGKV1-5.IGKJ1.IGKC	CQQYHSYPWTF	TGCCAGCAGTATCATAGTTATCCGTGGACGTTC	IGHV3-48.IGHJ6..IGHG1_IGKV1-5.IGKJ1.IGKC	TGTGCGAGAGCTCGGTATGGTTCGGACTACATGGACGTCTGG_TGCCAGCAGTATCATAGTTATCCGTGGACGTTC	CARARYGSDYMDVW_CQQYHSYPWTF	IGH.1794_IGHV3-48_IGLC:LD.1_IGKV1-5	B
HC2_Ctrl_ACCGTAACAGTACACT-1	HC2	Ctrl	IGHV3-72.IGHJ3..IGHM	CTRGYSGIAIYAFDIW	TGTACTCGAGGCTATAGTGGGATCGCTATTTATGCTTTTGACATCTGG	IGKV3-20.IGKJ1.IGKC	CQQYGSSPRTF	TGCCAGCAGTATGGAAGCTCACCTCGGACGTTC	IGHV3-72.IGHJ3..IGHM_IGKV3-20.IGKJ1.IGKC	TGTACTCGAGGCTATAGTGGGATCGCTATTTATGCTTTTGACATCTGG_TGCCAGCAGTATGGAAGCTCACCTCGGACGTTC	CTRGYSGIAIYAFDIW_CQQYGSSPRTF	IGH:LD.53_IGHV3-72_IGLC:LD.1_IGKV3-20	B
HC2_Ctrl_TACTTGTGTCTTTCAT-1	HC2	Ctrl	IGHV3-43.IGHJ3..IGHM	CAKDRVRMATITDAFDIW	TGTGCAAAGGATAGAGTGCGGATGGCTACAATTACGGATGCTTTTGATATCTGG	IGLV3-1.IGLJ7.IGLC3	CQVWDSSTVVF	TGCCAGGTGTGGGACAGTAGCACTGTGGTTTTC	IGHV3-43.IGHJ3..IGHM_IGLV3-1.IGLJ7.IGLC3	TGTGCAAAGGATAGAGTGCGGATGGCTACAATTACGGATGCTTTTGATATCTGG_TGCCAGGTGTGGGACAGTAGCACTGTGGTTTTC	CAKDRVRMATITDAFDIW_CQVWDSSTVVF	IGH.1667_IGHV3-43_IGLC:LD.3_IGLV3-1	B
HC2_Ctrl_GTGCTTCCATGGTCAT-1	HC2	Ctrl	IGHV3-7.IGHJ4.IGHD3-16.IGHM	CAREPYDDYVWGSYRYLDYW	TGTGCGAGAGAACCCTATGATGATTACGTTTGGGGGAGTTATCGTTACCTTGACTACTGG	IGLV1-40.IGLJ7.IGLC1	CQSYDSSLVF	TGCCAGTCCTATGACAGCAGCCTCGTCTTC	IGHV3-7.IGHJ4.IGHD3-16.IGHM_IGLV1-40.IGLJ7.IGLC1	TGTGCGAGAGAACCCTATGATGATTACGTTTGGGGGAGTTATCGTTACCTTGACTACTGG_TGCCAGTCCTATGACAGCAGCCTCGTCTTC	CAREPYDDYVWGSYRYLDYW_CQSYDSSLVF	IGH:LD.97_IGHV3-7_IGLC:LD.6_IGLV1-40	B
HC2_Ctrl_TGACGGCAGGACAGAA-1	HC2	Ctrl	IGHV1-2.IGHJ6..IGHM	CARGSSDWLPWESHYYYYYMDVW	TGTGCGAGAGGGTCATCTGACTGGTTACCCTGGGAGTCCCACTACTACTACTACTACATGGACGTCTGG	IGLV1-40.IGLJ7.IGLC1	CQSYDSSLSGGYVF	TGCCAGTCCTATGACAGCAGCCTGAGTGGCGGTTATGTCTTC	IGHV1-2.IGHJ6..IGHM_IGLV1-40.IGLJ7.IGLC1	TGTGCGAGAGGGTCATCTGACTGGTTACCCTGGGAGTCCCACTACTACTACTACTACATGGACGTCTGG_TGCCAGTCCTATGACAGCAGCCTGAGTGGCGGTTATGTCTTC	CARGSSDWLPWESHYYYYYMDVW_CQSYDSSLSGGYVF	IGH.1777_IGHV1-2_IGLC:LD.6_IGLV1-40	B
HC2_Ctrl_ACGAGGACACATTTCT-1	HC2	Ctrl	IGHV4-59.IGHJ5..IGHA1	CARANNWFDPW	TGTGCGCGGGCCAACAACTGGTTCGACCCCTGG	IGLV1-40.IGLJ7.IGLC1	CQSYDSSLSGAFVF	TGCCAGTCCTATGACAGCAGCCTGAGTGGTGCCTTTGTCTTC	IGHV4-59.IGHJ5..IGHA1_IGLV1-40.IGLJ7.IGLC1	TGTGCGCGGGCCAACAACTGGTTCGACCCCTGG_TGCCAGTCCTATGACAGCAGCCTGAGTGGTGCCTTTGTCTTC	CARANNWFDPW_CQSYDSSLSGAFVF	IGH:LD.54_IGHV4-59_IGLC:LD.6_IGLV1-40	B
HC2_Ctrl_CGCTATCGTGCATCTA-1	HC2	Ctrl	IGHV3-21.IGHJ5.IGHD3-3.IGHM	CARDLSSSIFGVVNTYNWFDPW	TGTGCGAGAGATCTCTCCTCCTCGATTTTTGGAGTGGTTAATACCTATAACTGGTTCGACCCCTGG	IGLV1-40.IGLJ7.IGLC1	CQSYDSSLSGYVF	TGCCAGTCCTATGACAGCAGCCTGAGTGGTTATGTCTTC	IGHV3-21.IGHJ5.IGHD3-3.IGHM_IGLV1-40.IGLJ7.IGLC1	TGTGCGAGAGATCTCTCCTCCTCGATTTTTGGAGTGGTTAATACCTATAACTGGTTCGACCCCTGG_TGCCAGTCCTATGACAGCAGCCTGAGTGGTTATGTCTTC	CARDLSSSIFGVVNTYNWFDPW_CQSYDSSLSGYVF	IGH.1141_IGHV3-21_IGLC:LD.6_IGLV1-40	B
HC2_Ctrl_CAGCAGCAGATCTGAA-1	HC2	Ctrl	IGHV4-4.IGHJ4..IGHG1	CATEQMWDSSGWFFDNW	TGTGCGACAGAACAAATGTGGGATAGTAGTGGCTGGTTCTTTGACAACTGG	IGLV1-40.IGLJ7.IGLC1	CQSYDSSLSGYVF	TGCCAGTCCTATGACAGCAGCCTGAGTGGTTATGTCTTC	IGHV4-4.IGHJ4..IGHG1_IGLV1-40.IGLJ7.IGLC1	TGTGCGACAGAACAAATGTGGGATAGTAGTGGCTGGTTCTTTGACAACTGG_TGCCAGTCCTATGACAGCAGCCTGAGTGGTTATGTCTTC	CATEQMWDSSGWFFDNW_CQSYDSSLSGYVF	IGH.998_IGHV4-4_IGLC:LD.6_IGLV1-40	B
HC2_Ctrl_CCTACACTCCCACTTG-1	HC2	Ctrl	IGHV3-48.IGHJ4.IGHD2-2.IGHM	CVRLRKYCSSTSCYGDYW	TGTGTGAGATTGAGGAAGTATTGTAGTAGTACCAGCTGCTATGGTGACTACTGG	IGLV1-40.IGLJ7.IGLC1	CQSYDSSLSGYVF	TGCCAGTCCTATGACAGCAGCCTGAGTGGTTATGTCTTC	IGHV3-48.IGHJ4.IGHD2-2.IGHM_IGLV1-40.IGLJ7.IGLC1	TGTGTGAGATTGAGGAAGTATTGTAGTAGTACCAGCTGCTATGGTGACTACTGG_TGCCAGTCCTATGACAGCAGCCTGAGTGGTTATGTCTTC	CVRLRKYCSSTSCYGDYW_CQSYDSSLSGYVF	IGH.1119_IGHV3-48_IGLC:LD.6_IGLV1-40	B
HC2_Ctrl_CATGACACAGCTTCGG-1	HC2	Ctrl	IGHV1-18.IGHJ4.IGHD3-22.IGHM	CARAAAYYYDSSGYYHFDYW	TGTGCGAGAGCCGCAGCTTATTACTATGATAGTAGTGGTTATTACCACTTTGACTACTGG	IGLV1-40.IGLJ7.IGLC1	CQSYDSSLSGYVF	TGCCAGTCCTATGACAGCAGCCTGAGTGGTTATGTCTTC	IGHV1-18.IGHJ4.IGHD3-22.IGHM_IGLV1-40.IGLJ7.IGLC1	TGTGCGAGAGCCGCAGCTTATTACTATGATAGTAGTGGTTATTACCACTTTGACTACTGG_TGCCAGTCCTATGACAGCAGCCTGAGTGGTTATGTCTTC	CARAAAYYYDSSGYYHFDYW_CQSYDSSLSGYVF	IGH:LD.4_IGHV1-18_IGLC:LD.6_IGLV1-40	B
HC2_Ctrl_TGGTTCCCAGCTTAAC-1	HC2	Ctrl	IGHV4-34.IGHJ4.IGHD3-3.IGHD	CARGQRRYDFWSGYYSNGFDYW	TGTGCGAGAGGCCAACGACGATACGATTTTTGGAGTGGTTATTATTCCAATGGCTTTGACTACTGG	IGLV1-40.IGLJ7.IGLC1	CQSYDSSLSGYVF	TGCCAGTCCTATGACAGCAGCCTGAGTGGTTATGTCTTC	IGHV4-34.IGHJ4.IGHD3-3.IGHD_IGLV1-40.IGLJ7.IGLC1	TGTGCGAGAGGCCAACGACGATACGATTTTTGGAGTGGTTATTATTCCAATGGCTTTGACTACTGG_TGCCAGTCCTATGACAGCAGCCTGAGTGGTTATGTCTTC	CARGQRRYDFWSGYYSNGFDYW_CQSYDSSLSGYVF	IGH.1841_IGHV4-34_IGLC:LD.6_IGLV1-40	B
HC2_Ctrl_GTTACAGGTATATCCG-1	HC2	Ctrl				IGLV1-40.IGLJ7.IGLC1	CQSYDSSLSGYVF	TGCCAGTCCTATGACAGCAGCCTGAGTGGTTATGTCTTC	NA_IGLV1-40.IGLJ7.IGLC1	NA_TGCCAGTCCTATGACAGCAGCCTGAGTGGTTATGTCTTC	NA_CQSYDSSLSGYVF	NA_NA_IGLC:LD.6_IGLV1-40	B
HC2_Ctrl_TACGGGCTCAAACCAC-1	HC2	Ctrl	IGHV3-15.IGHJ3..IGHG2	CTTDHYDVNIENLW	TGTACCACAGACCACTATGATGTTAATATCGAAAATTTGTGG	IGLV1-40.IGLJ7.IGLC1	CQSYDSSLSGYVF	TGCCAGTCCTATGACAGCAGCCTGAGTGGTTATGTCTTC	IGHV3-15.IGHJ3..IGHG2_IGLV1-40.IGLJ7.IGLC1	TGTACCACAGACCACTATGATGTTAATATCGAAAATTTGTGG_TGCCAGTCCTATGACAGCAGCCTGAGTGGTTATGTCTTC	CTTDHYDVNIENLW_CQSYDSSLSGYVF	IGH.1654_IGHV3-15_IGLC:LD.6_IGLV1-40	B
HC2_Ctrl_CGAACATGTCTTTCAT-1	HC2	Ctrl	IGHV3-21.IGHJ5.IGHD3-3.IGHM	CARDLSSSIFGVVNTYNWFDPW	TGTGCGAGAGATCTCTCCTCCTCGATTTTTGGAGTGGTTAATACCTATAACTGGTTCGACCCCTGG	IGLV1-40.IGLJ7.IGLC1	CQSYDSSLSGYVF	TGCCAGTCCTATGACAGCAGCCTGAGTGGTTATGTCTTC	IGHV3-21.IGHJ5.IGHD3-3.IGHM_IGLV1-40.IGLJ7.IGLC1	TGTGCGAGAGATCTCTCCTCCTCGATTTTTGGAGTGGTTAATACCTATAACTGGTTCGACCCCTGG_TGCCAGTCCTATGACAGCAGCCTGAGTGGTTATGTCTTC	CARDLSSSIFGVVNTYNWFDPW_CQSYDSSLSGYVF	IGH.1141_IGHV3-21_IGLC:LD.6_IGLV1-40	B
HC2_Ctrl_TATGCCCAGGAGTAGA-1	HC2	Ctrl	IGHV1-46.IGHJ4.IGHD3-10.IGHM	CAREQGLYYGSGSYTSFGYW	TGTGCGAGAGAACAAGGGCTTTACTATGGTTCGGGGAGTTATACCTCTTTTGGCTACTGG	IGLV1-40.IGLJ7.IGLC1	CQSYDSSLSGYVF	TGCCAGTCCTATGACAGCAGCCTGAGTGGTTATGTCTTC	IGHV1-46.IGHJ4.IGHD3-10.IGHM_IGLV1-40.IGLJ7.IGLC1	TGTGCGAGAGAACAAGGGCTTTACTATGGTTCGGGGAGTTATACCTCTTTTGGCTACTGG_TGCCAGTCCTATGACAGCAGCCTGAGTGGTTATGTCTTC	CAREQGLYYGSGSYTSFGYW_CQSYDSSLSGYVF	IGH.1697_IGHV1-46_IGLC:LD.6_IGLV1-40	B
HC2_Ctrl_CATCCACGTAGGGACT-1	HC2	Ctrl	IGHV4-39.IGHJ2.IGHD6-19.IGHM	CARRGYSSGWYDGDWYFDLW	TGTGCGAGACGGGGGTATAGCAGTGGCTGGTACGACGGGGACTGGTACTTCGATCTCTGG	IGLV1-40.IGLJ7.IGLC1	CQSYDSSLSGSVF	TGCCAGTCCTATGACAGCAGCCTGAGTGGTTCTGTCTTC	IGHV4-39.IGHJ2.IGHD6-19.IGHM_IGLV1-40.IGLJ7.IGLC1	TGTGCGAGACGGGGGTATAGCAGTGGCTGGTACGACGGGGACTGGTACTTCGATCTCTGG_TGCCAGTCCTATGACAGCAGCCTGAGTGGTTCTGTCTTC	CARRGYSSGWYDGDWYFDLW_CQSYDSSLSGSVF	IGH:LD.72_IGHV4-39_IGLC:LD.6_IGLV1-40	B
HC2_Ctrl_GGTGTTATCGAGAACG-1	HC2	Ctrl	IGHV3-74.IGHJ3..IGHM	CASYGNYDDAFDIW	TGTGCAAGTTACGGGAACTACGACGATGCTTTTGATATCTGG	IGLV1-40.IGLJ7.IGLC1	CQSYDSSLSGFYVF	TGCCAGTCCTATGACAGCAGCCTGAGTGGTTTTTATGTCTTC	IGHV3-74.IGHJ3..IGHM_IGLV1-40.IGLJ7.IGLC1	TGTGCAAGTTACGGGAACTACGACGATGCTTTTGATATCTGG_TGCCAGTCCTATGACAGCAGCCTGAGTGGTTTTTATGTCTTC	CASYGNYDDAFDIW_CQSYDSSLSGFYVF	IGH.1542_IGHV3-74_IGLC:LD.6_IGLV1-40	B
HC2_Ctrl_TAGAGCTAGGCTCTTA-1	HC2	Ctrl	IGHV3-11.IGHJ2..IGHM	CARDPSLRDSNYYFDLW	TGCGCGAGAGATCCGTCGCTCCGAGACTCAAACTACTACTTCGATCTCTGG	IGLV1-40.IGLJ7.IGLC2	CQSYDSSLSVPICVF	TGCCAGTCCTATGACAGCAGCCTGAGTGTTCCGATTTGTGTGTTC	IGHV3-11.IGHJ2..IGHM_IGLV1-40.IGLJ7.IGLC2	TGCGCGAGAGATCCGTCGCTCCGAGACTCAAACTACTACTTCGATCTCTGG_TGCCAGTCCTATGACAGCAGCCTGAGTGTTCCGATTTGTGTGTTC	CARDPSLRDSNYYFDLW_CQSYDSSLSVPICVF	IGH.1672_IGHV3-11_IGLC:LD.6_IGLV1-40	B
HC2_Ctrl_ACGCCAGTCGTTACGA-1	HC2	Ctrl				IGLV1-40.IGLJ7.IGLC1	CQSYDSSLNGFVF	TGCCAGTCCTATGACAGCAGTCTGAACGGTTTTGTCTTC	NA_IGLV1-40.IGLJ7.IGLC1	NA_TGCCAGTCCTATGACAGCAGTCTGAACGGTTTTGTCTTC	NA_CQSYDSSLNGFVF	NA_NA_IGLC:LD.6_IGLV1-40	B
HC2_Ctrl_GGGCATCTCGACAGCC-1	HC2	Ctrl	IGHV3-48.IGHJ6..IGHG1	CARDTRYCDSTSCYNYYMDVW	TGTGCGAGAGATACTCGATATTGTGACAGTACCAGCTGCTATAATTATTACATGGACGTCTGG	IGLV1-40.IGLJ7.IGLC1	CQSYDSSLSGYVF	TGCCAGTCCTATGACAGCAGTCTGAGTGGTTATGTCTTC	IGHV3-48.IGHJ6..IGHG1_IGLV1-40.IGLJ7.IGLC1	TGTGCGAGAGATACTCGATATTGTGACAGTACCAGCTGCTATAATTATTACATGGACGTCTGG_TGCCAGTCCTATGACAGCAGTCTGAGTGGTTATGTCTTC	CARDTRYCDSTSCYNYYMDVW_CQSYDSSLSGYVF	IGH.1530_IGHV3-48_IGLC:LD.6_IGLV1-40	B
HC2_Ctrl_CATTATCAGGTGATAT-1	HC2	Ctrl	IGHV4-4.IGHJ2..IGHG1	CARGARGFGKSLSEPYWYFDLW	TGTGCGAGAGGTGCCCGGGGGTTCGGGAAATCATTAAGCGAACCTTACTGGTACTTCGATCTCTGG	IGLV1-40.IGLJ7.IGLC1	CQSYDINLSAYVF	TGCCAGTCCTATGACATCAACCTGAGTGCTTATGTCTTC	IGHV4-4.IGHJ2..IGHG1_IGLV1-40.IGLJ7.IGLC1	TGTGCGAGAGGTGCCCGGGGGTTCGGGAAATCATTAAGCGAACCTTACTGGTACTTCGATCTCTGG_TGCCAGTCCTATGACATCAACCTGAGTGCTTATGTCTTC	CARGARGFGKSLSEPYWYFDLW_CQSYDINLSAYVF	IGH.1048_IGHV4-4_IGLC:LD.6_IGLV1-40	B
HC2_Ctrl_AGGTCATAGATGTCGG-1	HC2	Ctrl				IGLV1-40.IGLJ7.IGLC2	CQSYDISLSASVF	TGCCAGTCCTATGACATCAGTCTGAGTGCTTCGGTGTTC	NA_IGLV1-40.IGLJ7.IGLC2	NA_TGCCAGTCCTATGACATCAGTCTGAGTGCTTCGGTGTTC	NA_CQSYDISLSASVF	NA_NA_IGLC:LD.6_IGLV1-40	B
HC2_Ctrl_AAGCCGCCACCACGTG-1	HC2	Ctrl	IGHV1-2.IGHJ3..IGHG1	CARRPDNYPNDAFEIW	TGTGCGAGACGGCCTGATAATTACCCGAATGATGCTTTTGAAATCTGG	IGLV1-40.IGLJ7.IGLC1	CQSYDSGLSGYVF	TGCCAGTCGTATGACAGCGGCCTGAGTGGTTATGTCTTC	IGHV1-2.IGHJ3..IGHG1_IGLV1-40.IGLJ7.IGLC1	TGTGCGAGACGGCCTGATAATTACCCGAATGATGCTTTTGAAATCTGG_TGCCAGTCGTATGACAGCGGCCTGAGTGGTTATGTCTTC	CARRPDNYPNDAFEIW_CQSYDSGLSGYVF	IGH.691_IGHV1-2_IGLC:LD.6_IGLV1-40	B
HC2_Ctrl_TCAGGATGTTCCATGA-1	HC2	Ctrl	IGHV3-72.IGHJ4..IGHG3	CTRDGTSGDYTYFDYW	TGTACTAGAGATGGGACTAGTGGGGACTACACCTACTTTGATTACTGG	IGKV1-6.IGKJ4.IGKC	CLQDSNYPLTF	TGCCTACAAGATTCCAATTATCCGCTCACTTTC	IGHV3-72.IGHJ4..IGHG3_IGKV1-6.IGKJ4.IGKC	TGTACTAGAGATGGGACTAGTGGGGACTACACCTACTTTGATTACTGG_TGCCTACAAGATTCCAATTATCCGCTCACTTTC	CTRDGTSGDYTYFDYW_CLQDSNYPLTF	IGH.1723_IGHV3-72_IGLC:LD.1_IGKV1-6	B
HC2_Ctrl_AGGCCACCAGTCTTCC-1	HC2	Ctrl	IGHV3-7.IGHJ4..IGHA2	CARDFNYCEDYW	TGTGCGAGAGATTTTAACTACTGCGAGGACTACTGG	IGKV2D-29.IGKJ4.IGKC	CLQGVGRTF	TGCCTACAAGGTGTAGGCCGAACTTTC	IGHV3-7.IGHJ4..IGHA2_IGKV2D-29.IGKJ4.IGKC	TGTGCGAGAGATTTTAACTACTGCGAGGACTACTGG_TGCCTACAAGGTGTAGGCCGAACTTTC	CARDFNYCEDYW_CLQGVGRTF	IGH:LD.62_IGHV3-7_IGLC.23_IGKV2D-29	B
HC2_Ctrl_CAGATCATCCTCAACC-1	HC2	Ctrl	IGHV3-72.IGHJ3..IGHA1	CVRSPPGDILNMW	TGTGTTAGAAGTCCCCCAGGCGATATTCTTAATATGTGG	IGKV1-16.IGKJ3.IGKC	CLQYKTYPFTF	TGCCTACAGTATAAAACTTACCCCTTCACTTTC	IGHV3-72.IGHJ3..IGHA1_IGKV1-16.IGKJ3.IGKC	TGTGTTAGAAGTCCCCCAGGCGATATTCTTAATATGTGG_TGCCTACAGTATAAAACTTACCCCTTCACTTTC	CVRSPPGDILNMW_CLQYKTYPFTF	IGH.997_IGHV3-72_IGLC:LD.1_IGKV1-16	B
HC2_Ctrl_CGCTGGATCATCGGAT-1	HC2	Ctrl	IGHV3-72.IGHJ4..IGHA1	CVGGNFGSVFDYW	TGTGTTGGAGGCAATTTTGGTTCTGTCTTTGACTACTGG	IGKV1-16.IGKJ3.IGKC	CLQYKDYPFTF	TGCCTACAGTATAAAGATTACCCATTCACTTTC	IGHV3-72.IGHJ4..IGHA1_IGKV1-16.IGKJ3.IGKC	TGTGTTGGAGGCAATTTTGGTTCTGTCTTTGACTACTGG_TGCCTACAGTATAAAGATTACCCATTCACTTTC	CVGGNFGSVFDYW_CLQYKDYPFTF	IGH.1178_IGHV3-72_IGLC:LD.1_IGKV1-16	B
HC2_Ctrl_GTTTCTAGTGCGAAAC-1	HC2	Ctrl	IGHV3-7.IGHJ4..IGHA1	CVVGWSFDSW	TGTGTAGTCGGCTGGTCCTTTGATTCCTGG	IGKV2-30.IGKJ1.IGKC	CLQGTHWPPTF	TGCCTGCAAGGTACACATTGGCCTCCGACGTTC	IGHV3-7.IGHJ4..IGHA1_IGKV2-30.IGKJ1.IGKC	TGTGTAGTCGGCTGGTCCTTTGATTCCTGG_TGCCTGCAAGGTACACATTGGCCTCCGACGTTC	CVVGWSFDSW_CLQGTHWPPTF	IGH.1623_IGHV3-7_IGLC:LD.1_IGKV2-30	B
HC2_Ctrl_TGGGCGTCACGTTGGC-1	HC2	Ctrl	IGHV3-72.IGHJ3..IGHA1	CVRSPRGDVFDVW	TGTGTCAGAAGTCCCCGAGGCGATGTTTTCGATGTCTGG	IGKV1-16.IGKJ3.IGKC	CLHYKYYPFTF	TGCCTGCATTATAAATATTACCCCTTCACTTTC	IGHV3-72.IGHJ3..IGHA1_IGKV1-16.IGKJ3.IGKC	TGTGTCAGAAGTCCCCGAGGCGATGTTTTCGATGTCTGG_TGCCTGCATTATAAATATTACCCCTTCACTTTC	CVRSPRGDVFDVW_CLHYKYYPFTF	IGH.1836_IGHV3-72_IGLC:LD.1_IGKV1-16	B
HC2_Ctrl_GCCAAATGTGTGTGCC-1	HC2	Ctrl	IGHV4-34.IGHJ4.IGHD2-2.IGHM	CARHTYCSSTSCSSIDYW	TGTGCGAGACATACGTATTGTAGTAGTACCAGCTGCTCATCGATTGACTACTGG	IGLV7-43.IGLJ7.IGLC1	CLLYYGGAQRYVF	TGCCTGCTCTACTATGGTGGTGCTCAGCGTTATGTCTTC	IGHV4-34.IGHJ4.IGHD2-2.IGHM_IGLV7-43.IGLJ7.IGLC1	TGTGCGAGACATACGTATTGTAGTAGTACCAGCTGCTCATCGATTGACTACTGG_TGCCTGCTCTACTATGGTGGTGCTCAGCGTTATGTCTTC	CARHTYCSSTSCSSIDYW_CLLYYGGAQRYVF	IGH:LD.5_IGHV4-34_IGLC:LD.10_IGLV7-43	B
HC2_Ctrl_TTATGCTGTCATTAGC-1	HC2	Ctrl	IGHV4-59.IGHJ6..IGHM	CVRDLGSGGGMDVW	TGTGTGAGAGATCTTGGTTCGGGGGGGGGAATGGACGTCTGG	IGLV7-43.IGLJ7.IGLC1	CLLYYGGAQRVF	TGCCTTCTCTACTATGGTGGTGCTCAGAGGGTCTTC	IGHV4-59.IGHJ6..IGHM_IGLV7-43.IGLJ7.IGLC1	TGTGTGAGAGATCTTGGTTCGGGGGGGGGAATGGACGTCTGG_TGCCTTCTCTACTATGGTGGTGCTCAGAGGGTCTTC	CVRDLGSGGGMDVW_CLLYYGGAQRVF	IGH.1869_IGHV4-59_IGLC:LD.10_IGLV7-43	B
HC2_Ctrl_ACTTTCATCATGCATG-1	HC2	Ctrl	IGHV3-43.IGHJ1..IGHG1	CVAGARLGYNLVSW	TGTGTGGCAGGGGCCCGCCTCGGGTACAATTTAGTGTCCTGG	IGLV2-23.IGLJ7.IGLC3	CASSAGGSTMMF	TGCGCCTCAAGTGCAGGCGGTAGCACCATGATGTTC	IGHV3-43.IGHJ1..IGHG1_IGLV2-23.IGLJ7.IGLC3	TGTGTGGCAGGGGCCCGCCTCGGGTACAATTTAGTGTCCTGG_TGCGCCTCAAGTGCAGGCGGTAGCACCATGATGTTC	CVAGARLGYNLVSW_CASSAGGSTMMF	IGH.798_IGHV3-43_IGLC.21_IGLV2-23	B
HC2_Ctrl_GCCAAATGTCGGATCC-1	HC2	Ctrl	IGHV4-59.IGHJ4..IGHA2	CVRHGRDDFGPYGVGDW	TGTGTGAGACATGGGCGCGATGACTTCGGTCCCTACGGGGTTGGCGACTGG	IGKV2-24.IGKJ2.IGKC	CVQASQVPYTF	TGCGTGCAAGCTTCACAAGTTCCGTACACTTTT	IGHV4-59.IGHJ4..IGHA2_IGKV2-24.IGKJ2.IGKC	TGTGTGAGACATGGGCGCGATGACTTCGGTCCCTACGGGGTTGGCGACTGG_TGCGTGCAAGCTTCACAAGTTCCGTACACTTTT	CVRHGRDDFGPYGVGDW_CVQASQVPYTF	IGH.1441_IGHV4-59_IGLC:LD.1_IGKV2-24	B
HC2_Ctrl_GGAATAAAGGTGGGTT-1	HC2	Ctrl	IGHV3-23.IGHJ3..IGHM	CAKELWPPVAGYDTFNIW	TGTGCGAAGGAATTGTGGCCACCAGTGGCTGGCTACGATACTTTTAATATCTGG	IGLV2-11.IGLJ7.IGLC1	CYSYAGSYTSVF	TGCTACTCATATGCAGGCAGTTACACTTCTGTCTTC	IGHV3-23.IGHJ3..IGHM_IGLV2-11.IGLJ7.IGLC1	TGTGCGAAGGAATTGTGGCCACCAGTGGCTGGCTACGATACTTTTAATATCTGG_TGCTACTCATATGCAGGCAGTTACACTTCTGTCTTC	CAKELWPPVAGYDTFNIW_CYSYAGSYTSVF	IGH.1485_IGHV3-23_IGLC:LD.2_IGLV2-11	B
HC2_Ctrl_GCATACACATAGGATA-1	HC2	Ctrl	IGHV3-48.IGHJ4.IGHD3-22.IGHM	CARDDYDSSGTNW	TGTGCGAGAGATGACTATGATAGTAGTGGTACTAATTGG	IGLV10-54.IGLJ7.IGLC1	CSAWDTSLSIYVF	TGCTCGGCCTGGGACACTAGCCTCAGTATTTATGTCTTC	IGHV3-48.IGHJ4.IGHD3-22.IGHM_IGLV10-54.IGLJ7.IGLC1	TGTGCGAGAGATGACTATGATAGTAGTGGTACTAATTGG_TGCTCGGCCTGGGACACTAGCCTCAGTATTTATGTCTTC	CARDDYDSSGTNW_CSAWDTSLSIYVF	IGH:LD.87_IGHV3-48_IGLC.46_IGLV10-54	B
HC2_Ctrl_CCTATTATCTTCCTTC-1	HC2	Ctrl	IGHV3-33.IGHJ4..IGHG1	CARDPVATVNWYSFDYW	TGTGCGAGAGACCCAGTGGCTACAGTTAACTGGTATTCTTTTGACTACTGG	IGLV2-23.IGLJ7.IGLC3	CCAYVGTTTVVF	TGCTGCGCATATGTAGGTACCACCACTGTGGTTTTC	IGHV3-33.IGHJ4..IGHG1_IGLV2-23.IGLJ7.IGLC3	TGTGCGAGAGACCCAGTGGCTACAGTTAACTGGTATTCTTTTGACTACTGG_TGCTGCGCATATGTAGGTACCACCACTGTGGTTTTC	CARDPVATVNWYSFDYW_CCAYVGTTTVVF	IGH.1128_IGHV3-33_IGLC.34_IGLV2-23	B
HC2_Ctrl_ATTACTCCAGGGTTAG-1	HC2	Ctrl	IGHV3-23.IGHJ4..IGHM	CAKGGPYYCTITGCSLDYW	TGTGCGAAAGGGGGGCCCTATTATTGTACTATTACCGGCTGCTCTCTTGACTACTGG	IGLV2-11.IGLJ7.IGLC2	CCSHAGSYTLVF	TGCTGCTCACATGCAGGCAGCTACACTTTGGTCTTC	IGHV3-23.IGHJ4..IGHM_IGLV2-11.IGLJ7.IGLC2	TGTGCGAAAGGGGGGCCCTATTATTGTACTATTACCGGCTGCTCTCTTGACTACTGG_TGCTGCTCACATGCAGGCAGCTACACTTTGGTCTTC	CAKGGPYYCTITGCSLDYW_CCSHAGSYTLVF	IGH.929_IGHV3-23_IGLC:LD.2_IGLV2-11	B
HC2_Ctrl_TGAGGGAAGTCGTTTG-1	HC2	Ctrl				IGLV2-14.IGLJ7.IGLC2	CCSYTTTTARVF	TGCTGCTCATATACAACCACTACCGCTCGGGTGTTC	NA_IGLV2-14.IGLJ7.IGLC2	NA_TGCTGCTCATATACAACCACTACCGCTCGGGTGTTC	NA_CCSYTTTTARVF	NA_NA_IGLC:LD.2_IGLV2-14	B
HC2_Ctrl_TGACTTTAGCCTATGT-1	HC2	Ctrl	IGHV1-46.IGHJ5..IGHM	CARDQLDCGRTSCYTWGGEGFGPW	TGTGCCAGAGATCAACTCGATTGTGGCCGTACCAGCTGCTATACTTGGGGGGGTGAGGGGTTCGGCCCCTGG	IGLV2-14.IGLJ7.IGLC1	CCSYTSSTTLYVF	TGCTGCTCATATACAAGCAGCACCACTCTCTATGTCTTC	IGHV1-46.IGHJ5..IGHM_IGLV2-14.IGLJ7.IGLC1	TGTGCCAGAGATCAACTCGATTGTGGCCGTACCAGCTGCTATACTTGGGGGGGTGAGGGGTTCGGCCCCTGG_TGCTGCTCATATACAAGCAGCACCACTCTCTATGTCTTC	CARDQLDCGRTSCYTWGGEGFGPW_CCSYTSSTTLYVF	IGH.1784_IGHV1-46_IGLC:LD.2_IGLV2-14	B
HC2_Ctrl_AGCTCCTAGGGCTTCC-1	HC2	Ctrl	IGHV3-23.IGHJ5..IGHA2	CAKGLWDSEACDPYDSW	TGTGCGAAGGGGCTGTGGGATAGTGAAGCTTGTGACCCTTACGACTCCTGG	IGLV2-14.IGLJ7.IGLC1	CCSYTSGSTRYVF	TGCTGCTCATATACAAGCGGCAGCACTCGTTATGTCTTC	IGHV3-23.IGHJ5..IGHA2_IGLV2-14.IGLJ7.IGLC1	TGTGCGAAGGGGCTGTGGGATAGTGAAGCTTGTGACCCTTACGACTCCTGG_TGCTGCTCATATACAAGCGGCAGCACTCGTTATGTCTTC	CAKGLWDSEACDPYDSW_CCSYTSGSTRYVF	IGH.837_IGHV3-23_IGLC:LD.2_IGLV2-14	B
HC2_Ctrl_ACGCAGCCACTGCCAG-1	HC2	Ctrl	IGHV3-43.IGHJ6..IGHM	CAKGGHSRNWYYYMDVW	TGTGCAAAAGGAGGGCACAGTAGGAACTGGTACTACTACATGGACGTCTGG	IGLV2-14.IGLJ7.IGLC1	CCSYTRRSTYVF	TGCTGCTCATATACAAGGCGCAGCACTTATGTCTTC	IGHV3-43.IGHJ6..IGHM_IGLV2-14.IGLJ7.IGLC1	TGTGCAAAAGGAGGGCACAGTAGGAACTGGTACTACTACATGGACGTCTGG_TGCTGCTCATATACAAGGCGCAGCACTTATGTCTTC	CAKGGHSRNWYYYMDVW_CCSYTRRSTYVF	IGH.757_IGHV3-43_IGLC:LD.2_IGLV2-14	B
HC2_Ctrl_ACGGGCTTCGGGAGTA-1	HC2	Ctrl	IGHV4-4.IGHJ4..IGHA1	CARVSHGELWFDESG	TGTGCGAGAGTAAGTCATGGAGAACTGTGGTTCGACGAGTCCGGG	IGLV2-14.IGLJ7.IGLC2	CCSYTGTTARVF	TGCTGCTCATATACAGGCACCACTGCTCGGGTGTTC	IGHV4-4.IGHJ4..IGHA1_IGLV2-14.IGLJ7.IGLC2	TGTGCGAGAGTAAGTCATGGAGAACTGTGGTTCGACGAGTCCGGG_TGCTGCTCATATACAGGCACCACTGCTCGGGTGTTC	CARVSHGELWFDESG_CCSYTGTTARVF	IGH.772_IGHV4-4_IGLC:LD.2_IGLV2-14	B
HC2_Ctrl_CCACTACTCCATGAGT-1	HC2	Ctrl	IGHV4-59.IGHJ6..IGHG2	CARHPYLYYMDVW	TGTGCGAGACACCCCTACCTCTACTACATGGACGTCTGG	IGLV2-11.IGLJ7.IGLC2	CCSYTGSNTWVF	TGCTGCTCATATACAGGCAGCAACACCTGGGTGTTC	IGHV4-59.IGHJ6..IGHG2_IGLV2-11.IGLJ7.IGLC2	TGTGCGAGACACCCCTACCTCTACTACATGGACGTCTGG_TGCTGCTCATATACAGGCAGCAACACCTGGGTGTTC	CARHPYLYYMDVW_CCSYTGSNTWVF	IGH:LD.1_IGHV4-59_IGLC:LD.2_IGLV2-11	B
HC2_Ctrl_ACTGAGTCATTCACTT-1	HC2	Ctrl	IGHV3-64.IGHJ4..IGHM	CARERSGSYDYW	TGTGCGAGAGAAAGAAGTGGGAGCTACGACTACTGG	IGLV2-11.IGLJ7.IGLC1	CCSYAGSYTLYVF	TGCTGCTCATATGCAGGCAGCTACACTCTTTATGTCTTC	IGHV3-64.IGHJ4..IGHM_IGLV2-11.IGLJ7.IGLC1	TGTGCGAGAGAAAGAAGTGGGAGCTACGACTACTGG_TGCTGCTCATATGCAGGCAGCTACACTCTTTATGTCTTC	CARERSGSYDYW_CCSYAGSYTLYVF	IGH.782_IGHV3-64_IGLC:LD.2_IGLV2-11	B
HC2_Ctrl_TTCTCAATCCAAGTAC-1	HC2	Ctrl	IGHV1-69-2.IGHJ2.IGHD6-19.IGHM	CARGDQYSSGWYGYFDVW	TGTGCGAGAGGAGACCAGTATAGCAGTGGCTGGTACGGGTACTTCGATGTCTGG	IGLV2-11.IGLJ7.IGLC1	CCSYAGSYTYVF	TGCTGCTCATATGCAGGCAGCTACACTTATGTCTTC	IGHV1-69-2.IGHJ2.IGHD6-19.IGHM_IGLV2-11.IGLJ7.IGLC1	TGTGCGAGAGGAGACCAGTATAGCAGTGGCTGGTACGGGTACTTCGATGTCTGG_TGCTGCTCATATGCAGGCAGCTACACTTATGTCTTC	CARGDQYSSGWYGYFDVW_CCSYAGSYTYVF	IGH.1895_IGHV1-69-2_IGLC:LD.2_IGLV2-11	B
HC2_Ctrl_CCTTCCCGTTGATTGC-1	HC2	Ctrl	IGHV1-3.IGHJ4..IGHM	CARVGIQLWSNFDYW	TGTGCGAGAGTCGGGATACAGCTATGGTCAAACTTTGACTACTGG	IGLV2-11.IGLJ7.IGLC1	CCSYAGSYTYVF	TGCTGCTCATATGCAGGCAGCTACACTTATGTCTTC	IGHV1-3.IGHJ4..IGHM_IGLV2-11.IGLJ7.IGLC1	TGTGCGAGAGTCGGGATACAGCTATGGTCAAACTTTGACTACTGG_TGCTGCTCATATGCAGGCAGCTACACTTATGTCTTC	CARVGIQLWSNFDYW_CCSYAGSYTYVF	IGH:LD.2_IGHV1-3_IGLC:LD.2_IGLV2-11	B
HC2_Ctrl_CTAAGACAGAACAACT-1	HC2	Ctrl	IGHV7-81.IGHJ5..IGHM	CARVGATLYNWFDPW	TGTGCGAGGGTGGGAGCTACCCTCTACAACTGGTTCGACCCCTGG	IGLV2-11.IGLJ7.IGLC1	CCSYAGSYTFVF	TGCTGCTCATATGCAGGCAGCTACACTTTTGTCTTC	IGHV7-81.IGHJ5..IGHM_IGLV2-11.IGLJ7.IGLC1	TGTGCGAGGGTGGGAGCTACCCTCTACAACTGGTTCGACCCCTGG_TGCTGCTCATATGCAGGCAGCTACACTTTTGTCTTC	CARVGATLYNWFDPW_CCSYAGSYTFVF	IGH.1232_IGHV7-81_IGLC:LD.2_IGLV2-11	B
HC2_Ctrl_ACTGAACAGGAGCGTT-1	HC2	Ctrl	IGHV3-43.IGHJ4..IGHM	CAKAQQLVLSGVDYW	TGTGCAAAAGCCCAGCAGCTGGTACTATCAGGTGTCGACTACTGG	IGLV2-11.IGLJ7.IGLC2	CCSYAGSYIPYVF	TGCTGCTCATATGCAGGCAGCTACATTCCTTATGTCTTC	IGHV3-43.IGHJ4..IGHM_IGLV2-11.IGLJ7.IGLC2	TGTGCAAAAGCCCAGCAGCTGGTACTATCAGGTGTCGACTACTGG_TGCTGCTCATATGCAGGCAGCTACATTCCTTATGTCTTC	CAKAQQLVLSGVDYW_CCSYAGSYIPYVF	IGH.780_IGHV3-43_IGLC:LD.2_IGLV2-11	B
HC2_Ctrl_ACGAGGAAGGCTACGA-1	HC2	Ctrl	IGHV3-21.IGHJ6..IGHM	CARDSREVLYYYYMDVW	TGTGCGAGAGATAGTAGAGAAGTCCTCTACTACTACTACATGGACGTCTGG	IGLV2-11.IGLJ7.IGLC1	CCSYAGYYIYVF	TGCTGCTCATATGCAGGCTACTACATTTATGTCTTC	IGHV3-21.IGHJ6..IGHM_IGLV2-11.IGLJ7.IGLC1	TGTGCGAGAGATAGTAGAGAAGTCCTCTACTACTACTACATGGACGTCTGG_TGCTGCTCATATGCAGGCTACTACATTTATGTCTTC	CARDSREVLYYYYMDVW_CCSYAGYYIYVF	IGH.740_IGHV3-21_IGLC:LD.2_IGLV2-11	B
HC2_Ctrl_ATTACTCCACAGGTTT-1	HC2	Ctrl	IGHV3-74.IGHJ2..IGHG2	CAGDSAASWYFDLW	TGTGCAGGAGATAGCGCCGCTAGCTGGTACTTCGATCTCTGG	IGLV2-23.IGLJ7.IGLC2	CCSYAGSSTVLF	TGCTGCTCATATGCAGGGAGTAGTACTGTGCTATTC	IGHV3-74.IGHJ2..IGHG2_IGLV2-23.IGLJ7.IGLC2	TGTGCAGGAGATAGCGCCGCTAGCTGGTACTTCGATCTCTGG_TGCTGCTCATATGCAGGGAGTAGTACTGTGCTATTC	CAGDSAASWYFDLW_CCSYAGSSTVLF	IGH:LD.68_IGHV3-74_IGLC:LD.2_IGLV2-23	B
HC2_Ctrl_GAGCAGATCGGTGTTA-1	HC2	Ctrl	IGHV1-46.IGHJ3..IGHM	CARVLNSGSYNAFDIW	TGTGCGAGGGTCTTAAATAGTGGGAGCTATAACGCTTTTGATATCTGG	IGLV2-23.IGLJ7.IGLC1	CCSYAGTLYVF	TGCTGCTCATATGCAGGTACCCTTTACGTCTTC	IGHV1-46.IGHJ3..IGHM_IGLV2-23.IGLJ7.IGLC1	TGTGCGAGGGTCTTAAATAGTGGGAGCTATAACGCTTTTGATATCTGG_TGCTGCTCATATGCAGGTACCCTTTACGTCTTC	CARVLNSGSYNAFDIW_CCSYAGTLYVF	IGH.1379_IGHV1-46_IGLC:LD.2_IGLV2-23	B
HC2_Ctrl_AGTGAGGGTACTTCTT-1	HC2	Ctrl	IGHV3-33.IGHJ3..IGHM	CARRSRATVTTNDAFDIW	TGTGCGAGACGGTCTAGAGCTACAGTAACTACTAATGATGCTTTTGATATCTGG	IGLV2-23.IGLJ7.IGLC1	CCSYAGSSTYVF	TGCTGCTCATATGCAGGTAGTAGCACTTATGTCTTC	IGHV3-33.IGHJ3..IGHM_IGLV2-23.IGLJ7.IGLC1	TGTGCGAGACGGTCTAGAGCTACAGTAACTACTAATGATGCTTTTGATATCTGG_TGCTGCTCATATGCAGGTAGTAGCACTTATGTCTTC	CARRSRATVTTNDAFDIW_CCSYAGSSTYVF	IGH.875_IGHV3-33_IGLC:LD.2_IGLV2-23	B
HC2_Ctrl_CAGTAACCAACCGCCA-1	HC2	Ctrl	IGHV3-7.IGHJ4..IGHA1	CARFGVEAALDYW	TGTGCGAGATTTGGCGTGGAAGCAGCTCTAGATTACTGG	IGLV2-11.IGLJ7.IGLC1	CCSSAGIHTYVF	TGCTGCTCATCTGCAGGCATACACACTTATGTCTTC	IGHV3-7.IGHJ4..IGHA1_IGLV2-11.IGLJ7.IGLC1	TGTGCGAGATTTGGCGTGGAAGCAGCTCTAGATTACTGG_TGCTGCTCATCTGCAGGCATACACACTTATGTCTTC	CARFGVEAALDYW_CCSSAGIHTYVF	IGH.1018_IGHV3-7_IGLC:LD.2_IGLV2-11	B
HC2_Ctrl_ATCCGAAAGTGAAGTT-1	HC2	Ctrl	IGHV1-2.IGHJ3..IGHM	CARDLGGNSFDTW	TGTGCGAGAGATCTGGGAGGCAACTCTTTTGATACCTGG	IGLV2-23.IGLJ7.IGLC3	CCSFSSYYTLL	TGCTGCTCATTTTCCAGTTATTACACTTTACTC	IGHV1-2.IGHJ3..IGHM_IGLV2-23.IGLJ7.IGLC3	TGTGCGAGAGATCTGGGAGGCAACTCTTTTGATACCTGG_TGCTGCTCATTTTCCAGTTATTACACTTTACTC	CARDLGGNSFDTW_CCSFSSYYTLL	IGH.903_IGHV1-2_IGLC.26_IGLV2-23	B
HC2_Ctrl_CTGGTCTTCACCTTAT-1	HC2	Ctrl	IGHV3-74.IGHJ4..IGHA2	CAKGGGMVIDNW	TGTGCAAAAGGGGGGGGAATGGTCATTGACAACTGG	IGLV2-23.IGLJ7.IGLC2	CCSSINNKTLVF	TGCTGCTCCAGTATAAATAATAAGACTTTGGTCTTT	IGHV3-74.IGHJ4..IGHA2_IGLV2-23.IGLJ7.IGLC2	TGTGCAAAAGGGGGGGGAATGGTCATTGACAACTGG_TGCTGCTCCAGTATAAATAATAAGACTTTGGTCTTT	CAKGGGMVIDNW_CCSSINNKTLVF	IGH.1304_IGHV3-74_IGLC.40_IGLV2-23	B
HC2_Ctrl_AAGGAGCGTCGAATCT-1	HC2	Ctrl	IGHV4-34.IGHJ6..IGHA1	CARRRTARGGYYYYYMDVW	TGTGCGAGAAGGAGGACCGCCAGAGGGGGCTACTATTACTACTACATGGACGTCTGG	IGLV2-11.IGLJ7.IGLC1	CCCSYAGSFYVF	TGCTGCTGCTCATATGCAGGCAGCTTTTATGTCTTC	IGHV4-34.IGHJ6..IGHA1_IGLV2-11.IGLJ7.IGLC1	TGTGCGAGAAGGAGGACCGCCAGAGGGGGCTACTATTACTACTACATGGACGTCTGG_TGCTGCTGCTCATATGCAGGCAGCTTTTATGTCTTC	CARRRTARGGYYYYYMDVW_CCCSYAGSFYVF	IGH.693_IGHV4-34_IGLC.16_IGLV2-11	B
HC2_Ctrl_CAACCAAAGACACTAA-1	HC2	Ctrl	IGHV1-46.IGHJ5..IGHM	CASEVAGTGGADSW	TGTGCGAGCGAAGTGGCTGGTACGGGGGGAGCGGACTCCTGG	IGLV2-23.IGLJ7.IGLC1	CWSHAGSRTYVF	TGCTGGTCACATGCAGGTAGTAGGACTTATGTCTTT	IGHV1-46.IGHJ5..IGHM_IGLV2-23.IGLJ7.IGLC1	TGTGCGAGCGAAGTGGCTGGTACGGGGGGAGCGGACTCCTGG_TGCTGGTCACATGCAGGTAGTAGGACTTATGTCTTT	CASEVAGTGGADSW_CWSHAGSRTYVF	IGH.943_IGHV1-46_IGLC:LD.2_IGLV2-23	B
HC2_Ctrl_ACGCAGCCAATGGACG-1	HC2	Ctrl	IGHV3-7.IGHJ3..IGHG2	CLAWGHVDAVW	TGTTTGGCCTGGGGCCATGTTGACGCAGTTTGG	IGKV2-30.IGKJ2.IGKC	CFQYTHRPHTF	TGCTTCCAATATACACACAGGCCTCACACTTTT	IGHV3-7.IGHJ3..IGHG2_IGKV2-30.IGKJ2.IGKC	TGTTTGGCCTGGGGCCATGTTGACGCAGTTTGG_TGCTTCCAATATACACACAGGCCTCACACTTTT	CLAWGHVDAVW_CFQYTHRPHTF	IGH.756_IGHV3-7_IGLC:LD.1_IGKV2-30	B
HC2_Ctrl_GGGACCTAGATATGGT-1	HC2	Ctrl	IGHV3-33.IGHJ4..IGHG1	CARDDSGYGPSDYW	TGTGCGAGAGATGACAGTGGGTACGGCCCGTCTGACTACTGG	IGLV2-23.IGLJ6.IGLC1	CFSYIDSTTFVF	TGCTTCTCATATATAGATAGTACTACTTTTGTCTTC	IGHV3-33.IGHJ4..IGHG1_IGLV2-23.IGLJ6.IGLC1	TGTGCGAGAGATGACAGTGGGTACGGCCCGTCTGACTACTGG_TGCTTCTCATATATAGATAGTACTACTTTTGTCTTC	CARDDSGYGPSDYW_CFSYIDSTTFVF	IGH.1521_IGHV3-33_IGLC.51_IGLV2-23	B
HC2_Ctrl_TTTACTGCAACAACCT-1	HC2	Ctrl	IGHV3-33.IGHJ4..IGHA1	CVRDPGGSFDYW	TGTGTGAGAGATCCCGGGGGAAGTTTTGACTACTGG	IGKV2-30.IGKJ2.IGKC	CLQGSHWPFTF	TGCTTGCAAGGTTCACACTGGCCGTTCACTTTT	IGHV3-33.IGHJ4..IGHA1_IGKV2-30.IGKJ2.IGKC	TGTGTGAGAGATCCCGGGGGAAGTTTTGACTACTGG_TGCTTGCAAGGTTCACACTGGCCGTTCACTTTT	CVRDPGGSFDYW_CLQGSHWPFTF	IGH.1917_IGHV3-33_IGLC:LD.1_IGKV2-30	B
HC2_Ctrl_GCAGCCAGTCGGGTCT-1	HC2	Ctrl	IGHV3-7.IGHJ4..IGHG1	CMRDYGASC	TGTATGAGAGACTACGGTGCTTCCTGT	IGLV7-46.IGLJ7.IGLC2	CLLTYSGPRVF	TGCTTGCTCACCTATAGTGGTCCTCGGGTATTC	IGHV3-7.IGHJ4..IGHG1_IGLV7-46.IGLJ7.IGLC2	TGTATGAGAGACTACGGTGCTTCCTGT_TGCTTGCTCACCTATAGTGGTCCTCGGGTATTC	CMRDYGASC_CLLTYSGPRVF	IGH.1419_IGHV3-7_IGLC:LD.10_IGLV7-46	B
HC2_Ctrl_TACTTACTCTCTAGGA-1	HC2	Ctrl	IGHV3-49.IGHJ4..IGHM	CITNYLAYW	TGTATTACGAATTACCTCGCCTACTGG	IGLV7-46.IGLJ7.IGLC2	CLLTYSHGRVF	TGCTTGCTCACCTATTCTCATGGTCGGGTGTTC	IGHV3-49.IGHJ4..IGHM_IGLV7-46.IGLJ7.IGLC2	TGTATTACGAATTACCTCGCCTACTGG_TGCTTGCTCACCTATTCTCATGGTCGGGTGTTC	CITNYLAYW_CLLTYSHGRVF	IGH.1664_IGHV3-49_IGLC.57_IGLV7-46	B
HC2_Ctrl_GGGAATGAGGGAGTAA-1	HC2	Ctrl	IGHV3-7.IGHJ4..IGHM	CGGAGYW	TGCGGGGGGGCTGGTTATTGG	IGLV7-46.IGLJ7.IGLC2	CLLSYSGLRVF	TGCTTGCTCTCCTATAGTGGTCTTCGGGTGTTC	IGHV3-7.IGHJ4..IGHM_IGLV7-46.IGLJ7.IGLC2	TGCGGGGGGGCTGGTTATTGG_TGCTTGCTCTCCTATAGTGGTCTTCGGGTGTTC	CGGAGYW_CLLSYSGLRVF	IGH.1520_IGHV3-7_IGLC:LD.10_IGLV7-46	B
HC2_Ctrl_ACGATGTGTTGGTAAA-1	HC2	Ctrl	IGHV4-34.IGHJ4..IGHM	CASTLGYW	TGTGCGAGTACGTTGGGCTACTGG	IGLV7-46.IGLJ7.IGLC1	CLLSLSGARVF	TGCTTGCTCTCCTTGAGTGGTGCTCGTGTCTTC	IGHV4-34.IGHJ4..IGHM_IGLV7-46.IGLJ7.IGLC1	TGTGCGAGTACGTTGGGCTACTGG_TGCTTGCTCTCCTTGAGTGGTGCTCGTGTCTTC	CASTLGYW_CLLSLSGARVF	IGH.752_IGHV4-34_IGLC:LD.10_IGLV7-46	B
HC2_Ctrl_ACCGTAATCGCAGGCT-1	HC2	Ctrl	IGHV3-7.IGHJ4..IGHA1	CSRARGGYDFDYW	TGCTCGAGAGCGCGAGGTGGCTACGATTTCGACTACTGG	IGLV3-19.IGLJ7.IGLC1	CNSRDSRGNHLVF	TGTAACTCCCGAGACAGCCGTGGCAACCATCTTGTCTTC	IGHV3-7.IGHJ4..IGHA1_IGLV3-19.IGLJ7.IGLC1	TGCTCGAGAGCGCGAGGTGGCTACGATTTCGACTACTGG_TGTAACTCCCGAGACAGCCGTGGCAACCATCTTGTCTTC	CSRARGGYDFDYW_CNSRDSRGNHLVF	IGH.732_IGHV3-7_IGLC:LD.8_IGLV3-19	B
HC2_Ctrl_TCATTACTCGCATGGC-1	HC2	Ctrl	IGHV3-7.IGHJ4..IGHA1	CSRARGGYDFDYW	TGCTCGAGAGCGCGAGGTGGCTACGATTTCGACTACTGG	IGLV3-19.IGLJ7.IGLC1	CNSRDSRGNHLVF	TGTAACTCCCGAGACAGCCGTGGCAACCATCTTGTCTTC	IGHV3-7.IGHJ4..IGHA1_IGLV3-19.IGLJ7.IGLC1	TGCTCGAGAGCGCGAGGTGGCTACGATTTCGACTACTGG_TGTAACTCCCGAGACAGCCGTGGCAACCATCTTGTCTTC	CSRARGGYDFDYW_CNSRDSRGNHLVF	IGH.732_IGHV3-7_IGLC:LD.8_IGLV3-19	B
HC2_Ctrl_GGGACCTAGGGTCTCC-1	HC2	Ctrl	IGHV3-7.IGHJ4..IGHA1	CSRARGGYDFDYW	TGCTCGAGAGCGCGAGGTGGCTACGATTTCGACTACTGG	IGLV3-19.IGLJ7.IGLC1	CNSRDSRGNHLVF	TGTAACTCCCGAGACAGCCGTGGCAACCATCTTGTCTTC	IGHV3-7.IGHJ4..IGHA1_IGLV3-19.IGLJ7.IGLC1	TGCTCGAGAGCGCGAGGTGGCTACGATTTCGACTACTGG_TGTAACTCCCGAGACAGCCGTGGCAACCATCTTGTCTTC	CSRARGGYDFDYW_CNSRDSRGNHLVF	IGH.732_IGHV3-7_IGLC:LD.8_IGLV3-19	B
HC2_Ctrl_CGACCTTTCCTAAGTG-1	HC2	Ctrl	IGHV3-7.IGHJ4..IGHA1	CSRARGGYDFDYW	TGCTCGAGAGCGCGAGGTGGCTACGATTTCGACTACTGG	IGLV3-19.IGLJ7.IGLC1	CNSRDSRGNHLVF	TGTAACTCCCGAGACAGCCGTGGCAACCATCTTGTCTTC	IGHV3-7.IGHJ4..IGHA1_IGLV3-19.IGLJ7.IGLC1	TGCTCGAGAGCGCGAGGTGGCTACGATTTCGACTACTGG_TGTAACTCCCGAGACAGCCGTGGCAACCATCTTGTCTTC	CSRARGGYDFDYW_CNSRDSRGNHLVF	IGH.732_IGHV3-7_IGLC:LD.8_IGLV3-19	B
HC2_Ctrl_AGCAGCCAGGGCTTCC-1	HC2	Ctrl	IGHV4-34.IGHJ6.IGHD2-2.IGHD	CARGVIVVVPAAIRKLGPPGGYYYMDVW	TGTGCGAGAGGAGTAATTGTAGTAGTACCAGCTGCTATAAGAAAGCTCGGCCCTCCAGGGGGCTACTACTACATGGACGTCTGG	IGLV3-19.IGLJ7.IGLC1	CNSRDSSGNHLAVF	TGTAACTCCCGGGACAGCAGTGGTAACCATCTAGCCGTCTTC	IGHV4-34.IGHJ6.IGHD2-2.IGHD_IGLV3-19.IGLJ7.IGLC1	TGTGCGAGAGGAGTAATTGTAGTAGTACCAGCTGCTATAAGAAAGCTCGGCCCTCCAGGGGGCTACTACTACATGGACGTCTGG_TGTAACTCCCGGGACAGCAGTGGTAACCATCTAGCCGTCTTC	CARGVIVVVPAAIRKLGPPGGYYYMDVW_CNSRDSSGNHLAVF	IGH.821_IGHV4-34_IGLC:LD.8_IGLV3-19	B
HC2_Ctrl_CGATTGATCGATAGAA-1	HC2	Ctrl	IGHV4-39.IGHJ4..IGHG1	CSRNVLLWFGELSSEFAPW	TGTTCTCGCAACGTACTGCTCTGGTTCGGGGAATTATCGTCGGAGTTCGCCCCCTGG	IGLV3-19.IGLJ6.IGLC1	CNSRDSSGNHVVF	TGTAACTCCCGGGACAGCAGTGGTAACCATGTGGTCTTC	IGHV4-39.IGHJ4..IGHG1_IGLV3-19.IGLJ6.IGLC1	TGTTCTCGCAACGTACTGCTCTGGTTCGGGGAATTATCGTCGGAGTTCGCCCCCTGG_TGTAACTCCCGGGACAGCAGTGGTAACCATGTGGTCTTC	CSRNVLLWFGELSSEFAPW_CNSRDSSGNHVVF	IGH.1167_IGHV4-39_IGLC:LD.8_IGLV3-19	B
HC2_Ctrl_AGAATAGCACAAGACG-1	HC2	Ctrl	IGHV3-33.IGHJ4..IGHM	CARRSDWSPDYYFDYW	TGTGCGAGAAGGTCCGACTGGAGCCCCGACTACTACTTTGACTACTGG	IGLV3-19.IGLJ7.IGLC1	CNSRDSSGNHYVF	TGTAACTCCCGGGACAGCAGTGGTAACCATTATGTCTTC	IGHV3-33.IGHJ4..IGHM_IGLV3-19.IGLJ7.IGLC1	TGTGCGAGAAGGTCCGACTGGAGCCCCGACTACTACTTTGACTACTGG_TGTAACTCCCGGGACAGCAGTGGTAACCATTATGTCTTC	CARRSDWSPDYYFDYW_CNSRDSSGNHYVF	IGH.801_IGHV3-33_IGLC:LD.8_IGLV3-19	B
HC2_Ctrl_CGTGTCTGTTGGTTTG-1	HC2	Ctrl	IGHV5-51.IGHJ3.IGHD2-2.IGHG3	CASREYCSSTSCYRGAFDIW	TGTGCGAGCCGTGAATATTGTAGTAGTACCAGCTGCTATCGAGGTGCTTTTGATATCTGG	IGLV3-19.IGLJ7.IGLC1	CNSRDSSGNHYVF	TGTAACTCCCGGGACAGCAGTGGTAACCATTATGTCTTC	IGHV5-51.IGHJ3.IGHD2-2.IGHG3_IGLV3-19.IGLJ7.IGLC1	TGTGCGAGCCGTGAATATTGTAGTAGTACCAGCTGCTATCGAGGTGCTTTTGATATCTGG_TGTAACTCCCGGGACAGCAGTGGTAACCATTATGTCTTC	CASREYCSSTSCYRGAFDIW_CNSRDSSGNHYVF	IGH:LD.5_IGHV5-51_IGLC:LD.8_IGLV3-19	B
HC2_Ctrl_CGACTTCAGCAGACTG-1	HC2	Ctrl	IGHV4-39.IGHJ3..IGHM	CARHELELRLIAFDIW	TGTGCGAGACACGAACTGGAACTACGACTAATTGCTTTTGATATCTGG	IGLV3-19.IGLJ7.IGLC1	CNSRDSSGNLYVF	TGTAACTCCCGGGACAGCAGTGGTAACCTTTATGTCTTC	IGHV4-39.IGHJ3..IGHM_IGLV3-19.IGLJ7.IGLC1	TGTGCGAGACACGAACTGGAACTACGACTAATTGCTTTTGATATCTGG_TGTAACTCCCGGGACAGCAGTGGTAACCTTTATGTCTTC	CARHELELRLIAFDIW_CNSRDSSGNLYVF	IGH.1149_IGHV4-39_IGLC:LD.8_IGLV3-19	B
HC2_Ctrl_TATCAGGAGGCATGTG-1	HC2	Ctrl	IGHV3-33.IGHJ3.IGHD3-10.IGHM	CARGTYYYGSGSYYSPSDAFDIW	TGTGCGAGAGGGACGTATTACTATGGTTCGGGGAGTTATTATTCCCCGTCCGATGCTTTTGATATCTGG	IGLV3-19.IGLJ7.IGLC1	CNSRDSSGSHNYVF	TGTAACTCCCGGGACAGCAGTGGTAGCCATAATTATGTCTTC	IGHV3-33.IGHJ3.IGHD3-10.IGHM_IGLV3-19.IGLJ7.IGLC1	TGTGCGAGAGGGACGTATTACTATGGTTCGGGGAGTTATTATTCCCCGTCCGATGCTTTTGATATCTGG_TGTAACTCCCGGGACAGCAGTGGTAGCCATAATTATGTCTTC	CARGTYYYGSGSYYSPSDAFDIW_CNSRDSSGSHNYVF	IGH.1688_IGHV3-33_IGLC:LD.8_IGLV3-19	B
[truncated: 1,213 more rows]

## Sheet: HC3_Ctrl
Supplementary Table 6. single-cell TCR sequencing data
barcode	sample	ID	IGH	cdr3_aa1	cdr3_nt1	IGLC	cdr3_aa2	cdr3_nt2	CTgene	CTnt	CTaa	CTstrict	cellType
[truncated: 2,364 more rows]

## Sheet: HC4_Ctrl
Supplementary Table 6. single-cell TCR sequencing data
barcode	sample	ID	IGH	cdr3_aa1	cdr3_nt1	IGLC	cdr3_aa2	cdr3_nt2	CTgene	CTnt	CTaa	CTstrict	cellType
[truncated: 616 more rows]

## Sheet: HC5_Ctrl
Supplementary Table 6. single-cell TCR sequencing data
[truncated: 1,402 more rows]

[truncated: 10 more sheets: P1a_PA, P1b_PB, P2a_PA, P2b_PB, P3a_PA, P3b_PB, P4a_PA, P4b_PB, P5a_PA, P5b_PB]
