# Supplementary material for: Single-cell transcriptomics reveals cell type–specific immune regulation associated with anti-NMDA receptor encephalitis in humans
Source: Front Immunol. 2022 Dec 2;13:1075675. doi: 10.3389/fimmu.2022.1075675 (PMC9762154; doi:10.3389/fimmu.2022.1075675)
Supplement: Supplementary file 6 [file Table_7.xlsx]

## Sheet: CD27- Memory B.up
Supplementary Table 7. B cell level GO enrichment book
ONTOLOGY	ID	Description	GeneRatio	BgRatio	pvalue	p.adjust	qvalue	geneID	Count
BP	GO:0002768	immune response-regulating cell surface receptor signaling pathway	32/314	315/18723	3.04782e-16	4.49878e-13	3.7982e-13	IGHD/IGHM/HLA-DRB1/LAPTM5/HLA-DQB1/MEF2C/CD79A/FOXP1/CD22/LYN/PDE4B/CD79B/MS4A1/CCR7/VAV3/IGLL5/CD19/BTLA/RFTN1/IGHV4-34/CD40/PRKCE/PLEKHA1/STAP1/NFKBID/IGLC3/PRKCB/FCRL3/APPL1/TRBC2/SKAP1/NFKBIZ	32
BP	GO:0051251	positive regulation of lymphocyte activation	34/314	362/18723	3.73299e-16	4.49878e-13	3.7982e-13	IL4R/IGHD/IGHM/HLA-DRB1/CD74/HLA-DQB1/CD83/HLA-DRA/MEF2C/HLA-DMB/NCK2/RHOH/HLA-DMA/LYN/HLA-DRB5/HLA-DQA1/TNFRSF13C/CCR7/HLA-DPA1/CD55/VAV3/IGLL5/HLA-DOA/HLA-DOB/IGHV4-34/CD40/NFKBID/IGLC3/TGFBR2/FCRL3/LGALS9/TRBC2/MAP3K8/NFKBIZ	34
BP	GO:0002696	positive regulation of leukocyte activation	36/314	409/18723	3.75733e-16	4.49878e-13	3.7982e-13	IL4R/IGHD/IGHM/HLA-DRB1/CD74/HLA-DQB1/CD83/HLA-DRA/MEF2C/HLA-DMB/NCK2/JUND/RHOH/HLA-DMA/LYN/HLA-DRB5/HLA-DQA1/TNFRSF13C/CCR7/HLA-DPA1/CD55/VAV3/IGLL5/HLA-DOA/HLA-DOB/IGHV4-34/CD40/STAP1/NFKBID/IGLC3/TGFBR2/FCRL3/LGALS9/TRBC2/MAP3K8/NFKBIZ	36
BP	GO:0050851	antigen receptor-mediated signaling pathway	28/314	240/18723	6.80316e-16	6.10924e-13	5.15787e-13	IGHD/IGHM/HLA-DRB1/LAPTM5/HLA-DQB1/MEF2C/CD79A/FOXP1/CD22/LYN/PDE4B/CD79B/MS4A1/CCR7/VAV3/IGLL5/CD19/RFTN1/IGHV4-34/PLEKHA1/STAP1/NFKBID/IGLC3/PRKCB/FCRL3/TRBC2/SKAP1/NFKBIZ	28
BP	GO:0050867	positive regulation of cell activation	36/314	420/18723	8.66348e-16	6.22384e-13	5.25463e-13	IL4R/IGHD/IGHM/HLA-DRB1/CD74/HLA-DQB1/CD83/HLA-DRA/MEF2C/HLA-DMB/NCK2/JUND/RHOH/HLA-DMA/LYN/HLA-DRB5/HLA-DQA1/TNFRSF13C/CCR7/HLA-DPA1/CD55/VAV3/IGLL5/HLA-DOA/HLA-DOB/IGHV4-34/CD40/STAP1/NFKBID/IGLC3/TGFBR2/FCRL3/LGALS9/TRBC2/MAP3K8/NFKBIZ	36
BP	GO:0002429	immune response-activating cell surface receptor signaling pathway	30/314	291/18723	1.81744e-15	9.32607e-13	7.87376e-13	IGHD/IGHM/HLA-DRB1/LAPTM5/HLA-DQB1/MEF2C/CD79A/FOXP1/CD22/LYN/PDE4B/CD79B/MS4A1/CCR7/VAV3/IGLL5/CD19/RFTN1/IGHV4-34/PRKCE/PLEKHA1/STAP1/NFKBID/IGLC3/PRKCB/FCRL3/APPL1/TRBC2/SKAP1/NFKBIZ	30
BP	GO:0002757	immune response-activating signal transduction	30/314	291/18723	1.81744e-15	9.32607e-13	7.87376e-13	IGHD/IGHM/HLA-DRB1/LAPTM5/HLA-DQB1/MEF2C/CD79A/FOXP1/CD22/LYN/PDE4B/CD79B/MS4A1/CCR7/VAV3/IGLL5/CD19/RFTN1/IGHV4-34/PRKCE/PLEKHA1/STAP1/NFKBID/IGLC3/PRKCB/FCRL3/APPL1/TRBC2/SKAP1/NFKBIZ	30
BP	GO:0002399	MHC class II protein complex assembly	10/314	16/18723	1.11807e-14	4.46235e-12	3.76745e-12	HLA-DRB1/HLA-DQB1/HLA-DRA/HLA-DMB/HLA-DMA/HLA-DRB5/HLA-DQA1/HLA-DPA1/HLA-DOA/HLA-DOB	10
BP	GO:0002503	peptide antigen assembly with MHC class II protein complex	10/314	16/18723	1.11807e-14	4.46235e-12	3.76745e-12	HLA-DRB1/HLA-DQB1/HLA-DRA/HLA-DMB/HLA-DMA/HLA-DRB5/HLA-DQA1/HLA-DPA1/HLA-DOA/HLA-DOB	10
BP	GO:0002764	immune response-regulating signaling pathway	36/314	468/18723	2.46195e-14	8.84334e-12	7.4662e-12	IGHD/IGHM/HLA-DRB1/LAPTM5/HLA-DQB1/MEF2C/CD79A/FOXP1/CD22/BIRC3/LYN/PDE4B/CD79B/MS4A1/CCR7/VAV3/IGLL5/CD19/BTLA/RFTN1/NFKBIA/IGHV4-34/CD40/PRKCE/PLEKHA1/STAP1/NFKBID/IGLC3/PRKCB/FCRL3/APPL1/TRBC2/USP15/SKAP1/IRF1/NFKBIZ	36
BP	GO:0002501	peptide antigen assembly with MHC protein complex	10/314	18/18723	5.93044e-14	1.86682e-11	1.5761e-11	HLA-DRB1/HLA-DQB1/HLA-DRA/HLA-DMB/HLA-DMA/HLA-DRB5/HLA-DQA1/HLA-DPA1/HLA-DOA/HLA-DOB	10
BP	GO:0050853	B cell receptor signaling pathway	20/314	131/18723	6.23658e-14	1.86682e-11	1.5761e-11	IGHD/IGHM/MEF2C/CD79A/FOXP1/CD22/LYN/CD79B/MS4A1/VAV3/IGLL5/CD19/RFTN1/IGHV4-34/PLEKHA1/STAP1/IGLC3/PRKCB/FCRL3/TRBC2	20
BP	GO:0002396	MHC protein complex assembly	10/314	19/18723	1.2335e-13	3.40826e-11	2.87751e-11	HLA-DRB1/HLA-DQB1/HLA-DRA/HLA-DMB/HLA-DMA/HLA-DRB5/HLA-DQA1/HLA-DPA1/HLA-DOA/HLA-DOB	10
BP	GO:0007159	leukocyte cell-cell adhesion	31/314	371/18723	1.93866e-13	4.97404e-11	4.19945e-11	IL4R/HLA-DRB1/CD74/LAPTM5/HLA-DQB1/CD83/HLA-DRA/HLA-DMB/NCK2/RHOH/SELL/HLA-DMA/LYN/HLA-DRB5/HLA-DQA1/TNFRSF13C/GCNT1/CCR7/HLA-DPA1/CD55/HLA-DOA/HLA-DOB/DTX1/NFKBID/TGFBR2/NT5E/LGALS9/MAP3K8/SKAP1/IRF1/NFKBIZ	31
BP	GO:0050870	positive regulation of T cell activation	24/314	216/18723	2.5597e-13	5.7978e-11	4.89493e-11	IL4R/HLA-DRB1/CD74/HLA-DQB1/CD83/HLA-DRA/HLA-DMB/NCK2/RHOH/HLA-DMA/LYN/HLA-DRB5/HLA-DQA1/TNFRSF13C/CCR7/HLA-DPA1/CD55/HLA-DOA/HLA-DOB/NFKBID/TGFBR2/LGALS9/MAP3K8/NFKBIZ	24
BP	GO:0002253	activation of immune response	31/314	375/18723	2.58254e-13	5.7978e-11	4.89493e-11	IGHD/IGHM/HLA-DRB1/LAPTM5/HLA-DQB1/MEF2C/CD79A/FOXP1/CD22/LYN/PDE4B/CD79B/MS4A1/CCR7/CD55/VAV3/IGLL5/CD19/RFTN1/IGHV4-34/PRKCE/PLEKHA1/STAP1/NFKBID/IGLC3/PRKCB/FCRL3/APPL1/TRBC2/SKAP1/NFKBIZ	31
BP	GO:1903039	positive regulation of leukocyte cell-cell adhesion	25/314	239/18723	3.18792e-13	6.7359e-11	5.68694e-11	IL4R/HLA-DRB1/CD74/HLA-DQB1/CD83/HLA-DRA/HLA-DMB/NCK2/RHOH/HLA-DMA/LYN/HLA-DRB5/HLA-DQA1/TNFRSF13C/CCR7/HLA-DPA1/CD55/HLA-DOA/HLA-DOB/NFKBID/TGFBR2/LGALS9/MAP3K8/SKAP1/NFKBIZ	25
BP	GO:0002460	adaptive immune response based on somatic recombination of immune receptors built from immunoglobulin superfamily domains	30/314	356/18723	3.89235e-13	7.76741e-11	6.55782e-11	BACH2/FCER2/IL4R/IGHD/IGHM/HLA-DRB1/CD74/HLA-DQB1/HLA-DRA/MEF2C/HLA-DMB/HLA-DMA/HLA-DRB5/HLA-DQA1/HLA-DPA1/CD55/IGLL5/STX7/HLA-DOA/HLA-DOB/CD19/SWAP70/RFTN1/IGHV4-34/CD40/NFKBID/IGLC3/TRBC2/LY9/NFKBIZ	30
BP	GO:0042113	B cell activation	29/314	334/18723	4.61282e-13	8.72067e-11	7.36263e-11	IGHD/IGHM/CD74/LAPTM5/MEF2C/FCRL1/CD79A/CD22/LYN/CD79B/MS4A1/TNFRSF13C/ZFP36L1/IRF8/VAV3/IGLL5/CD19/SWAP70/IGHV4-34/CD40/CXCR5/IGLC3/ZFP36L2/PRKCB/FCRL3/TPD52/TRBC2/HHEX/ST3GAL1	29
BP	GO:0002478	antigen processing and presentation of exogenous peptide antigen	12/314	38/18723	7.3607e-13	1.32198e-10	1.11611e-10	HLA-DRB1/CD74/HLA-DQB1/HLA-DRA/HLA-DMB/HLA-DMA/HLA-DRB5/HLA-DQA1/HLA-DPA1/HLA-DOA/HLA-DOB/LNPEP	12
BP	GO:0016064	immunoglobulin mediated immune response	23/314	207/18723	8.17479e-13	1.39828e-10	1.18053e-10	FCER2/IL4R/IGHD/IGHM/HLA-DRB1/CD74/HLA-DQB1/HLA-DRA/HLA-DMB/HLA-DMA/HLA-DRB5/HLA-DQA1/HLA-DPA1/CD55/IGLL5/HLA-DOA/HLA-DOB/CD19/SWAP70/IGHV4-34/CD40/IGLC3/TRBC2	23
BP	GO:0019886	antigen processing and presentation of exogenous peptide antigen via MHC class II	11/314	30/18723	1.0198e-12	1.66505e-10	1.40576e-10	HLA-DRB1/CD74/HLA-DQB1/HLA-DRA/HLA-DMB/HLA-DMA/HLA-DRB5/HLA-DQA1/HLA-DPA1/HLA-DOA/HLA-DOB	11
BP	GO:0019724	B cell mediated immunity	23/314	210/18723	1.10847e-12	1.73114e-10	1.46156e-10	FCER2/IL4R/IGHD/IGHM/HLA-DRB1/CD74/HLA-DQB1/HLA-DRA/HLA-DMB/HLA-DMA/HLA-DRB5/HLA-DQA1/HLA-DPA1/CD55/IGLL5/HLA-DOA/HLA-DOB/CD19/SWAP70/IGHV4-34/CD40/IGLC3/TRBC2	23
BP	GO:0022409	positive regulation of cell-cell adhesion	26/314	284/18723	2.3504e-12	3.51776e-10	2.96995e-10	IL4R/HLA-DRB1/CD74/HLA-DQB1/CD83/HLA-DRA/HLA-DMB/NCK2/RHOH/HLA-DMA/LYN/HLA-DRB5/HLA-DQA1/TNFRSF13C/CCR7/HLA-DPA1/CD55/HLA-DOA/HLA-DOB/NFKBID/TGFBR2/LGALS9/MAP3K8/SKAP1/ADAM19/NFKBIZ	26
BP	GO:0045785	positive regulation of cell adhesion	32/314	437/18723	2.78899e-12	4.00723e-10	3.3832e-10	IL4R/HLA-DRB1/CD74/HLA-DQB1/CD83/HLA-DRA/HLA-DMB/NCK2/RHOH/PLEKHA2/HLA-DMA/LYN/HLA-DRB5/HLA-DQA1/TNFRSF13C/CCR7/HLA-DPA1/CD55/VAV3/HLA-DOA/HLA-DOB/PRKCE/NFKBID/TGFBR2/SMAD3/LGALS9/MAP3K8/SKAP1/UTRN/ADAM19/MAP4K4/NFKBIZ	32
BP	GO:1903037	regulation of leukocyte cell-cell adhesion	28/314	336/18723	3.22163e-12	4.45081e-10	3.7577e-10	IL4R/HLA-DRB1/CD74/LAPTM5/HLA-DQB1/CD83/HLA-DRA/HLA-DMB/NCK2/RHOH/HLA-DMA/LYN/HLA-DRB5/HLA-DQA1/TNFRSF13C/CCR7/HLA-DPA1/CD55/HLA-DOA/HLA-DOB/DTX1/NFKBID/TGFBR2/LGALS9/MAP3K8/SKAP1/IRF1/NFKBIZ	28
BP	GO:0002495	antigen processing and presentation of peptide antigen via MHC class II	11/314	34/18723	5.03119e-12	6.69334e-10	5.65101e-10	HLA-DRB1/CD74/HLA-DQB1/HLA-DRA/HLA-DMB/HLA-DMA/HLA-DRB5/HLA-DQA1/HLA-DPA1/HLA-DOA/HLA-DOB	11
BP	GO:0042110	T cell activation	33/314	487/18723	1.02463e-11	1.27015e-09	1.07236e-09	IL4R/HLA-DRB1/CD74/LAPTM5/HLA-DQB1/CD83/HLA-DRA/FOXP1/HLA-DMB/NCK2/RHOH/HLA-DMA/LYN/HLA-DRB5/HLA-DQA1/TNFRSF13C/ZFP36L1/CCR7/HLA-DPA1/CD55/HLA-DOA/HLA-DOB/PTPRK/DTX1/NFKBID/ZFP36L2/TGFBR2/SMAD3/LGALS9/LY9/MAP3K8/IRF1/NFKBIZ	33
BP	GO:0002504	antigen processing and presentation of peptide or polysaccharide antigen via MHC class II	11/314	36/18723	1.02546e-11	1.27015e-09	1.07236e-09	HLA-DRB1/CD74/HLA-DQB1/HLA-DRA/HLA-DMB/HLA-DMA/HLA-DRB5/HLA-DQA1/HLA-DPA1/HLA-DOA/HLA-DOB	11
BP	GO:0050863	regulation of T cell activation	27/314	329/18723	1.14139e-11	1.36663e-09	1.15381e-09	IL4R/HLA-DRB1/CD74/LAPTM5/HLA-DQB1/CD83/HLA-DRA/HLA-DMB/NCK2/RHOH/HLA-DMA/LYN/HLA-DRB5/HLA-DQA1/TNFRSF13C/CCR7/HLA-DPA1/CD55/HLA-DOA/HLA-DOB/DTX1/NFKBID/TGFBR2/LGALS9/MAP3K8/IRF1/NFKBIZ	27
BP	GO:0019884	antigen processing and presentation of exogenous antigen	12/314	47/18723	1.24124e-11	1.43824e-09	1.21427e-09	HLA-DRB1/CD74/HLA-DQB1/HLA-DRA/HLA-DMB/HLA-DMA/HLA-DRB5/HLA-DQA1/HLA-DPA1/HLA-DOA/HLA-DOB/LNPEP	12
BP	GO:1903131	mononuclear cell differentiation	30/314	426/18723	3.67415e-11	4.12423e-09	3.48198e-09	IL4R/HLA-DRB1/CD74/CD83/HLA-DRA/CD79A/FOXP1/RHOH/LYN/CD79B/MS4A1/ZFP36L1/CCR7/JUN/IRF8/HLA-DOA/CD19/PTPRK/DTX1/NFKBID/ZFP36L2/TGFBR2/FCRL3/LGALS9/TPD52/HHEX/LY9/ST3GAL1/IRF1/NFKBIZ	30
BP	GO:0030098	lymphocyte differentiation	28/314	374/18723	4.12394e-11	4.48885e-09	3.78982e-09	IL4R/HLA-DRB1/CD74/CD83/HLA-DRA/CD79A/FOXP1/RHOH/CD79B/MS4A1/ZFP36L1/CCR7/IRF8/HLA-DOA/CD19/PTPRK/DTX1/NFKBID/ZFP36L2/TGFBR2/FCRL3/LGALS9/TPD52/HHEX/LY9/ST3GAL1/IRF1/NFKBIZ	28
BP	GO:0002449	lymphocyte mediated immunity	27/314	350/18723	4.73238e-11	4.99962e-09	4.22105e-09	FCER2/IL4R/IGHD/IGHM/HLA-DRB1/CD74/HLA-DQB1/HLA-DRA/HLA-DMB/HLA-DMA/HLA-DRB5/HLA-DQA1/HLA-DPA1/CD55/IGLL5/STX7/HLA-DOA/HLA-DOB/LYST/CD19/SWAP70/RFTN1/IGHV4-34/CD40/IGLC3/LGALS9/TRBC2	27
BP	GO:0002443	leukocyte mediated immunity	30/314	440/18723	8.12789e-11	8.34154e-09	7.04254e-09	FCER2/IL4R/IGHD/IGHM/HLA-DRB1/CD74/HLA-DQB1/HLA-DRA/HLA-DMB/HLA-DMA/LYN/HLA-DRB5/HLA-DQA1/HLA-DPA1/CD55/IGLL5/STX7/HLA-DOA/HLA-DOB/LYST/CD19/SWAP70/RFTN1/IGHV4-34/CD40/STAP1/IGLC3/LGALS9/KMT2E/TRBC2	30
BP	GO:0022407	regulation of cell-cell adhesion	30/314	448/18723	1.26066e-10	1.25786e-08	1.06198e-08	IL4R/HLA-DRB1/CD74/LAPTM5/HLA-DQB1/CD83/HLA-DRA/HLA-DMB/NCK2/RHOH/HLA-DMA/LYN/HLA-DRB5/HLA-DQA1/TNFRSF13C/CCR7/HLA-DPA1/CD55/HLA-DOA/HLA-DOB/SWAP70/DTX1/NFKBID/TGFBR2/LGALS9/MAP3K8/SKAP1/ADAM19/IRF1/NFKBIZ	30
BP	GO:0048002	antigen processing and presentation of peptide antigen	12/314	62/18723	4.09866e-10	3.97902e-08	3.35938e-08	HLA-DRB1/CD74/HLA-DQB1/HLA-DRA/HLA-DMB/HLA-DMA/HLA-DRB5/HLA-DQA1/HLA-DPA1/HLA-DOA/HLA-DOB/LNPEP	12
BP	GO:0002381	immunoglobulin production involved in immunoglobulin-mediated immune response	12/314	70/18723	1.79072e-09	1.69271e-07	1.42911e-07	HLA-DRB1/HLA-DQB1/HLA-DRA/HLA-DMB/HLA-DMA/HLA-DRB5/HLA-DQA1/HLA-DPA1/HLA-DOA/HLA-DOB/SWAP70/CD40	12
BP	GO:0019882	antigen processing and presentation	14/314	106/18723	2.75673e-09	2.53902e-07	2.14362e-07	HLA-DRB1/CD74/HLA-DQB1/HLA-DRA/HLA-DMB/HLA-DMA/HLA-DRB5/HLA-DQA1/CCR7/HLA-DPA1/HLA-DOA/HLA-DOB/RFTN1/LNPEP	14
BP	GO:0050864	regulation of B cell activation	18/314	198/18723	6.8594e-09	6.15974e-07	5.20051e-07	IGHD/IGHM/CD74/LAPTM5/MEF2C/CD22/LYN/TNFRSF13C/ZFP36L1/VAV3/IGLL5/CD19/IGHV4-34/CD40/IGLC3/ZFP36L2/FCRL3/TRBC2	18
BP	GO:2000516	positive regulation of CD4-positive, alpha-beta T cell activation	9/314	39/18723	1.275e-08	1.11702e-06	9.43073e-07	IL4R/HLA-DRB1/CD83/HLA-DRA/CD55/NFKBID/TGFBR2/LGALS9/NFKBIZ	9
BP	GO:0045619	regulation of lymphocyte differentiation	16/314	174/18723	4.07627e-08	3.48618e-06	2.94329e-06	IL4R/HLA-DRB1/CD74/CD83/HLA-DRA/RHOH/ZFP36L1/HLA-DOA/DTX1/NFKBID/ZFP36L2/TGFBR2/FCRL3/LGALS9/IRF1/NFKBIZ	16
BP	GO:1902105	regulation of leukocyte differentiation	20/314	279/18723	5.63484e-08	4.70705e-06	3.97404e-06	IL4R/HLA-DRB1/CD74/CD83/HLA-DRA/FOXP1/RHOH/LYN/ZFP36L1/JUN/HLA-DOA/DTX1/NFKBID/ZFP36L2/RB1/TGFBR2/FCRL3/LGALS9/IRF1/NFKBIZ	20
BP	GO:1903706	regulation of hemopoiesis	23/314	367/18723	6.73574e-08	5.49881e-06	4.6425e-06	IL4R/HLA-DRB1/CD74/CD83/HLA-DRA/MEF2C/FOXP1/RHOH/LYN/ZFP36L1/JUN/HLA-DOA/NFKBIA/DTX1/NFKBID/HIF1A/ZFP36L2/RB1/TGFBR2/FCRL3/LGALS9/IRF1/NFKBIZ	23
BP	GO:0030217	T cell differentiation	19/314	257/18723	7.49538e-08	5.98298e-06	5.05127e-06	IL4R/HLA-DRB1/CD74/CD83/HLA-DRA/FOXP1/RHOH/ZFP36L1/CCR7/HLA-DOA/PTPRK/DTX1/NFKBID/ZFP36L2/TGFBR2/LGALS9/LY9/IRF1/NFKBIZ	19
BP	GO:0050855	regulation of B cell receptor signaling pathway	7/314	24/18723	9.45698e-08	7.38467e-06	6.23468e-06	FOXP1/CD22/LYN/CD19/STAP1/PRKCB/FCRL3	7
BP	GO:0046651	lymphocyte proliferation	19/314	288/18723	4.40194e-07	3.36421e-05	2.84031e-05	HLA-DRB1/CD74/MEF2C/CD79A/HLA-DMB/NCK2/CD22/LYN/MS4A1/TNFRSF13C/HLA-DPA1/CD55/VAV3/CD19/CD40/TGFBR2/FCRL3/LGALS9/IRF1	19
BP	GO:0070661	leukocyte proliferation	20/314	318/18723	4.6688e-07	3.49382e-05	2.94974e-05	HLA-DRB1/CD74/MEF2C/CD79A/HLA-DMB/NCK2/CD22/LYN/MS4A1/TNFRSF13C/HLA-DPA1/CD55/VAV3/CD19/CD40/TGFBR2/FCRL3/LGALS9/HHEX/IRF1	20
BP	GO:0032943	mononuclear cell proliferation	19/314	291/18723	5.15517e-07	3.77905e-05	3.19056e-05	HLA-DRB1/CD74/MEF2C/CD79A/HLA-DMB/NCK2/CD22/LYN/MS4A1/TNFRSF13C/HLA-DPA1/CD55/VAV3/CD19/CD40/TGFBR2/FCRL3/LGALS9/IRF1	19
BP	GO:0002377	immunoglobulin production	16/314	216/18723	7.93099e-07	5.69762e-05	4.81035e-05	IL4R/HLA-DRB1/HLA-DQB1/HLA-DRA/HLA-DMB/CD22/HLA-DMA/HLA-DRB5/VPREB3/HLA-DQA1/HLA-DPA1/HLA-DOA/HLA-DOB/SWAP70/CD40/FCRL3	16
BP	GO:0043372	positive regulation of CD4-positive, alpha-beta T cell differentiation	7/314	32/18723	8.19617e-07	5.77267e-05	4.87372e-05	IL4R/HLA-DRB1/CD83/HLA-DRA/NFKBID/LGALS9/NFKBIZ	7
BP	GO:0042100	B cell proliferation	11/314	99/18723	8.41448e-07	5.81246e-05	4.90731e-05	CD74/MEF2C/CD79A/CD22/LYN/MS4A1/TNFRSF13C/VAV3/CD19/CD40/FCRL3	11
BP	GO:0070663	regulation of leukocyte proliferation	17/314	245/18723	8.94611e-07	6.0631e-05	5.11892e-05	HLA-DRB1/CD74/MEF2C/HLA-DMB/NCK2/CD22/LYN/TNFRSF13C/HLA-DPA1/CD55/VAV3/CD40/TGFBR2/FCRL3/LGALS9/HHEX/IRF1	17
BP	GO:0050854	regulation of antigen receptor-mediated signaling pathway	9/314	63/18723	1.00044e-06	6.65478e-05	5.61845e-05	LAPTM5/FOXP1/CD22/LYN/CCR7/CD19/STAP1/PRKCB/FCRL3	9
BP	GO:0002285	lymphocyte activation involved in immune response	15/314	194/18723	1.025e-06	6.69419e-05	5.65173e-05	IL4R/HLA-DRB1/CD74/HLA-DRA/FOXP1/HLA-DMB/IRF8/CD19/SWAP70/CD40/NFKBID/LGALS9/LY9/ST3GAL1/NFKBIZ	15
BP	GO:0045580	regulation of T cell differentiation	13/314	146/18723	1.11608e-06	7.15886e-05	6.04404e-05	IL4R/HLA-DRB1/CD74/CD83/HLA-DRA/RHOH/HLA-DOA/DTX1/NFKBID/TGFBR2/LGALS9/IRF1/NFKBIZ	13
BP	GO:0035710	CD4-positive, alpha-beta T cell activation	11/314	102/18723	1.13739e-06	7.16753e-05	6.05136e-05	IL4R/HLA-DRB1/CD83/HLA-DRA/FOXP1/CD55/NFKBID/TGFBR2/LGALS9/LY9/NFKBIZ	11
BP	GO:0002440	production of molecular mediator of immune response	19/314	308/18723	1.21304e-06	7.5125e-05	6.34261e-05	IL4R/HLA-DRB1/CD74/LAPTM5/HLA-DQB1/HLA-DRA/HLA-DMB/CD22/HLA-DMA/HLA-DRB5/VPREB3/HLA-DQA1/HLA-DPA1/CD55/HLA-DOA/HLA-DOB/SWAP70/CD40/FCRL3	19
BP	GO:0050670	regulation of lymphocyte proliferation	16/314	225/18723	1.36217e-06	8.29305e-05	7.0016e-05	HLA-DRB1/CD74/MEF2C/HLA-DMB/NCK2/CD22/LYN/TNFRSF13C/HLA-DPA1/CD55/VAV3/CD40/TGFBR2/FCRL3/LGALS9/IRF1	16
BP	GO:0070665	positive regulation of leukocyte proliferation	13/314	150/18723	1.51652e-06	9.01124e-05	7.60796e-05	CD74/MEF2C/HLA-DMB/NCK2/LYN/TNFRSF13C/HLA-DPA1/CD55/VAV3/CD40/TGFBR2/FCRL3/LGALS9	13
BP	GO:0032944	regulation of mononuclear cell proliferation	16/314	227/18723	1.53031e-06	9.01124e-05	7.60796e-05	HLA-DRB1/CD74/MEF2C/HLA-DMB/NCK2/CD22/LYN/TNFRSF13C/HLA-DPA1/CD55/VAV3/CD40/TGFBR2/FCRL3/LGALS9/IRF1	16
BP	GO:0046638	positive regulation of alpha-beta T cell differentiation	8/314	50/18723	1.66595e-06	9.56527e-05	8.07571e-05	IL4R/HLA-DRB1/CD83/HLA-DRA/NFKBID/TGFBR2/LGALS9/NFKBIZ	8
BP	GO:0046635	positive regulation of alpha-beta T cell activation	9/314	67/18723	1.70428e-06	9.56527e-05	8.07571e-05	IL4R/HLA-DRB1/CD83/HLA-DRA/CD55/NFKBID/TGFBR2/LGALS9/NFKBIZ	9
BP	GO:2000514	regulation of CD4-positive, alpha-beta T cell activation	9/314	67/18723	1.70428e-06	9.56527e-05	8.07571e-05	IL4R/HLA-DRB1/CD83/HLA-DRA/CD55/NFKBID/TGFBR2/LGALS9/NFKBIZ	9
BP	GO:1902107	positive regulation of leukocyte differentiation	13/314	157/18723	2.53226e-06	0.000137816	0.000116355	IL4R/HLA-DRB1/CD74/CD83/HLA-DRA/RHOH/ZFP36L1/JUN/NFKBID/RB1/TGFBR2/LGALS9/NFKBIZ	13
BP	GO:1903708	positive regulation of hemopoiesis	13/314	157/18723	2.53226e-06	0.000137816	0.000116355	IL4R/HLA-DRB1/CD74/CD83/HLA-DRA/RHOH/ZFP36L1/JUN/NFKBID/RB1/TGFBR2/LGALS9/NFKBIZ	13
BP	GO:0046632	alpha-beta T cell differentiation	11/314	112/18723	2.88782e-06	0.000154822	0.000130712	IL4R/HLA-DRB1/CD83/HLA-DRA/FOXP1/NFKBID/TGFBR2/LGALS9/LY9/IRF1/NFKBIZ	11
BP	GO:0045582	positive regulation of T cell differentiation	10/314	91/18723	2.95177e-06	0.000155923	0.000131642	IL4R/HLA-DRB1/CD74/CD83/HLA-DRA/RHOH/NFKBID/TGFBR2/LGALS9/NFKBIZ	10
BP	GO:0050671	positive regulation of lymphocyte proliferation	12/314	137/18723	3.43819e-06	0.000176429	0.000148954	CD74/MEF2C/HLA-DMB/NCK2/TNFRSF13C/HLA-DPA1/CD55/VAV3/CD40/TGFBR2/FCRL3/LGALS9	12
BP	GO:0050684	regulation of mRNA processing	12/314	137/18723	3.43819e-06	0.000176429	0.000148954	SF1/ZFP36L1/MBNL1/CIRBP/KHDRBS2/SON/TRA2B/THRAP3/SRSF10/PAPOLA/DDX17/MBNL2	12
BP	GO:0032946	positive regulation of mononuclear cell proliferation	12/314	138/18723	3.70991e-06	0.00018769	0.000158462	CD74/MEF2C/HLA-DMB/NCK2/TNFRSF13C/HLA-DPA1/CD55/VAV3/CD40/TGFBR2/FCRL3/LGALS9	12
BP	GO:0002366	leukocyte activation involved in immune response	17/314	275/18723	4.31973e-06	0.000215506	0.000181946	IL4R/HLA-DRB1/CD74/HLA-DRA/FOXP1/HLA-DMB/LYN/IRF8/CD19/SWAP70/CD40/PRKCE/NFKBID/LGALS9/LY9/ST3GAL1/NFKBIZ	17
BP	GO:0002697	regulation of immune effector process	19/314	339/18723	4.95172e-06	0.000243652	0.000205709	FCER2/IL4R/HLA-DRB1/CD74/LAPTM5/HLA-DRA/NCF1/HLA-DMB/CD22/LYN/CD55/STX7/CD40/STAP1/NFKBID/FCRL3/LGALS9/APPL1/NFKBIZ	19
BP	GO:0002263	cell activation involved in immune response	17/314	279/18723	5.23711e-06	0.000254212	0.000214625	IL4R/HLA-DRB1/CD74/HLA-DRA/FOXP1/HLA-DMB/LYN/IRF8/CD19/SWAP70/CD40/PRKCE/NFKBID/LGALS9/LY9/ST3GAL1/NFKBIZ	17
BP	GO:0048024	regulation of mRNA splicing, via spliceosome	10/314	101/18723	7.61281e-06	0.000361898	0.000305541	SF1/MBNL1/CIRBP/KHDRBS2/SON/TRA2B/THRAP3/SRSF10/DDX17/MBNL2	10
BP	GO:0043484	regulation of RNA splicing	12/314	148/18723	7.65708e-06	0.000361898	0.000305541	RBM38/SF1/MBNL1/CIRBP/KHDRBS2/SON/TRA2B/THRAP3/SRSF10/RPS26/DDX17/MBNL2	12
BP	GO:2000106	regulation of leukocyte apoptotic process	9/314	81/18723	8.46842e-06	0.000395046	0.000333527	CD74/MEF2C/FOXP1/LYN/CCR7/TSC22D3/HIF1A/LGALS9/ST3GAL1	9
BP	GO:0002260	lymphocyte homeostasis	8/314	62/18723	8.81219e-06	0.000395667	0.000334052	CD74/MEF2C/LYN/TSC22D3/HIF1A/SKIL/LGALS9/PMAIP1	8
BP	GO:0032615	interleukin-12 production	8/314	62/18723	8.81219e-06	0.000395667	0.000334052	LAPTM5/FOXP1/CCR7/IRF8/CD40/LGALS9/NFKB1/IRF1	8
BP	GO:0032655	regulation of interleukin-12 production	8/314	62/18723	8.81219e-06	0.000395667	0.000334052	LAPTM5/FOXP1/CCR7/IRF8/CD40/LGALS9/NFKB1/IRF1	8
BP	GO:0045621	positive regulation of lymphocyte differentiation	10/314	104/18723	9.8945e-06	0.000433427	0.000365931	IL4R/HLA-DRB1/CD74/CD83/HLA-DRA/RHOH/NFKBID/TGFBR2/LGALS9/NFKBIZ	10
BP	GO:0046634	regulation of alpha-beta T cell activation	10/314	104/18723	9.8945e-06	0.000433427	0.000365931	IL4R/HLA-DRB1/CD83/HLA-DRA/CD55/NFKBID/TGFBR2/LGALS9/IRF1/NFKBIZ	10
BP	GO:0050871	positive regulation of B cell activation	12/314	152/18723	1.00587e-05	0.00043531	0.000367521	IGHD/IGHM/CD74/MEF2C/TNFRSF13C/VAV3/IGLL5/IGHV4-34/CD40/IGLC3/FCRL3/TRBC2	12
BP	GO:0043367	CD4-positive, alpha-beta T cell differentiation	9/314	83/18723	1.03613e-05	0.000443068	0.000374071	IL4R/HLA-DRB1/CD83/HLA-DRA/FOXP1/NFKBID/LGALS9/LY9/NFKBIZ	9
BP	GO:0002699	positive regulation of immune effector process	15/314	235/18723	1.08405e-05	0.000458107	0.000386768	FCER2/IL4R/HLA-DRB1/CD74/LAPTM5/HLA-DRA/HLA-DMB/LYN/CD55/STX7/CD40/STAP1/NFKBID/LGALS9/NFKBIZ	15
BP	GO:0030888	regulation of B cell proliferation	8/314	64/18723	1.12058e-05	0.000468036	0.000395151	CD74/MEF2C/CD22/LYN/TNFRSF13C/VAV3/CD40/FCRL3	8
BP	GO:0046631	alpha-beta T cell activation	12/314	156/18723	1.30958e-05	0.000540691	0.000456491	IL4R/HLA-DRB1/CD83/HLA-DRA/FOXP1/CD55/NFKBID/TGFBR2/LGALS9/LY9/IRF1/NFKBIZ	12
BP	GO:0001776	leukocyte homeostasis	9/314	87/18723	1.52485e-05	0.000622416	0.000525489	CD74/MEF2C/LYN/PDE4B/TSC22D3/HIF1A/SKIL/LGALS9/PMAIP1	9
BP	GO:0002294	CD4-positive, alpha-beta T cell differentiation involved in immune response	8/314	68/18723	1.7659e-05	0.000704789	0.000595035	IL4R/HLA-DRB1/HLA-DRA/FOXP1/NFKBID/LGALS9/LY9/NFKBIZ	8
BP	GO:0046637	regulation of alpha-beta T cell differentiation	8/314	68/18723	1.7659e-05	0.000704789	0.000595035	IL4R/HLA-DRB1/CD83/HLA-DRA/NFKBID/TGFBR2/LGALS9/NFKBIZ	8
BP	GO:0002287	alpha-beta T cell activation involved in immune response	8/314	69/18723	1.96872e-05	0.000768657	0.000648957	IL4R/HLA-DRB1/HLA-DRA/FOXP1/NFKBID/LGALS9/LY9/NFKBIZ	8
BP	GO:0002293	alpha-beta T cell differentiation involved in immune response	8/314	69/18723	1.96872e-05	0.000768657	0.000648957	IL4R/HLA-DRB1/HLA-DRA/FOXP1/NFKBID/LGALS9/LY9/NFKBIZ	8
BP	GO:0045655	regulation of monocyte differentiation	5/314	21/18723	2.09727e-05	0.000810041	0.000683896	HLA-DRB1/CD74/FOXP1/ZFP36L1/JUN	5
BP	GO:0043370	regulation of CD4-positive, alpha-beta T cell differentiation	7/314	51/18723	2.14603e-05	0.000820057	0.000692352	IL4R/HLA-DRB1/CD83/HLA-DRA/NFKBID/LGALS9/NFKBIZ	7
BP	GO:0002286	T cell activation involved in immune response	10/314	114/18723	2.22633e-05	0.000841786	0.000710698	IL4R/HLA-DRB1/CD74/HLA-DRA/FOXP1/HLA-DMB/NFKBID/LGALS9/LY9/NFKBIZ	10
BP	GO:0045657	positive regulation of monocyte differentiation	4/314	11/18723	2.33377e-05	0.000873219	0.000737236	HLA-DRB1/CD74/ZFP36L1/JUN	4
BP	GO:0030183	B cell differentiation	11/314	141/18723	2.6319e-05	0.000974616	0.000822843	CD79A/CD79B/MS4A1/ZFP36L1/IRF8/CD19/ZFP36L2/FCRL3/TPD52/HHEX/ST3GAL1	11
BP	GO:0006959	humoral immune response	17/314	317/18723	2.75128e-05	0.00100843	0.000851389	FCER2/IGHD/IGHM/HLA-DRB1/HLA-DQB1/CD83/MEF2C/MS4A1/PAX5/CCR7/CD55/IGLL5/IGHV4-34/IGLC3/RNASE6/TRBC2/ST6GAL1	17
BP	GO:0070228	regulation of lymphocyte apoptotic process	7/314	54/18723	3.14466e-05	0.00114097	0.000963293	CD74/FOXP1/LYN/TSC22D3/HIF1A/LGALS9/ST3GAL1	7
BP	GO:0002292	T cell differentiation involved in immune response	8/314	75/18723	3.64138e-05	0.00130798	0.0011043	IL4R/HLA-DRB1/HLA-DRA/FOXP1/NFKBID/LGALS9/LY9/NFKBIZ	8
BP	GO:0001819	positive regulation of cytokine production	21/314	467/18723	4.4301e-05	0.00157554	0.00133019	IL4R/IGHD/CD74/LAPTM5/CD83/FOXP1/PDE4B/CD200/CCR7/HLA-DPA1/IRF8/CD55/RFTN1/CD40/EIF2AK3/HIF1A/SMAD3/LGALS9/APPL1/LY9/IRF1	21
BP	GO:0002683	negative regulation of immune system process	20/314	434/18723	4.79808e-05	0.00168968	0.00142655	IL4R/HLA-DRB1/CD74/LAPTM5/CD22/LYN/CD200/CD55/HLA-DOA/HLA-DOB/DUSP1/DTX1/STAP1/TSC22D3/PARP14/FCRL3/LGALS9/APPL1/USP15/IRF1	20
BP	GO:0032735	positive regulation of interleukin-12 production	6/314	41/18723	5.81714e-05	0.00202866	0.00171274	LAPTM5/CCR7/IRF8/CD40/LGALS9/IRF1	6
BP	GO:0002819	regulation of adaptive immune response	12/314	183/18723	6.35384e-05	0.00219452	0.00185277	FCER2/IL4R/HLA-DRB1/HLA-DRA/MEF2C/CD55/STX7/CD40/NFKBID/SKAP1/IRF1/NFKBIZ	12
BP	GO:0030890	positive regulation of B cell proliferation	6/314	42/18723	6.69183e-05	0.00228924	0.00193275	CD74/MEF2C/TNFRSF13C/VAV3/CD40/FCRL3	6
BP	GO:0071887	leukocyte apoptotic process	9/314	106/18723	7.39444e-05	0.00250574	0.00211553	CD74/MEF2C/FOXP1/LYN/CCR7/TSC22D3/HIF1A/LGALS9/ST3GAL1	9
BP	GO:0002468	dendritic cell antigen processing and presentation	4/314	15/18723	9.15401e-05	0.00307301	0.00259446	HLA-DRB1/CD74/HLA-DRA/CCR7	4
BP	GO:1903311	regulation of mRNA metabolic process	15/314	288/18723	0.000112645	0.00370136	0.00312496	YBX3/SF1/ZFP36L1/MBNL1/CIRBP/KHDRBS2/SON/ZFP36L2/TRA2B/THRAP3/SRSF10/PAPOLA/TNRC6B/DDX17/MBNL2	15
BP	GO:2000107	negative regulation of leukocyte apoptotic process	6/314	46/18723	0.000112953	0.00370136	0.00312496	CD74/FOXP1/CCR7/TSC22D3/HIF1A/ST3GAL1	6
BP	GO:0002821	positive regulation of adaptive immune response	9/314	112/18723	0.000113349	0.00370136	0.00312496	FCER2/HLA-DRB1/HLA-DRA/CD55/STX7/CD40/NFKBID/SKAP1/NFKBIZ	9
BP	GO:0042093	T-helper cell differentiation	7/314	66/18723	0.000116475	0.00376917	0.00318222	IL4R/HLA-DRB1/HLA-DRA/FOXP1/NFKBID/LY9/NFKBIZ	7
BP	GO:0070229	negative regulation of lymphocyte apoptotic process	5/314	30/18723	0.000129777	0.00416213	0.00351398	CD74/FOXP1/TSC22D3/HIF1A/ST3GAL1	5
BP	GO:0030595	leukocyte chemotaxis	13/314	230/18723	0.000143756	0.00456967	0.00385805	CXCR4/CD74/LYN/PDE4B/CCR7/VAV3/LYST/SWAP70/DUSP1/CXCR5/STAP1/LGALS9/CAMK1D	13
BP	GO:0050900	leukocyte migration	17/314	369/18723	0.000177138	0.00558139	0.00471222	CXCR4/CD74/RHOH/SELL/LYN/PDE4B/CD200/GCNT1/CCR7/VAV3/LYST/SWAP70/DUSP1/CXCR5/STAP1/LGALS9/CAMK1D	17
BP	GO:0001961	positive regulation of cytokine-mediated signaling pathway	6/314	50/18723	0.000181155	0.00565834	0.00477719	CXCR4/CD74/LAPTM5/HIF1A/PARP14/TRIM44	6
BP	GO:0070227	lymphocyte apoptotic process	7/314	72/18723	0.000202233	0.00626226	0.00528707	CD74/FOXP1/LYN/TSC22D3/HIF1A/LGALS9/ST3GAL1	7
BP	GO:0002224	toll-like receptor signaling pathway	9/314	121/18723	0.000204387	0.00627484	0.00529769	BIRC3/LYN/RFTN1/NFKBIA/CD40/PRKCE/FCRL3/APPL1/IRF1	9
BP	GO:0050852	T cell receptor signaling pathway	9/314	123/18723	0.000231249	0.00703938	0.00594317	HLA-DRB1/LAPTM5/HLA-DQB1/PDE4B/CCR7/RFTN1/NFKBID/SKAP1/NFKBIZ	9
BP	GO:0006909	phagocytosis	15/314	308/18723	0.000234228	0.00707014	0.00596913	IGHD/IGHM/RHOH/LYN/IRF8/VAV3/IGLL5/LYST/IGHV4-34/PRKCE/STAP1/IGLC3/APPL1/TRBC2/CAMK1D	15
BP	GO:0032496	response to lipopolysaccharide	16/314	343/18723	0.000237892	0.00712089	0.00601198	MEF2C/FOXP1/JUND/LYN/PDE4B/CCR7/JUN/IRF8/CD55/NFKBIA/CD40/PRKCE/STAP1/KMO/LGALS9/NFKB1	16
BP	GO:0071216	cellular response to biotic stimulus	13/314	246/18723	0.000277853	0.00819578	0.00691948	MEF2C/TXNIP/LYN/PDE4B/IRF8/CD55/NFKBIA/CD40/PRKCE/STAP1/EIF2AK3/KMO/NFKB1	13
BP	GO:1902893	regulation of pri-miRNA transcription by RNA polymerase II	6/314	54/18723	0.000278364	0.00819578	0.00691948	JUN/HIF1A/SMAD3/NR3C1/NFATC3/SMAD4	6
BP	GO:0002115	store-operated calcium entry	4/314	20/18723	0.000304096	0.00878331	0.00741552	MS4A1/SARAF/STIM2/ORAI2	4
BP	GO:0002577	regulation of antigen processing and presentation	4/314	20/18723	0.000304096	0.00878331	0.00741552	CD74/CCR7/HLA-DOA/HLA-DOB	4
BP	GO:0000380	alternative mRNA splicing, via spliceosome	7/314	77/18723	0.000307427	0.00878331	0.00741552	MBNL1/KHDRBS2/TRA2B/THRAP3/DDX17/MBNL2/CDK13	7
BP	GO:0061614	pri-miRNA transcription by RNA polymerase II	6/314	55/18723	0.000308101	0.00878331	0.00741552	JUN/HIF1A/SMAD3/NR3C1/NFATC3/SMAD4	6
BP	GO:0030224	monocyte differentiation	5/314	36/18723	0.000316205	0.00894338	0.00755067	HLA-DRB1/CD74/FOXP1/ZFP36L1/JUN	5
BP	GO:0071560	cellular response to transforming growth factor beta stimulus	13/314	250/18723	0.000324579	0.00910851	0.00769007	MEF2C/ZFP36L1/JUN/PTPRK/ZFP36L2/TGFBR2/SKIL/SMAD3/APPL1/PMEPA1/USP15/NR3C1/SMAD4	13
BP	GO:0060760	positive regulation of response to cytokine stimulus	6/314	57/18723	0.000375012	0.0104422	0.00881606	CXCR4/CD74/LAPTM5/HIF1A/PARP14/TRIM44	6
BP	GO:0002274	myeloid leukocyte activation	12/314	223/18723	0.000402539	0.0111225	0.00939041	IL4R/CD74/FOXP1/JUND/RHOH/LYN/CD200/PRKCE/STAP1/TGFBR2/LGALS9/KMT2E	12
BP	GO:0071559	response to transforming growth factor beta	13/314	256/18723	0.000407157	0.0111642	0.00942562	MEF2C/ZFP36L1/JUN/PTPRK/ZFP36L2/TGFBR2/SKIL/SMAD3/APPL1/PMEPA1/USP15/NR3C1/SMAD4	13
BP	GO:0001954	positive regulation of cell-matrix adhesion	6/314	58/18723	0.000412465	0.0111869	0.00944477	PLEKHA2/CCR7/SMAD3/SKAP1/UTRN/MAP4K4	6
BP	GO:0032970	regulation of actin filament-based process	17/314	397/18723	0.000414213	0.0111869	0.00944477	NCK2/RHOH/CAMK2D/TMSB10/SNX9/PDE4B/CCR7/MTSS1/SWAP70/SSH2/PRKCE/WHAMM/STAP1/HIP1R/SMAD3/FCHSD2/SMAD4	17
BP	GO:0051235	maintenance of location	15/314	327/18723	0.0004416	0.0117592	0.00992795	CAMK2D/TAPT1/TMSB10/LYN/ITPR1/CCR7/SP100/CD19/NFKBIA/PRKCE/ABCG1/NRIP1/UVRAG/NFKB1/VPS13C	15
BP	GO:0002824	positive regulation of adaptive immune response based on somatic recombination of immune receptors built from immunoglobulin superfamily domains	8/314	107/18723	0.000443072	0.0117592	0.00992795	FCER2/HLA-DRB1/HLA-DRA/CD55/STX7/CD40/NFKBID/NFKBIZ	8
BP	GO:0002237	response to molecule of bacterial origin	16/314	363/18723	0.000445224	0.0117592	0.00992795	MEF2C/FOXP1/JUND/LYN/PDE4B/CCR7/JUN/IRF8/CD55/NFKBIA/CD40/PRKCE/STAP1/KMO/LGALS9/NFKB1	16
BP	GO:0045622	regulation of T-helper cell differentiation	5/314	39/18723	0.000463495	0.0121524	0.0102599	IL4R/HLA-DRB1/HLA-DRA/NFKBID/NFKBIZ	5
BP	GO:0099024	plasma membrane invagination	9/314	136/18723	0.00048679	0.0126707	0.0106975	IGHD/IGHM/RHOH/SNX9/IGLL5/IGHV4-34/STAP1/IGLC3/TRBC2	9
BP	GO:0000381	regulation of alternative mRNA splicing, via spliceosome	6/314	60/18723	0.000496091	0.0128198	0.0108235	MBNL1/KHDRBS2/TRA2B/THRAP3/DDX17/MBNL2	6
BP	GO:0009615	response to virus	16/314	367/18723	0.000501546	0.0128682	0.0108643	CXCR4/BIRC3/ADARB1/LYST/CD40/HIF1A/RNASE6/SMAD3/LGALS9/TRIM22/USP15/NFKB1/PMAIP1/IRF1/DDX17/TRIM44	16
BP	GO:0050861	positive regulation of B cell receptor signaling pathway	3/314	10/18723	0.000513722	0.0130872	0.0110492	FOXP1/STAP1/PRKCB	3
BP	GO:0002822	regulation of adaptive immune response based on somatic recombination of immune receptors built from immunoglobulin superfamily domains	10/314	168/18723	0.000555885	0.0140615	0.0118718	FCER2/IL4R/HLA-DRB1/HLA-DRA/MEF2C/CD55/STX7/CD40/NFKBID/NFKBIZ	10
BP	GO:0071634	regulation of transforming growth factor beta production	5/314	41/18723	0.000587006	0.0147449	0.0124488	CD200/HIF1A/SMAD3/LGALS9/SMAD4	5
BP	GO:0034341	response to interferon-gamma	9/314	141/18723	0.000632649	0.0157811	0.0133236	CD74/HLA-DPA1/IRF8/SP100/CD40/CIITA/PARP14/LGALS9/IRF1	9
BP	GO:0046596	regulation of viral entry into host cell	5/314	42/18723	0.000657288	0.0161711	0.0136528	HLA-DRB1/CD74/CIITA/LGALS9/TRIM22	5
BP	GO:1902895	positive regulation of pri-miRNA transcription by RNA polymerase II	5/314	42/18723	0.000657288	0.0161711	0.0136528	JUN/HIF1A/SMAD3/NR3C1/SMAD4	5
BP	GO:0002221	pattern recognition receptor signaling pathway	10/314	172/18723	0.000667676	0.0162801	0.0137449	BIRC3/LYN/RFTN1/NFKBIA/CD40/PRKCE/FCRL3/APPL1/USP15/IRF1	10
BP	GO:0016032	viral process	17/314	415/18723	0.000682178	0.0162801	0.0137449	CXCR4/HLA-DRB1/CD74/JUN/ADARB1/CD55/MGAT5/CIITA/LGALS9/TRIM22/UVRAG/NUCKS1/VPS37B/DDX6/ST3GAL1/USP6NL/ST6GAL1	17
BP	GO:0046598	positive regulation of viral entry into host cell	3/314	11/18723	0.000697617	0.0162801	0.0137449	HLA-DRB1/CD74/LGALS9	3
BP	GO:0070417	cellular response to cold	3/314	11/18723	0.000697617	0.0162801	0.0137449	FOXO1/NFKBIA/EIF2AK3	3
BP	GO:0075294	positive regulation by symbiont of entry into host	3/314	11/18723	0.000697617	0.0162801	0.0137449	HLA-DRB1/CD74/LGALS9	3
BP	GO:0097048	dendritic cell apoptotic process	3/314	11/18723	0.000697617	0.0162801	0.0137449	LYN/CCR7/LGALS9	3
BP	GO:2000668	regulation of dendritic cell apoptotic process	3/314	11/18723	0.000697617	0.0162801	0.0137449	LYN/CCR7/LGALS9	3
BP	GO:0061178	regulation of insulin secretion involved in cellular response to glucose stimulus	6/314	64/18723	0.000702511	0.0162801	0.0137449	HLA-DRB1/PRKCE/ABCG1/HIF1A/PIM3/MAP4K4	6
BP	GO:0098930	axonal transport	6/314	64/18723	0.000702511	0.0162801	0.0137449	BLOC1S2/HIF1A/TRAK2/TRAK1/DTNBP1/RAB21	6
BP	GO:0048872	homeostasis of number of cells	13/314	272/18723	0.000719207	0.0165602	0.0139813	CD74/MEF2C/LYN/PDE4B/ZFP36L1/CCR7/TSC22D3/HIF1A/RB1/SKIL/LGALS9/KMT2E/PMAIP1	13
BP	GO:0071604	transforming growth factor beta production	5/314	43/18723	0.000733683	0.0167348	0.0141287	CD200/HIF1A/SMAD3/LGALS9/SMAD4	5
BP	GO:0010324	membrane invagination	9/314	144/18723	0.000736106	0.0167348	0.0141287	IGHD/IGHM/RHOH/SNX9/IGLL5/IGHV4-34/STAP1/IGLC3/TRBC2	9
BP	GO:0042832	defense response to protozoan	4/314	25/18723	0.000743232	0.0167905	0.0141758	IL4R/IRF8/LYST/CD40	4
BP	GO:0071222	cellular response to lipopolysaccharide	11/314	209/18723	0.000835672	0.0186443	0.0157409	MEF2C/LYN/PDE4B/IRF8/CD55/NFKBIA/CD40/PRKCE/STAP1/KMO/NFKB1	11
BP	GO:1902905	positive regulation of supramolecular fiber organization	11/314	209/18723	0.000835672	0.0186443	0.0157409	NCK2/SNX9/CCR7/MTSS1/SWAP70/PRKCE/WHAMM/RB1/HIP1R/SMAD3/FCHSD2	11
BP	GO:0001562	response to protozoan	4/314	26/18723	0.000866858	0.0191028	0.016128	IL4R/IRF8/LYST/CD40	4
BP	GO:0050857	positive regulation of antigen receptor-mediated signaling pathway	4/314	26/18723	0.000866858	0.0191028	0.016128	FOXP1/CCR7/STAP1/PRKCB	4
BP	GO:0035739	CD4-positive, alpha-beta T cell proliferation	3/314	12/18723	0.000918641	0.0199985	0.0168842	CD55/TGFBR2/LGALS9	3
BP	GO:2000561	regulation of CD4-positive, alpha-beta T cell proliferation	3/314	12/18723	0.000918641	0.0199985	0.0168842	CD55/TGFBR2/LGALS9	3
BP	GO:0031098	stress-activated protein kinase signaling cascade	12/314	247/18723	0.000991451	0.0213457	0.0180216	NCF1/LYN/FOXO1/ZFP36L1/CCR7/DUSP1/SMAD3/LGALS9/NFKB1/MAP4K4/AIDA/RNF13	12
BP	GO:0002455	humoral immune response mediated by circulating immunoglobulin	8/314	121/18723	0.000999953	0.0213457	0.0180216	FCER2/IGHD/IGHM/CD55/IGLL5/IGHV4-34/IGLC3/TRBC2	8
BP	GO:0002433	immune response-regulating cell surface receptor signaling pathway involved in phagocytosis	4/314	27/18723	0.00100429	0.0213457	0.0180216	LYN/VAV3/PRKCE/APPL1	4
BP	GO:0038096	Fc-gamma receptor signaling pathway involved in phagocytosis	4/314	27/18723	0.00100429	0.0213457	0.0180216	LYN/VAV3/PRKCE/APPL1	4
BP	GO:0051651	maintenance of location in cell	11/314	214/18723	0.00101348	0.0214141	0.0180794	CAMK2D/TAPT1/TMSB10/LYN/ITPR1/CCR7/SP100/CD19/PRKCE/UVRAG/VPS13C	11
BP	GO:0002688	regulation of leukocyte chemotaxis	8/314	122/18723	0.00105486	0.0221583	0.0187077	CD74/LYN/CCR7/SWAP70/DUSP1/STAP1/LGALS9/CAMK1D	8
BP	GO:0019221	cytokine-mediated signaling pathway	18/314	472/18723	0.00108788	0.0226906	0.0191571	IL4R/CXCR4/CD74/LAPTM5/BIRC3/TNFRSF13C/CCR7/IL21R/SP100/NFKBIA/CXCR5/STAP1/HIF1A/PARP14/APPL1/IRF1/TRIM44/SMAD4	18
BP	GO:0009612	response to mechanical stimulus	11/314	216/18723	0.00109284	0.0226906	0.0191571	CXCR4/JUND/TXNIP/CNTNAP2/JUN/NFKBIA/CD40/STRBP/TGFBR2/NFKB1/IRF1	11
BP	GO:0097028	dendritic cell differentiation	5/314	47/18723	0.00110705	0.0228395	0.0192828	LYN/CCR7/IRF8/TGFBR2/LGALS9	5
BP	GO:0032956	regulation of actin cytoskeleton organization	15/314	358/18723	0.00111272	0.0228395	0.0192828	NCK2/RHOH/TMSB10/SNX9/CCR7/MTSS1/SWAP70/SSH2/PRKCE/WHAMM/STAP1/HIP1R/SMAD3/FCHSD2/SMAD4	15
BP	GO:0038094	Fc-gamma receptor signaling pathway	4/314	28/18723	0.00115634	0.0234665	0.0198122	LYN/VAV3/PRKCE/APPL1	4
BP	GO:0045589	regulation of regulatory T cell differentiation	4/314	28/18723	0.00115634	0.0234665	0.0198122	HLA-DRB1/HLA-DRA/LGALS9/IRF1	4
BP	GO:0008154	actin polymerization or depolymerization	11/314	218/18723	0.00117726	0.0236683	0.0199825	NCK2/TMSB10/SNX9/CCR7/SWAP70/SSH2/PRKCE/WHAMM/HIP1R/FCHSD2/MICAL3	11
BP	GO:0007183	SMAD protein complex assembly	3/314	13/18723	0.00117946	0.0236683	0.0199825	SMAD3/PMEPA1/SMAD4	3
BP	GO:0043123	positive regulation of I-kappaB kinase/NF-kappaB signaling	10/314	186/18723	0.00121455	0.0240424	0.0202984	HLA-DRB1/CD74/REL/BIRC3/CCR7/CD40/PRKCE/PRKCB/LGALS9/TRIM22	10
BP	GO:0043550	regulation of lipid kinase activity	6/314	71/18723	0.00121701	0.0240424	0.0202984	LYN/CCR7/VAV3/CD19/RB1/PIK3IP1	6
BP	GO:0009743	response to carbohydrate	12/314	253/18723	0.00121818	0.0240424	0.0202984	HLA-DRB1/TXNIP/LYN/ZFP36L1/PRKCE/ABCG1/HIF1A/TGFBR2/PRKCB/TRA2B/PIM3/MAP4K4	12
BP	GO:0097529	myeloid leukocyte migration	11/314	220/18723	0.00126698	0.0248688	0.0209961	CD74/RHOH/LYN/PDE4B/CD200/CCR7/VAV3/SWAP70/DUSP1/STAP1/CAMK1D	11
BP	GO:0043903	regulation of biological process involved in symbiotic interaction	6/314	72/18723	0.00130927	0.0254193	0.0214609	HLA-DRB1/CD74/CIITA/LGALS9/TRIM22/VPS37B	6
BP	GO:0071219	cellular response to molecule of bacterial origin	11/314	221/18723	0.00131391	0.0254193	0.0214609	MEF2C/LYN/PDE4B/IRF8/CD55/NFKBIA/CD40/PRKCE/STAP1/KMO/NFKB1	11
BP	GO:0008064	regulation of actin polymerization or depolymerization	10/314	188/18723	0.00131626	0.0254193	0.0214609	NCK2/TMSB10/SNX9/CCR7/SWAP70/SSH2/PRKCE/WHAMM/HIP1R/FCHSD2	10
BP	GO:1903902	positive regulation of viral life cycle	4/314	29/18723	0.00132381	0.0254285	0.0214687	HLA-DRB1/CD74/LGALS9/VPS37B	4
BP	GO:0052372	modulation by symbiont of entry into host	5/314	49/18723	0.00133921	0.0255874	0.0216028	HLA-DRB1/CD74/CIITA/LGALS9/TRIM22	5
BP	GO:0006911	phagocytosis, engulfment	8/314	127/18723	0.00136668	0.0258936	0.0218613	IGHD/IGHM/RHOH/IGLL5/IGHV4-34/STAP1/IGLC3/TRBC2	8
BP	GO:0030832	regulation of actin filament length	10/314	189/18723	0.00136965	0.0258936	0.0218613	NCK2/TMSB10/SNX9/CCR7/SWAP70/SSH2/PRKCE/WHAMM/HIP1R/FCHSD2	10
BP	GO:0030838	positive regulation of actin filament polymerization	7/314	99/18723	0.00139221	0.026046	0.02199	NCK2/SNX9/CCR7/PRKCE/WHAMM/HIP1R/FCHSD2	7
BP	GO:0031341	regulation of cell killing	7/314	99/18723	0.00139221	0.026046	0.02199	FCER2/HLA-DRB1/HLA-DRA/CD55/STX7/STAP1/LGALS9	7
BP	GO:0035773	insulin secretion involved in cellular response to glucose stimulus	6/314	73/18723	0.00140677	0.0261447	0.0220733	HLA-DRB1/PRKCE/ABCG1/HIF1A/PIM3/MAP4K4	6
BP	GO:0050920	regulation of chemotaxis	11/314	223/18723	0.00141205	0.0261447	0.0220733	CXCR4/CD74/LYN/CCR7/SWAP70/DUSP1/STAP1/SMAD3/LGALS9/MYCBP2/CAMK1D	11
BP	GO:0008089	anterograde axonal transport	5/314	50/18723	0.00146788	0.0270391	0.0228284	BLOC1S2/TRAK2/TRAK1/DTNBP1/RAB21	5
BP	GO:0090715	immunological memory formation process	3/314	14/18723	0.00148258	0.0271705	0.0229394	HLA-DRB1/HLA-DRA/ST3GAL1	3
BP	GO:0042102	positive regulation of T cell proliferation	7/314	101/18723	0.00156355	0.0284906	0.0240539	HLA-DMB/NCK2/TNFRSF13C/HLA-DPA1/CD55/TGFBR2/LGALS9	7
BP	GO:0051495	positive regulation of cytoskeleton organization	11/314	226/18723	0.00157047	0.0284906	0.0240539	NCK2/SNX9/CCR7/MTSS1/SWAP70/PRKCE/WHAMM/STAP1/HIP1R/SMAD3/FCHSD2	11
BP	GO:0008088	axo-dendritic transport	6/314	75/18723	0.00161828	0.0292104	0.0246616	BLOC1S2/HIF1A/TRAK2/TRAK1/DTNBP1/RAB21	6
BP	GO:0001782	B cell homeostasis	4/314	31/18723	0.00170824	0.0305273	0.0257734	CD74/MEF2C/LYN/HIF1A	4
BP	GO:0045066	regulatory T cell differentiation	4/314	31/18723	0.00170824	0.0305273	0.0257734	HLA-DRB1/HLA-DRA/LGALS9/IRF1	4
BP	GO:0071322	cellular response to carbohydrate stimulus	9/314	163/18723	0.00175757	0.0312534	0.0263865	HLA-DRB1/ZFP36L1/PRKCE/ABCG1/HIF1A/PRKCB/TRA2B/PIM3/MAP4K4	9
BP	GO:1900153	positive regulation of nuclear-transcribed mRNA catabolic process, deadenylation-dependent decay	3/314	15/18723	0.00183034	0.0323871	0.0273436	ZFP36L1/ZFP36L2/TNRC6B	3
BP	GO:0030099	myeloid cell differentiation	15/314	381/18723	0.00204634	0.0360316	0.0304205	HLA-DRB1/CD74/MEF2C/FOXP1/LYN/ZFP36L1/CCR7/JUN/IRF8/NFKBIA/HIF1A/JUNB/RB1/TGFBR2/KMT2E	15
BP	GO:0042116	macrophage activation	7/314	106/18723	0.00206402	0.0361657	0.0305337	IL4R/CD74/FOXP1/JUND/CD200/PRKCE/STAP1	7
BP	GO:0006816	calcium ion transport	16/314	422/18723	0.0021495	0.0373694	0.03155	CXCR4/TSPAN13/CAMK2D/LYN/PDE4B/MS4A1/ITPR1/CCR7/SARAF/CD19/PRKCE/STIM2/SESTD1/PRKCB/FCRL3/ORAI2	16
BP	GO:0002431	Fc receptor mediated stimulatory signaling pathway	4/314	33/18723	0.00216393	0.0373694	0.03155	LYN/VAV3/PRKCE/APPL1	4
BP	GO:0043552	positive regulation of phosphatidylinositol 3-kinase activity	4/314	33/18723	0.00216393	0.0373694	0.03155	LYN/CCR7/VAV3/CD19	4
BP	GO:0003179	heart valve morphogenesis	5/314	55/18723	0.00225162	0.0386978	0.0326715	MEF2C/MDM4/RB1/TGFBR2/SMAD4	5
BP	GO:0006958	complement activation, classical pathway	7/314	108/18723	0.00229571	0.0392676	0.0331526	IGHD/IGHM/CD55/IGLL5/IGHV4-34/IGLC3/TRBC2	7
BP	GO:0060326	cell chemotaxis	13/314	310/18723	0.00232436	0.0395692	0.0334072	CXCR4/CD74/LYN/PDE4B/CCR7/VAV3/LYST/SWAP70/DUSP1/CXCR5/STAP1/LGALS9/CAMK1D	13
BP	GO:0070232	regulation of T cell apoptotic process	4/314	34/18723	0.00242047	0.0407485	0.0344029	TSC22D3/HIF1A/LGALS9/ST3GAL1	4
BP	GO:0042129	regulation of T cell proliferation	9/314	171/18723	0.00243554	0.0407485	0.0344029	HLA-DRB1/HLA-DMB/NCK2/TNFRSF13C/HLA-DPA1/CD55/TGFBR2/LGALS9/IRF1	9
BP	GO:0048008	platelet-derived growth factor receptor signaling pathway	5/314	56/18723	0.00243901	0.0407485	0.0344029	TXNIP/PLEKHA1/HIP1R/CSRNP1/ARID5B	5
BP	GO:0071385	cellular response to glucocorticoid stimulus	5/314	56/18723	0.00243901	0.0407485	0.0344029	FOXO1/ZFP36L1/ZFP36L2/NR3C1/USP8	5
BP	GO:0001678	cellular glucose homeostasis	9/314	172/18723	0.00253316	0.0419313	0.0354015	HLA-DRB1/FOXO1/PRKCE/ABCG1/HIF1A/TRA2B/NUCKS1/PIM3/MAP4K4	9
BP	GO:0030833	regulation of actin filament polymerization	9/314	172/18723	0.00253316	0.0419313	0.0354015	NCK2/TMSB10/SNX9/CCR7/SSH2/PRKCE/WHAMM/HIP1R/FCHSD2	9
BP	GO:0045591	positive regulation of regulatory T cell differentiation	3/314	17/18723	0.0026684	0.0436656	0.0368657	HLA-DRB1/HLA-DRA/LGALS9	3
BP	GO:0090713	immunological memory process	3/314	17/18723	0.0026684	0.0436656	0.0368657	HLA-DRB1/HLA-DRA/ST3GAL1	3
BP	GO:0110053	regulation of actin filament organization	12/314	278/18723	0.00267439	0.0436656	0.0368657	NCK2/TMSB10/SNX9/CCR7/MTSS1/SWAP70/SSH2/PRKCE/WHAMM/HIP1R/SMAD3/FCHSD2	12
BP	GO:0046640	regulation of alpha-beta T cell proliferation	4/314	35/18723	0.00269717	0.0438382	0.0370115	CD55/TGFBR2/LGALS9/IRF1	4
BP	GO:0016358	dendrite development	11/314	243/18723	0.00276623	0.0445817	0.0376391	MEF2C/NCK2/PHACTR1/SIPA1L1/BCL11A/CAMK1D/TRAK2/RERE/TRAK1/DTNBP1/RAB21	11
BP	GO:0002573	myeloid leukocyte differentiation	10/314	208/18723	0.00276774	0.0445817	0.0376391	HLA-DRB1/CD74/FOXP1/LYN/ZFP36L1/CCR7/JUN/JUNB/RB1/TGFBR2	10
BP	GO:0019058	viral life cycle	13/314	317/18723	0.00281768	0.0446628	0.0377077	CXCR4/HLA-DRB1/CD74/ADARB1/CD55/CIITA/LGALS9/TRIM22/UVRAG/NUCKS1/VPS37B/DDX6/USP6NL	13
BP	GO:0032609	interferon-gamma production	7/314	112/18723	0.00281885	0.0446628	0.0377077	HLA-DRB1/LAPTM5/PDE4B/CCR7/HLA-DPA1/IRF8/LGALS9	7
BP	GO:0032649	regulation of interferon-gamma production	7/314	112/18723	0.00281885	0.0446628	0.0377077	HLA-DRB1/LAPTM5/PDE4B/CCR7/HLA-DPA1/IRF8/LGALS9	7
BP	GO:0008380	RNA splicing	16/314	434/18723	0.00283707	0.0446628	0.0377077	RBM38/SF1/MBNL1/CIRBP/KHDRBS2/SON/TRA2B/THRAP3/SRSF10/PNN/RP9/RPS26/DDX17/PRPF4B/MBNL2/CDK13	16
BP	GO:0052126	movement in host environment	9/314	175/18723	0.00284474	0.0446628	0.0377077	CXCR4/HLA-DRB1/CD74/CD55/CIITA/LGALS9/TRIM22/UVRAG/VPS37B	9
BP	GO:0002763	positive regulation of myeloid leukocyte differentiation	5/314	58/18723	0.00284738	0.0446628	0.0377077	HLA-DRB1/CD74/ZFP36L1/JUN/RB1	5
BP	GO:0045445	myoblast differentiation	6/314	84/18723	0.00288244	0.0448213	0.0378415	BTG1/MEF2C/ZFP36L1/MBNL1/RB1/DDX17	6
BP	GO:0098586	cellular response to virus	6/314	84/18723	0.00288244	0.0448213	0.0378415	BIRC3/HIF1A/SMAD3/LGALS9/USP15/NFKB1	6
BP	GO:0007249	I-kappaB kinase/NF-kappaB signaling	12/314	281/18723	0.00291821	0.045182	0.038146	HLA-DRB1/CD74/REL/RHOH/BIRC3/CCR7/NFKBIA/CD40/PRKCE/PRKCB/LGALS9/TRIM22	12
BP	GO:0002685	regulation of leukocyte migration	10/314	210/18723	0.00296462	0.0455082	0.0384214	CD74/RHOH/LYN/CD200/CCR7/SWAP70/DUSP1/STAP1/LGALS9/CAMK1D	10
BP	GO:0045637	regulation of myeloid cell differentiation	10/314	210/18723	0.00296462	0.0455082	0.0384214	HLA-DRB1/CD74/MEF2C/FOXP1/LYN/ZFP36L1/JUN/NFKBIA/HIF1A/RB1	10
BP	GO:0046718	viral entry into host cell	8/314	144/18723	0.00300704	0.0459629	0.0388052	CXCR4/HLA-DRB1/CD74/CD55/CIITA/LGALS9/TRIM22/UVRAG	8
BP	GO:0000377	RNA splicing, via transesterification reactions with bulged adenosine as nucleophile	13/314	320/18723	0.00305381	0.0462839	0.0390763	SF1/MBNL1/CIRBP/KHDRBS2/SON/TRA2B/THRAP3/SRSF10/PNN/DDX17/PRPF4B/MBNL2/CDK13	13
BP	GO:0000398	mRNA splicing, via spliceosome	13/314	320/18723	0.00305381	0.0462839	0.0390763	SF1/MBNL1/CIRBP/KHDRBS2/SON/TRA2B/THRAP3/SRSF10/PNN/DDX17/PRPF4B/MBNL2/CDK13	13
BP	GO:0043551	regulation of phosphatidylinositol 3-kinase activity	5/314	59/18723	0.0030691	0.0463202	0.039107	LYN/CCR7/VAV3/CD19/PIK3IP1	5
BP	GO:0019896	axonal transport of mitochondrion	3/314	18/18723	0.00316263	0.0473341	0.0399629	HIF1A/TRAK2/TRAK1	3
BP	GO:1900151	regulation of nuclear-transcribed mRNA catabolic process, deadenylation-dependent decay	3/314	18/18723	0.00316263	0.0473341	0.0399629	ZFP36L1/ZFP36L2/TNRC6B	3
BP	GO:0033363	secretory granule organization	4/314	37/18723	0.00331409	0.0490204	0.0413866	LYST/BLOC1S2/ABCG1/DTNBP1	4
BP	GO:0090218	positive regulation of lipid kinase activity	4/314	37/18723	0.00331409	0.0490204	0.0413866	LYN/CCR7/VAV3/CD19	4
BP	GO:0045936	negative regulation of phosphate metabolic process	16/314	441/18723	0.00331624	0.0490204	0.0413866	NCK2/LYN/DBNDD1/ADARB1/MGAT5/SWAP70/DUSP1/STAP1/RB1/PARP14/PIK3IP1/PKIG/HHEX/PMEPA1/AIDA/DTNBP1	16
BP	GO:0043122	regulation of I-kappaB kinase/NF-kappaB signaling	11/314	249/18723	0.003332	0.0490514	0.0414128	HLA-DRB1/CD74/REL/RHOH/BIRC3/CCR7/CD40/PRKCE/PRKCB/LGALS9/TRIM22	11
BP	GO:0010563	negative regulation of phosphorus metabolic process	16/314	442/18723	0.00338986	0.0495509	0.0418345	NCK2/LYN/DBNDD1/ADARB1/MGAT5/SWAP70/DUSP1/STAP1/RB1/PARP14/PIK3IP1/PKIG/HHEX/PMEPA1/AIDA/DTNBP1	16
BP	GO:0000375	RNA splicing, via transesterification reactions	13/314	324/18723	0.00339352	0.0495509	0.0418345	SF1/MBNL1/CIRBP/KHDRBS2/SON/TRA2B/THRAP3/SRSF10/PNN/DDX17/PRPF4B/MBNL2/CDK13	13
CC	GO:0042613	MHC class II protein complex	11/328	17/19550	2.83889e-16	9.39673e-14	8.15807e-14	HLA-DRB1/CD74/HLA-DQB1/HLA-DRA/HLA-DMB/HLA-DMA/HLA-DRB5/HLA-DQA1/HLA-DPA1/HLA-DOA/HLA-DOB	11
CC	GO:0042611	MHC protein complex	11/328	25/19550	9.07028e-14	1.50113e-11	1.30326e-11	HLA-DRB1/CD74/HLA-DQB1/HLA-DRA/HLA-DMB/HLA-DMA/HLA-DRB5/HLA-DQA1/HLA-DPA1/HLA-DOA/HLA-DOB	11
CC	GO:0009897	external side of plasma membrane	29/328	421/19550	1.40132e-10	1.54613e-08	1.34232e-08	FCER2/IGHD/CXCR4/IGHM/HLA-DRB1/CD74/CD83/CD69/CD79A/CD22/CD79B/TMEM123/MS4A1/TNFRSF13C/CCR7/IGLL5/CLEC2D/CD19/IGHV4-34/CD40/CXCR5/ABCG1/IGLC3/SLC38A1/TGFBR2/CLEC2B/NT5E/TRBC2/LY9	29
CC	GO:0071556	integral component of lumenal side of endoplasmic reticulum membrane	7/328	29/19550	3.98906e-07	2.64076e-05	2.29266e-05	HLA-DRB1/CD74/HLA-DQB1/HLA-DRA/HLA-DRB5/HLA-DQA1/HLA-DPA1	7
CC	GO:0098553	lumenal side of endoplasmic reticulum membrane	7/328	29/19550	3.98906e-07	2.64076e-05	2.29266e-05	HLA-DRB1/CD74/HLA-DQB1/HLA-DRA/HLA-DRB5/HLA-DQA1/HLA-DPA1	7
CC	GO:0005765	lysosomal membrane	22/328	395/19550	9.97438e-07	4.71646e-05	4.09474e-05	HLA-DRB1/CD74/LAPTM5/HLA-DQB1/HLA-DRA/HLA-DMB/HLA-DMA/LYN/HLA-DRB5/HLA-DQA1/HLA-DPA1/STX7/HLA-DOA/HLA-DOB/BLOC1S2/GNB4/CYB561A3/MANBA/AP1B1/LNPEP/GLIPR1/RNF13	22
CC	GO:0098852	lytic vacuole membrane	22/328	395/19550	9.97438e-07	4.71646e-05	4.09474e-05	HLA-DRB1/CD74/LAPTM5/HLA-DQB1/HLA-DRA/HLA-DMB/HLA-DMA/LYN/HLA-DRB5/HLA-DQA1/HLA-DPA1/STX7/HLA-DOA/HLA-DOB/BLOC1S2/GNB4/CYB561A3/MANBA/AP1B1/LNPEP/GLIPR1/RNF13	22
CC	GO:0098576	lumenal side of membrane	7/328	36/19550	1.92886e-06	6.46752e-05	5.61499e-05	HLA-DRB1/CD74/HLA-DQB1/HLA-DRA/HLA-DRB5/HLA-DQA1/HLA-DPA1	7
CC	GO:0005774	vacuolar membrane	23/328	444/19550	1.94755e-06	6.46752e-05	5.61499e-05	HLA-DRB1/CD74/LAPTM5/HLA-DQB1/HLA-DRA/HLA-DMB/HLA-DMA/LYN/HLA-DRB5/HLA-DQA1/HLA-DPA1/STX7/HLA-DOA/HLA-DOB/BLOC1S2/GNB4/CYB561A3/UVRAG/MANBA/AP1B1/LNPEP/GLIPR1/RNF13	23
CC	GO:0005802	trans-Golgi network	17/328	259/19550	1.95393e-06	6.46752e-05	5.61499e-05	HLA-DRB1/CD74/HLA-DQB1/HLA-DRA/SNX9/HLA-DRB5/HLA-DQA1/GCNT1/HLA-DPA1/RAB30/SLC9A7/GSAP/AP1B1/GGA2/ST3GAL1/USP6NL/RAB21	17
CC	GO:0032588	trans-Golgi network membrane	10/328	100/19550	7.016e-06	0.000211118	0.000183289	HLA-DRB1/CD74/HLA-DQB1/HLA-DRA/HLA-DRB5/HLA-DQA1/HLA-DPA1/AP1B1/ST3GAL1/USP6NL	10
CC	GO:0001772	immunological synapse	7/328	44/19550	7.89211e-06	0.000217691	0.000188995	CD37/HLA-DRB1/HLA-DRA/RHOH/VAV3/STX7/SKAP1	7
CC	GO:0030176	integral component of endoplasmic reticulum membrane	12/328	162/19550	1.93338e-05	0.000492269	0.000427379	HLA-DRB1/CD74/HLA-DQB1/HLA-DRA/TAPT1/HLA-DRB5/HLA-DQA1/HLA-DPA1/SARAF/SEC62/EIF2AK3/ELOVL5	12
CC	GO:0031227	intrinsic component of endoplasmic reticulum membrane	12/328	170/19550	3.12228e-05	0.000738197	0.00064089	HLA-DRB1/CD74/HLA-DQB1/HLA-DRA/TAPT1/HLA-DRB5/HLA-DQA1/HLA-DPA1/SARAF/SEC62/EIF2AK3/ELOVL5	12
CC	GO:0005769	early endosome	19/328	394/19550	4.10598e-05	0.000906052	0.000786618	CXCR4/HLA-DRA/CD22/CNTNAP2/SNX2/STX7/RFTN1/CYTIP/APPL1/UVRAG/TRAK2/RABEP1/GGA2/PMEPA1/PLEKHF2/TRAK1/USP8/LNPEP/RAB21	19
CC	GO:0016607	nuclear speck	19/328	412/19550	7.45289e-05	0.00152335	0.00132255	MEF2C/STK17A/SON/EAF2/DAZAP2/HIF1A/NRIP1/PNISR/THRAP3/SRSF10/TRIM22/KMT2E/PNN/RBBP6/NR3C1/DDX17/PRPF4B/NFKBIZ/CDK13	19
CC	GO:0012507	ER to Golgi transport vesicle membrane	7/328	62/19550	7.82387e-05	0.00152335	0.00132255	HLA-DRB1/CD74/HLA-DQB1/HLA-DRA/HLA-DRB5/HLA-DQA1/HLA-DPA1	7
CC	GO:0098791	Golgi apparatus subcompartment	18/328	384/19550	9.36538e-05	0.00172219	0.00149518	HLA-DRB1/CD74/HLA-DQB1/HLA-DRA/SNX9/HLA-DRB5/HLA-DQA1/GCNT1/HLA-DPA1/RAB30/SLC9A7/GSAP/AP1B1/GGA2/ST3GAL1/USP6NL/ST6GAL1/RAB21	18
CC	GO:0030136	clathrin-coated vesicle	12/328	196/19550	0.000123438	0.00215041	0.00186695	HLA-DRB1/CD74/HLA-DQB1/HLA-DRA/SNX9/HLA-DRB5/HLA-DQA1/HLA-DPA1/ABCB4/HIP1R/AP1B1/GGA2	12
CC	GO:0030665	clathrin-coated vesicle membrane	9/328	116/19550	0.000149262	0.00247028	0.00214466	HLA-DRB1/CD74/HLA-DQB1/HLA-DRA/HLA-DRB5/HLA-DQA1/HLA-DPA1/HIP1R/AP1B1	9
CC	GO:0030139	endocytic vesicle	16/328	336/19550	0.000190804	0.00300744	0.00261101	HLA-DRB1/CD74/HVCN1/HLA-DQB1/HLA-DRA/NCF1/CAMK2D/LYN/HLA-DRB5/HLA-DQA1/HLA-DPA1/STX7/MTSS1/APPL1/UVRAG/RABEP1	16
CC	GO:0030669	clathrin-coated endocytic vesicle membrane	7/328	72/19550	0.000203131	0.0030562	0.00265334	HLA-DRB1/CD74/HLA-DQB1/HLA-DRA/HLA-DRB5/HLA-DQA1/HLA-DPA1	7
CC	GO:1904115	axon cytoplasm	6/328	63/19550	0.000647868	0.00932366	0.00809464	BLOC1S2/HIF1A/TRAK2/TRAK1/DTNBP1/RAB21	6
CC	GO:0045334	clathrin-coated endocytic vesicle	7/328	91/19550	0.000851387	0.011742	0.0101942	HLA-DRB1/CD74/HLA-DQB1/HLA-DRA/HLA-DRB5/HLA-DQA1/HLA-DPA1	7
CC	GO:0120111	neuron projection cytoplasm	7/328	93/19550	0.000968581	0.0126485	0.0109812	BLOC1S2/HIF1A/HIP1R/TRAK2/TRAK1/DTNBP1/RAB21	7
CC	GO:0005770	late endosome	13/328	282/19550	0.00101007	0.0126485	0.0109812	CXCR4/HLA-DRB1/CD74/HLA-DRA/CD79A/HLA-DMB/HLA-DMA/HLA-DRB5/STX7/CYB561A3/UVRAG/VPS37B/RNF13	13
CC	GO:0030134	COPII-coated ER to Golgi transport vesicle	7/328	94/19550	0.00103175	0.0126485	0.0109812	HLA-DRB1/CD74/HLA-DQB1/HLA-DRA/HLA-DRB5/HLA-DQA1/HLA-DPA1	7
CC	GO:0008023	transcription elongation factor complex	5/328	50/19550	0.00147185	0.0173994	0.0151058	AFF3/EAF2/AFF4/AFF1/CDK13	5
CC	GO:0030666	endocytic vesicle membrane	10/328	193/19550	0.00161056	0.0183826	0.0159595	HLA-DRB1/CD74/HVCN1/HLA-DQB1/HLA-DRA/CAMK2D/LYN/HLA-DRB5/HLA-DQA1/HLA-DPA1	10
CC	GO:0030135	coated vesicle	13/328	299/19550	0.00170717	0.0186579	0.0161985	HLA-DRB1/CD74/HLA-DQB1/HLA-DRA/SNX9/HLA-DRB5/HLA-DQA1/HLA-DPA1/ABCB4/HIP1R/PACS1/AP1B1/GGA2	13
CC	GO:0005667	transcription regulator complex	16/328	413/19550	0.00174742	0.0186579	0.0161985	REL/JUND/JUN/ATF7IP/MXI1/TAF1D/HIF1A/JUNB/RB1/SKIL/SMAD3/JAZF1/E2F5/N4BP2L2/NFATC3/SMAD4	16
CC	GO:0042571	immunoglobulin complex, circulating	6/328	77/19550	0.00185922	0.0192313	0.0166963	IGHD/IGHM/IGLL5/IGHV4-34/IGLC3/TRBC2	6
CC	GO:0090575	RNA polymerase II transcription regulator complex	9/328	168/19550	0.0021715	0.0217808	0.0189097	JUND/JUN/MXI1/HIF1A/JUNB/RB1/SMAD3/E2F5/SMAD4	9
CC	GO:0001650	fibrillar center	8/328	140/19550	0.00253814	0.0247096	0.0214524	CDCA7L/PAX5/SESN1/NRIP1/AFF4/JAZF1/E2F5/RNMT	8
CC	GO:0031901	early endosome membrane	9/328	173/19550	0.002647	0.025033	0.0217333	HLA-DRA/SNX2/STX7/APPL1/RABEP1/GGA2/PMEPA1/PLEKHF2/RAB21	9
CC	GO:0030658	transport vesicle membrane	10/328	212/19550	0.00318995	0.0293299	0.0254637	HLA-DRB1/CD74/HLA-DQB1/HLA-DRA/HLA-DRB5/ITPR1/HLA-DQA1/HLA-DPA1/MCTP2/DTNBP1	10
CC	GO:0031902	late endosome membrane	8/328	146/19550	0.00328633	0.0293993	0.025524	HLA-DRB1/HLA-DRA/HLA-DMB/HLA-DMA/HLA-DRB5/CYB561A3/VPS37B/RNF13	8
CC	GO:0030662	coated vesicle membrane	9/328	181/19550	0.00357571	0.0311463	0.0270407	HLA-DRB1/CD74/HLA-DQB1/HLA-DRA/HLA-DRB5/HLA-DQA1/HLA-DPA1/HIP1R/AP1B1	9
CC	GO:0030133	transport vesicle	15/328	412/19550	0.00429523	0.0364544	0.0316491	HLA-DRB1/CD74/LAPTM5/HLA-DQB1/HLA-DRA/PDE4B/HLA-DRB5/ITPR1/HLA-DQA1/HLA-DPA1/CD55/STX7/MCTP2/PLEKHF2/DTNBP1	15
MF	GO:0023026	MHC class II protein complex binding	12/323	27/18368	9.79326e-15	5.13167e-12	4.58737e-12	HLA-DRB1/CD74/HLA-DQB1/HLA-DRA/HLA-DMB/HLA-DMA/HLA-DRB5/MS4A1/HLA-DQA1/HLA-DPA1/HLA-DOA/HLA-DOB	12
MF	GO:0023023	MHC protein complex binding	12/323	36/18368	6.1195e-13	1.60331e-10	1.43325e-10	HLA-DRB1/CD74/HLA-DQB1/HLA-DRA/HLA-DMB/HLA-DMA/HLA-DRB5/MS4A1/HLA-DQA1/HLA-DPA1/HLA-DOA/HLA-DOB	12
MF	GO:0032395	MHC class II receptor activity	7/323	10/18368	5.59074e-11	9.76517e-09	8.72941e-09	HLA-DRB1/HLA-DQB1/HLA-DRA/HLA-DQA1/HLA-DPA1/HLA-DOA/HLA-DOB	7
MF	GO:0140375	immune receptor activity	13/323	144/18368	1.6124e-06	0.000211224	0.00018882	IL4R/CXCR4/HLA-DRB1/CD74/HLA-DQB1/HLA-DRA/HLA-DQA1/CCR7/HLA-DPA1/IL21R/HLA-DOA/HLA-DOB/CXCR5	13
MF	GO:0043325	phosphatidylinositol-3,4-bisphosphate binding	6/323	29/18368	9.53149e-06	0.000941863	0.000841963	NCF1/PLEKHA2/PLEKHA1/SESTD1/HIP1R/FCHSD2	6
MF	GO:0003823	antigen binding	13/323	171/18368	1.07847e-05	0.000941863	0.000841963	IGHD/IGHM/HLA-DRB1/HLA-DQB1/HLA-DRA/HLA-DRB5/HLA-DQA1/HLA-DPA1/IGLL5/IGHV4-34/CD40/IGLC3/TRBC2	13
MF	GO:0042605	peptide antigen binding	6/323	36/18368	3.5237e-05	0.00263774	0.00235797	HLA-DRB1/HLA-DQB1/HLA-DRA/HLA-DRB5/HLA-DQA1/HLA-DPA1	6
MF	GO:0046332	SMAD binding	8/323	79/18368	7.39701e-05	0.00484504	0.00433114	JUN/TGFBR2/SKIL/SMAD3/SAV1/PMEPA1/USP15/SMAD4	8
MF	GO:0001216	DNA-binding transcription activator activity	20/323	456/18368	0.000178089	0.0103688	0.00926898	MEF2C/REL/JUND/FOXO1/PAX5/JUN/ZNF107/HIF1A/JUNB/SMAD3/E2F5/HHEX/PRDM2/NFKB1/CSRNP1/IRF1/NR3C1/NFATC3/ELF1/SMAD4	20
MF	GO:0001228	DNA-binding transcription activator activity, RNA polymerase II-specific	19/323	450/18368	0.000413179	0.0216506	0.0193542	MEF2C/REL/JUND/FOXO1/PAX5/JUN/ZNF107/HIF1A/JUNB/SMAD3/HHEX/PRDM2/NFKB1/CSRNP1/IRF1/NR3C1/NFATC3/ELF1/SMAD4	19
MF	GO:0017124	SH3 domain binding	9/323	130/18368	0.000492102	0.0234419	0.0209555	NCF1/LYN/KHDRBS2/DTX1/HIP1R/UVRAG/SKAP1/ADAM19/USP8	9
MF	GO:0070412	R-SMAD binding	4/323	23/18368	0.000638117	0.0278644	0.024909	JUN/SMAD3/PMEPA1/SMAD4	4
MF	GO:0030246	carbohydrate binding	13/323	271/18368	0.00107064	0.0400725	0.0358221	FCER2/HLA-DRB1/HLA-DRA/CD69/CD22/CD72/SELL/CLEC2D/CLEC17A/CHI3L2/CLEC2B/LGALS9/MANBA	13
MF	GO:0035091	phosphatidylinositol binding	13/323	271/18368	0.00107064	0.0400725	0.0358221	NCF1/SNX29/SNX9/ITPR1/SNX2/SESTD1/HIP1R/SNX22/FCHSD2/APPL1/GGA2/PLEKHF2/AIDA	13
MF	GO:0001217	DNA-binding transcription repressor activity	14/323	313/18368	0.00136132	0.0475553	0.0425113	BACH2/FOXP1/JUN/IRF8/MXI1/BCL11A/SKIL/SMAD3/SATB1/HHEX/PRDM2/NFKB1/NR3C1/NFATC3	14

## Sheet: CD27+ Memory B.up
Supplementary Table 7. B cell level GO enrichment book
ONTOLOGY	ID	Description	GeneRatio	BgRatio	pvalue	p.adjust	qvalue	geneID	Count
BP	GO:0002181	cytoplasmic translation	22/236	148/18723	1.43505e-17	4.4673e-14	3.73112e-14	RPS14/RPLP1/RPS18/RPS15A/RPLP2/RPS8/EEF2/RPS28/RPL14/RPS12/RPL23A/RPS3/RPS2/RPS25/RPS6/RPL13A/RPS16/RPL27A/PKM/RPL4/RPS20/RPS29	22
BP	GO:0050670	regulation of lymphocyte proliferation	19/236	225/18723	7.31387e-11	7.03041e-08	5.87185e-08	TNFRSF13B/CLECL1/GPR183/HLA-A/BLK/PTPN6/CD24/RPS3/CD70/CD86/HLA-DPB1/EBI3/RAC2/MNDA/HLA-DPA1/FCGR2B/PYCARD/SYK/CORO1A	19
BP	GO:0032944	regulation of mononuclear cell proliferation	19/236	227/18723	8.5228e-11	7.03041e-08	5.87185e-08	TNFRSF13B/CLECL1/GPR183/HLA-A/BLK/PTPN6/CD24/RPS3/CD70/CD86/HLA-DPB1/EBI3/RAC2/MNDA/HLA-DPA1/FCGR2B/PYCARD/SYK/CORO1A	19
BP	GO:0046651	lymphocyte proliferation	21/236	288/18723	1.11812e-10	7.03041e-08	5.87185e-08	TNFRSF13B/CLECL1/GPR183/HLA-A/BLK/PTPN6/CD24/RPS3/CD70/CD86/RPS6/HLA-DPB1/EBI3/RAC2/MNDA/HLA-DPA1/FCGR2B/MS4A1/PYCARD/SYK/CORO1A	21
BP	GO:0042110	T cell activation	27/236	487/18723	1.18934e-10	7.03041e-08	5.87185e-08	B2M/CLECL1/GPR183/HLA-A/CD27/PTPN6/CD24/LGALS1/RPS3/CD70/CD86/CD1C/RPS6/HLA-DPB1/EBI3/RAC2/HLA-DPA1/GSN/EGR1/FCGR2B/SIT1/PYCARD/SYK/CORO1A/SOD1/CD48/APBB1IP	27
BP	GO:0032943	mononuclear cell proliferation	21/236	291/18723	1.35504e-10	7.03041e-08	5.87185e-08	TNFRSF13B/CLECL1/GPR183/HLA-A/BLK/PTPN6/CD24/RPS3/CD70/CD86/RPS6/HLA-DPB1/EBI3/RAC2/MNDA/HLA-DPA1/FCGR2B/MS4A1/PYCARD/SYK/CORO1A	21
BP	GO:0070663	regulation of leukocyte proliferation	19/236	245/18723	3.15222e-10	1.40184e-07	1.17083e-07	TNFRSF13B/CLECL1/GPR183/HLA-A/BLK/PTPN6/CD24/RPS3/CD70/CD86/HLA-DPB1/EBI3/RAC2/MNDA/HLA-DPA1/FCGR2B/PYCARD/SYK/CORO1A	19
BP	GO:0007015	actin filament organization	25/236	442/18723	4.01001e-10	1.5604e-07	1.30325e-07	COTL1/MARCKS/CAPG/ACTG1/RAC2/VASP/PFN1/GSN/PLEK/ARHGAP25/ARPC5L/TPM3/CORO1B/PDLIM1/PYCARD/ARPC1B/HCK/CDC42EP3/FLNA/S100A10/ARPC2/EZR/CORO1A/RHOF/RHOB	25
BP	GO:0070661	leukocyte proliferation	21/236	318/18723	6.89844e-10	2.38609e-07	1.99288e-07	TNFRSF13B/CLECL1/GPR183/HLA-A/BLK/PTPN6/CD24/RPS3/CD70/CD86/RPS6/HLA-DPB1/EBI3/RAC2/MNDA/HLA-DPA1/FCGR2B/MS4A1/PYCARD/SYK/CORO1A	21
BP	GO:0034109	homotypic cell-cell adhesion	12/236	90/18723	1.3994e-09	4.35634e-07	3.63844e-07	BLK/PTPN6/LGALS1/CLIC1/ACTG1/ACTB/PPIA/PLEK/CD99/MYL12A/FLNA/SYK	12
BP	GO:0007159	leukocyte cell-cell adhesion	22/236	371/18723	2.00419e-09	5.67185e-07	4.73717e-07	B2M/CLECL1/ITGB1/HLA-A/CD27/PTPN6/CD24/LGALS1/RPS3/CD70/CD86/HLA-DPB1/EBI3/RAC2/HLA-DPA1/ITGB7/FCGR2B/PYCARD/SYK/EZR/CORO1A/ALOX5	22
BP	GO:0042102	positive regulation of T cell proliferation	12/236	101/18723	5.39087e-09	1.39848e-06	1.16802e-06	CLECL1/HLA-A/CD24/RPS3/CD70/CD86/HLA-DPB1/EBI3/HLA-DPA1/PYCARD/SYK/CORO1A	12
BP	GO:0050863	regulation of T cell activation	20/236	329/18723	7.3771e-09	1.76653e-06	1.47542e-06	B2M/CLECL1/HLA-A/CD27/PTPN6/CD24/LGALS1/RPS3/CD70/CD86/HLA-DPB1/EBI3/RAC2/HLA-DPA1/FCGR2B/SIT1/PYCARD/SYK/CORO1A/SOD1	20
BP	GO:0045785	positive regulation of cell adhesion	23/236	437/18723	8.2092e-09	1.82537e-06	1.52457e-06	B2M/CLECL1/HLA-A/CD27/PTPN6/CD24/LGALS1/RPS3/CD70/CD86/HLA-DPB1/EBI3/CIB1/HLA-DPA1/PYCARD/FLNA/C1QBP/SYK/S100A10/ARPC2/CORO1A/ALOX5/APBB1IP	23
BP	GO:1903039	positive regulation of leukocyte cell-cell adhesion	17/236	239/18723	1.02599e-08	2.12927e-06	1.77838e-06	B2M/CLECL1/HLA-A/CD27/PTPN6/CD24/LGALS1/RPS3/CD70/CD86/HLA-DPB1/EBI3/HLA-DPA1/PYCARD/SYK/CORO1A/ALOX5	17
BP	GO:0070527	platelet aggregation	10/236	67/18723	1.10656e-08	2.15295e-06	1.79816e-06	BLK/PTPN6/CLIC1/ACTG1/ACTB/PPIA/PLEK/MYL12A/FLNA/SYK	10
BP	GO:0050870	positive regulation of T cell activation	16/236	216/18723	1.58995e-08	2.91147e-06	2.43168e-06	B2M/CLECL1/HLA-A/CD27/PTPN6/CD24/LGALS1/RPS3/CD70/CD86/HLA-DPB1/EBI3/HLA-DPA1/PYCARD/SYK/CORO1A	16
BP	GO:0050671	positive regulation of lymphocyte proliferation	13/236	137/18723	1.95736e-08	3.38514e-06	2.8273e-06	CLECL1/GPR183/HLA-A/CD24/RPS3/CD70/CD86/HLA-DPB1/EBI3/HLA-DPA1/PYCARD/SYK/CORO1A	13
BP	GO:0032946	positive regulation of mononuclear cell proliferation	13/236	138/18723	2.13705e-08	3.50138e-06	2.92438e-06	CLECL1/GPR183/HLA-A/CD24/RPS3/CD70/CD86/HLA-DPB1/EBI3/HLA-DPA1/PYCARD/SYK/CORO1A	13
BP	GO:0032956	regulation of actin cytoskeleton organization	20/236	358/18723	3.03749e-08	4.72786e-06	3.94874e-06	COTL1/CAPG/ACTG1/RAC2/VASP/PFN1/GSN/PLEK/ARPC5L/CORO1B/PYCARD/ARPC1B/HCK/CDC42EP3/FLNA/S100A10/ARPC2/CORO1A/RHOF/RHOB	20
BP	GO:0042098	T cell proliferation	15/236	199/18723	3.58439e-08	5.18325e-06	4.32909e-06	CLECL1/HLA-A/PTPN6/CD24/RPS3/CD70/CD86/RPS6/HLA-DPB1/EBI3/RAC2/HLA-DPA1/PYCARD/SYK/CORO1A	15
BP	GO:0042129	regulation of T cell proliferation	14/236	171/18723	3.66307e-08	5.18325e-06	4.32909e-06	CLECL1/HLA-A/PTPN6/CD24/RPS3/CD70/CD86/HLA-DPB1/EBI3/RAC2/HLA-DPA1/PYCARD/SYK/CORO1A	14
BP	GO:0030838	positive regulation of actin filament polymerization	11/236	99/18723	4.80826e-08	6.50788e-06	5.43543e-06	VASP/PFN1/GSN/ARPC5L/CORO1B/PYCARD/ARPC1B/HCK/CDC42EP3/ARPC2/CORO1A	11
BP	GO:0070665	positive regulation of leukocyte proliferation	13/236	150/18723	5.80139e-08	7.52488e-06	6.28483e-06	CLECL1/GPR183/HLA-A/CD24/RPS3/CD70/CD86/HLA-DPB1/EBI3/HLA-DPA1/PYCARD/SYK/CORO1A	13
BP	GO:1902905	positive regulation of supramolecular fiber organization	15/236	209/18723	6.87004e-08	8.55457e-06	7.14484e-06	RPS3/VASP/PFN1/GSN/PLEK/ARPC5L/CORO1B/PYCARD/ARPC1B/HCK/CDC42EP3/FLNA/S100A10/ARPC2/CORO1A	15
BP	GO:0048002	antigen processing and presentation of peptide antigen	9/236	62/18723	7.82692e-08	9.37123e-06	7.82692e-06	B2M/HLA-A/HLA-DPB1/HLA-DPA1/HLA-C/FCGR2B/HLA-B/PYCARD/PIKFYVE	9
BP	GO:1902903	regulation of supramolecular fiber organization	20/236	383/18723	9.19364e-08	1.04858e-05	8.75778e-06	COTL1/HSPA8/CAPG/RPS3/CIB1/ACTG1/VASP/PFN1/GSN/PLEK/ARPC5L/CORO1B/PYCARD/ARPC1B/HCK/CDC42EP3/FLNA/S100A10/ARPC2/CORO1A	20
BP	GO:0110053	regulation of actin filament organization	17/236	278/18723	9.43145e-08	1.04858e-05	8.75778e-06	COTL1/CAPG/ACTG1/VASP/PFN1/GSN/PLEK/ARPC5L/CORO1B/PYCARD/ARPC1B/HCK/CDC42EP3/FLNA/S100A10/ARPC2/CORO1A	17
BP	GO:0019882	antigen processing and presentation	11/236	106/18723	9.81504e-08	1.05359e-05	8.79969e-06	B2M/HLA-A/CD1C/HLA-DPB1/HLA-DPA1/HLA-C/FCGR2B/HLA-B/PYCARD/PIKFYVE/CTSH	11
BP	GO:0008064	regulation of actin polymerization or depolymerization	14/236	188/18723	1.20223e-07	1.24751e-05	1.04193e-05	COTL1/CAPG/VASP/PFN1/GSN/PLEK/ARPC5L/CORO1B/PYCARD/ARPC1B/HCK/CDC42EP3/ARPC2/CORO1A	14
BP	GO:0022409	positive regulation of cell-cell adhesion	17/236	284/18723	1.2819e-07	1.24913e-05	1.04328e-05	B2M/CLECL1/HLA-A/CD27/PTPN6/CD24/LGALS1/RPS3/CD70/CD86/HLA-DPB1/EBI3/HLA-DPA1/PYCARD/SYK/CORO1A/ALOX5	17
BP	GO:0030832	regulation of actin filament length	14/236	189/18723	1.28404e-07	1.24913e-05	1.04328e-05	COTL1/CAPG/VASP/PFN1/GSN/PLEK/ARPC5L/CORO1B/PYCARD/ARPC1B/HCK/CDC42EP3/ARPC2/CORO1A	14
BP	GO:0032970	regulation of actin filament-based process	20/236	397/18723	1.64225e-07	1.54919e-05	1.2939e-05	COTL1/CAPG/ACTG1/RAC2/VASP/PFN1/GSN/PLEK/ARPC5L/CORO1B/PYCARD/ARPC1B/HCK/CDC42EP3/FLNA/S100A10/ARPC2/CORO1A/RHOF/RHOB	20
BP	GO:0032273	positive regulation of protein polymerization	12/236	138/18723	1.82695e-07	1.67274e-05	1.39708e-05	RPS3/VASP/PFN1/GSN/ARPC5L/CORO1B/PYCARD/ARPC1B/HCK/CDC42EP3/ARPC2/CORO1A	12
BP	GO:0051495	positive regulation of cytoskeleton organization	15/236	226/18723	1.91142e-07	1.70007e-05	1.41991e-05	RPS3/VASP/PFN1/GSN/PLEK/ARPC5L/CORO1B/PYCARD/ARPC1B/HCK/CDC42EP3/FLNA/S100A10/ARPC2/CORO1A	15
BP	GO:0042113	B cell activation	18/236	334/18723	2.60356e-07	2.25136e-05	1.88035e-05	TNFRSF13B/GPR183/ITGB1/CD27/BLK/PTPN6/LGALS1/CD70/POU2AF1/CD86/BANK1/MNDA/ZBTB7A/KLF6/FCGR2B/MS4A1/THEMIS2/SYK	18
BP	GO:1903037	regulation of leukocyte cell-cell adhesion	18/236	336/18723	2.84303e-07	2.36585e-05	1.97597e-05	B2M/CLECL1/HLA-A/CD27/PTPN6/CD24/LGALS1/RPS3/CD70/CD86/HLA-DPB1/EBI3/HLA-DPA1/FCGR2B/PYCARD/SYK/CORO1A/ALOX5	18
BP	GO:0030833	regulation of actin filament polymerization	13/236	172/18723	2.88796e-07	2.36585e-05	1.97597e-05	COTL1/CAPG/VASP/PFN1/GSN/ARPC5L/CORO1B/PYCARD/ARPC1B/HCK/CDC42EP3/ARPC2/CORO1A	13
BP	GO:0022604	regulation of cell morphogenesis	17/236	309/18723	4.23825e-07	3.38299e-05	2.8255e-05	COCH/CPNE5/CIB1/RAC2/PLEKHO1/CORO1B/HCK/CDC42EP3/MYL12A/FLNA/C1QBP/S100A10/ARPC2/EZR/CORO1A/RHOF/RHOB	17
BP	GO:0008154	actin polymerization or depolymerization	14/236	218/18723	7.3377e-07	5.71056e-05	4.7695e-05	COTL1/CAPG/VASP/PFN1/GSN/PLEK/ARPC5L/CORO1B/PYCARD/ARPC1B/HCK/CDC42EP3/ARPC2/CORO1A	14
BP	GO:0030041	actin filament polymerization	13/236	191/18723	9.57428e-07	7.26945e-05	6.07149e-05	COTL1/CAPG/VASP/PFN1/GSN/ARPC5L/CORO1B/PYCARD/ARPC1B/HCK/CDC42EP3/ARPC2/CORO1A	13
BP	GO:0002253	activation of immune response	18/236	375/18723	1.39528e-06	0.000103416	8.63742e-05	AIM2/HLA-A/BLK/PTPN6/RPS3/BANK1/HLA-DPB1/MNDA/FCGR2B/MS4A1/KCNN4/PYCARD/HCK/UBE2N/THEMIS2/C1QBP/SYK/EZR	18
BP	GO:0032271	regulation of protein polymerization	14/236	233/18723	1.6214e-06	0.000117382	9.80384e-05	COTL1/CAPG/RPS3/VASP/PFN1/GSN/ARPC5L/CORO1B/PYCARD/ARPC1B/HCK/CDC42EP3/ARPC2/CORO1A	14
BP	GO:0030183	B cell differentiation	11/236	141/18723	1.76423e-06	0.000124819	0.00010425	GPR183/ITGB1/CD27/PTPN6/LGALS1/POU2AF1/ZBTB7A/KLF6/FCGR2B/MS4A1/SYK	11
BP	GO:0032535	regulation of cellular component size	18/236	383/18723	1.88258e-06	0.000128156	0.000107037	COTL1/CAPG/VASP/PFN1/GSN/PLEK/ARPC5L/CORO1B/SEMA4B/KCNN4/PYCARD/ARPC1B/HCK/CDC42EP3/ARPC2/EZR/CORO1A/PPP1CA	18
BP	GO:0019884	antigen processing and presentation of exogenous antigen	7/236	47/18723	1.89372e-06	0.000128156	0.000107037	B2M/HLA-A/CD1C/HLA-DPB1/HLA-DPA1/FCGR2B/PIKFYVE	7
BP	GO:0031334	positive regulation of protein-containing complex assembly	14/236	237/18723	1.98177e-06	0.000131261	0.00010963	RPS3/VASP/PFN1/GSN/PLEK/ARPC5L/CORO1B/PYCARD/ARPC1B/HCK/CDC42EP3/SYK/ARPC2/CORO1A	14
BP	GO:0002764	immune response-regulating signaling pathway	20/236	468/18723	2.15452e-06	0.000139729	0.000116703	SCIMP/HLA-A/BLK/PTPN6/TLR10/CD24/RPS3/BANK1/HLA-DPB1/MNDA/FCGR2B/MS4A1/KCNN4/HCK/UBE2N/THEMIS2/CTSH/C1QBP/SYK/EZR	20
BP	GO:0050851	antigen receptor-mediated signaling pathway	14/236	240/18723	2.29732e-06	0.00014595	0.000121898	HLA-A/BLK/PTPN6/RPS3/BANK1/HLA-DPB1/MNDA/FCGR2B/MS4A1/KCNN4/UBE2N/THEMIS2/SYK/EZR	14
BP	GO:0002768	immune response-regulating cell surface receptor signaling pathway	16/236	315/18723	2.64884e-06	0.000164917	0.00013774	HLA-A/BLK/PTPN6/CD24/RPS3/BANK1/HLA-DPB1/MNDA/FCGR2B/MS4A1/KCNN4/HCK/UBE2N/THEMIS2/SYK/EZR	16
BP	GO:0030168	platelet activation	10/236	123/18723	3.61696e-06	0.000220777	0.000184394	BLK/PTPN6/CLIC1/ACTG1/ACTB/PPIA/PLEK/MYL12A/FLNA/SYK	10
BP	GO:0051251	positive regulation of lymphocyte activation	17/236	362/18723	3.70086e-06	0.000221255	0.000184794	B2M/CLECL1/GPR183/HLA-A/CD27/PTPN6/CD24/LGALS1/RPS3/CD70/CD86/HLA-DPB1/EBI3/HLA-DPA1/PYCARD/SYK/CORO1A	17
BP	GO:0002495	antigen processing and presentation of peptide antigen via MHC class II	6/236	34/18723	3.76696e-06	0.000221255	0.000184794	B2M/HLA-DPB1/HLA-DPA1/FCGR2B/PYCARD/PIKFYVE	6
BP	GO:0045088	regulation of innate immune response	13/236	218/18723	4.17288e-06	0.000240559	0.000200916	AIM2/HLA-A/COCH/PTPN6/MNDA/NLRC5/GRN/FCGR2B/HLA-B/PYCARD/HCK/SYK/PTPN1	13
BP	GO:0002831	regulation of response to biotic stimulus	16/236	327/18723	4.27636e-06	0.000242042	0.000202155	AIM2/SCIMP/HLA-A/COCH/PTPN6/MNDA/NLRC5/GRN/LY86/FCGR2B/HLA-B/PYCARD/HCK/C1QBP/SYK/PTPN1	16
BP	GO:0022407	regulation of cell-cell adhesion	19/236	448/18723	4.35731e-06	0.00024222	0.000202304	B2M/CLECL1/HLA-A/CD27/BLK/PTPN6/CD24/LGALS1/RPS3/CD70/CD86/HLA-DPB1/EBI3/HLA-DPA1/FCGR2B/PYCARD/SYK/CORO1A/ALOX5	19
BP	GO:0002429	immune response-activating cell surface receptor signaling pathway	15/236	291/18723	4.57888e-06	0.000245759	0.00020526	HLA-A/BLK/PTPN6/RPS3/BANK1/HLA-DPB1/MNDA/FCGR2B/MS4A1/KCNN4/HCK/UBE2N/THEMIS2/SYK/EZR	15
BP	GO:0002757	immune response-activating signal transduction	15/236	291/18723	4.57888e-06	0.000245759	0.00020526	HLA-A/BLK/PTPN6/RPS3/BANK1/HLA-DPB1/MNDA/FCGR2B/MS4A1/KCNN4/HCK/UBE2N/THEMIS2/SYK/EZR	15
BP	GO:0002504	antigen processing and presentation of peptide or polysaccharide antigen via MHC class II	6/236	36/18723	5.34186e-06	0.000281851	0.000235404	B2M/HLA-DPB1/HLA-DPA1/FCGR2B/PYCARD/PIKFYVE	6
BP	GO:0050867	positive regulation of cell activation	18/236	420/18723	6.79555e-06	0.000352576	0.000294474	B2M/CLECL1/GPR183/HLA-A/CD27/PTPN6/CD24/LGALS1/RPS3/CD70/CD86/HLA-DPB1/EBI3/HLA-DPA1/PLEK/PYCARD/SYK/CORO1A	18
BP	GO:0002478	antigen processing and presentation of exogenous peptide antigen	6/236	38/18723	7.41345e-06	0.000378329	0.000315983	B2M/HLA-A/HLA-DPB1/HLA-DPA1/FCGR2B/PIKFYVE	6
BP	GO:0001819	positive regulation of cytokine production	19/236	467/18723	7.88598e-06	0.000395953	0.000330702	AIM2/B2M/CLECL1/SCIMP/HLA-A/GAPDH/RPS3/LTB/POU2AF1/CD86/HLA-DPB1/EBI3/MNDA/HLA-DPA1/EGR1/IRF5/PYCARD/SYK/SOD1	19
BP	GO:1903131	mononuclear cell differentiation	18/236	426/18723	8.24794e-06	0.000407553	0.000340391	B2M/GPR183/ITGB1/CD27/BLK/PTPN6/LGALS1/POU2AF1/CD86/RPS6/ZBTB7A/KLF6/EGR1/FCGR2B/HLA-B/MS4A1/SYK/SOD1	18
BP	GO:0043254	regulation of protein-containing complex assembly	18/236	428/18723	8.79072e-06	0.000427586	0.000357123	COTL1/HSPA8/CAPG/RPS3/RPL13A/VASP/PFN1/GSN/PLEK/ARPC5L/CORO1B/PYCARD/ARPC1B/HCK/CDC42EP3/SYK/ARPC2/CORO1A	18
BP	GO:0002366	leukocyte activation involved in immune response	14/236	275/18723	1.10097e-05	0.000527279	0.000440387	GPR183/BLK/LGALS1/POU2AF1/CD86/CD1C/RPS6/RAC2/GRN/FCGR2B/PYCARD/SYK/CORO1A/APBB1IP	14
BP	GO:0032615	interleukin-12 production	7/236	62/18723	1.26134e-05	0.000584446	0.000488134	ACP5/SCIMP/LTB/HLA-B/IRF5/C1QBP/SYK	7
BP	GO:0032655	regulation of interleukin-12 production	7/236	62/18723	1.26134e-05	0.000584446	0.000488134	ACP5/SCIMP/LTB/HLA-B/IRF5/C1QBP/SYK	7
BP	GO:0002443	leukocyte mediated immunity	18/236	440/18723	1.27769e-05	0.000584446	0.000488134	B2M/SCIMP/HLA-A/CD27/BLK/PTPN6/CD70/CD1C/HLA-DPB1/RAC2/HLA-DPA1/TUBB/FCGR2B/HLA-B/CTSH/C1QBP/SYK/CORO1A	18
BP	GO:0002263	cell activation involved in immune response	14/236	279/18723	1.29543e-05	0.000584446	0.000488134	GPR183/BLK/LGALS1/POU2AF1/CD86/CD1C/RPS6/RAC2/GRN/FCGR2B/PYCARD/SYK/CORO1A/APBB1IP	14
BP	GO:0019883	antigen processing and presentation of endogenous antigen	5/236	26/18723	1.61604e-05	0.000718674	0.000600242	B2M/HLA-A/CD1C/HLA-C/HLA-B	5
BP	GO:0002696	positive regulation of leukocyte activation	17/236	409/18723	1.82543e-05	0.000800361	0.000668467	B2M/CLECL1/GPR183/HLA-A/CD27/PTPN6/CD24/LGALS1/RPS3/CD70/CD86/HLA-DPB1/EBI3/HLA-DPA1/PYCARD/SYK/CORO1A	17
BP	GO:0030098	lymphocyte differentiation	16/236	374/18723	2.27822e-05	0.000985013	0.00082269	B2M/GPR183/ITGB1/CD27/PTPN6/LGALS1/POU2AF1/CD86/RPS6/ZBTB7A/KLF6/EGR1/FCGR2B/MS4A1/SYK/SOD1	16
BP	GO:0051258	protein polymerization	14/236	297/18723	2.59791e-05	0.00110768	0.000925139	COTL1/CAPG/RPS3/VASP/PFN1/GSN/ARPC5L/CORO1B/PYCARD/ARPC1B/HCK/CDC42EP3/ARPC2/CORO1A	14
BP	GO:0008360	regulation of cell shape	10/236	154/18723	2.63309e-05	0.00110768	0.000925139	COCH/RAC2/PLEKHO1/HCK/CDC42EP3/MYL12A/EZR/CORO1A/RHOF/RHOB	10
BP	GO:0001906	cell killing	11/236	188/18723	2.75622e-05	0.00114009	0.000952214	B2M/HLA-A/GAPDH/PTPN6/CD1C/TUBB/FCGR2B/HLA-B/CTSH/SYK/CORO1A	11
BP	GO:0001909	leukocyte mediated cytotoxicity	9/236	124/18723	2.7834e-05	0.00114009	0.000952214	B2M/HLA-A/PTPN6/CD1C/TUBB/FCGR2B/HLA-B/CTSH/CORO1A	9
BP	GO:0001913	T cell mediated cytotoxicity	6/236	49/18723	3.34497e-05	0.00134098	0.00111999	B2M/HLA-A/CD1C/FCGR2B/HLA-B/CTSH	6
BP	GO:0019886	antigen processing and presentation of exogenous peptide antigen via MHC class II	5/236	30/18723	3.35998e-05	0.00134098	0.00111999	B2M/HLA-DPB1/HLA-DPA1/FCGR2B/PIKFYVE	5
BP	GO:0045010	actin nucleation	6/236	52/18723	4.71878e-05	0.00185944	0.00155302	GSN/ARPC5L/CORO1B/ARPC1B/ARPC2/CORO1A	6
BP	GO:0019885	antigen processing and presentation of endogenous peptide antigen via MHC class I	4/236	17/18723	5.14797e-05	0.0020032	0.00167309	B2M/HLA-A/HLA-C/HLA-B	4
BP	GO:0002833	positive regulation of response to biotic stimulus	10/236	168/18723	5.53118e-05	0.00212575	0.00177544	AIM2/SCIMP/COCH/MNDA/NLRC5/GRN/LY86/PYCARD/HCK/SYK	10
BP	GO:0050869	negative regulation of B cell activation	5/236	34/18723	6.29673e-05	0.00239045	0.00199652	TNFRSF13B/BLK/BANK1/MNDA/FCGR2B	5
BP	GO:0006414	translational elongation	6/236	55/18723	6.51108e-05	0.0024287	0.00202847	RPLP1/EEF1A1/RPLP2/EEF2/EEF1B2/EEF1G	6
BP	GO:0030889	negative regulation of B cell proliferation	4/236	18/18723	6.55351e-05	0.0024287	0.00202847	TNFRSF13B/BLK/MNDA/FCGR2B	4
BP	GO:0002483	antigen processing and presentation of endogenous peptide antigen	4/236	19/18723	8.21924e-05	0.00301018	0.00251412	B2M/HLA-A/HLA-C/HLA-B	4
BP	GO:0045730	respiratory burst	5/236	37/18723	9.56515e-05	0.00346236	0.00289179	CD24/RAC2/GRN/NCF4/HCK	5
BP	GO:0007596	blood coagulation	11/236	217/18723	0.000101107	0.00361777	0.00302159	ANXA2/BLK/PTPN6/CLIC1/ACTG1/ACTB/PPIA/PLEK/MYL12A/FLNA/SYK	11
BP	GO:2001056	positive regulation of cysteine-type endopeptidase activity	9/236	148/18723	0.000110712	0.00390203	0.003259	AIM2/RPS3/COL4A3/GSN/ARL6IP5/PYCARD/CTSH/SYK/HSPE1	9
BP	GO:0031348	negative regulation of defense response	12/236	258/18723	0.000111558	0.00390203	0.003259	ACP5/HLA-A/NLRC5/GRN/SIGLEC10/FCGR2B/HLA-B/HCK/C1QBP/SYK/ALOX5/SOD1	12
BP	GO:0007599	hemostasis	11/236	222/18723	0.000123687	0.00418829	0.00349809	ANXA2/BLK/PTPN6/CLIC1/ACTG1/ACTB/PPIA/PLEK/MYL12A/FLNA/SYK	11
BP	GO:0050817	coagulation	11/236	222/18723	0.000123687	0.00418829	0.00349809	ANXA2/BLK/PTPN6/CLIC1/ACTG1/ACTB/PPIA/PLEK/MYL12A/FLNA/SYK	11
BP	GO:0001914	regulation of T cell mediated cytotoxicity	5/236	39/18723	0.000123778	0.00418829	0.00349809	B2M/HLA-A/CD1C/FCGR2B/HLA-B	5
BP	GO:0002683	negative regulation of immune system process	16/236	434/18723	0.00013222	0.00438162	0.00365956	TNFRSF13B/HLA-A/BLK/PTPN6/CD86/BANK1/MNDA/NLRC5/GRN/FCGR2B/HLA-B/HCK/NME2/C1QBP/SYK/EZR	16
BP	GO:0043410	positive regulation of MAPK cascade	17/236	480/18723	0.000132307	0.00438162	0.00365956	GPR183/SCIMP/CD27/CD24/RPS3/BANK1/CIB1/PPIA/FCGR2B/ARL6IP5/PYCARD/SYK/GNAI2/TRAF4/SOD1/PTPN1/HIPK2	17
BP	GO:0050854	regulation of antigen receptor-mediated signaling pathway	6/236	63/18723	0.000140329	0.00459835	0.00384058	BLK/PTPN6/RPS3/FCGR2B/KCNN4/EZR	6
BP	GO:0002449	lymphocyte mediated immunity	14/236	350/18723	0.000150811	0.00489037	0.00408447	B2M/HLA-A/CD27/PTPN6/CD70/CD1C/HLA-DPB1/HLA-DPA1/TUBB/FCGR2B/HLA-B/CTSH/C1QBP/CORO1A	14
BP	GO:0051090	regulation of DNA-binding transcription factor activity	16/236	440/18723	0.000154669	0.00496375	0.00414576	AIM2/RPS3/SMARCB1/CIB1/NLRC5/PPIA/ZBTB7A/PYCARD/HCK/UBE2N/FLNA/ANXA4/SYK/MTDH/HIPK2/ID3	16
BP	GO:1900026	positive regulation of substrate adhesion-dependent cell spreading	5/236	41/18723	0.000157842	0.00501388	0.00418763	CIB1/FLNA/C1QBP/S100A10/ARPC2	5
BP	GO:0050852	T cell receptor signaling pathway	8/236	123/18723	0.000167862	0.00527832	0.00440849	HLA-A/PTPN6/RPS3/HLA-DPB1/KCNN4/UBE2N/THEMIS2/EZR	8
BP	GO:0051017	actin filament bundle assembly	9/236	157/18723	0.000173304	0.00539496	0.00450591	MARCKS/ACTG1/PFN1/PLEK/CORO1B/PDLIM1/FLNA/S100A10/EZR	9
BP	GO:2000116	regulation of cysteine-type endopeptidase activity	11/236	235/18723	0.000203407	0.00626935	0.00523621	AIM2/CD27/PSMB9/RPS3/COL4A3/GSN/ARL6IP5/PYCARD/CTSH/SYK/HSPE1	11
BP	GO:0010952	positive regulation of peptidase activity	10/236	197/18723	0.000206309	0.00629646	0.00525885	AIM2/RPS3/GRN/COL4A3/GSN/ARL6IP5/PYCARD/CTSH/SYK/HSPE1	10
BP	GO:0061572	actin filament bundle organization	9/236	161/18723	0.000209349	0.00632723	0.00528455	MARCKS/ACTG1/PFN1/PLEK/CORO1B/PDLIM1/FLNA/S100A10/EZR	9
BP	GO:0032928	regulation of superoxide anion generation	4/236	24/18723	0.000214448	0.00637199	0.00532193	ACP5/SYK/GNAI2/SOD1	4
BP	GO:0050864	regulation of B cell activation	10/236	198/18723	0.000214924	0.00637199	0.00532193	TNFRSF13B/GPR183/CD27/BLK/PTPN6/BANK1/MNDA/FCGR2B/THEMIS2/SYK	10
BP	GO:0021762	substantia nigra development	5/236	44/18723	0.000221822	0.00645358	0.00539008	ACTB/CALM2/DYNLL1/YWHAH/BASP1	5
BP	GO:0042554	superoxide anion generation	5/236	44/18723	0.000221822	0.00645358	0.00539008	ACP5/NCF4/SYK/GNAI2/SOD1	5
BP	GO:0043280	positive regulation of cysteine-type endopeptidase activity involved in apoptotic process	8/236	129/18723	0.000232917	0.00671362	0.00560726	RPS3/COL4A3/GSN/ARL6IP5/PYCARD/CTSH/SYK/HSPE1	8
BP	GO:0042100	B cell proliferation	7/236	99/18723	0.000257422	0.00734832	0.00613737	TNFRSF13B/GPR183/BLK/CD70/MNDA/FCGR2B/MS4A1	7
BP	GO:0050900	leukocyte migration	14/236	369/18723	0.000259658	0.00734832	0.00613737	GPR183/ITGB1/RAC2/PPIA/ITGB7/PYCARD/HCK/PIKFYVE/CXCR3/CD99/C1QBP/SYK/CORO1A/ALOX5	14
BP	GO:0033627	cell adhesion mediated by integrin	6/236	72/18723	0.000293678	0.0082362	0.00687894	ITGB1/PTPN6/CIB1/TESC/ITGB7/SYK	6
BP	GO:0032102	negative regulation of response to external stimulus	15/236	420/18723	0.000300638	0.00835612	0.00697909	ACP5/HLA-A/ANXA2/NLRC5/GRN/SIGLEC10/FCGR2B/HLA-B/CORO1B/SEMA4B/HCK/C1QBP/SYK/ALOX5/SOD1	15
BP	GO:0042060	wound healing	15/236	422/18723	0.000316141	0.00857157	0.00715903	ITGB1/ANXA2/BLK/PTPN6/CLIC1/ACTG1/ARHGAP24/ACTB/PPIA/PLEK/CORO1B/MYL12A/FLNA/SYK/ALOX5	15
BP	GO:0042274	ribosomal small subunit biogenesis	6/236	73/18723	0.00031665	0.00857157	0.00715903	RPS14/RPS8/RPS28/RPS25/RPS6/RPS16	6
BP	GO:0043299	leukocyte degranulation	6/236	73/18723	0.00031665	0.00857157	0.00715903	BLK/RAC2/FCGR2B/HCK/SYK/CORO1A	6
BP	GO:0043122	regulation of I-kappaB kinase/NF-kappaB signaling	11/236	249/18723	0.000334217	0.00896911	0.00749106	NEK6/GAPDH/LGALS1/CXXC5/PYCARD/UBE2I/ZFAND6/UBE2N/FLNA/TRAF4/MTDH	11
BP	GO:0002697	regulation of immune effector process	13/236	339/18723	0.000388024	0.0103241	0.00862275	B2M/SCIMP/HLA-A/BLK/PTPN6/CD86/CD1C/RAC2/GRN/FCGR2B/HLA-B/C1QBP/SYK	13
BP	GO:0002313	mature B cell differentiation involved in immune response	4/236	28/18723	0.000397199	0.010375	0.00866527	GPR183/LGALS1/POU2AF1/FCGR2B	4
BP	GO:0002474	antigen processing and presentation of peptide antigen via MHC class I	4/236	28/18723	0.000397199	0.010375	0.00866527	B2M/HLA-A/HLA-C/HLA-B	4
BP	GO:1902563	regulation of neutrophil activation	3/236	12/18723	0.000399936	0.010375	0.00866527	GRN/FCGR2B/SYK	3
BP	GO:0007229	integrin-mediated signaling pathway	7/236	107/18723	0.000414183	0.0106558	0.00889981	ITGB1/PLEK/ITGB7/HCK/NME2/FLNA/SYK	7
BP	GO:0034341	response to interferon-gamma	8/236	141/18723	0.000425207	0.0108498	0.00906179	GAPDH/VIM/RPL13A/ACTG1/NLRC5/HLA-DPA1/KYNU/HCK	8
BP	GO:0001916	positive regulation of T cell mediated cytotoxicity	4/236	29/18723	0.000456225	0.0114894	0.00959602	B2M/HLA-A/CD1C/HLA-B	4
BP	GO:0010950	positive regulation of endopeptidase activity	9/236	179/18723	0.000457656	0.0114894	0.00959602	AIM2/RPS3/COL4A3/GSN/ARL6IP5/PYCARD/CTSH/SYK/HSPE1	9
BP	GO:0002456	T cell mediated immunity	7/236	109/18723	0.000463348	0.0115392	0.00963765	B2M/HLA-A/CD70/CD1C/FCGR2B/HLA-B/CTSH	7
BP	GO:0002218	activation of innate immune response	5/236	52/18723	0.000489174	0.0120857	0.0100941	AIM2/MNDA/PYCARD/HCK/SYK	5
BP	GO:0006909	phagocytosis	12/236	308/18723	0.000562531	0.0137887	0.0115164	ITGB1/RAC2/GSN/NCF4/ARHGAP25/FCGR2B/PYCARD/HCK/PIKFYVE/SYK/CORO1A/SOD1	12
BP	GO:0031345	negative regulation of cell projection organization	9/236	186/18723	0.000603926	0.0146877	0.0122672	B2M/VIM/LGALS1/CIB1/ARHGAP24/CTSZ/SEMA4B/YWHAH/FLNA	9
BP	GO:0002703	regulation of leukocyte mediated immunity	10/236	226/18723	0.000612033	0.0147153	0.0122904	B2M/SCIMP/HLA-A/BLK/PTPN6/CD1C/RAC2/FCGR2B/HLA-B/SYK	10
BP	GO:0002460	adaptive immune response based on somatic recombination of immune receptors built from immunoglobulin superfamily domains	13/236	356/18723	0.000614518	0.0147153	0.0122904	B2M/HLA-A/CD27/PTPN6/CD70/CD1C/HLA-DPB1/EBI3/HLA-DPA1/FCGR2B/HLA-B/CTSH/C1QBP	13
BP	GO:0050672	negative regulation of lymphocyte proliferation	6/236	83/18723	0.000632485	0.01503	0.0125531	TNFRSF13B/BLK/PTPN6/CD86/MNDA/FCGR2B	6
BP	GO:0010959	regulation of metal ion transport	14/236	406/18723	0.000672294	0.0157773	0.0131773	B2M/ITGB1/AHNAK/PTPN6/CALM2/FXYD1/TESC/CRACR2B/KCNN4/YWHAH/FLNA/GNAI2/ISCU/CORO1A	14
BP	GO:0032945	negative regulation of mononuclear cell proliferation	6/236	84/18723	0.000674071	0.0157773	0.0131773	TNFRSF13B/BLK/PTPN6/CD86/MNDA/FCGR2B	6
BP	GO:0051092	positive regulation of NF-kappaB transcription factor activity	8/236	152/18723	0.000699572	0.0161604	0.0134973	AIM2/RPS3/CIB1/PPIA/ZBTB7A/PYCARD/UBE2N/MTDH	8
BP	GO:0045055	regulated exocytosis	10/236	230/18723	0.00070082	0.0161604	0.0134973	BAIAP3/BLK/SYNGR2/RAC2/PLEK/FCGR2B/HCK/SYK/GNAI2/CORO1A	10
BP	GO:0002237	response to molecule of bacterial origin	13/236	363/18723	0.000735909	0.0167331	0.0139756	B2M/ACP5/SCIMP/VIM/CD24/CD86/LY86/FCGR2B/CAPN2/IRF5/PYCARD/HCK/MTDH	13
BP	GO:0071346	cellular response to interferon-gamma	7/236	118/18723	0.000745263	0.0167331	0.0139756	GAPDH/VIM/RPL13A/ACTG1/NLRC5/HLA-DPA1/HCK	7
BP	GO:1900024	regulation of substrate adhesion-dependent cell spreading	5/236	57/18723	0.000748905	0.0167331	0.0139756	CIB1/FLNA/C1QBP/S100A10/ARPC2	5
BP	GO:0002335	mature B cell differentiation	4/236	33/18723	0.000755614	0.0167331	0.0139756	GPR183/LGALS1/POU2AF1/FCGR2B	4
BP	GO:0002431	Fc receptor mediated stimulatory signaling pathway	4/236	33/18723	0.000755614	0.0167331	0.0139756	BLK/FCGR2B/HCK/SYK	4
BP	GO:0032872	regulation of stress-activated MAPK cascade	9/236	192/18723	0.000757908	0.0167331	0.0139756	SCIMP/CD27/PPIA/FCGR2B/ARL6IP5/PYCARD/EZR/TRAF4/HIPK2	9
BP	GO:0090594	inflammatory response to wounding	3/236	15/18723	0.000804326	0.0173951	0.0145285	GRN/SIGLEC10/ALOX5	3
BP	GO:0140694	non-membrane-bounded organelle assembly	13/236	367/18723	0.000813928	0.0173951	0.0145285	RPS14/NEK6/ITGB1/RPS28/RPL23A/RPS3/ACTG1/GSN/TUBB/HCK/FLNA/C1QBP/EZR	13
BP	GO:1903706	regulation of hemopoiesis	13/236	367/18723	0.000813928	0.0173951	0.0145285	B2M/CD27/PTPN6/CD86/CIB1/TESC/FCGR2B/HLA-B/KLF10/NME2/SYK/EVI2B/SOD1	13
BP	GO:0002285	lymphocyte activation involved in immune response	9/236	194/18723	0.000815831	0.0173951	0.0145285	GPR183/LGALS1/POU2AF1/CD86/CD1C/RPS6/FCGR2B/CORO1A/APBB1IP	9
BP	GO:0050777	negative regulation of immune response	9/236	194/18723	0.000815831	0.0173951	0.0145285	HLA-A/PTPN6/NLRC5/GRN/FCGR2B/HLA-B/HCK/C1QBP/SYK	9
BP	GO:0070302	regulation of stress-activated protein kinase signaling cascade	9/236	195/18723	0.000846116	0.0179181	0.0149653	SCIMP/CD27/PPIA/FCGR2B/ARL6IP5/PYCARD/EZR/TRAF4/HIPK2	9
BP	GO:1902105	regulation of leukocyte differentiation	11/236	279/18723	0.000861861	0.0181282	0.0151408	CD27/PTPN6/CD86/TESC/FCGR2B/HLA-B/KLF10/NME2/SYK/EVI2B/SOD1	11
BP	GO:0007249	I-kappaB kinase/NF-kappaB signaling	11/236	281/18723	0.000913455	0.0190845	0.0159395	NEK6/GAPDH/LGALS1/CXXC5/PYCARD/UBE2I/ZFAND6/UBE2N/FLNA/TRAF4/MTDH	11
BP	GO:0051403	stress-activated MAPK cascade	10/236	239/18723	0.000939885	0.0195057	0.0162913	SCIMP/CD27/PPIA/MAP4K1/FCGR2B/ARL6IP5/PYCARD/EZR/TRAF4/HIPK2	10
BP	GO:0070664	negative regulation of leukocyte proliferation	6/236	90/18723	0.000969905	0.019955	0.0166666	TNFRSF13B/BLK/PTPN6/CD86/MNDA/FCGR2B	6
BP	GO:0002399	MHC class II protein complex assembly	3/236	16/18723	0.000980764	0.019955	0.0166666	B2M/HLA-DPB1/HLA-DPA1	3
BP	GO:0002503	peptide antigen assembly with MHC class II protein complex	3/236	16/18723	0.000980764	0.019955	0.0166666	B2M/HLA-DPB1/HLA-DPA1	3
BP	GO:0072659	protein localization to plasma membrane	11/236	284/18723	0.000995625	0.0200972	0.0167853	ITGB1/ANXA2/RILPL2/CIB1/ACTB/TESC/ARL6IP5/MYL12A/FLNA/S100A10/EZR	11
BP	GO:0019221	cytokine-mediated signaling pathway	15/236	472/18723	0.00100066	0.0200972	0.0167853	AIM2/PTPN6/PLP2/CD24/CD70/EBI3/CIB1/NLRC5/EGR1/IRF5/PYCARD/HCK/CXCR3/SYK/PTPN1	15
BP	GO:0030865	cortical cytoskeleton organization	5/236	61/18723	0.00102157	0.0203857	0.0170262	RAC2/PLEK/EZR/RHOF/RHOB	5
BP	GO:0090322	regulation of superoxide metabolic process	4/236	36/18723	0.00105605	0.0209394	0.0174888	ACP5/SYK/GNAI2/SOD1	4
BP	GO:0050878	regulation of body fluid levels	13/236	379/18723	0.00109092	0.0212676	0.0177629	ANXA2/BLK/PTPN6/CLIC1/ACTG1/ACTB/PPIA/PLEK/KCNN4/MYL12A/FLNA/SYK/GNAI2	13
BP	GO:0032103	positive regulation of response to external stimulus	14/236	427/18723	0.00109211	0.0212676	0.0177629	AIM2/SCIMP/COCH/TLR10/RAC2/MNDA/NLRC5/GRN/LY86/PYCARD/HCK/FLNA/C1QBP/SYK	14
BP	GO:0032874	positive regulation of stress-activated MAPK cascade	7/236	126/18723	0.00109661	0.0212676	0.0177629	SCIMP/CD27/FCGR2B/ARL6IP5/PYCARD/TRAF4/HIPK2	7
BP	GO:0032835	glomerulus development	5/236	62/18723	0.00109993	0.0212676	0.0177629	CD24/COL4A3/EGR1/COL4A4/BASP1	5
BP	GO:0097193	intrinsic apoptotic signaling pathway	11/236	288/18723	0.00111461	0.0214183	0.0178887	CRIP1/CD24/RPS3/BCL2A1/PPIA/SGPP1/ARL6IP5/PYCARD/SOD1/PTPN1/HIPK2	11
BP	GO:0030099	myeloid cell differentiation	13/236	381/18723	0.00114398	0.021848	0.0182476	RPS14/B2M/GPR183/ANXA2/PTPN6/RPS6/CIB1/TESC/ZBTB7A/KLF10/NME2/EVI2B/HIPK2	13
BP	GO:0071216	cellular response to biotic stimulus	10/236	246/18723	0.00116893	0.0220672	0.0184307	SCIMP/VIM/CD86/LY86/FCGR2B/CAPN2/PYCARD/HCK/SYK/MTDH	10
BP	GO:0044403	biological process involved in symbiotic interaction	11/236	290/18723	0.00117836	0.0220672	0.0184307	ITGB1/GAPDH/HSPA8/LGALS1/CD86/SMARCB1/PPIA/GSN/ITGB7/PIKFYVE/LY6E	11
BP	GO:0031343	positive regulation of cell killing	5/236	63/18723	0.00118266	0.0220672	0.0184307	B2M/HLA-A/CD1C/HLA-B/SYK	5
BP	GO:0032635	interleukin-6 production	8/236	165/18723	0.00119131	0.0220672	0.0184307	SCIMP/PTPN6/POU2AF1/BANK1/HLA-B/CAPN2/PYCARD/SYK	8
BP	GO:0032675	regulation of interleukin-6 production	8/236	165/18723	0.00119131	0.0220672	0.0184307	SCIMP/PTPN6/POU2AF1/BANK1/HLA-B/CAPN2/PYCARD/SYK	8
BP	GO:0070304	positive regulation of stress-activated protein kinase signaling cascade	7/236	128/18723	0.00120203	0.0220672	0.0184307	SCIMP/CD27/FCGR2B/ARL6IP5/PYCARD/TRAF4/HIPK2	7
BP	GO:0031098	stress-activated protein kinase signaling cascade	10/236	247/18723	0.00120509	0.0220672	0.0184307	SCIMP/CD27/PPIA/MAP4K1/FCGR2B/ARL6IP5/PYCARD/EZR/TRAF4/HIPK2	10
BP	GO:0006749	glutathione metabolic process	5/236	64/18723	0.0012699	0.0228508	0.0190851	CLIC1/EEF1G/ARL6IP5/SOD1/GSTK1	5
BP	GO:0030888	regulation of B cell proliferation	5/236	64/18723	0.0012699	0.0228508	0.0190851	TNFRSF13B/GPR183/BLK/MNDA/FCGR2B	5
BP	GO:0048857	neural nucleus development	5/236	64/18723	0.0012699	0.0228508	0.0190851	ACTB/CALM2/DYNLL1/YWHAH/BASP1	5
BP	GO:0045089	positive regulation of innate immune response	7/236	131/18723	0.00137487	0.0243217	0.0203137	AIM2/COCH/MNDA/NLRC5/PYCARD/HCK/SYK	7
BP	GO:0050853	B cell receptor signaling pathway	7/236	131/18723	0.00137487	0.0243217	0.0203137	BLK/PTPN6/BANK1/MNDA/FCGR2B/MS4A1/SYK	7
BP	GO:0043281	regulation of cysteine-type endopeptidase activity involved in apoptotic process	9/236	209/18723	0.00137508	0.0243217	0.0203137	CD27/RPS3/COL4A3/GSN/ARL6IP5/PYCARD/CTSH/SYK/HSPE1	9
BP	GO:0002501	peptide antigen assembly with MHC protein complex	3/236	18/18723	0.00140277	0.0246713	0.0206056	B2M/HLA-DPB1/HLA-DPA1	3
BP	GO:0034314	Arp2/3 complex-mediated actin nucleation	4/236	39/18723	0.00143172	0.0250391	0.0209128	ARPC5L/CORO1B/ARPC1B/ARPC2	4
BP	GO:0072678	T cell migration	5/236	66/18723	0.00145852	0.025322	0.0211491	GPR183/ITGB7/PYCARD/CXCR3/CD99	5
BP	GO:0031647	regulation of protein stability	11/236	298/18723	0.00146417	0.025322	0.0211491	GAPDH/HSPA8/GRN/PFN1/GSN/TESC/PTGES3/TOMM7/PYCARD/CTSH/FLNA	11
BP	GO:0031341	regulation of cell killing	6/236	99/18723	0.00158953	0.0273382	0.022833	B2M/HLA-A/CD1C/FCGR2B/HLA-B/SYK	6
BP	GO:0002396	MHC protein complex assembly	3/236	19/18723	0.00165038	0.0280744	0.023448	B2M/HLA-DPB1/HLA-DPA1	3
BP	GO:1901739	regulation of myoblast fusion	3/236	19/18723	0.00165038	0.0280744	0.023448	PLEKHO1/CAPN2/CD53	3
BP	GO:0042267	natural killer cell mediated cytotoxicity	5/236	68/18723	0.001667	0.0282031	0.0235554	HLA-A/PTPN6/TUBB/HLA-B/CORO1A	5
BP	GO:0032735	positive regulation of interleukin-12 production	4/236	41/18723	0.00172848	0.0288214	0.0240718	SCIMP/LTB/IRF5/SYK	4
BP	GO:0050856	regulation of T cell receptor signaling pathway	4/236	41/18723	0.00172848	0.0288214	0.0240718	PTPN6/RPS3/KCNN4/EZR	4
BP	GO:0052126	movement in host environment	8/236	175/18723	0.00173132	0.0288214	0.0240718	ITGB1/LGALS1/CD86/PPIA/GSN/ITGB7/PIKFYVE/LY6E	8
BP	GO:0051091	positive regulation of DNA-binding transcription factor activity	10/236	260/18723	0.00176413	0.0292113	0.0243975	AIM2/RPS3/SMARCB1/CIB1/PPIA/ZBTB7A/PYCARD/UBE2N/MTDH/HIPK2	10
BP	GO:0010977	negative regulation of neuron projection development	7/236	137/18723	0.00177845	0.0292927	0.0244655	B2M/VIM/LGALS1/CIB1/CTSZ/SEMA4B/FLNA	7
BP	GO:0050728	negative regulation of inflammatory response	8/236	176/18723	0.0017945	0.0294014	0.0245563	ACP5/GRN/SIGLEC10/FCGR2B/HCK/SYK/ALOX5/SOD1	8
BP	GO:0097191	extrinsic apoptotic signaling pathway	9/236	219/18723	0.00189541	0.0308921	0.0258013	CD27/CD70/CIB1/BCL2A1/SGPP1/PYCARD/PEA15/MKNK2/PPP1CA	9
BP	GO:0032930	positive regulation of superoxide anion generation	3/236	20/18723	0.00192367	0.0311895	0.0260497	SYK/GNAI2/SOD1	3
BP	GO:0071219	cellular response to molecule of bacterial origin	9/236	221/18723	0.00201624	0.0322416	0.0269284	SCIMP/VIM/CD86/LY86/FCGR2B/CAPN2/PYCARD/HCK/MTDH	9
BP	GO:0002228	natural killer cell mediated immunity	5/236	71/18723	0.00201963	0.0322416	0.0269284	HLA-A/PTPN6/TUBB/HLA-B/CORO1A	5
BP	GO:0061515	myeloid cell development	5/236	71/18723	0.00201963	0.0322416	0.0269284	ANXA2/PTPN6/RPS6/ZBTB7A/EVI2B	5
BP	GO:0032729	positive regulation of interferon-gamma production	5/236	72/18723	0.00214843	0.0341228	0.0284996	HLA-A/HLA-DPB1/EBI3/HLA-DPA1/PYCARD	5
BP	GO:0001894	tissue homeostasis	10/236	268/18723	0.00220167	0.0345158	0.0288279	B2M/ACP5/ITGB1/ACTG1/ACTB/RAC2/CTSH/SYK/CORO1A/SOD1	10
BP	GO:0033630	positive regulation of cell adhesion mediated by integrin	3/236	21/18723	0.00222354	0.0345158	0.0288279	PTPN6/CIB1/SYK	3
BP	GO:0046641	positive regulation of alpha-beta T cell proliferation	3/236	21/18723	0.00222354	0.0345158	0.0288279	HLA-A/EBI3/SYK	3
BP	GO:0150105	protein localization to cell-cell junction	3/236	21/18723	0.00222354	0.0345158	0.0288279	ACTG1/ACTB/FLNA	3
BP	GO:0052547	regulation of peptidase activity	14/236	461/18723	0.00222862	0.0345158	0.0288279	AIM2/ANXA2/GAPDH/CD27/PSMB9/RPS3/GRN/COL4A3/GSN/ARL6IP5/PYCARD/CTSH/SYK/HSPE1	14
BP	GO:0031295	T cell costimulation	4/236	44/18723	0.00224977	0.0346709	0.0289574	PTPN6/CD24/LGALS1/CD86	4
BP	GO:0002819	regulation of adaptive immune response	8/236	183/18723	0.0022894	0.0351078	0.0293223	B2M/HLA-A/PTPN6/CD1C/FCGR2B/HLA-B/PYCARD/CD48	8
BP	GO:0031532	actin cytoskeleton reorganization	6/236	107/18723	0.00235933	0.0357234	0.0298364	GSN/PLEK/HCK/FLNA/EZR/PTPN1	6
BP	GO:0046718	viral entry into host cell	7/236	144/18723	0.00235945	0.0357234	0.0298364	ITGB1/LGALS1/CD86/GSN/ITGB7/PIKFYVE/LY6E	7
BP	GO:0006959	humoral immune response	11/236	317/18723	0.00237544	0.0357234	0.0298364	GPR183/HLA-A/GAPDH/PTPN6/POU2AF1/EBI3/FCGR2B/TFEB/MS4A1/C1QBP/ALOX5	11
BP	GO:0019058	viral life cycle	11/236	317/18723	0.00237544	0.0357234	0.0298364	ITGB1/HSPA8/LGALS1/CD86/SMARCB1/PPIA/GSN/ITGB7/DEK/PIKFYVE/LY6E	11
BP	GO:0006801	superoxide metabolic process	5/236	74/18723	0.00242385	0.0362763	0.0302982	ACP5/NCF4/SYK/GNAI2/SOD1	5
BP	GO:0048872	homeostasis of number of cells	10/236	272/18723	0.00245109	0.0365083	0.030492	TNFRSF13B/RPS14/B2M/GPR183/RPS6/ZBTB7A/SIT1/CORO1A/SOD1/HIPK2	10
BP	GO:0034446	substrate adhesion-dependent cell spreading	6/236	108/18723	0.00247233	0.0366494	0.0306098	CIB1/ITGB7/FLNA/C1QBP/S100A10/ARPC2	6
BP	GO:0043123	positive regulation of I-kappaB kinase/NF-kappaB signaling	8/236	186/18723	0.00253176	0.0373524	0.031197	NEK6/GAPDH/LGALS1/CXXC5/UBE2I/UBE2N/FLNA/MTDH	8
BP	GO:0002695	negative regulation of leukocyte activation	8/236	187/18723	0.00261686	0.0383972	0.0320696	TNFRSF13B/BLK/PTPN6/CD86/BANK1/MNDA/GRN/FCGR2B	8
BP	GO:0030595	leukocyte chemotaxis	9/236	230/18723	0.00263832	0.0383972	0.0320696	GPR183/RAC2/PPIA/PIKFYVE/CXCR3/C1QBP/SYK/CORO1A/ALOX5	9
BP	GO:0031294	lymphocyte costimulation	4/236	46/18723	0.00265191	0.0383972	0.0320696	PTPN6/CD24/LGALS1/CD86	4
BP	GO:0043300	regulation of leukocyte degranulation	4/236	46/18723	0.00265191	0.0383972	0.0320696	BLK/RAC2/FCGR2B/SYK	4
BP	GO:0032609	interferon-gamma production	6/236	112/18723	0.00296547	0.0425415	0.035531	HLA-A/HLA-DPB1/EBI3/HLA-DPA1/PYCARD/C1QBP	6
BP	GO:0032649	regulation of interferon-gamma production	6/236	112/18723	0.00296547	0.0425415	0.035531	HLA-A/HLA-DPB1/EBI3/HLA-DPA1/PYCARD/C1QBP	6
BP	GO:0002699	positive regulation of immune effector process	9/236	235/18723	0.00304449	0.0434747	0.0363104	B2M/SCIMP/HLA-A/BLK/CD86/CD1C/RAC2/HLA-B/SYK	9
BP	GO:0044409	entry into host	7/236	151/18723	0.0030769	0.043737	0.0365294	ITGB1/LGALS1/CD86/GSN/ITGB7/PIKFYVE/LY6E	7
BP	GO:0033628	regulation of cell adhesion mediated by integrin	4/236	48/18723	0.00310075	0.0438756	0.0366452	PTPN6/CIB1/TESC/SYK	4
BP	GO:0010770	positive regulation of cell morphogenesis involved in differentiation	5/236	79/18723	0.00322363	0.0454044	0.0379221	CIB1/FLNA/C1QBP/S100A10/ARPC2	5
BP	GO:0002286	T cell activation involved in immune response	6/236	114/18723	0.00323796	0.0454044	0.0379221	GPR183/CD86/CD1C/RPS6/FCGR2B/APBB1IP	6
BP	GO:0001911	negative regulation of leukocyte mediated cytotoxicity	3/236	24/18723	0.00329097	0.0457357	0.0381988	HLA-A/FCGR2B/HLA-B	3
BP	GO:0035458	cellular response to interferon-beta	3/236	24/18723	0.00329097	0.0457357	0.0381988	AIM2/MNDA/CAPN2	3
BP	GO:0052548	regulation of endopeptidase activity	13/236	432/18723	0.00342589	0.0473991	0.039588	AIM2/ANXA2/GAPDH/CD27/PSMB9/RPS3/COL4A3/GSN/ARL6IP5/PYCARD/CTSH/SYK/HSPE1	13
BP	GO:1990778	protein localization to cell periphery	11/236	333/18723	0.00345916	0.0476477	0.0397957	ITGB1/ANXA2/RILPL2/CIB1/ACTB/TESC/ARL6IP5/MYL12A/FLNA/S100A10/EZR	11
BP	GO:0030490	maturation of SSU-rRNA	4/236	50/18723	0.00359882	0.049353	0.04122	RPS14/RPS8/RPS28/RPS16	4
CC	GO:0005925	focal adhesion	39/240	418/19550	3.29038e-23	1.05352e-20	7.78499e-21	RPS14/B2M/RPLP1/RPS18/ITGB1/MARCKS/RPLP2/RPS8/AHNAK/HSPA8/VIM/RPS3/RPS2/RPL13A/RPS16/ACTG1/ARHGAP24/ACTB/RAC2/VASP/PPIA/PFN1/GSN/RPL4/ARPC5L/ITGB7/CORO1B/PDLIM1/CAPN2/ARPC1B/HCK/RPS29/CD99/FLNA/ARPC2/EZR/ADGRE5/APBB1IP/RHOB	39
CC	GO:0030055	cell-substrate junction	39/240	425/19550	6.03734e-23	1.05352e-20	7.78499e-21	RPS14/B2M/RPLP1/RPS18/ITGB1/MARCKS/RPLP2/RPS8/AHNAK/HSPA8/VIM/RPS3/RPS2/RPL13A/RPS16/ACTG1/ARHGAP24/ACTB/RAC2/VASP/PPIA/PFN1/GSN/RPL4/ARPC5L/ITGB7/CORO1B/PDLIM1/CAPN2/ARPC1B/HCK/RPS29/CD99/FLNA/ARPC2/EZR/ADGRE5/APBB1IP/RHOB	39
CC	GO:0022626	cytosolic ribosome	20/240	102/19550	9.27406e-19	1.07888e-16	7.97243e-17	RPS14/RPLP1/RPS18/RPS15A/RPLP2/RPS8/RPS28/RPL14/RPS12/RPL23A/RPS3/RPS2/RPS25/RPS6/RPL13A/RPS16/RPL27A/RPL4/RPS20/RPS29	20
CC	GO:0022627	cytosolic small ribosomal subunit	13/240	42/19550	1.9327e-15	1.68628e-13	1.24608e-13	RPS14/RPS18/RPS15A/RPS8/RPS28/RPS12/RPS3/RPS2/RPS25/RPS6/RPS16/RPS20/RPS29	13
CC	GO:0044391	ribosomal subunit	21/240	180/19550	7.31725e-15	5.10744e-13	3.77416e-13	RPS14/RPLP1/RPS18/RPS15A/RPLP2/RPS8/RPS28/RPL14/RPS12/RPL23A/RPS3/RPS2/RPS25/RPS6/RPL13A/RPS16/RPL27A/RPL4/RPS20/RPS29/MRPS6	21
CC	GO:0015935	small ribosomal subunit	14/240	71/19550	1.56268e-13	9.08957e-12	6.71677e-12	RPS14/RPS18/RPS15A/RPS8/RPS28/RPS12/RPS3/RPS2/RPS25/RPS6/RPS16/RPS20/RPS29/MRPS6	14
CC	GO:0005840	ribosome	22/240	240/19550	2.49377e-13	1.24332e-11	9.18757e-12	RPS14/RPLP1/RPS18/RPS15A/RPLP2/RPS8/EEF2/RPS28/RPL14/RPS12/RPL23A/RPS3/RPS2/RPS25/RPS6/RPL13A/RPS16/RPL27A/RPL4/RPS20/RPS29/MRPS6	22
CC	GO:0034774	secretory granule lumen	20/240	322/19550	3.32734e-09	1.45155e-07	1.07263e-07	COTL1/B2M/EEF1A1/ANXA2/EEF2/HSPA8/PTPN6/PKM/CTSZ/MNDA/PPIA/GRN/GSN/TUBB/PYCARD/NME2/CTSH/RNASET2/ALOX5/CYB5R3	20
CC	GO:0060205	cytoplasmic vesicle lumen	20/240	325/19550	3.89919e-09	1.51105e-07	1.1166e-07	COTL1/B2M/EEF1A1/ANXA2/EEF2/HSPA8/PTPN6/PKM/CTSZ/MNDA/PPIA/GRN/GSN/TUBB/PYCARD/NME2/CTSH/RNASET2/ALOX5/CYB5R3	20
CC	GO:0031983	vesicle lumen	20/240	327/19550	4.32966e-09	1.51105e-07	1.1166e-07	COTL1/B2M/EEF1A1/ANXA2/EEF2/HSPA8/PTPN6/PKM/CTSZ/MNDA/PPIA/GRN/GSN/TUBB/PYCARD/NME2/CTSH/RNASET2/ALOX5/CYB5R3	20
CC	GO:0045335	phagocytic vesicle	13/240	137/19550	1.44577e-08	4.58703e-07	3.3896e-07	B2M/SCIMP/HLA-A/VIM/ACTG1/RAC2/NCF4/HLA-C/HLA-B/PIKFYVE/SYK/CORO1A/ATP6V0E1	13
CC	GO:1904813	ficolin-1-rich granule lumen	12/240	124/19550	4.21452e-08	1.22572e-06	9.05753e-07	COTL1/EEF1A1/EEF2/HSPA8/PKM/CTSZ/MNDA/PPIA/GSN/NME2/CTSH/ALOX5	12
CC	GO:0101002	ficolin-1-rich granule	14/240	185/19550	7.18095e-08	1.92781e-06	1.42456e-06	COTL1/EEF1A1/EEF2/HSPA8/PKM/CTSZ/MNDA/PPIA/GSN/DYNLL1/DOK3/NME2/CTSH/ALOX5	14
CC	GO:0005884	actin filament	11/240	114/19550	1.60725e-07	4.00665e-06	2.96073e-06	COTL1/ACTG1/ACTB/RAC2/TPM3/CORO1B/PDLIM1/HCK/FLNA/EZR/CORO1A	11
CC	GO:0031252	cell leading edge	20/240	422/19550	2.90153e-07	6.75089e-06	4.98859e-06	ITGB1/SCIMP/EEF1A1/ANXA2/CAPG/VIM/RPS3/CIB1/ACTB/RAC2/VASP/PLEK/TESC/PLEKHO1/CORO1B/NME2/ARPC2/EZR/CORO1A/APBB1IP	20
CC	GO:0042611	MHC protein complex	6/240	25/19550	4.68381e-07	1.02166e-05	7.54957e-06	B2M/HLA-A/HLA-DPB1/HLA-DPA1/HLA-C/HLA-B	6
CC	GO:0005938	cell cortex	16/240	308/19550	1.42111e-06	2.91746e-05	2.15587e-05	COTL1/MARCKS/EEF1A1/ANXA2/CRIP2/ACTB/RAC2/CTSZ/PFN1/GSN/CAPN2/FLNA/EZR/CORO1A/RHOF/RHOB	16
CC	GO:0001726	ruffle	12/240	178/19550	2.13626e-06	4.14197e-05	3.06073e-05	ITGB1/SCIMP/EEF1A1/ANXA2/CAPG/RPS3/CIB1/PLEK/TESC/PLEKHO1/NME2/EZR	12
CC	GO:0045121	membrane raft	16/240	335/19550	4.2006e-06	6.92131e-05	5.11453e-05	ITGB1/ANXA2/EEF2/AHNAK/CD24/FXYD1/TUBB/MS4A1/CAPN2/HCK/PIKFYVE/RGS19/S100A10/GNAI2/EZR/CD48	16
CC	GO:0098857	membrane microdomain	16/240	335/19550	4.2006e-06	6.92131e-05	5.11453e-05	ITGB1/ANXA2/EEF2/AHNAK/CD24/FXYD1/TUBB/MS4A1/CAPN2/HCK/PIKFYVE/RGS19/S100A10/GNAI2/EZR/CD48	16
CC	GO:0030670	phagocytic vesicle membrane	8/240	76/19550	4.21758e-06	6.92131e-05	5.11453e-05	B2M/HLA-A/RAC2/HLA-C/HLA-B/PIKFYVE/CORO1A/ATP6V0E1	8
CC	GO:0030139	endocytic vesicle	16/240	336/19550	4.36301e-06	6.92131e-05	5.11453e-05	B2M/SCIMP/HLA-A/VIM/UBC/HLA-DPB1/ACTG1/RAC2/HLA-DPA1/NCF4/HLA-C/HLA-B/PIKFYVE/SYK/CORO1A/ATP6V0E1	16
CC	GO:0098576	lumenal side of membrane	6/240	36/19550	4.60102e-06	6.98154e-05	5.15903e-05	HLA-A/HSPA8/HLA-DPB1/HLA-DPA1/HLA-C/HLA-B	6
CC	GO:0022625	cytosolic large ribosomal subunit	7/240	58/19550	6.79415e-06	9.87983e-05	7.30073e-05	RPLP1/RPLP2/RPL14/RPL23A/RPL13A/RPL27A/RPL4	7
CC	GO:0030027	lamellipodium	12/240	202/19550	7.87839e-06	0.000109982	8.12718e-05	ITGB1/CAPG/CIB1/ACTB/RAC2/VASP/TESC/CORO1B/NME2/ARPC2/CORO1A/APBB1IP	12
CC	GO:0005911	cell-cell junction	19/240	494/19550	1.21273e-05	0.000162785	0.000120291	ITGB1/ANXA2/AHNAK/PTPN6/ACTG1/ARHGAP24/ACTB/VASP/FXYD1/PDLIM1/YWHAH/PIKFYVE/FLNA/TRAF4/CORO1A/MTDH/PPP1CA/CCDC85B/CD53	19
CC	GO:0071556	integral component of lumenal side of endoplasmic reticulum membrane	5/240	29/19550	2.49648e-05	0.000311169	0.000229939	HLA-A/HLA-DPB1/HLA-DPA1/HLA-C/HLA-B	5
CC	GO:0098553	lumenal side of endoplasmic reticulum membrane	5/240	29/19550	2.49648e-05	0.000311169	0.000229939	HLA-A/HLA-DPB1/HLA-DPA1/HLA-C/HLA-B	5
CC	GO:0030666	endocytic vesicle membrane	11/240	193/19550	2.77274e-05	0.000333685	0.000246578	B2M/HLA-A/UBC/HLA-DPB1/RAC2/HLA-DPA1/HLA-C/HLA-B/PIKFYVE/CORO1A/ATP6V0E1	11
CC	GO:0032587	ruffle membrane	8/240	99/19550	3.00592e-05	0.000349688	0.000258403	ITGB1/EEF1A1/RPS3/CIB1/PLEK/TESC/PLEKHO1/EZR	8
CC	GO:0030863	cortical cytoskeleton	8/240	108/19550	5.6231e-05	0.000622757	0.000460188	COTL1/EEF1A1/ACTB/GSN/CAPN2/FLNA/EZR/CORO1A	8
CC	GO:0032432	actin filament bundle	7/240	80/19550	5.71009e-05	0.000622757	0.000460188	MARCKS/DAAM1/TPM3/CORO1B/PDLIM1/MYL12A/FLNA	7
CC	GO:0031256	leading edge membrane	10/240	180/19550	7.95814e-05	0.000841633	0.000621928	ITGB1/SCIMP/EEF1A1/RPS3/CIB1/VASP/PLEK/TESC/PLEKHO1/EZR	10
CC	GO:0012507	ER to Golgi transport vesicle membrane	6/240	62/19550	0.000111283	0.00114229	0.000844098	B2M/HLA-A/HLA-DPB1/HLA-DPA1/HLA-C/HLA-B	6
CC	GO:0035578	azurophil granule lumen	7/240	91/19550	0.000129796	0.00129425	0.000956392	ANXA2/MNDA/GRN/TUBB/PYCARD/RNASET2/CYB5R3	7
CC	GO:0005844	polysome	6/240	66/19550	0.000157897	0.00150087	0.00110908	EEF2/RPS28/VIM/RPS3/RPS6/RPS29	6
CC	GO:0030134	COPII-coated ER to Golgi transport vesicle	7/240	94/19550	0.000159118	0.00150087	0.00110908	B2M/HLA-A/HLA-DPB1/CTSZ/HLA-DPA1/HLA-C/HLA-B	7
CC	GO:0005775	vacuolar lumen	9/240	174/19550	0.000307942	0.0028282	0.00208991	ANXA2/HSPA8/MNDA/GRN/TUBB/PYCARD/NAAA/RNASET2/CYB5R3	9
CC	GO:0015934	large ribosomal subunit	7/240	113/19550	0.000493219	0.00441368	0.0032615	RPLP1/RPLP2/RPL14/RPL23A/RPL13A/RPL27A/RPL4	7
CC	GO:0098554	cytoplasmic side of endoplasmic reticulum membrane	3/240	15/19550	0.000745363	0.00644597	0.00476327	RPS28/RPS29/PTPN1	3
CC	GO:0098562	cytoplasmic side of membrane	9/240	197/19550	0.000757263	0.00644597	0.00476327	EEF1A1/BLK/RPS28/HCK/RPS29/SYK/GNAI2/EZR/PTPN1	9
CC	GO:0042613	MHC class II protein complex	3/240	17/19550	0.00109393	0.00909001	0.00671709	B2M/HLA-DPB1/HLA-DPA1	3
CC	GO:0031970	organelle envelope lumen	6/240	96/19550	0.00118745	0.00963766	0.00712178	CHCHD10/TUBB/CAPN2/RNASET2/ALOX5/SOD1	6
CC	GO:0031253	cell projection membrane	12/240	346/19550	0.00123206	0.00977246	0.00722139	ITGB1/SCIMP/EEF1A1/RPS3/CIB1/VASP/PLEK/TESC/PLEKHO1/ARPC2/EZR/MFSD10	12
CC	GO:0042383	sarcolemma	7/240	138/19550	0.0015991	0.0124019	0.00916441	ITGB1/ANXA2/SSPN/AHNAK/CIB1/FXYD1/EZR	7
CC	GO:0001650	fibrillar center	7/240	140/19550	0.00173644	0.0131018	0.00968159	SMARCB1/KLF6/UBE2N/SP140/EZR/TRAF4/MTDH	7
CC	GO:0001725	stress fiber	5/240	71/19550	0.00180196	0.0131018	0.00968159	DAAM1/TPM3/CORO1B/PDLIM1/MYL12A	5
CC	GO:0097517	contractile actin filament bundle	5/240	71/19550	0.00180196	0.0131018	0.00968159	DAAM1/TPM3/CORO1B/PDLIM1/MYL12A	5
CC	GO:0001772	immunological synapse	4/240	44/19550	0.00204574	0.0145707	0.0107671	SCIMP/EZR/CORO1A/CD53	4
CC	GO:0030864	cortical actin cytoskeleton	5/240	79/19550	0.00288212	0.0201172	0.0148657	COTL1/EEF1A1/GSN/CAPN2/CORO1A	5
CC	GO:0005766	primary lysosome	7/240	155/19550	0.00308097	0.020678	0.0152801	ANXA2/MNDA/GRN/TUBB/PYCARD/RNASET2/CYB5R3	7
CC	GO:0042582	azurophil granule	7/240	155/19550	0.00308097	0.020678	0.0152801	ANXA2/MNDA/GRN/TUBB/PYCARD/RNASET2/CYB5R3	7
CC	GO:0042641	actomyosin	5/240	81/19550	0.0032125	0.021154	0.0156318	DAAM1/TPM3/CORO1B/PDLIM1/MYL12A	5
CC	GO:0055038	recycling endosome membrane	5/240	92/19550	0.00553299	0.0357595	0.0264246	B2M/HLA-A/BAIAP3/HLA-C/HLA-B	5
CC	GO:0019897	extrinsic component of plasma membrane	7/240	174/19550	0.00578555	0.0367119	0.0271284	ANXA2/BLK/ST14/HCK/SYK/S100A10/GNAI2	7
CC	GO:0009897	external side of plasma membrane	12/240	421/19550	0.00603663	0.0376211	0.0278003	B2M/ITGB1/CD27/CD24/CD86/CD1C/EBI3/FCGR2B/MS4A1/CAPN2/CXCR3/CD48	12
CC	GO:0005641	nuclear envelope lumen	2/240	10/19550	0.00632897	0.0387511	0.0286352	TUBB/ALOX5	2
CC	GO:0042788	polysomal ribosome	3/240	32/19550	0.00696925	0.0419357	0.0309885	EEF2/RPS28/RPS29	3
CC	GO:0030662	coated vesicle membrane	7/240	181/19550	0.00713324	0.0421949	0.0311801	B2M/HLA-A/HSPA8/HLA-DPB1/HLA-DPA1/HLA-C/HLA-B	7
MF	GO:0003735	structural constituent of ribosome	21/240	182/18368	3.03315e-14	1.46198e-11	1.30904e-11	RPS14/RPLP1/RPS18/RPS15A/RPLP2/RPS8/RPS28/RPL14/RPS12/RPL23A/RPS3/RPS2/RPS25/RPS6/RPL13A/RPS16/RPL27A/RPL4/RPS20/RPS29/MRPS6	21
MF	GO:0045296	cadherin binding	21/240	332/18368	2.84377e-09	6.85348e-07	6.13655e-07	ITGB1/ANXA2/EEF2/AHNAK/HSPA8/CAPG/RPL14/RPL23A/RPS2/CLIC1/PKM/VASP/PFN1/EEF1G/CORO1B/PDLIM1/FLNA/EZR/PPP1CA/PTPN1/TAGLN2	21
MF	GO:0003779	actin binding	21/240	441/18368	3.68676e-07	5.9234e-05	5.30376e-05	COTL1/ITGB1/MARCKS/EEF2/LSP1/CAPG/DAAM1/VASP/PFN1/GSN/ARPC5L/TPM3/CORO1B/PDLIM1/ARPC1B/YWHAH/FLNA/PPP1R18/ARPC2/EZR/CORO1A	21
MF	GO:0023026	MHC class II protein complex binding	6/240	27/18368	1.09957e-06	0.000132498	0.000118638	B2M/HSPA8/HLA-DPB1/PKM/HLA-DPA1/MS4A1	6
MF	GO:0051015	actin filament binding	13/240	217/18368	5.84724e-06	0.000526778	0.000471673	COTL1/MARCKS/EEF2/CAPG/GSN/ARPC5L/TPM3/CORO1B/ARPC1B/FLNA/ARPC2/EZR/CORO1A	13
MF	GO:0023023	MHC protein complex binding	6/240	36/18368	6.55741e-06	0.000526778	0.000471673	B2M/HSPA8/HLA-DPB1/PKM/HLA-DPA1/MS4A1	6
MF	GO:0003746	translation elongation factor activity	4/240	19/18368	9.44228e-05	0.00596071	0.00533717	EEF1A1/EEF2/EEF1B2/EEF1G	4
MF	GO:0042605	peptide antigen binding	5/240	36/18368	9.89329e-05	0.00596071	0.00533717	HLA-A/HLA-DPB1/HLA-DPA1/HLA-C/HLA-B	5
MF	GO:0019843	rRNA binding	6/240	68/18368	0.000260101	0.0139298	0.0124727	RPS14/RPS18/EEF2/RPL23A/RPS3/MRPS6	6
MF	GO:0005200	structural constituent of cytoskeleton	7/240	103/18368	0.000407191	0.0194638	0.0174277	VIM/ACTG1/ACTB/TUBB/ARPC1B/TUBA4A/ARPC2	7
MF	GO:0046790	virion binding	3/240	12/18368	0.000444194	0.0194638	0.0174277	ANXA2/PPIA/HIPK2	3
MF	GO:0044548	S100 protein binding	3/240	14/18368	0.000720863	0.0289547	0.0259258	ANXA2/AHNAK/EZR	3

## Sheet: Germinal center B.up
Supplementary Table 7. B cell level GO enrichment book
ONTOLOGY	ID	Description	GeneRatio	BgRatio	pvalue	p.adjust	qvalue	geneID	Count
BP	GO:0042110	T cell activation	52/266	487/18723	1.25943e-30	4.56417e-27	3.69079e-27	IL7R/CD3E/TCF7/CD3D/CD7/LEF1/CD3G/LCK/CAMK4/ITK/LAT/CD2/ZAP70/CD6/BCL11B/CD5/CD28/CD4/THEMIS/ANXA1/SIRPG/GATA3/CD40LG/RORA/CD8A/ICOS/TMIGD2/PRKCQ/TESPA1/DPP4/CD8B/FYN/NDFIP1/SPN/TNFSF8/IL6ST/PAG1/CD27/B2M/RASGRP1/ITPKB/RPS3/ITGAL/STAT5B/PTPRC/CCL5/PRDX2/CCR7/SOD1/MYH9/ZFP36L2/CD44	52
BP	GO:0050863	regulation of T cell activation	39/266	329/18723	1.05664e-24	1.91463e-21	1.54826e-21	IL7R/CD3E/TCF7/LEF1/LCK/CAMK4/LAT/CD2/ZAP70/CD6/CD5/CD28/CD4/ANXA1/SIRPG/GATA3/CD40LG/ICOS/TMIGD2/PRKCQ/TESPA1/DPP4/FYN/NDFIP1/SPN/TNFSF8/IL6ST/PAG1/CD27/B2M/RASGRP1/ITPKB/RPS3/STAT5B/PTPRC/CCL5/PRDX2/CCR7/SOD1	39
BP	GO:0007159	leukocyte cell-cell adhesion	40/266	371/18723	9.40466e-24	1.13608e-20	9.18687e-21	IL7R/CD3E/LEF1/LCK/ZAP70/CD6/SELPLG/CD5/CD28/CD4/ANXA1/SIRPG/GATA3/CD40LG/ICOS/TMIGD2/PRKCQ/TESPA1/DPP4/FYN/NDFIP1/SPN/IL6ST/SKAP1/SEMA4D/PAG1/CD27/ETS1/B2M/RASGRP1/ITPKB/RPS3/ITGAL/STAT5B/PTPRC/CCL5/ITGB2/PRDX2/CCR7/CD44	40
BP	GO:1903039	positive regulation of leukocyte cell-cell adhesion	33/266	239/18723	3.92686e-23	3.55774e-20	2.87694e-20	IL7R/CD3E/LEF1/LCK/ZAP70/CD6/CD5/CD28/CD4/ANXA1/SIRPG/GATA3/CD40LG/ICOS/TMIGD2/PRKCQ/TESPA1/DPP4/FYN/IL6ST/SKAP1/CD27/ETS1/B2M/RASGRP1/ITPKB/RPS3/STAT5B/PTPRC/CCL5/ITGB2/CCR7/CD44	33
BP	GO:0030098	lymphocyte differentiation	39/266	374/18723	1.21969e-22	8.84031e-20	7.14866e-20	IL7R/CD3E/TCF7/CD3D/LEF1/CD3G/LCK/CAMK4/ITK/CD2/ZAP70/BCL11B/CD28/CD4/THEMIS/ANXA1/GATA3/CD40LG/RORA/CD8A/TESPA1/ITM2A/NDFIP1/SPN/ID2/TNFSF8/CD27/B2M/RASGRP1/PIK3R1/ITPKB/STAT5B/PTPRC/DOCK10/PRDX2/ATM/CCR7/SOD1/ZFP36L2	39
BP	GO:1903037	regulation of leukocyte cell-cell adhesion	37/266	336/18723	2.45682e-22	1.48392e-19	1.19996e-19	IL7R/CD3E/LEF1/LCK/ZAP70/CD6/CD5/CD28/CD4/ANXA1/SIRPG/GATA3/CD40LG/ICOS/TMIGD2/PRKCQ/TESPA1/DPP4/FYN/NDFIP1/SPN/IL6ST/SKAP1/PAG1/CD27/ETS1/B2M/RASGRP1/ITPKB/RPS3/STAT5B/PTPRC/CCL5/ITGB2/PRDX2/CCR7/CD44	37
BP	GO:1903131	mononuclear cell differentiation	40/266	426/18723	1.63291e-21	8.45383e-19	6.83614e-19	IL7R/CD3E/TCF7/CD3D/LEF1/CD3G/LCK/CAMK4/ITK/CD2/ZAP70/BCL11B/CD28/CD4/THEMIS/ANXA1/GATA3/CD40LG/RORA/CD8A/TESPA1/ITM2A/NDFIP1/SPN/ID2/TNFSF8/CD27/B2M/RASGRP1/PIK3R1/ITPKB/STAT5B/PTPRC/DOCK10/PRDX2/ATM/CCR7/SOD1/MYH9/ZFP36L2	40
BP	GO:0030217	T cell differentiation	32/266	257/18723	4.69856e-21	2.12845e-18	1.72115e-18	IL7R/CD3E/TCF7/CD3D/LEF1/CD3G/LCK/CAMK4/ITK/CD2/ZAP70/BCL11B/CD28/CD4/THEMIS/ANXA1/GATA3/RORA/CD8A/TESPA1/SPN/TNFSF8/CD27/B2M/RASGRP1/ITPKB/STAT5B/PTPRC/PRDX2/CCR7/SOD1/ZFP36L2	32
BP	GO:0022409	positive regulation of cell-cell adhesion	33/266	284/18723	9.82491e-21	3.74116e-18	3.02527e-18	IL7R/CD3E/LEF1/LCK/ZAP70/CD6/CD5/CD28/CD4/ANXA1/SIRPG/GATA3/CD40LG/ICOS/TMIGD2/PRKCQ/TESPA1/DPP4/FYN/IL6ST/SKAP1/CD27/ETS1/B2M/RASGRP1/ITPKB/RPS3/STAT5B/PTPRC/CCL5/ITGB2/CCR7/CD44	33
BP	GO:0022407	regulation of cell-cell adhesion	40/266	448/18723	1.03233e-20	3.74116e-18	3.02527e-18	IL7R/CD3E/LEF1/LCK/ZAP70/CD6/CD5/CD28/CD4/ANXA1/SIRPG/GATA3/CD40LG/PRKCA/ICOS/TMIGD2/PRKCQ/RGCC/TESPA1/DPP4/FYN/NDFIP1/SPN/IL6ST/SKAP1/PAG1/CD27/ETS1/B2M/RASGRP1/ITPKB/RPS3/STAT5B/PTPRC/CCL5/ITGB2/PRDX2/CCR7/CD44/FXYD5	40
BP	GO:0045785	positive regulation of cell adhesion	39/266	437/18723	3.3437e-20	1.1016e-17	8.908e-18	IL7R/CD3E/LEF1/LCK/ZAP70/CD6/CD5/CD28/CD4/ANXA1/SIRPG/GATA3/ITGA6/CD40LG/PRKCA/ICOS/TMIGD2/PRKCQ/TESPA1/DPP4/SPOCK2/FYN/IL6ST/SKAP1/CD27/ETS1/B2M/RASGRP1/ITPKB/RPS3/S100A10/STAT5B/PTPRC/CCL5/ITGB2/ATM/CCR7/CD44/FLNA	39
BP	GO:0050870	positive regulation of T cell activation	29/266	216/18723	4.33608e-20	1.3095e-17	1.05892e-17	IL7R/CD3E/LEF1/LCK/ZAP70/CD6/CD5/CD28/CD4/ANXA1/SIRPG/GATA3/CD40LG/ICOS/TMIGD2/PRKCQ/TESPA1/DPP4/FYN/IL6ST/CD27/B2M/RASGRP1/ITPKB/RPS3/STAT5B/PTPRC/CCL5/CCR7	29
BP	GO:0050852	T cell receptor signaling pathway	23/266	123/18723	1.7588e-19	4.90299e-17	3.96477e-17	CD3E/LCK/ITK/CD247/ZAP70/LCP2/TRAT1/CD28/THEMIS/GATA3/UBASH3A/TXK/SH2D1A/TESPA1/FYN/PLCG1/SKAP1/DGKZ/LIME1/RPS3/BTN3A2/PTPRC/CCR7	23
BP	GO:0033077	T cell differentiation in thymus	18/266	75/18723	1.44773e-17	3.74755e-15	3.03044e-15	IL7R/CD3E/CD3D/CD3G/CAMK4/ZAP70/BCL11B/CD28/GATA3/TESPA1/B2M/RASGRP1/ITPKB/STAT5B/PTPRC/CCR7/SOD1/ZFP36L2	18
BP	GO:0050851	antigen receptor-mediated signaling pathway	27/266	240/18723	8.90985e-17	2.15262e-14	1.7407e-14	CD3E/LCK/ITK/CD247/ZAP70/LCP2/TRBC1/PRKCH/TRAT1/CD28/THEMIS/GATA3/UBASH3A/TXK/SH2D1A/TESPA1/FYN/PLCG1/SKAP1/DGKZ/LIME1/CMTM3/RPS3/BTN3A2/PTPRC/CCR7/TRBC2	27
BP	GO:0002696	positive regulation of leukocyte activation	33/266	409/18723	6.52237e-16	1.47732e-13	1.19462e-13	IL7R/CD3E/LEF1/LCK/CD2/ZAP70/CD6/TRBC1/CD5/CD28/CD4/ANXA1/SIRPG/GATA3/CD40LG/ICOS/TMIGD2/PRKCQ/TESPA1/DPP4/FYN/IL6ST/CD27/B2M/RASGRP1/ITPKB/RPS3/STAT5B/PTPRC/CCL5/ITGB2/CCR7/TRBC2	33
BP	GO:0051251	positive regulation of lymphocyte activation	31/266	362/18723	1.01453e-15	2.16274e-13	1.74888e-13	IL7R/CD3E/LEF1/LCK/ZAP70/CD6/TRBC1/CD5/CD28/CD4/ANXA1/SIRPG/GATA3/CD40LG/ICOS/TMIGD2/PRKCQ/TESPA1/DPP4/FYN/IL6ST/CD27/B2M/RASGRP1/ITPKB/RPS3/STAT5B/PTPRC/CCL5/CCR7/TRBC2	31
BP	GO:0050867	positive regulation of cell activation	33/266	420/18723	1.41648e-15	2.85185e-13	2.30613e-13	IL7R/CD3E/LEF1/LCK/CD2/ZAP70/CD6/TRBC1/CD5/CD28/CD4/ANXA1/SIRPG/GATA3/CD40LG/ICOS/TMIGD2/PRKCQ/TESPA1/DPP4/FYN/IL6ST/CD27/B2M/RASGRP1/ITPKB/RPS3/STAT5B/PTPRC/CCL5/ITGB2/CCR7/TRBC2	33
BP	GO:0002768	immune response-regulating cell surface receptor signaling pathway	28/266	315/18723	1.05052e-14	1.94398e-12	1.57199e-12	CD3E/LCK/ITK/CD247/ZAP70/LCP2/TRBC1/PRKCH/TRAT1/CD28/THEMIS/GATA3/UBASH3A/TXK/SH2D1A/PRKCQ/TESPA1/FYN/PLCG1/SKAP1/DGKZ/LIME1/CMTM3/RPS3/BTN3A2/PTPRC/CCR7/TRBC2	28
BP	GO:0002429	immune response-activating cell surface receptor signaling pathway	27/266	291/18723	1.12648e-14	1.94398e-12	1.57199e-12	CD3E/LCK/ITK/CD247/ZAP70/LCP2/TRBC1/PRKCH/TRAT1/CD28/THEMIS/GATA3/UBASH3A/TXK/SH2D1A/TESPA1/FYN/PLCG1/SKAP1/DGKZ/LIME1/CMTM3/RPS3/BTN3A2/PTPRC/CCR7/TRBC2	27
BP	GO:0002757	immune response-activating signal transduction	27/266	291/18723	1.12648e-14	1.94398e-12	1.57199e-12	CD3E/LCK/ITK/CD247/ZAP70/LCP2/TRBC1/PRKCH/TRAT1/CD28/THEMIS/GATA3/UBASH3A/TXK/SH2D1A/TESPA1/FYN/PLCG1/SKAP1/DGKZ/LIME1/CMTM3/RPS3/BTN3A2/PTPRC/CCR7/TRBC2	27
BP	GO:0045058	T cell selection	13/266	50/18723	1.59248e-13	2.62324e-11	2.12127e-11	CD3E/CD3D/CD3G/ZAP70/BCL11B/CD28/CD4/THEMIS/GATA3/SPN/ITPKB/PTPRC/CCR7	13
BP	GO:0002764	immune response-regulating signaling pathway	32/266	468/18723	1.86976e-13	2.94609e-11	2.38234e-11	CD3E/LCK/ITK/CD247/ZAP70/LCP2/TRBC1/PRKCH/TRAT1/CD28/THEMIS/GATA3/UBASH3A/TXK/SH2D1A/PRKCQ/TESPA1/FYN/PLCG1/RNF125/SKAP1/DGKZ/LIME1/CMTM3/RPS3/ARRB2/BTN3A2/PTPRC/TNFAIP3/CYLD/CCR7/TRBC2	32
BP	GO:0045619	regulation of lymphocyte differentiation	20/266	174/18723	6.6664e-13	1.00663e-10	8.14003e-11	IL7R/TCF7/LEF1/CAMK4/CD2/ZAP70/CD28/ANXA1/GATA3/TESPA1/NDFIP1/ID2/CD27/RASGRP1/ITPKB/STAT5B/PTPRC/PRDX2/SOD1/ZFP36L2	20
BP	GO:0002253	activation of immune response	28/266	375/18723	8.01437e-13	1.16176e-10	9.39453e-11	CD3E/LCK/ITK/CD247/ZAP70/LCP2/TRBC1/PRKCH/TRAT1/CD28/THEMIS/GATA3/UBASH3A/TXK/SH2D1A/RGCC/TESPA1/FYN/PLCG1/SKAP1/DGKZ/LIME1/CMTM3/RPS3/BTN3A2/PTPRC/CCR7/TRBC2	28
BP	GO:0045061	thymic T cell selection	9/266	22/18723	8.72005e-12	1.21544e-09	9.82859e-10	CD3E/CD3D/CD3G/ZAP70/CD28/GATA3/ITPKB/PTPRC/CCR7	9
BP	GO:1902105	regulation of leukocyte differentiation	23/266	279/18723	1.32344e-11	1.77636e-09	1.43644e-09	IL7R/TCF7/LEF1/CAMK4/CD2/ZAP70/CD28/CD4/ANXA1/GATA3/PRKCA/TESPA1/NDFIP1/ID2/CD27/RASGRP1/PIK3R1/ITPKB/STAT5B/PTPRC/PRDX2/SOD1/ZFP36L2	23
BP	GO:1903706	regulation of hemopoiesis	26/266	367/18723	1.79439e-11	2.32245e-09	1.87803e-09	IL7R/TCF7/LEF1/CAMK4/CD2/ZAP70/CD28/CD4/ANXA1/GATA3/PRKCA/TESPA1/NDFIP1/ID2/CD27/ETS1/B2M/RASGRP1/PIK3R1/ITPKB/STAT1/STAT5B/PTPRC/PRDX2/SOD1/ZFP36L2	26
BP	GO:0001819	positive regulation of cytokine production	29/266	467/18723	2.87098e-11	3.58773e-09	2.9012e-09	CD3E/ITK/CD2/CD6/CD28/CD4/ANXA1/GATA3/CD40LG/RORA/TXK/TMIGD2/PRKCQ/RGCC/SPN/SORL1/IL6ST/GBP5/B2M/RASGRP1/PIK3R1/RPS3/HSPB1/BTN3A2/STAT1/STAT5B/PTPRC/CCR7/SOD1	29
BP	GO:0045580	regulation of T cell differentiation	17/266	146/18723	3.03397e-11	3.66504e-09	2.96371e-09	IL7R/TCF7/LEF1/CAMK4/CD2/ZAP70/CD28/ANXA1/GATA3/TESPA1/CD27/RASGRP1/ITPKB/STAT5B/PTPRC/PRDX2/SOD1	17
BP	GO:0042098	T cell proliferation	19/266	199/18723	6.84059e-11	7.99687e-09	6.46663e-09	CD3E/ZAP70/CD6/CD28/ANXA1/CD40LG/TMIGD2/PRKCQ/FYN/NDFIP1/SPN/TNFSF8/IL6ST/RASGRP1/RPS3/STAT5B/PTPRC/CCL5/PRDX2	19
BP	GO:0046651	lymphocyte proliferation	22/266	288/18723	1.64312e-10	1.86083e-08	1.50475e-08	IL7R/CD3E/LEF1/ZAP70/CD6/CD28/ANXA1/CD40LG/TMIGD2/PRKCQ/FYN/NDFIP1/SPN/TNFSF8/IL6ST/RASGRP1/RPS3/STAT5B/PTPRC/CCL5/PRDX2/ATM	22
BP	GO:0070661	leukocyte proliferation	23/266	318/18723	1.84394e-10	2.02498e-08	1.63749e-08	IL7R/CD3E/LEF1/ZAP70/CD6/CD28/ANXA1/CD40LG/TMIGD2/PRKCQ/FYN/NDFIP1/SPN/TNFSF8/IL6ST/RASGRP1/RPS3/STAT5B/PTPRC/CCL5/TNFAIP3/PRDX2/ATM	23
BP	GO:0032943	mononuclear cell proliferation	22/266	291/18723	2.00444e-10	2.1365e-08	1.72767e-08	IL7R/CD3E/LEF1/ZAP70/CD6/CD28/ANXA1/CD40LG/TMIGD2/PRKCQ/FYN/NDFIP1/SPN/TNFSF8/IL6ST/RASGRP1/RPS3/STAT5B/PTPRC/CCL5/PRDX2/ATM	22
BP	GO:0031295	T cell costimulation	10/266	44/18723	4.5899e-10	4.75252e-08	3.8431e-08	CD3E/LCK/CD5/CD28/CD40LG/ICOS/TMIGD2/DPP4/FYN/CCR7	10
BP	GO:0031294	lymphocyte costimulation	10/266	46/18723	7.35454e-10	7.40358e-08	5.98686e-08	CD3E/LCK/CD5/CD28/CD40LG/ICOS/TMIGD2/DPP4/FYN/CCR7	10
BP	GO:0050854	regulation of antigen receptor-mediated signaling pathway	11/266	63/18723	1.24077e-09	1.21529e-07	9.82735e-08	LCK/PRKCH/TRAT1/UBASH3A/SH2D1A/TESPA1/DGKZ/CMTM3/RPS3/PTPRC/CCR7	11
BP	GO:0043368	positive T cell selection	9/266	37/18723	1.81026e-09	1.72642e-07	1.39606e-07	CD3E/CD3D/CD3G/ZAP70/BCL11B/THEMIS/SPN/ITPKB/PTPRC	9
BP	GO:0050857	positive regulation of antigen receptor-mediated signaling pathway	8/266	26/18723	1.87073e-09	1.73834e-07	1.4057e-07	LCK/PRKCH/TRAT1/TESPA1/CMTM3/RPS3/PTPRC/CCR7	8
BP	GO:0042102	positive regulation of T cell proliferation	13/266	101/18723	1.92406e-09	1.7432e-07	1.40963e-07	CD3E/ZAP70/CD6/CD28/ANXA1/CD40LG/TMIGD2/PRKCQ/IL6ST/RPS3/STAT5B/PTPRC/CCL5	13
BP	GO:0030168	platelet activation	14/266	123/18723	2.35507e-09	2.08165e-07	1.68332e-07	LCK/CD40LG/PRKCA/TXK/PRKCQ/IL6ST/DGKZ/DGKA/TSPAN32/HSPB1/MYL12A/ACTG1/MYH9/FLNA	14
BP	GO:0042129	regulation of T cell proliferation	16/266	171/18723	3.04582e-09	2.62811e-07	2.1252e-07	CD3E/ZAP70/CD6/CD28/ANXA1/CD40LG/TMIGD2/PRKCQ/NDFIP1/SPN/TNFSF8/IL6ST/RPS3/STAT5B/PTPRC/CCL5	16
BP	GO:0043383	negative T cell selection	6/266	12/18723	6.68652e-09	5.63534e-07	4.55698e-07	CD3E/ZAP70/CD28/THEMIS/PTPRC/CCR7	6
BP	GO:0070663	regulation of leukocyte proliferation	18/266	245/18723	1.46607e-08	1.20751e-06	9.76443e-07	CD3E/ZAP70/CD6/CD28/ANXA1/CD40LG/TMIGD2/PRKCQ/NDFIP1/SPN/TNFSF8/IL6ST/RPS3/STAT5B/PTPRC/CCL5/TNFAIP3/ATM	18
BP	GO:0002683	negative regulation of immune system process	24/266	434/18723	1.54442e-08	1.22498e-06	9.90574e-07	IL7R/SAMHD1/ANXA1/UBASH3A/SH2D1A/DPP4/FYN/CD96/PLCG1/NDFIP1/SPN/ID2/RNF125/DGKZ/PAG1/CST7/PIK3R1/TSPAN32/LYAR/ARRB2/PTPRC/TNFAIP3/PRDX2/ATM	24
BP	GO:0032623	interleukin-2 production	10/266	62/18723	1.58869e-08	1.22498e-06	9.90574e-07	CD3E/CD28/CD4/ANXA1/GATA3/PRKCQ/RPS3/STAT5B/PTPRC/TNFAIP3	10
BP	GO:0032663	regulation of interleukin-2 production	10/266	62/18723	1.58869e-08	1.22498e-06	9.90574e-07	CD3E/CD28/CD4/ANXA1/GATA3/PRKCQ/RPS3/STAT5B/PTPRC/TNFAIP3	10
BP	GO:0032743	positive regulation of interleukin-2 production	8/266	34/18723	1.97035e-08	1.48761e-06	1.20295e-06	CD3E/CD28/CD4/ANXA1/PRKCQ/RPS3/STAT5B/PTPRC	8
BP	GO:0045059	positive thymic T cell selection	6/266	14/18723	2.12175e-08	1.56923e-06	1.26895e-06	CD3E/CD3D/CD3G/ZAP70/ITPKB/PTPRC	6
BP	GO:0050670	regulation of lymphocyte proliferation	17/266	225/18723	2.46689e-08	1.788e-06	1.44586e-06	CD3E/ZAP70/CD6/CD28/ANXA1/CD40LG/TMIGD2/PRKCQ/NDFIP1/SPN/TNFSF8/IL6ST/RPS3/STAT5B/PTPRC/CCL5/ATM	17
BP	GO:0032944	regulation of mononuclear cell proliferation	17/266	227/18723	2.81138e-08	1.99773e-06	1.61545e-06	CD3E/ZAP70/CD6/CD28/ANXA1/CD40LG/TMIGD2/PRKCQ/NDFIP1/SPN/TNFSF8/IL6ST/RPS3/STAT5B/PTPRC/CCL5/ATM	17
BP	GO:0002460	adaptive immune response based on somatic recombination of immune receptors built from immunoglobulin superfamily domains	21/266	356/18723	4.25656e-08	2.96649e-06	2.39884e-06	IL7R/LEF1/TRBC1/GZMM/CD28/CD4/ANXA1/GATA3/CD40LG/RORA/CD8A/PRKCQ/NDFIP1/SPN/CD27/B2M/PRF1/BTN3A2/PTPRC/TNFAIP3/TRBC2	21
BP	GO:0046631	alpha-beta T cell activation	14/266	156/18723	5.11483e-08	3.49738e-06	2.82814e-06	CD3E/LEF1/ITK/ZAP70/BCL11B/CD28/ANXA1/GATA3/RORA/PRKCQ/SPN/TNFSF8/ITPKB/PTPRC	14
BP	GO:1902107	positive regulation of leukocyte differentiation	14/266	157/18723	5.54512e-08	3.65373e-06	2.95457e-06	IL7R/LEF1/ZAP70/CD4/ANXA1/GATA3/PRKCA/TESPA1/ID2/CD27/RASGRP1/ITPKB/STAT5B/PTPRC	14
BP	GO:1903708	positive regulation of hemopoiesis	14/266	157/18723	5.54512e-08	3.65373e-06	2.95457e-06	IL7R/LEF1/ZAP70/CD4/ANXA1/GATA3/PRKCA/TESPA1/ID2/CD27/RASGRP1/ITPKB/STAT5B/PTPRC	14
BP	GO:0034109	homotypic cell-cell adhesion	11/266	90/18723	5.97628e-08	3.86751e-06	3.12744e-06	PRKCA/PRKCQ/IL6ST/TSPAN32/HSPB1/CCL5/MYL12A/ACTG1/MYH9/CD99/FLNA	11
BP	GO:0045582	positive regulation of T cell differentiation	11/266	91/18723	6.71341e-08	4.26832e-06	3.45155e-06	IL7R/LEF1/ZAP70/ANXA1/GATA3/TESPA1/CD27/RASGRP1/ITPKB/STAT5B/PTPRC	11
BP	GO:0050671	positive regulation of lymphocyte proliferation	13/266	137/18723	8.00417e-08	5.00123e-06	4.04421e-06	CD3E/ZAP70/CD6/CD28/ANXA1/CD40LG/TMIGD2/PRKCQ/IL6ST/RPS3/STAT5B/PTPRC/CCL5	13
BP	GO:0032946	positive regulation of mononuclear cell proliferation	13/266	138/18723	8.72597e-08	5.35981e-06	4.33418e-06	CD3E/ZAP70/CD6/CD28/ANXA1/CD40LG/TMIGD2/PRKCQ/IL6ST/RPS3/STAT5B/PTPRC/CCL5	13
BP	GO:0050856	regulation of T cell receptor signaling pathway	8/266	41/18723	9.51437e-08	5.74668e-06	4.64702e-06	LCK/TRAT1/UBASH3A/SH2D1A/TESPA1/DGKZ/RPS3/CCR7	8
BP	GO:0070665	positive regulation of leukocyte proliferation	13/266	150/18723	2.32689e-07	1.3824e-05	1.11787e-05	CD3E/ZAP70/CD6/CD28/ANXA1/CD40LG/TMIGD2/PRKCQ/IL6ST/RPS3/STAT5B/PTPRC/CCL5	13
BP	GO:0045060	negative thymic T cell selection	5/266	11/18723	2.40188e-07	1.38945e-05	1.12357e-05	CD3E/ZAP70/CD28/PTPRC/CCR7	5
BP	GO:0002831	regulation of response to biotic stimulus	19/266	327/18723	2.41543e-07	1.38945e-05	1.12357e-05	SAMHD1/PRKCA/TXK/SH2D1A/FYN/CD96/RNF125/GBP5/RASGRP1/SIGIRR/TSPAN32/LYAR/ARRB2/OPTN/STAT1/STAT5B/CCL5/TNFAIP3/PRDX2	19
BP	GO:0045621	positive regulation of lymphocyte differentiation	11/266	104/18723	2.68879e-07	1.52253e-05	1.23118e-05	IL7R/LEF1/ZAP70/ANXA1/GATA3/TESPA1/CD27/RASGRP1/ITPKB/STAT5B/PTPRC	11
BP	GO:0042113	B cell activation	19/266	334/18723	3.34345e-07	1.81933e-05	1.47119e-05	IL7R/LEF1/ZAP70/TRBC1/CD28/CD40LG/ITM2A/NDFIP1/ID2/CD27/RASGRP1/PIK3R1/STAT5B/PTPRC/DOCK10/TNFAIP3/ATM/ZFP36L2/TRBC2	19
BP	GO:0032633	interleukin-4 production	7/266	33/18723	3.36355e-07	1.81933e-05	1.47119e-05	CD3E/LEF1/CD28/GATA3/CD40LG/PRKCQ/NDFIP1	7
BP	GO:0032673	regulation of interleukin-4 production	7/266	33/18723	3.36355e-07	1.81933e-05	1.47119e-05	CD3E/LEF1/CD28/GATA3/CD40LG/PRKCQ/NDFIP1	7
BP	GO:0048872	homeostasis of number of cells	17/266	272/18723	3.81711e-07	2.0343e-05	1.64502e-05	IL7R/LAT/ANXA1/GATA3/ID2/ETS1/B2M/ITPKB/RPS14/LYAR/STAT1/STAT5B/DOCK10/TNFAIP3/PRDX2/CCR7/SOD1	17
BP	GO:0070527	platelet aggregation	9/266	67/18723	4.2901e-07	2.25324e-05	1.82207e-05	PRKCA/PRKCQ/IL6ST/TSPAN32/HSPB1/MYL12A/ACTG1/MYH9/FLNA	9
BP	GO:0007596	blood coagulation	15/266	217/18723	5.25951e-07	2.72292e-05	2.20187e-05	LCK/CD40LG/PRKCA/TXK/PRKCQ/IL6ST/DGKZ/DGKA/TSPAN32/HSPB1/PRDX2/MYL12A/ACTG1/MYH9/FLNA	15
BP	GO:0002449	lymphocyte mediated immunity	19/266	350/18723	6.80462e-07	3.47323e-05	2.80861e-05	IL7R/TRBC1/GZMM/CD28/GATA3/CD40LG/SH2D1A/CD8A/CD96/NDFIP1/CD27/B2M/PRF1/RASGRP1/ARRB2/BTN3A2/STAT5B/PTPRC/TRBC2	19
BP	GO:0007599	hemostasis	15/266	222/18723	7.02841e-07	3.48917e-05	2.8215e-05	LCK/CD40LG/PRKCA/TXK/PRKCQ/IL6ST/DGKZ/DGKA/TSPAN32/HSPB1/PRDX2/MYL12A/ACTG1/MYH9/FLNA	15
BP	GO:0050817	coagulation	15/266	222/18723	7.02841e-07	3.48917e-05	2.8215e-05	LCK/CD40LG/PRKCA/TXK/PRKCQ/IL6ST/DGKZ/DGKA/TSPAN32/HSPB1/PRDX2/MYL12A/ACTG1/MYH9/FLNA	15
BP	GO:0002443	leukocyte mediated immunity	21/266	440/18723	1.41127e-06	6.91141e-05	5.58887e-05	IL7R/LAT/TRBC1/GZMM/CD28/GATA3/CD40LG/SH2D1A/CD8A/CD96/NDFIP1/CD27/B2M/PRF1/RASGRP1/ARRB2/BTN3A2/STAT5B/PTPRC/ITGB2/TRBC2	21
BP	GO:0050862	positive regulation of T cell receptor signaling pathway	5/266	16/18723	2.14226e-06	0.000103514	8.3706e-05	LCK/TRAT1/TESPA1/RPS3/CCR7	5
BP	GO:0030099	myeloid cell differentiation	19/266	381/18723	2.40083e-06	0.000114481	9.25748e-05	LEF1/CAMK4/CD4/GATA3/ACTN1/PRKCA/NDFIP1/ID2/ETS1/B2M/PIK3R1/ITPKB/RPS14/LYAR/STAT1/STAT5B/SNRK/CCR7/MYH9	19
BP	GO:0051017	actin filament bundle assembly	12/266	157/18723	2.59021e-06	0.000121788	9.84833e-05	ACTN1/RGCC/PXN/PIK3R1/ZYX/EVL/S100A10/S1PR1/CORO1B/ACTG1/PFN1/FLNA	12
BP	GO:0032102	negative regulation of response to external stimulus	20/266	420/18723	2.62127e-06	0.000121788	9.84833e-05	SAMHD1/GATA3/RORA/DPP4/FYN/NUCB2/CD96/PLCG1/NDFIP1/RNF125/SEMA4D/CST7/SIGIRR/LYAR/ARRB2/PTPRC/TNFAIP3/PRDX2/CORO1B/SOD1	20
BP	GO:0042060	wound healing	20/266	422/18723	2.81661e-06	0.000129208	0.000104483	LCK/ANXA1/CD40LG/PRKCA/TXK/PRKCQ/IL6ST/DGKZ/ETS1/DGKA/TSPAN32/HSPB1/TNFAIP3/PRDX2/CORO1B/MYL12A/ACTG1/MYH9/CD44/FLNA	20
BP	GO:0050727	regulation of inflammatory response	19/266	386/18723	2.90428e-06	0.000131564	0.000106388	CD28/ANXA1/GATA3/RORA/FYN/PLCG1/NDFIP1/IL6ST/ETS1/CST7/ZYX/TMSB4X/STAT5B/PTPRC/CCL5/TNFAIP3/CYLD/CCR7/SOD1	19
BP	GO:0007229	integrin-mediated signaling pathway	10/266	107/18723	2.96427e-06	0.000132624	0.000107245	LAT/ITGA6/CD40LG/TXK/TSPAN32/ZYX/ITGAL/ITGB2/MYH9/FLNA	10
BP	GO:0061572	actin filament bundle organization	12/266	161/18723	3.36845e-06	0.000148869	0.000120382	ACTN1/RGCC/PXN/PIK3R1/ZYX/EVL/S100A10/S1PR1/CORO1B/ACTG1/PFN1/FLNA	12
BP	GO:0046632	alpha-beta T cell differentiation	10/266	112/18723	4.48667e-06	0.0001959	0.000158413	LEF1/ITK/ZAP70/BCL11B/ANXA1/GATA3/RORA/SPN/TNFSF8/ITPKB	10
BP	GO:0046777	protein autophosphorylation	14/266	227/18723	4.82812e-06	0.000208299	0.00016844	CAMK4/ITK/ZAP70/AAK1/TXK/FYN/TNIK/PIM1/PTPRC/CALM1/ATM/PASK/ERN1/CALM3	14
BP	GO:0014065	phosphatidylinositol 3-kinase signaling	11/266	144/18723	6.83563e-06	0.000291439	0.000235671	CD28/GATA3/HCST/FYN/SEMA4D/LIME1/PIK3IP1/RASGRP1/PIK3R1/SLC9A3R1/CCL5	11
BP	GO:0046629	gamma-delta T cell activation	5/266	20/18723	7.2578e-06	0.00030584	0.000247316	TCF7/LEF1/ITK/STAT5B/PTPRC	5
BP	GO:0050878	regulation of body fluid levels	18/266	379/18723	8.69654e-06	0.000362256	0.000292936	LCK/CD40LG/PRKCA/TXK/AQP3/PRKCQ/IL6ST/DGKZ/DGKA/TSPAN32/HSPB1/STAT5B/PRDX2/MYL12A/ACTG1/MYH9/APRT/FLNA	18
BP	GO:0002181	cytoplasmic translation	11/266	148/18723	8.88577e-06	0.000365932	0.000295909	RPS12/RPS14/RPS3/RPS15A/RPL14/RPS3A/RPS4X/RPL38/TMA7/EIF3E/RPS26	11
BP	GO:0002366	leukocyte activation involved in immune response	15/266	275/18723	9.81975e-06	0.000399851	0.000323338	LEF1/LAT/CD28/ANXA1/GATA3/CD40LG/RORA/ITM2A/NDFIP1/SPN/RASGRP1/ITGAL/PTPRC/DOCK10/ITGB2	15
BP	GO:0002263	cell activation involved in immune response	15/266	279/18723	1.16604e-05	0.000469526	0.00037968	LEF1/LAT/CD28/ANXA1/GATA3/CD40LG/RORA/ITM2A/NDFIP1/SPN/RASGRP1/ITGAL/PTPRC/DOCK10/ITGB2	15
BP	GO:0033632	regulation of cell-cell adhesion mediated by integrin	4/266	11/18723	1.21521e-05	0.000478686	0.000387087	CD3E/DPP4/SKAP1/CCL5	4
BP	GO:0046643	regulation of gamma-delta T cell activation	4/266	11/18723	1.21521e-05	0.000478686	0.000387087	TCF7/LEF1/STAT5B/PTPRC	4
BP	GO:0051651	maintenance of location in cell	13/266	214/18723	1.24225e-05	0.000482677	0.000390314	LCK/CD4/PLCG1/SORL1/LIME1/RASA3/TMSB4X/SUN2/PTPRC/CALM1/SYNE1/CCR7/CALM3	13
BP	GO:0002819	regulation of adaptive immune response	12/266	183/18723	1.25198e-05	0.000482677	0.000390314	IL7R/CD28/CD4/ANXA1/GATA3/PRKCQ/NDFIP1/IL6ST/SKAP1/B2M/PTPRC/TNFAIP3	12
BP	GO:0008360	regulation of cell shape	11/266	154/18723	1.29605e-05	0.000494409	0.000399801	ANXA1/FYN/SEMA4D/SLC9A3R1/EPB41/ITGB2/MYL12A/CDC42SE2/MYH9/ARHGAP15/MYL12B	11
BP	GO:0002200	somatic diversification of immune receptors	8/266	77/18723	1.34777e-05	0.000508782	0.000411424	TCF7/LEF1/BCL11B/CD28/SAMHD1/CD40LG/NDFIP1/PTPRC	8
BP	GO:0019221	cytokine-mediated signaling pathway	20/266	472/18723	1.47377e-05	0.000550614	0.000445251	IL7R/IFITM1/CD4/SAMHD1/TNFRSF25/TXK/STAT4/IL6ST/SIGIRR/TMSB4X/STAT1/STAT5B/PTPRC/CCL5/TNFAIP3/CYLD/CCR7/IFITM2/CD44/IL2RG	20
BP	GO:0033081	regulation of T cell differentiation in thymus	5/266	23/18723	1.52117e-05	0.000562523	0.000454881	IL7R/CAMK4/TESPA1/RASGRP1/SOD1	5
BP	GO:0002262	myeloid cell homeostasis	11/266	157/18723	1.55468e-05	0.000569107	0.000460205	ANXA1/GATA3/ID2/ETS1/B2M/ITPKB/RPS14/LYAR/STAT1/STAT5B/SOD1	11
BP	GO:0032231	regulation of actin filament bundle assembly	9/266	105/18723	1.88564e-05	0.000683358	0.000552593	RGCC/PXN/PIK3R1/EVL/S100A10/S1PR1/ACTG1/PFN1/FLNA	9
BP	GO:2000106	regulation of leukocyte apoptotic process	8/266	81/18723	1.96184e-05	0.00070393	0.000569229	IL7R/CD3G/ANXA1/PRKCQ/CD27/ITPKB/CCL5/CCR7	8
BP	GO:0030038	contractile actin filament bundle assembly	9/266	106/18723	2.03536e-05	0.000716129	0.000579094	RGCC/PXN/PIK3R1/ZYX/EVL/S100A10/S1PR1/ACTG1/PFN1	9
BP	GO:0043149	stress fiber assembly	9/266	106/18723	2.03536e-05	0.000716129	0.000579094	RGCC/PXN/PIK3R1/ZYX/EVL/S100A10/S1PR1/ACTG1/PFN1	9
BP	GO:0031348	negative regulation of defense response	14/266	258/18723	2.06176e-05	0.000718443	0.000580965	SAMHD1/GATA3/RORA/FYN/CD96/PLCG1/NDFIP1/RNF125/CST7/LYAR/ARRB2/PTPRC/TNFAIP3/SOD1	14
BP	GO:0002285	lymphocyte activation involved in immune response	12/266	194/18723	2.24514e-05	0.000767583	0.000620701	LEF1/CD28/ANXA1/GATA3/CD40LG/RORA/ITM2A/NDFIP1/SPN/ITGAL/PTPRC/DOCK10	12
BP	GO:0050777	negative regulation of immune response	12/266	194/18723	2.24514e-05	0.000767583	0.000620701	IL7R/SAMHD1/ANXA1/FYN/CD96/PLCG1/NDFIP1/RNF125/LYAR/ARRB2/PTPRC/TNFAIP3	12
BP	GO:0032753	positive regulation of interleukin-4 production	5/266	25/18723	2.34666e-05	0.000794794	0.000642705	CD3E/CD28/GATA3/CD40LG/PRKCQ	5
BP	GO:0042492	gamma-delta T cell differentiation	4/266	13/18723	2.57451e-05	0.00086389	0.00069858	TCF7/LEF1/STAT5B/PTPRC	4
BP	GO:0002706	regulation of lymphocyte mediated immunity	11/266	168/18723	2.92409e-05	0.000970161	0.000784515	IL7R/CD28/GATA3/SH2D1A/CD96/NDFIP1/B2M/RASGRP1/ARRB2/STAT5B/PTPRC	11
BP	GO:0014066	regulation of phosphatidylinositol 3-kinase signaling	9/266	111/18723	2.94475e-05	0.000970161	0.000784515	CD28/HCST/FYN/SEMA4D/LIME1/PIK3IP1/RASGRP1/SLC9A3R1/CCL5	9
BP	GO:0007160	cell-matrix adhesion	13/266	233/18723	3.04955e-05	0.000995636	0.000805115	CD3E/ACTN1/CD96/PXN/SKAP1/PIK3R1/ZYX/S100A10/ITGAL/ITGB2/ACTG1/CCR7/CD44	13
BP	GO:0019722	calcium-mediated signaling	12/266	202/18723	3.34537e-05	0.00108247	0.000875329	CD3E/LAT/ZAP70/TRAT1/CD4/RCAN3/PLCG1/ATP2B4/PTPRC/CALM1/CCR7/CALM3	12
BP	GO:0030183	B cell differentiation	10/266	141/18723	3.41516e-05	0.00108566	0.000877913	CD40LG/ITM2A/ID2/CD27/PIK3R1/STAT5B/PTPRC/DOCK10/ATM/ZFP36L2	10
BP	GO:0034341	response to interferon-gamma	10/266	141/18723	3.41516e-05	0.00108566	0.000877913	IFITM1/TXK/GBP2/GBP5/ZYX/VIM/STAT1/CCL5/ACTG1/IFITM2	10
BP	GO:0097553	calcium ion transmembrane import into cytosol	10/266	142/18723	3.62862e-05	0.00114349	0.000924674	LCK/FYN/PLCG1/LIME1/RASA3/ATP2B4/PTPRC/CALM1/CCR7/CALM3	10
BP	GO:0022604	regulation of cell morphogenesis	15/266	309/18723	3.83792e-05	0.00119902	0.000969579	ANXA1/FYN/SEMA4D/SLC9A3R1/S100A10/EPB41/ITGB2/CORO1B/MYL12A/CDC42SE2/MYH9/CD44/ARHGAP15/MYL12B/FLNA	15
BP	GO:0002562	somatic diversification of immune receptors via germline recombination within a single locus	7/266	66/18723	4.11287e-05	0.00126314	0.00102143	TCF7/LEF1/BCL11B/CD28/CD40LG/NDFIP1/PTPRC	7
BP	GO:0016444	somatic cell DNA recombination	7/266	66/18723	4.11287e-05	0.00126314	0.00102143	TCF7/LEF1/BCL11B/CD28/CD40LG/NDFIP1/PTPRC	7
BP	GO:2000107	negative regulation of leukocyte apoptotic process	6/266	46/18723	4.51962e-05	0.00137036	0.00110814	IL7R/PRKCQ/CD27/ITPKB/CCL5/CCR7	6
BP	GO:0046635	positive regulation of alpha-beta T cell activation	7/266	67/18723	4.53762e-05	0.00137036	0.00110814	CD3E/ZAP70/CD28/ANXA1/PRKCQ/ITPKB/PTPRC	7
BP	GO:0051492	regulation of stress fiber assembly	8/266	91/18723	4.58775e-05	0.00137405	0.00111112	RGCC/PXN/PIK3R1/EVL/S100A10/S1PR1/ACTG1/PFN1	8
BP	GO:0110053	regulation of actin filament organization	14/266	278/18723	4.68038e-05	0.0013903	0.00112426	RGCC/PXN/PIK3R1/EVL/TMSB4X/S100A10/S1PR1/CORO1B/SPTAN1/ADD3/ACTG1/CCR7/PFN1/FLNA	14
BP	GO:0045637	regulation of myeloid cell differentiation	12/266	210/18723	4.88665e-05	0.00143978	0.00116427	LEF1/CAMK4/CD4/PRKCA/NDFIP1/ID2/ETS1/B2M/PIK3R1/ITPKB/STAT1/STAT5B	12
BP	GO:0048015	phosphatidylinositol-mediated signaling	11/266	178/18723	4.97076e-05	0.00145274	0.00117475	CD28/GATA3/HCST/FYN/SEMA4D/LIME1/PIK3IP1/RASGRP1/PIK3R1/SLC9A3R1/CCL5	11
BP	GO:0032970	regulation of actin filament-based process	17/266	397/18723	5.71986e-05	0.0016583	0.00134098	RGCC/PXN/PIK3R1/ATP1A1/ABRACL/EVL/TMSB4X/S100A10/S1PR1/CORO1B/SPTAN1/ADD3/ACTG1/CCR7/MYH9/PFN1/FLNA	17
BP	GO:0072659	protein localization to plasma membrane	14/266	284/18723	5.89435e-05	0.00169533	0.00137092	PRKCH/LDLRAP1/TNIK/SKAP1/PIK3R1/TSPAN32/SLC9A3R1/ATP2B4/TSPAN14/S100A10/OPTN/MYL12A/ARL6IP5/FLNA	14
BP	GO:0043122	regulation of I-kappaB kinase/NF-kappaB signaling	13/266	249/18723	6.04893e-05	0.00172187	0.00139238	CD4/RORA/FYN/NDFIP1/LIME1/S100A4/HSPB1/OPTN/STAT1/LITAF/TNFAIP3/CCR7/FLNA	13
BP	GO:0048017	inositol lipid-mediated signaling	11/266	182/18723	6.08167e-05	0.00172187	0.00139238	CD28/GATA3/HCST/FYN/SEMA4D/LIME1/PIK3IP1/RASGRP1/PIK3R1/SLC9A3R1/CCL5	11
BP	GO:0033631	cell-cell adhesion mediated by integrin	4/266	16/18723	6.33654e-05	0.00178013	0.00143949	CD3E/DPP4/SKAP1/CCL5	4
BP	GO:0031589	cell-substrate adhesion	16/266	363/18723	6.73894e-05	0.00187861	0.00151913	CD3E/ACTN1/ITGA6/SPOCK2/CD96/PXN/SKAP1/PIK3R1/ZYX/S100A10/ITGAL/ITGB2/ACTG1/CCR7/CD44/FLNA	16
BP	GO:0045088	regulation of innate immune response	12/266	218/18723	7.00828e-05	0.0019345	0.00156432	SAMHD1/TXK/SH2D1A/FYN/CD96/GBP5/RASGRP1/LYAR/ARRB2/STAT5B/CCL5/TNFAIP3	12
BP	GO:0001909	leukocyte mediated cytotoxicity	9/266	124/18723	7.0462e-05	0.0019345	0.00156432	IL7R/GZMM/SH2D1A/B2M/PRF1/RASGRP1/ARRB2/STAT5B/PTPRC	9
BP	GO:0051235	maintenance of location	15/266	327/18723	7.29084e-05	0.00198662	0.00160647	LCK/CD4/PLCG1/SORL1/LIME1/RASA3/TMSB4X/SUN2/STAT5B/PTPRC/CALM1/SYNE1/CCR7/CALM3/FLNA	15
BP	GO:0010959	regulation of metal ion transport	17/266	406/18723	7.53135e-05	0.00203684	0.00164708	CD4/FYN/PLCG1/LIME1/SARAF/B2M/ATP1A1/SLC9A3R1/ATP2B4/ARRB2/EPB41/CCL5/CALM1/CALM3/FXYD5/FLNA/AHNAK	17
BP	GO:0002695	negative regulation of leukocyte activation	11/266	187/18723	7.76443e-05	0.00208432	0.00168547	ANXA1/NDFIP1/SPN/ID2/PAG1/CST7/TSPAN32/PTPRC/TNFAIP3/PRDX2/ATM	11
BP	GO:0050848	regulation of calcium-mediated signaling	7/266	73/18723	7.90819e-05	0.0021073	0.00170406	CD3E/ZAP70/TRAT1/CD4/ATP2B4/CALM1/CALM3	7
BP	GO:0050900	leukocyte migration	16/266	369/18723	8.16618e-05	0.00216016	0.0017468	LCK/ZAP70/SELPLG/ANXA1/GATA3/DPP4/FYN/SPN/ITGAL/STAT5B/S1PR1/CCL5/ITGB2/CCR7/MYH9/CD99	16
BP	GO:0031341	regulation of cell killing	8/266	99/18723	8.38249e-05	0.00220132	0.00178008	IL7R/SH2D1A/B2M/PRF1/RASGRP1/ARRB2/STAT5B/PTPRC	8
BP	GO:0002437	inflammatory response to antigenic stimulus	7/266	74/18723	8.62979e-05	0.00224995	0.00181941	CD6/CD28/GATA3/FYN/PLCG1/RASGRP1/CCR7	7
BP	GO:1990778	protein localization to cell periphery	15/266	333/18723	8.93266e-05	0.00231228	0.00186981	PRKCH/LDLRAP1/TNIK/SKAP1/PIK3R1/TSPAN32/SLC9A3R1/ATP2B4/TSPAN14/S100A10/EPB41/OPTN/MYL12A/ARL6IP5/FLNA	15
BP	GO:0110020	regulation of actomyosin structure organization	8/266	100/18723	9.00101e-05	0.00231345	0.00187076	RGCC/PXN/PIK3R1/EVL/S100A10/S1PR1/ACTG1/PFN1	8
BP	GO:0002703	regulation of leukocyte mediated immunity	12/266	226/18723	9.88179e-05	0.00251909	0.00203705	IL7R/CD28/GATA3/SH2D1A/CD96/NDFIP1/B2M/RASGRP1/ARRB2/STAT5B/PTPRC/ITGB2	12
BP	GO:0060402	calcium ion transport into cytosol	10/266	160/18723	9.94012e-05	0.00251909	0.00203705	LCK/FYN/PLCG1/LIME1/RASA3/ATP2B4/PTPRC/CALM1/CCR7/CALM3	10
BP	GO:0006968	cellular defense response	6/266	54/18723	0.000113336	0.00285229	0.00230648	ITK/TRAT1/SH2D1A/SPN/PRF1/KLRG1	6
BP	GO:0031032	actomyosin structure organization	11/266	196/18723	0.000118065	0.0029454	0.00238178	RGCC/PXN/PIK3R1/ZYX/EVL/S100A10/EPB41/S1PR1/ACTG1/MYH9/PFN1	11
BP	GO:0046634	regulation of alpha-beta T cell activation	8/266	104/18723	0.000118661	0.0029454	0.00238178	CD3E/ZAP70/CD28/ANXA1/GATA3/PRKCQ/ITPKB/PTPRC	8
BP	GO:0006816	calcium ion transport	17/266	422/18723	0.000120252	0.00296459	0.0023973	LCK/CD4/FYN/PLCG1/LIME1/RASA3/SARAF/TPT1/ATP2B4/ARRB2/EPB41/PTPRC/CCL5/CALM1/CCR7/CALM3/AHNAK	17
BP	GO:1902903	regulation of supramolecular fiber organization	16/266	383/18723	0.000125707	0.00307813	0.00248911	RGCC/PXN/PIK3R1/RPS3/EVL/TMSB4X/S100A10/S1PR1/HSPA8/CORO1B/SPTAN1/ADD3/ACTG1/CCR7/PFN1/FLNA	16
BP	GO:0050864	regulation of B cell activation	11/266	198/18723	0.000129151	0.00314122	0.00254013	TRBC1/CD28/NDFIP1/ID2/CD27/STAT5B/PTPRC/TNFAIP3/ATM/ZFP36L2/TRBC2	11
BP	GO:0070233	negative regulation of T cell apoptotic process	4/266	19/18723	0.00013049	0.00315264	0.00254936	IL7R/PRKCQ/CD27/CCL5	4
BP	GO:0071887	leukocyte apoptotic process	8/266	106/18723	0.00013559	0.00325415	0.00263145	IL7R/CD3G/ANXA1/PRKCQ/CD27/ITPKB/CCL5/CCR7	8
BP	GO:0032103	positive regulation of response to external stimulus	17/266	427/18723	0.000138453	0.00329868	0.00266746	CD28/PRKCA/TXK/SH2D1A/FYN/IL6ST/ETS1/GBP5/RASGRP1/HSPB1/TMSB4X/OPTN/STAT5B/S1PR1/CCL5/CCR7/FLNA	17
BP	GO:0006909	phagocytosis	14/266	308/18723	0.000139266	0.00329868	0.00266746	TRBC1/ANXA1/SIRPG/FYN/BIN2/LYAR/ITGAL/PTPRC/ITGB2/CDC42SE2/SOD1/MYH9/TRBC2/IL2RG	14
BP	GO:0043087	regulation of GTPase activity	15/266	348/18723	0.000145221	0.00341741	0.00276347	ITGA6/RGS10/SEMA4D/RASA3/STMN3/RASGRP1/PBXIP1/ARRB2/S100A10/S1PR1/DOCK10/CCL5/CCR7/SOD1/ARHGAP15	15
BP	GO:0070670	response to interleukin-4	5/266	36/18723	0.000146565	0.00342678	0.00277104	TCF7/LEF1/GATA3/STAT5B/IL2RG	5
BP	GO:0002822	regulation of adaptive immune response based on somatic recombination of immune receptors built from immunoglobulin superfamily domains	10/266	168/18723	0.000148714	0.00345474	0.00279365	IL7R/CD28/CD4/ANXA1/GATA3/PRKCQ/NDFIP1/B2M/PTPRC/TNFAIP3	10
BP	GO:0002832	negative regulation of response to biotic stimulus	8/266	108/18723	0.000154462	0.00356542	0.00288316	SAMHD1/CD96/RNF125/SIGIRR/LYAR/ARRB2/TNFAIP3/PRDX2	8
BP	GO:0019932	second-messenger-mediated signaling	14/266	312/18723	0.000159282	0.00365341	0.00295431	CD3E/LAT/ZAP70/TRAT1/CD4/PDE3B/RCAN3/PLCG1/SLC9A3R1/ATP2B4/PTPRC/CALM1/CCR7/CALM3	14
BP	GO:0002456	T cell mediated immunity	8/266	109/18723	0.00016468	0.00375014	0.00303253	IL7R/GZMM/GATA3/CD8A/B2M/PRF1/BTN3A2/PTPRC	8
BP	GO:0001910	regulation of leukocyte mediated cytotoxicity	7/266	82/18723	0.000165569	0.00375014	0.00303253	IL7R/SH2D1A/B2M/RASGRP1/ARRB2/STAT5B/PTPRC	7
BP	GO:2001233	regulation of apoptotic signaling pathway	15/266	356/18723	0.000185941	0.0041854	0.0033845	LCK/ITGA6/FYN/TPT1/SLC9A3R1/RPS3/HSPB1/ARRB2/PTPRC/TNFAIP3/PRDX2/TMC8/CYLD/SOD1/CD44	15
BP	GO:0043542	endothelial cell migration	13/266	279/18723	0.000188686	0.00422098	0.00341327	ANXA1/GATA3/PRKCA/RGCC/DPP4/PLCG1/PXN/ETS1/HSPB1/ATP2B4/TMSB4X/CORO1B/MYH9	13
BP	GO:0010631	epithelial cell migration	15/266	357/18723	0.000191668	0.00426138	0.00344594	ANXA1/GATA3/PRKCA/RGCC/DPP4/PLCG1/PXN/ETS1/HSPB1/EVL/ATP2B4/TMSB4X/CORO1B/MYH9/PFN1	15
BP	GO:0035455	response to interferon-alpha	4/266	21/18723	0.000197035	0.00428672	0.00346643	IFITM1/GATA3/IFITM2/TPR	4
BP	GO:0046641	positive regulation of alpha-beta T cell proliferation	4/266	21/18723	0.000197035	0.00428672	0.00346643	CD3E/ZAP70/CD28/PTPRC	4
BP	GO:0002821	positive regulation of adaptive immune response	8/266	112/18723	0.000198722	0.00428672	0.00346643	CD28/CD4/GATA3/PRKCQ/IL6ST/SKAP1/B2M/PTPRC	8
BP	GO:0032609	interferon-gamma production	8/266	112/18723	0.000198722	0.00428672	0.00346643	CD3E/CD2/GATA3/TXK/CD96/RASGRP1/BTN3A2/CCR7	8
BP	GO:0032649	regulation of interferon-gamma production	8/266	112/18723	0.000198722	0.00428672	0.00346643	CD3E/CD2/GATA3/TXK/CD96/RASGRP1/BTN3A2/CCR7	8
BP	GO:0007249	I-kappaB kinase/NF-kappaB signaling	13/266	281/18723	0.000202339	0.00433892	0.00350864	CD4/RORA/FYN/NDFIP1/LIME1/S100A4/HSPB1/OPTN/STAT1/LITAF/TNFAIP3/CCR7/FLNA	13
BP	GO:0031663	lipopolysaccharide-mediated signaling pathway	6/266	60/18723	0.000204622	0.00436206	0.00352735	CD6/PRKCA/SIGIRR/CCL5/TNFAIP3/PRDX2	6
BP	GO:0090132	epithelium migration	15/266	360/18723	0.000209777	0.00444581	0.00359508	ANXA1/GATA3/PRKCA/RGCC/DPP4/PLCG1/PXN/ETS1/HSPB1/EVL/ATP2B4/TMSB4X/CORO1B/MYH9/PFN1	15
BP	GO:0050866	negative regulation of cell activation	11/266	210/18723	0.000216047	0.00455207	0.003681	ANXA1/NDFIP1/SPN/ID2/PAG1/CST7/TSPAN32/PTPRC/TNFAIP3/PRDX2/ATM	11
BP	GO:0034113	heterotypic cell-cell adhesion	6/266	61/18723	0.000224274	0.0046981	0.00379909	LCK/CD2/SKAP1/PTPRC/ITGB2/CD44	6
BP	GO:0051098	regulation of binding	15/266	363/18723	0.00022935	0.0047768	0.00386273	LEF1/GATA3/LDLRAP1/GZMA/SORL1/B2M/PBXIP1/TMSB4X/ARRB2/S100A10/EPB41/CALM1/TMC8/CALM3/EIF3E	15
BP	GO:0051209	release of sequestered calcium ion into cytosol	8/266	115/18723	0.000238341	0.0049357	0.00399123	LCK/PLCG1/LIME1/RASA3/PTPRC/CALM1/CCR7/CALM3	8
BP	GO:0090130	tissue migration	15/266	365/18723	0.000243258	0.00500891	0.00405043	ANXA1/GATA3/PRKCA/RGCC/DPP4/PLCG1/PXN/ETS1/HSPB1/EVL/ATP2B4/TMSB4X/CORO1B/MYH9/PFN1	15
BP	GO:0051283	negative regulation of sequestering of calcium ion	8/266	116/18723	0.000252902	0.00517805	0.0041872	LCK/PLCG1/LIME1/RASA3/PTPRC/CALM1/CCR7/CALM3	8
BP	GO:0009615	response to virus	15/266	367/18723	0.00025789	0.00525053	0.00424581	IFITM1/SAMHD1/GATA3/SERINC5/RNF125/PRF1/TPT1/TSPAN32/HSPB1/RPS15A/STAT1/PTPRC/CCL5/TNFAIP3/IFITM2	15
BP	GO:0031343	positive regulation of cell killing	6/266	63/18723	0.000268024	0.00536957	0.00434207	SH2D1A/B2M/PRF1/RASGRP1/STAT5B/PTPRC	6
BP	GO:0032233	positive regulation of actin filament bundle assembly	6/266	63/18723	0.000268024	0.00536957	0.00434207	RGCC/PXN/EVL/S100A10/PFN1/FLNA	6
BP	GO:0072676	lymphocyte migration	8/266	117/18723	0.000268182	0.00536957	0.00434207	ZAP70/GATA3/SPN/ITGAL/S1PR1/CCL5/CCR7/CD99	8
BP	GO:0051282	regulation of sequestering of calcium ion	8/266	118/18723	0.00028421	0.00558444	0.00451582	LCK/PLCG1/LIME1/RASA3/PTPRC/CALM1/CCR7/CALM3	8
BP	GO:0071346	cellular response to interferon-gamma	8/266	118/18723	0.00028421	0.00558444	0.00451582	TXK/GBP2/GBP5/ZYX/VIM/STAT1/CCL5/ACTG1	8
BP	GO:0060401	cytosolic calcium ion transport	10/266	182/18723	0.000284522	0.00558444	0.00451582	LCK/FYN/PLCG1/LIME1/RASA3/ATP2B4/PTPRC/CALM1/CCR7/CALM3	10
BP	GO:0060396	growth hormone receptor signaling pathway	4/266	23/18723	0.000285077	0.00558444	0.00451582	LEPROTL1/PXN/PIK3R1/STAT5B	4
BP	GO:0019216	regulation of lipid metabolic process	14/266	331/18723	0.000292051	0.00569029	0.00460142	BCL11B/ANXA1/RORA/PDE3B/EPHX2/LDLRAP1/ID2/SORL1/DGKZ/PIK3IP1/ATP1A1/STAT5B/CCR7/SOD1	14
BP	GO:0033089	positive regulation of T cell differentiation in thymus	3/266	10/18723	0.000316023	0.00612442	0.00495248	IL7R/TESPA1/RASGRP1	3
BP	GO:0030218	erythrocyte differentiation	8/266	120/18723	0.000318617	0.00614185	0.00496657	GATA3/ID2/ETS1/B2M/RPS14/LYAR/STAT1/STAT5B	8
BP	GO:0043433	negative regulation of DNA-binding transcription factor activity	10/266	185/18723	0.000324216	0.00621672	0.00502712	ID2/PRMT2/SIGIRR/PIM1/TMSB4X/ARRB2/TNFAIP3/PRDX2/CYLD/FLNA	10
BP	GO:0071378	cellular response to growth hormone stimulus	4/266	24/18723	0.000338294	0.00645252	0.00521779	LEPROTL1/PXN/PIK3R1/STAT5B	4
BP	GO:0072678	T cell migration	6/266	66/18723	0.000345921	0.00656344	0.00530749	ZAP70/SPN/ITGAL/S1PR1/CCL5/CD99	6
BP	GO:0051208	sequestering of calcium ion	8/266	122/18723	0.00035635	0.0067261	0.00543902	LCK/PLCG1/LIME1/RASA3/PTPRC/CALM1/CCR7/CALM3	8
BP	GO:0002274	myeloid leukocyte activation	11/266	223/18723	0.000361605	0.00678993	0.00549063	CAMK4/LAT/CD2/LCP2/RORA/RASGRP1/CST7/TSPAN32/PTPRC/CCL5/ITGB2	11
BP	GO:0002697	regulation of immune effector process	14/266	339/18723	0.0003715	0.00693977	0.00561181	IL7R/CD28/ANXA1/GATA3/CD40LG/SH2D1A/CD96/NDFIP1/B2M/RASGRP1/ARRB2/STAT5B/PTPRC/ITGB2	14
BP	GO:0031579	membrane raft organization	4/266	25/18723	0.000398262	0.00736378	0.00595467	MAL/CD2/S100A10/PTPRC	4
BP	GO:0031664	regulation of lipopolysaccharide-mediated signaling pathway	4/266	25/18723	0.000398262	0.00736378	0.00595467	PRKCA/SIGIRR/TNFAIP3/PRDX2	4
BP	GO:0045860	positive regulation of protein kinase activity	15/266	386/18723	0.000439277	0.00808091	0.00653458	LAT/LCP2/CD4/RGCC/CCND2/RASGRP1/CDC25B/RPS3/ATP2B4/PTPRC/CCL5/CALM1/CCR7/ERN1/CALM3	15
BP	GO:0071356	cellular response to tumor necrosis factor	11/266	229/18723	0.000452517	0.00828244	0.00669755	GATA3/RORA/TNFRSF25/GBP2/RPS3/TMSB4X/STAT1/CCL5/TNFAIP3/CYLD/ZFP36L2	11
BP	GO:0034101	erythrocyte homeostasis	8/266	129/18723	0.000518126	0.00939231	0.00759503	GATA3/ID2/ETS1/B2M/RPS14/LYAR/STAT1/STAT5B	8
BP	GO:0060326	cell chemotaxis	13/266	310/18723	0.000518339	0.00939231	0.00759503	LEF1/ANXA1/PRKCQ/DPP4/BIN2/HSPB1/TMSB4X/ARRB2/S1PR1/CCL5/ITGB2/CORO1B/CCR7	13
BP	GO:0033627	cell adhesion mediated by integrin	6/266	72/18723	0.00055415	0.00999124	0.00807935	CD3E/PDE3B/DPP4/SKAP1/CCL5/ITGB2	6
BP	GO:0050853	B cell receptor signaling pathway	8/266	131/18723	0.000573912	0.0102946	0.00832465	LCK/ITK/TRBC1/PRKCH/LIME1/CMTM3/PTPRC/TRBC2	8
BP	GO:0002715	regulation of natural killer cell mediated immunity	5/266	48/18723	0.000579496	0.0102946	0.00832465	SH2D1A/CD96/RASGRP1/ARRB2/STAT5B	5
BP	GO:0033628	regulation of cell adhesion mediated by integrin	5/266	48/18723	0.000579496	0.0102946	0.00832465	CD3E/PDE3B/DPP4/SKAP1/CCL5	5
BP	GO:0007015	actin filament organization	16/266	442/18723	0.000617419	0.0109103	0.00882255	ACTN1/RGCC/PXN/PIK3R1/ZYX/EVL/TMSB4X/S100A10/S1PR1/CORO1B/SPTAN1/ADD3/ACTG1/CCR7/PFN1/FLNA	16
BP	GO:0001818	negative regulation of cytokine production	14/266	357/18723	0.000620177	0.0109103	0.00882255	LEF1/ANXA1/GATA3/RGCC/CD96/NDFIP1/RNF125/SIGIRR/TMSB4X/ARRB2/PTPRC/TNFAIP3/CYLD/CCR7	14
BP	GO:0032956	regulation of actin cytoskeleton organization	14/266	358/18723	0.000637377	0.011115	0.00898811	RGCC/PXN/PIK3R1/EVL/TMSB4X/S100A10/S1PR1/CORO1B/SPTAN1/ADD3/ACTG1/CCR7/PFN1/FLNA	14
BP	GO:0001913	T cell mediated cytotoxicity	5/266	49/18723	0.000637949	0.011115	0.00898811	IL7R/GZMM/B2M/PRF1/PTPRC	5
BP	GO:0031349	positive regulation of defense response	12/266	278/18723	0.000655958	0.0113741	0.00919762	CD28/TXK/SH2D1A/FYN/IL6ST/ETS1/GBP5/RASGRP1/OPTN/STAT5B/CCL5/CCR7	12
BP	GO:0002705	positive regulation of leukocyte mediated immunity	8/266	134/18723	0.000666608	0.0115038	0.00930244	CD28/GATA3/SH2D1A/B2M/RASGRP1/STAT5B/PTPRC/ITGB2	8
BP	GO:0045639	positive regulation of myeloid cell differentiation	7/266	103/18723	0.000670567	0.0115172	0.00931333	LEF1/CD4/PRKCA/ID2/ETS1/STAT1/STAT5B	7
BP	GO:0048661	positive regulation of smooth muscle cell proliferation	7/266	104/18723	0.000710395	0.0121437	0.00981996	LDLRAP1/ID2/STAT1/S1PR1/CCL5/DNMT1/ERN1	7
BP	GO:0034067	protein localization to Golgi apparatus	4/266	29/18723	0.000715144	0.0121675	0.0098392	SORL1/GBP5/OPTN/GCC2	4
BP	GO:0031665	negative regulation of lipopolysaccharide-mediated signaling pathway	3/266	13/18723	0.000729755	0.0122437	0.00990076	SIGIRR/TNFAIP3/PRDX2	3
BP	GO:0048302	regulation of isotype switching to IgG isotypes	3/266	13/18723	0.000729755	0.0122437	0.00990076	CD28/NDFIP1/PTPRC	3
BP	GO:0070486	leukocyte aggregation	3/266	13/18723	0.000729755	0.0122437	0.00990076	ZAP70/SEMA4D/CD44	3
BP	GO:0045727	positive regulation of translation	8/266	136/18723	0.00073485	0.0122723	0.00992395	CD28/TOB1/VIM/CCL5/PASK/PABPC1/RPS4X/EIF3E	8
BP	GO:0043536	positive regulation of blood vessel endothelial cell migration	6/266	76/18723	0.000739668	0.0122961	0.0099432	ANXA1/PRKCA/PLCG1/ETS1/HSPB1/TMSB4X	6
BP	GO:0002573	myeloid leukocyte differentiation	10/266	208/18723	0.000810304	0.0133814	0.0108208	LEF1/CAMK4/CD4/GATA3/PRKCA/NDFIP1/ID2/PIK3R1/CCR7/MYH9	10
BP	GO:0045577	regulation of B cell differentiation	4/266	30/18723	0.000816029	0.0133814	0.0108208	ID2/CD27/STAT5B/ZFP36L2	4
BP	GO:0070229	negative regulation of lymphocyte apoptotic process	4/266	30/18723	0.000816029	0.0133814	0.0108208	IL7R/PRKCQ/CD27/CCL5	4
BP	GO:0007346	regulation of mitotic cell cycle	16/266	457/18723	0.000879899	0.0143638	0.0116152	CD28/ANXA1/PRKCA/RGCC/ID2/PRMT2/CCND2/CDC25B/CDC14A/RBL2/SLC9A3R1/STAT5B/ATM/CYLD/ZFP36L2/TPR	16
BP	GO:0097193	intrinsic apoptotic signaling pathway	12/266	288/18723	0.000892649	0.0145066	0.0117306	LCK/TPT1/PIK3R1/SLC9A3R1/RPS3/HSPB1/ATM/CYLD/SOD1/ERN1/CD44/ARL6IP5	12
BP	GO:0002707	negative regulation of lymphocyte mediated immunity	5/266	53/18723	0.000916812	0.0146725	0.0118649	IL7R/CD96/NDFIP1/ARRB2/PTPRC	5
BP	GO:0001771	immunological synapse formation	3/266	14/18723	0.000919058	0.0146725	0.0118649	CD6/PRF1/CCR7	3
BP	GO:0048291	isotype switching to IgG isotypes	3/266	14/18723	0.000919058	0.0146725	0.0118649	CD28/NDFIP1/PTPRC	3
BP	GO:0071481	cellular response to X-ray	3/266	14/18723	0.000919058	0.0146725	0.0118649	GATA3/CCND2/ATM	3
BP	GO:0043534	blood vessel endothelial cell migration	9/266	176/18723	0.000951922	0.0150645	0.0121818	ANXA1/PRKCA/RGCC/PLCG1/ETS1/HSPB1/ATP2B4/TMSB4X/MYH9	9
BP	GO:0050728	negative regulation of inflammatory response	9/266	176/18723	0.000951922	0.0150645	0.0121818	GATA3/RORA/FYN/PLCG1/NDFIP1/CST7/PTPRC/TNFAIP3/SOD1	9
BP	GO:0018108	peptidyl-tyrosine phosphorylation	14/266	375/18723	0.000997935	0.0156695	0.012671	CD3E/LCK/ITK/ZAP70/CD4/TXK/FYN/IL6ST/SEMA4D/ARRB2/PTPRC/CCL5/ITGB2/CD44	14
BP	GO:0070228	regulation of lymphocyte apoptotic process	5/266	54/18723	0.000998799	0.0156695	0.012671	IL7R/CD3G/PRKCQ/CD27/CCL5	5
BP	GO:0034612	response to tumor necrosis factor	11/266	253/18723	0.00102993	0.0160882	0.0130096	GATA3/RORA/TNFRSF25/GBP2/RPS3/TMSB4X/STAT1/CCL5/TNFAIP3/CYLD/ZFP36L2	11
BP	GO:0050850	positive regulation of calcium-mediated signaling	4/266	32/18723	0.0010472	0.0162878	0.013171	CD3E/ZAP70/TRAT1/CD4	4
BP	GO:0018212	peptidyl-tyrosine modification	14/266	378/18723	0.00107669	0.0166749	0.0134841	CD3E/LCK/ITK/ZAP70/CD4/TXK/FYN/IL6ST/SEMA4D/ARRB2/PTPRC/CCL5/ITGB2/CD44	14
BP	GO:0051924	regulation of calcium ion transport	11/266	255/18723	0.00109757	0.0168797	0.0136496	CD4/FYN/PLCG1/LIME1/SARAF/ARRB2/EPB41/CCL5/CALM1/CALM3/AHNAK	11
BP	GO:0033674	positive regulation of kinase activity	16/266	467/18723	0.0011033	0.0168797	0.0136496	LAT/LCP2/CD4/RGCC/DGKZ/CCND2/RASGRP1/CDC25B/RPS3/ATP2B4/PTPRC/CCL5/CALM1/CCR7/ERN1/CALM3	16
BP	GO:0002312	B cell activation involved in immune response	6/266	82/18723	0.00110389	0.0168797	0.0136496	CD28/CD40LG/ITM2A/NDFIP1/PTPRC/DOCK10	6
BP	GO:1900153	positive regulation of nuclear-transcribed mRNA catabolic process, deadenylation-dependent decay	3/266	15/18723	0.00113681	0.0172376	0.0139391	TOB1/ZFP36L2/PABPC1	3
BP	GO:1901660	calcium ion export	3/266	15/18723	0.00113681	0.0172376	0.0139391	ATP2B4/CALM1/CALM3	3
BP	GO:0002708	positive regulation of lymphocyte mediated immunity	7/266	113/18723	0.00115959	0.0172976	0.0139876	CD28/GATA3/SH2D1A/B2M/RASGRP1/STAT5B/PTPRC	7
BP	GO:0042542	response to hydrogen peroxide	8/266	146/18723	0.00116535	0.0172976	0.0139876	ANXA1/FYN/ETS1/RPS3/STAT1/TNFAIP3/SOD1/ERN1	8
BP	GO:0001975	response to amphetamine	4/266	33/18723	0.00117847	0.0172976	0.0139876	RGS10/CALM1/SOD1/CALM3	4
BP	GO:0010165	response to X-ray	4/266	33/18723	0.00117847	0.0172976	0.0139876	ANXA1/GATA3/CCND2/ATM	4
BP	GO:0034110	regulation of homotypic cell-cell adhesion	4/266	33/18723	0.00117847	0.0172976	0.0139876	PRKCA/PRKCQ/IL6ST/CCL5	4
BP	GO:0071353	cellular response to interleukin-4	4/266	33/18723	0.00117847	0.0172976	0.0139876	TCF7/LEF1/GATA3/IL2RG	4
BP	GO:0001912	positive regulation of leukocyte mediated cytotoxicity	5/266	56/18723	0.00117895	0.0172976	0.0139876	SH2D1A/B2M/RASGRP1/STAT5B/PTPRC	5
BP	GO:0031529	ruffle organization	5/266	56/18723	0.00117895	0.0172976	0.0139876	EVL/SH3YL1/CORO1B/CCR7/PFN1	5
BP	GO:0043254	regulation of protein-containing complex assembly	15/266	428/18723	0.00125408	0.0183258	0.014819	TRABD2A/SORL1/SKAP1/GBP5/RPS3/EVL/TMSB4X/HSPA8/ATM/CORO1B/TMC8/SPTAN1/ADD3/CCR7/PFN1	15
BP	GO:0001667	ameboidal-type cell migration	16/266	475/18723	0.00131505	0.0190705	0.0154213	ANXA1/GATA3/PRKCA/RGCC/DPP4/PLCG1/PXN/SEMA4D/ETS1/HSPB1/EVL/ATP2B4/TMSB4X/CORO1B/MYH9/PFN1	16
BP	GO:0050869	negative regulation of B cell activation	4/266	34/18723	0.00132083	0.0190705	0.0154213	NDFIP1/ID2/TNFAIP3/ATM	4
BP	GO:0070232	regulation of T cell apoptotic process	4/266	34/18723	0.00132083	0.0190705	0.0154213	IL7R/PRKCQ/CD27/CCL5	4
BP	GO:0000302	response to reactive oxygen species	10/266	222/18723	0.00132686	0.0190815	0.0154301	ANXA1/FYN/PXN/ETS1/RPS3/STAT1/TNFAIP3/PRDX2/SOD1/ERN1	10
BP	GO:0030033	microvillus assembly	3/266	16/18723	0.00138453	0.019754	0.015974	TNIK/SLC9A3R1/FXYD5	3
BP	GO:0034116	positive regulation of heterotypic cell-cell adhesion	3/266	16/18723	0.00138453	0.019754	0.015974	LCK/SKAP1/CD44	3
BP	GO:0043535	regulation of blood vessel endothelial cell migration	8/266	151/18723	0.00144555	0.0205439	0.0166127	ANXA1/PRKCA/RGCC/PLCG1/ETS1/HSPB1/ATP2B4/TMSB4X	8
BP	GO:0046640	regulation of alpha-beta T cell proliferation	4/266	35/18723	0.00147479	0.0208775	0.0168825	CD3E/ZAP70/CD28/PTPRC	4
BP	GO:2000351	regulation of endothelial cell apoptotic process	5/266	59/18723	0.00149279	0.02105	0.017022	GATA3/CD40LG/RGCC/PLCG1/TNFAIP3	5
BP	GO:0001776	leukocyte homeostasis	6/266	87/18723	0.00150103	0.0210842	0.0170496	LAT/ANXA1/ITPKB/STAT5B/DOCK10/TNFAIP3	6
BP	GO:0001906	cell killing	9/266	188/18723	0.00150874	0.0211107	0.0170711	IL7R/GZMM/SH2D1A/B2M/PRF1/RASGRP1/ARRB2/STAT5B/PTPRC	9
BP	GO:0002761	regulation of myeloid leukocyte differentiation	7/266	120/18723	0.00164281	0.0228347	0.0184652	LEF1/CAMK4/CD4/PRKCA/NDFIP1/ID2/PIK3R1	7
BP	GO:0051090	regulation of DNA-binding transcription factor activity	15/266	440/18723	0.00164455	0.0228347	0.0184652	PRKCH/CD40LG/PRKCQ/RGCC/ID2/PRMT2/SIGIRR/PIM1/RPS3/TMSB4X/ARRB2/TNFAIP3/PRDX2/CYLD/FLNA	15
BP	GO:0033151	V(D)J recombination	3/266	17/18723	0.00166365	0.0229242	0.0185375	TCF7/LEF1/BCL11B	3
BP	GO:0036092	phosphatidylinositol-3-phosphate biosynthetic process	3/266	17/18723	0.00166365	0.0229242	0.0185375	INPP4B/INPP4A/ATM	3
BP	GO:0034614	cellular response to reactive oxygen species	8/266	155/18723	0.00170617	0.023421	0.0189393	ANXA1/PXN/ETS1/RPS3/TNFAIP3/PRDX2/SOD1/ERN1	8
BP	GO:0050731	positive regulation of peptidyl-tyrosine phosphorylation	9/266	193/18723	0.00180694	0.0247107	0.0199822	CD3E/CD4/FYN/IL6ST/SEMA4D/ARRB2/PTPRC/CCL5/CD44	9
BP	GO:0060416	response to growth hormone	4/266	37/18723	0.0018194	0.0247876	0.0200444	LEPROTL1/PXN/PIK3R1/STAT5B	4
BP	GO:0051250	negative regulation of lymphocyte activation	8/266	157/18723	0.00184971	0.0251061	0.0203019	ANXA1/NDFIP1/SPN/ID2/PAG1/TNFAIP3/PRDX2/ATM	8
BP	GO:0010811	positive regulation of cell-substrate adhesion	7/266	123/18723	0.00189245	0.0255904	0.0206935	CD3E/ITGA6/SPOCK2/SKAP1/S100A10/CCR7/FLNA	7
BP	GO:1901653	cellular response to peptide	13/266	359/18723	0.00196253	0.0264394	0.02138	LEPROTL1/PDE3B/PRKCQ/FYN/PXN/SORL1/PIK3R1/LPIN2/VIM/STAT1/STAT5B/KLF3/APRT	13
BP	GO:1900151	regulation of nuclear-transcribed mRNA catabolic process, deadenylation-dependent decay	3/266	18/18723	0.00197555	0.0265162	0.0214422	TOB1/ZFP36L2/PABPC1	3
BP	GO:0002704	negative regulation of leukocyte mediated immunity	5/266	63/18723	0.00200175	0.0266957	0.0215873	IL7R/CD96/NDFIP1/ARRB2/PTPRC	5
BP	GO:0071674	mononuclear cell migration	9/266	196/18723	0.00200736	0.0266957	0.0215873	ZAP70/ANXA1/GATA3/SPN/ITGAL/S1PR1/CCL5/CCR7/CD99	9
BP	GO:0046633	alpha-beta T cell proliferation	4/266	38/18723	0.00201101	0.0266957	0.0215873	CD3E/ZAP70/CD28/PTPRC	4
BP	GO:1903829	positive regulation of cellular protein localization	11/266	276/18723	0.00205617	0.0271955	0.0219915	CD247/PRKCH/FYN/SORL1/PIK3R1/ATP2B4/EPB41/ABHD17A/ITGB2/TPR/FLNA	11
BP	GO:0032088	negative regulation of NF-kappaB transcription factor activity	6/266	93/18723	0.00211156	0.027822	0.0224981	PRMT2/TMSB4X/ARRB2/TNFAIP3/PRDX2/CYLD	6
BP	GO:0007204	positive regulation of cytosolic calcium ion concentration	12/266	319/18723	0.00211889	0.027822	0.0224981	LCK/FYN/PLCG1/PTGER2/LIME1/RASA3/ATP2B4/PTPRC/S1PR1/CALM1/CCR7/CALM3	12
BP	GO:0046854	phosphatidylinositol phosphate biosynthetic process	5/266	64/18723	0.00214662	0.0280843	0.0227102	INPP4B/INPP4A/PIK3R1/ITPKB/ATM	5
BP	GO:0045185	maintenance of protein location	6/266	94/18723	0.00222922	0.02906	0.0234992	CD4/SORL1/TMSB4X/SUN2/SYNE1/FLNA	6
BP	GO:0034250	positive regulation of cellular amide metabolic process	8/266	162/18723	0.00225047	0.0292319	0.0236382	CD28/TOB1/VIM/CCL5/PASK/PABPC1/RPS4X/EIF3E	8
BP	GO:0032507	maintenance of protein location in cell	5/266	65/18723	0.00229899	0.0296496	0.023976	CD4/SORL1/TMSB4X/SUN2/SYNE1	5
BP	GO:0072577	endothelial cell apoptotic process	5/266	65/18723	0.00229899	0.0296496	0.023976	GATA3/CD40LG/RGCC/PLCG1/TNFAIP3	5
BP	GO:2001242	regulation of intrinsic apoptotic signaling pathway	8/266	164/18723	0.00242866	0.0311848	0.0252174	LCK/TPT1/SLC9A3R1/RPS3/HSPB1/CYLD/SOD1/CD44	8
BP	GO:0010543	regulation of platelet activation	4/266	40/18723	0.00243524	0.0311848	0.0252174	PRKCA/TXK/PRKCQ/IL6ST	4
BP	GO:0042093	T-helper cell differentiation	5/266	66/18723	0.00245908	0.0312691	0.0252856	LEF1/ANXA1/GATA3/RORA/SPN	5
BP	GO:0050766	positive regulation of phagocytosis	5/266	66/18723	0.00245908	0.0312691	0.0252856	SIRPG/LYAR/PTPRC/SOD1/IL2RG	5
BP	GO:1904035	regulation of epithelial cell apoptotic process	6/266	96/18723	0.00247929	0.0314159	0.0254043	GATA3/CD40LG/RGCC/PLCG1/ARRB2/TNFAIP3	6
BP	GO:0016445	somatic diversification of immunoglobulins	5/266	67/18723	0.00262711	0.033173	0.0268251	CD28/SAMHD1/CD40LG/NDFIP1/PTPRC	5
BP	GO:0016311	dephosphorylation	14/266	417/18723	0.0026748	0.0336579	0.0272173	LCK/INPP4B/EPHX2/SEMA4D/INPP4A/CDC25B/ATP1A1/CDC14A/LPIN2/PTPN4/PPP2R5C/PTPRC/CALM1/CALM3	14
BP	GO:0007097	nuclear migration	3/266	20/18723	0.0027027	0.0336623	0.0272208	SYNE2/SLC9A3R1/SUN2	3
BP	GO:0045063	T-helper 1 cell differentiation	3/266	20/18723	0.0027027	0.0336623	0.0272208	LEF1/ANXA1/SPN	3
BP	GO:0045089	positive regulation of innate immune response	7/266	131/18723	0.00270302	0.0336623	0.0272208	TXK/SH2D1A/FYN/GBP5/RASGRP1/STAT5B/CCL5	7
BP	GO:1902904	negative regulation of supramolecular fiber organization	8/266	167/18723	0.00271648	0.0337141	0.0272627	PIK3R1/TMSB4X/S1PR1/HSPA8/CORO1B/SPTAN1/ADD3/PFN1	8
BP	GO:0002294	CD4-positive, alpha-beta T cell differentiation involved in immune response	5/266	68/18723	0.00280331	0.0346198	0.0279951	LEF1/ANXA1/GATA3/RORA/SPN	5
BP	GO:0002833	positive regulation of response to biotic stimulus	8/266	168/18723	0.00281811	0.0346198	0.0279951	PRKCA/TXK/SH2D1A/FYN/GBP5/RASGRP1/STAT5B/CCL5	8
BP	GO:1902806	regulation of cell cycle G1/S phase transition	8/266	168/18723	0.00281811	0.0346198	0.0279951	ANXA1/RGCC/ID2/PRMT2/CCND2/RBL2/ATP2B4/ATM	8
BP	GO:0034599	cellular response to oxidative stress	11/266	288/18723	0.00285595	0.0349661	0.0282752	ANXA1/FYN/PXN/ETS1/RPS3/HSPB1/TNFAIP3/PRDX2/SOD1/ERN1/ARL6IP5	11
BP	GO:0042100	B cell proliferation	6/266	99/18723	0.00289318	0.0353027	0.0285473	IL7R/LEF1/CD40LG/RASGRP1/PTPRC/ATM	6
BP	GO:1904037	positive regulation of epithelial cell apoptotic process	4/266	42/18723	0.00291722	0.0354766	0.0286879	CD40LG/RGCC/PLCG1/ARRB2	4
BP	GO:0010595	positive regulation of endothelial cell migration	7/266	133/18723	0.00294204	0.0356587	0.0288352	ANXA1/GATA3/PRKCA/PLCG1/ETS1/HSPB1/TMSB4X	7
BP	GO:0006417	regulation of translation	15/266	468/18723	0.00296401	0.0358052	0.0289537	CD28/TOB1/RPS14/RPS3/HSPB1/VIM/CCL5/PASK/PA2G4/ZFP36L2/TPR/PABPC1/RPS4X/RPL38/EIF3E	15
BP	GO:0002287	alpha-beta T cell activation involved in immune response	5/266	69/18723	0.0029879	0.0358548	0.0289938	LEF1/ANXA1/GATA3/RORA/SPN	5
BP	GO:0002293	alpha-beta T cell differentiation involved in immune response	5/266	69/18723	0.0029879	0.0358548	0.0289938	LEF1/ANXA1/GATA3/RORA/SPN	5
BP	GO:0071375	cellular response to peptide hormone stimulus	11/266	290/18723	0.00301082	0.0360106	0.0291198	LEPROTL1/PDE3B/PRKCQ/FYN/PXN/SORL1/PIK3R1/LPIN2/STAT1/STAT5B/APRT	11
BP	GO:0019218	regulation of steroid metabolic process	6/266	100/18723	0.00304201	0.0362639	0.0293246	RORA/EPHX2/LDLRAP1/ATP1A1/STAT5B/SOD1	6
BP	GO:1902905	positive regulation of supramolecular fiber organization	9/266	209/18723	0.00309023	0.036718	0.0296918	RGCC/PXN/RPS3/EVL/S100A10/CORO1B/CCR7/PFN1/FLNA	9
BP	GO:0032516	positive regulation of phosphoprotein phosphatase activity	3/266	21/18723	0.00312032	0.036834	0.0297856	PTPRC/CALM1/CALM3	3
BP	GO:0033630	positive regulation of cell adhesion mediated by integrin	3/266	21/18723	0.00312032	0.036834	0.0297856	CD3E/SKAP1/CCL5	3
BP	GO:0010632	regulation of epithelial cell migration	11/266	292/18723	0.00317239	0.0371883	0.0300721	ANXA1/GATA3/PRKCA/RGCC/PLCG1/ETS1/HSPB1/EVL/ATP2B4/TMSB4X/PFN1	11
BP	GO:0002861	regulation of inflammatory response to antigenic stimulus	4/266	43/18723	0.00318103	0.0371883	0.0300721	CD28/FYN/PLCG1/CCR7	4
BP	GO:0002381	immunoglobulin production involved in immunoglobulin-mediated immune response	5/266	70/18723	0.00318111	0.0371883	0.0300721	CD28/CD40LG/NDFIP1/B2M/PTPRC	5
BP	GO:0062197	cellular response to chemical stress	12/266	337/18723	0.00331259	0.0386008	0.0312143	ANXA1/FYN/PXN/ETS1/RPS3/HSPB1/TNFAIP3/PRDX2/ATM/SOD1/ERN1/ARL6IP5	12
BP	GO:0035710	CD4-positive, alpha-beta T cell activation	6/266	102/18723	0.00335673	0.0389226	0.0314745	LEF1/ANXA1/GATA3/RORA/PRKCQ/SPN	6
BP	GO:0002228	natural killer cell mediated immunity	5/266	71/18723	0.00338317	0.0389226	0.0314745	SH2D1A/CD96/RASGRP1/ARRB2/STAT5B	5
BP	GO:0043550	regulation of lipid kinase activity	5/266	71/18723	0.00338317	0.0389226	0.0314745	DGKZ/PIK3IP1/PIK3R1/RBL2/CCR7	5
BP	GO:0045824	negative regulation of innate immune response	5/266	71/18723	0.00338317	0.0389226	0.0314745	SAMHD1/CD96/LYAR/ARRB2/TNFAIP3	5
BP	GO:0042269	regulation of natural killer cell mediated cytotoxicity	4/266	44/18723	0.00346064	0.0395627	0.0319921	SH2D1A/RASGRP1/ARRB2/STAT5B	4
BP	GO:0050999	regulation of nitric-oxide synthase activity	4/266	44/18723	0.00346064	0.0395627	0.0319921	NOSIP/ATP2B4/CALM1/CALM3	4
BP	GO:0032760	positive regulation of tumor necrosis factor production	6/266	103/18723	0.00352288	0.0401475	0.0324651	CD2/SPN/RASGRP1/PIK3R1/HSPB1/PTPRC	6
BP	GO:0050860	negative regulation of T cell receptor signaling pathway	3/266	22/18723	0.0035754	0.0405785	0.0328136	UBASH3A/SH2D1A/DGKZ	3
BP	GO:0032729	positive regulation of interferon-gamma production	5/266	72/18723	0.00359429	0.0405785	0.0328136	CD3E/CD2/TXK/RASGRP1/BTN3A2	5
BP	GO:0070227	lymphocyte apoptotic process	5/266	72/18723	0.00359429	0.0405785	0.0328136	IL7R/CD3G/PRKCQ/CD27/CCL5	5
BP	GO:0010634	positive regulation of epithelial cell migration	8/266	176/18723	0.0037421	0.0420172	0.0339769	ANXA1/GATA3/PRKCA/PLCG1/ETS1/HSPB1/TMSB4X/PFN1	8
BP	GO:0043410	positive regulation of MAPK cascade	15/266	480/18723	0.0037502	0.0420172	0.0339769	CD4/PRKCA/TNIK/CD27/RASGRP1/RPS3/ARRB2/PTPRC/CCL5/PRDX2/CCR7/SOD1/ERN1/CD44/ARL6IP5	15
BP	GO:0048538	thymus development	4/266	45/18723	0.0037565	0.0420172	0.0339769	BCL11B/GATA3/PRDX2/SOD1	4
BP	GO:1901990	regulation of mitotic cell cycle phase transition	11/266	299/18723	0.00379359	0.0423014	0.0342068	ANXA1/RGCC/ID2/PRMT2/CCND2/CDC25B/CDC14A/RBL2/ATM/ZFP36L2/TPR	11
BP	GO:0006622	protein targeting to lysosome	3/266	23/18723	0.00406894	0.0452327	0.0365771	SORL1/HSPA8/GCC2	3
BP	GO:0007162	negative regulation of cell adhesion	11/266	303/18723	0.00419003	0.0464194	0.0375368	ANXA1/PDE3B/RGCC/NDFIP1/SPN/SEMA4D/PAG1/PIK3R1/PTPRC/PRDX2/FXYD5	11
BP	GO:0097191	extrinsic apoptotic signaling pathway	9/266	219/18723	0.00420131	0.0464194	0.0375368	ITGA6/FYN/CD27/PIK3R1/PTPRC/TNFAIP3/PRDX2/TMC8/CYLD	9
BP	GO:2000045	regulation of G1/S transition of mitotic cell cycle	7/266	142/18723	0.00422371	0.046523	0.0376206	ANXA1/RGCC/ID2/PRMT2/CCND2/RBL2/ATM	7
BP	GO:0002824	positive regulation of adaptive immune response based on somatic recombination of immune receptors built from immunoglobulin superfamily domains	6/266	107/18723	0.00424921	0.046523	0.0376206	CD28/CD4/GATA3/PRKCQ/B2M/PTPRC	6
BP	GO:1903557	positive regulation of tumor necrosis factor superfamily cytokine production	6/266	107/18723	0.00424921	0.046523	0.0376206	CD2/SPN/RASGRP1/PIK3R1/HSPB1/PTPRC	6
BP	GO:0048660	regulation of smooth muscle cell proliferation	8/266	180/18723	0.00428417	0.0466254	0.0377034	LDLRAP1/ID2/STAT1/S1PR1/CCL5/TNFAIP3/DNMT1/ERN1	8
BP	GO:0002292	T cell differentiation involved in immune response	5/266	75/18723	0.00428429	0.0466254	0.0377034	LEF1/ANXA1/GATA3/RORA/SPN	5
BP	GO:0045646	regulation of erythrocyte differentiation	4/266	47/18723	0.00439872	0.0474838	0.0383975	ETS1/B2M/STAT1/STAT5B	4
BP	GO:0050798	activated T cell proliferation	4/266	47/18723	0.00439872	0.0474838	0.0383975	TMIGD2/FYN/RPS3/STAT5B	4
BP	GO:0032640	tumor necrosis factor production	8/266	181/18723	0.00442868	0.0474838	0.0383975	CD2/SPN/RASGRP1/PIK3R1/HSPB1/ARRB2/PTPRC/TNFAIP3	8
BP	GO:0032680	regulation of tumor necrosis factor production	8/266	181/18723	0.00442868	0.0474838	0.0383975	CD2/SPN/RASGRP1/PIK3R1/HSPB1/ARRB2/PTPRC/TNFAIP3	8
BP	GO:0097696	receptor signaling pathway via STAT	8/266	181/18723	0.00442868	0.0474838	0.0383975	IL7R/FYN/STAT4/IL6ST/STAT1/STAT5B/PTPRC/CCL5	8
BP	GO:0010810	regulation of cell-substrate adhesion	9/266	221/18723	0.0044569	0.0476454	0.0385282	CD3E/ITGA6/SPOCK2/SKAP1/PIK3R1/S100A10/ACTG1/CCR7/FLNA	9
BP	GO:0001779	natural killer cell differentiation	3/266	24/18723	0.00460189	0.0483399	0.0390898	RASGRP1/STAT5B/PTPRC	3
BP	GO:0001911	negative regulation of leukocyte mediated cytotoxicity	3/266	24/18723	0.00460189	0.0483399	0.0390898	IL7R/ARRB2/PTPRC	3
BP	GO:0002438	acute inflammatory response to antigenic stimulus	3/266	24/18723	0.00460189	0.0483399	0.0390898	CD6/GATA3/CCR7	3
BP	GO:0032528	microvillus organization	3/266	24/18723	0.00460189	0.0483399	0.0390898	TNIK/SLC9A3R1/FXYD5	3
BP	GO:0051647	nucleus localization	3/266	24/18723	0.00460189	0.0483399	0.0390898	SYNE2/SLC9A3R1/SUN2	3
BP	GO:2000353	positive regulation of endothelial cell apoptotic process	3/266	24/18723	0.00460189	0.0483399	0.0390898	CD40LG/RGCC/PLCG1	3
BP	GO:0050730	regulation of peptidyl-tyrosine phosphorylation	10/266	264/18723	0.00463426	0.0485392	0.0392509	CD3E/CD4/FYN/IL6ST/SEMA4D/ARRB2/PTPRC/CCL5/ITGB2/CD44	10
BP	GO:0051607	defense response to virus	10/266	265/18723	0.00475744	0.049543	0.0400626	IFITM1/SAMHD1/SERINC5/RNF125/PRF1/TSPAN32/STAT1/PTPRC/TNFAIP3/IFITM2	10
BP	GO:0140546	defense response to symbiont	10/266	265/18723	0.00475744	0.049543	0.0400626	IFITM1/SAMHD1/SERINC5/RNF125/PRF1/TSPAN32/STAT1/PTPRC/TNFAIP3/IFITM2	10
BP	GO:0051480	regulation of cytosolic calcium ion concentration	12/266	353/18723	0.00478438	0.0496808	0.040174	LCK/FYN/PLCG1/PTGER2/LIME1/RASA3/ATP2B4/PTPRC/S1PR1/CALM1/CCR7/CALM3	12
CC	GO:0005925	focal adhesion	29/274	418/19550	1.42314e-12	4.1999e-10	3.25635e-10	ANXA1/ACTN1/ITGA6/DPP4/PXN/SYNE2/B2M/ZYX/RPS14/RPS3/HSPB1/EVL/VIM/PTPRC/HSPA8/ITGB2/CORO1B/RPS3A/ADGRE5/ACTG1/MYH9/CD44/PABPC1/RPS4X/RPL38/PFN1/CD99/FLNA/AHNAK	29
CC	GO:0030055	cell-substrate junction	29/274	425/19550	2.14828e-12	4.1999e-10	3.25635e-10	ANXA1/ACTN1/ITGA6/DPP4/PXN/SYNE2/B2M/ZYX/RPS14/RPS3/HSPB1/EVL/VIM/PTPRC/HSPA8/ITGB2/CORO1B/RPS3A/ADGRE5/ACTG1/MYH9/CD44/PABPC1/RPS4X/RPL38/PFN1/CD99/FLNA/AHNAK	29
CC	GO:0045121	membrane raft	23/274	335/19550	4.04519e-10	3.16551e-08	2.45435e-08	LCK/MAL/LAT/CD2/ZAP70/LCP2/SELPLG/CD4/CD8A/LDHB/DPP4/FYN/IL6ST/SKAP1/PAG1/ATP1A1/SLC9A3R1/ATP2B4/S100A10/PTPRC/S1PR1/ITGB2/AHNAK	23
CC	GO:0098857	membrane microdomain	23/274	335/19550	4.04519e-10	3.16551e-08	2.45435e-08	LCK/MAL/LAT/CD2/ZAP70/LCP2/SELPLG/CD4/CD8A/LDHB/DPP4/FYN/IL6ST/SKAP1/PAG1/ATP1A1/SLC9A3R1/ATP2B4/S100A10/PTPRC/S1PR1/ITGB2/AHNAK	23
CC	GO:0001772	immunological synapse	10/274	44/19550	4.04797e-10	3.16551e-08	2.45435e-08	CD3E/LCK/LAT/ZAP70/CD6/CD28/PRKCQ/GZMA/SKAP1/MYH9	10
CC	GO:0009898	cytoplasmic side of plasma membrane	16/274	172/19550	2.76818e-09	1.55102e-07	1.20257e-07	LCK/CD2/ZAP70/FYN/LDLRAP1/RASA3/ESYT2/S100A6/PTPN4/EPB41/GRAMD1A/PTPRC/LITAF/CYLD/MYH9/CYTH1	16
CC	GO:0098562	cytoplasmic side of membrane	17/274	197/19550	2.77676e-09	1.55102e-07	1.20257e-07	LCK/CD2/ZAP70/FYN/LDLRAP1/RASA3/ESYT2/S100A6/PTPN4/EPB41/GRAMD1A/PTPRC/LITAF/CYLD/MYH9/CYTH1/RPS26	17
CC	GO:0009897	external side of plasma membrane	24/274	421/19550	6.76784e-09	3.30778e-07	2.56466e-07	IL7R/CD3E/CD3D/CD3G/CD2/CD6/TRBC1/CD5/CD28/CD4/ANXA1/CD40LG/CD8A/SPN/IL6ST/CD27/B2M/BTN3A2/PTPRC/S1PR1/ITGB2/CCR7/TRBC2/IL2RG	24
CC	GO:0005911	cell-cell junction	26/274	494/19550	8.10305e-09	3.52032e-07	2.72945e-07	CD3E/ITK/LAT/CD2/ZAP70/LCP2/THEMIS/ANXA1/ACTN1/ITGA6/AQP3/DPP4/TMEM204/PLCG1/PXN/SKAP1/PIK3R1/ZYX/ATP1A1/S100A11/ADD3/ACTG1/MYH9/CYTH1/FLNA/AHNAK	26
CC	GO:0098802	plasma membrane signaling receptor complex	20/274	306/19550	1.34475e-08	5.25799e-07	4.07673e-07	CD3E/CD3D/CD3G/CD247/ZAP70/TRBC1/TRAT1/CD4/ITGA6/CD8A/CD8B/TRAC/IL6ST/SKAP1/LIME1/B2M/TSPAN32/ITGAL/ITGB2/TRBC2	20
CC	GO:0042101	T cell receptor complex	13/274	148/19550	1.71693e-07	6.10292e-06	4.73184e-06	CD3E/CD3D/CD3G/CD247/ZAP70/TRBC1/TRAT1/CD4/CD8A/CD8B/TRAC/SKAP1/TRBC2	13
CC	GO:0022627	cytosolic small ribosomal subunit	7/274	42/19550	1.74512e-06	5.35274e-05	4.1502e-05	RPS12/RPS14/RPS3/RPS15A/RPS3A/RPS4X/RPS26	7
CC	GO:0032432	actin filament bundle	9/274	80/19550	1.77968e-06	5.35274e-05	4.1502e-05	ACTN1/PXN/ZYX/ABLIM1/CORO1B/MYL12A/MYH9/MYL12B/FLNA	9
CC	GO:0031252	cell leading edge	20/274	422/19550	2.3262e-06	6.49674e-05	5.03718e-05	AAK1/ACTN1/DPP4/PLCG1/THEM4/PXN/DGKZ/SYNE2/SLC9A3R1/RPS3/EVL/ABLIM1/S100A6/VIM/S100A11/SH3YL1/CORO1B/MYH9/CD44/PABPC1	20
CC	GO:0019897	extrinsic component of plasma membrane	12/274	174/19550	6.58446e-06	0.000153256	0.000118826	LCK/ZAP70/AAK1/ANXA1/FYN/SYTL3/ESYT2/S100A6/S100A10/GRAMD1A/CYLD/CYTH1	12
CC	GO:0001725	stress fiber	8/274	71/19550	6.66332e-06	0.000153256	0.000118826	ACTN1/PXN/ZYX/ABLIM1/CORO1B/MYL12A/MYH9/MYL12B	8
CC	GO:0097517	contractile actin filament bundle	8/274	71/19550	6.66332e-06	0.000153256	0.000118826	ACTN1/PXN/ZYX/ABLIM1/CORO1B/MYL12A/MYH9/MYL12B	8
CC	GO:0022626	cytosolic ribosome	9/274	102/19550	1.34427e-05	0.000292004	0.000226403	RPS12/RPS14/RPS3/RPS15A/RPL14/RPS3A/RPS4X/RPL38/RPS26	9
CC	GO:0042641	actomyosin	8/274	81/19550	1.78532e-05	0.000367401	0.000284861	ACTN1/PXN/ZYX/ABLIM1/CORO1B/MYL12A/MYH9/MYL12B	8
CC	GO:0019898	extrinsic component of membrane	15/274	309/19550	3.31236e-05	0.000647566	0.000502084	LCK/MAL/ZAP70/AAK1/ANXA1/FYN/SYTL3/PIK3R1/ESYT2/S100A6/S100A10/GRAMD1A/CYLD/TPR/CYTH1	15
CC	GO:0008180	COP9 signalosome	4/274	15/19550	4.56203e-05	0.000849406	0.000658578	LAT/THEMIS/TESPA1/PLCG1	4
CC	GO:0015935	small ribosomal subunit	7/274	71/19550	6.08608e-05	0.00108166	0.000838656	RPS12/RPS14/RPS3/RPS15A/RPS3A/RPS4X/RPS26	7
CC	GO:0031234	extrinsic component of cytoplasmic side of plasma membrane	8/274	101/19550	8.81523e-05	0.00149859	0.00116192	LCK/ZAP70/FYN/ESYT2/S100A6/GRAMD1A/CYLD/CYTH1	8
CC	GO:0030016	myofibril	12/274	231/19550	0.000107564	0.0017524	0.00135871	ACTN1/SYNE2/HSPB1/ATP2B4/CALM1/SYNE1/MYL12A/ACTG1/CALM3/MYL12B/FLNA/AHNAK	12
CC	GO:0098636	protein complex involved in cell adhesion	5/274	36/19550	0.000137729	0.00215408	0.00167014	CD28/ITGA6/TSPAN32/ITGAL/ITGB2	5
CC	GO:0043292	contractile fiber	12/274	239/19550	0.000148097	0.00222715	0.0017268	ACTN1/SYNE2/HSPB1/ATP2B4/CALM1/SYNE1/MYL12A/ACTG1/CALM3/MYL12B/FLNA/AHNAK	12
CC	GO:0099572	postsynaptic specialization	15/274	356/19550	0.000161645	0.00234085	0.00181496	FYN/TNIK/DNAJB1/DGKZ/INPP4A/ATP1A1/RPS14/RPS3/ARRB2/EPB41/RPL14/ABHD17A/HSPA8/ADD3/RPL38	15
CC	GO:0014069	postsynaptic density	14/274	330/19550	0.000248308	0.00346744	0.00268845	FYN/TNIK/DNAJB1/DGKZ/INPP4A/ATP1A1/RPS14/RPS3/ARRB2/EPB41/RPL14/ABHD17A/ADD3/RPL38	14
CC	GO:0032279	asymmetric synapse	14/274	335/19550	0.000289295	0.0039005	0.00302421	FYN/TNIK/DNAJB1/DGKZ/INPP4A/ATP1A1/RPS14/RPS3/ARRB2/EPB41/RPL14/ABHD17A/ADD3/RPL38	14
CC	GO:0140268	endoplasmic reticulum-plasma membrane contact site	3/274	10/19550	0.000303793	0.00395943	0.0030699	SARAF/ESYT2/GRAMD1A	3
CC	GO:0034992	microtubule organizing center attachment site	3/274	11/19550	0.000413392	0.004754	0.00368597	SYNE2/SUN2/SYNE1	3
CC	GO:0034993	meiotic nuclear membrane microtubule tethering complex	3/274	11/19550	0.000413392	0.004754	0.00368597	SYNE2/SUN2/SYNE1	3
CC	GO:0106083	nuclear membrane protein complex	3/274	11/19550	0.000413392	0.004754	0.00368597	SYNE2/SUN2/SYNE1	3
CC	GO:0106094	nuclear membrane microtubule tethering complex	3/274	11/19550	0.000413392	0.004754	0.00368597	SYNE2/SUN2/SYNE1	3
CC	GO:0005819	spindle	15/274	391/19550	0.000438891	0.00490304	0.00380152	TRAT1/TPT1/CDC25B/CDC14A/RPS3/HSPB1/MAP7D1/EPB41/KIF2A/CALM1/CYLD/CALM3/MYH9/TPR/MZT2B	15
CC	GO:0030027	lamellipodium	10/274	202/19550	0.000584574	0.00634912	0.00492273	DPP4/PLCG1/PXN/DGKZ/SYNE2/EVL/ABLIM1/CORO1B/CD44/PABPC1	10
CC	GO:0098984	neuron to neuron synapse	14/274	361/19550	0.000609073	0.00643642	0.00499042	FYN/TNIK/DNAJB1/DGKZ/INPP4A/ATP1A1/RPS14/RPS3/ARRB2/EPB41/RPL14/ABHD17A/ADD3/RPL38	14
CC	GO:0001931	uropod	3/274	13/19550	0.000701805	0.00703605	0.00545533	SELPLG/SPN/MYH9	3
CC	GO:0031254	cell trailing edge	3/274	13/19550	0.000701805	0.00703605	0.00545533	SELPLG/SPN/MYH9	3
CC	GO:0030017	sarcomere	10/274	211/19550	0.000818203	0.00799793	0.00620112	ACTN1/SYNE2/HSPB1/ATP2B4/CALM1/SYNE1/MYL12A/CALM3/MYL12B/FLNA	10
CC	GO:0008305	integrin complex	4/274	31/19550	0.000881577	0.00840723	0.00651846	ITGA6/TSPAN32/ITGAL/ITGB2	4
CC	GO:0001726	ruffle	9/274	178/19550	0.000940103	0.00875191	0.00678571	ACTN1/PLCG1/THEM4/SLC9A3R1/RPS3/S100A6/S100A11/SH3YL1/MYH9	9
CC	GO:0044391	ribosomal subunit	9/274	180/19550	0.00101713	0.0092488	0.00717096	RPS12/RPS14/RPS3/RPS15A/RPL14/RPS3A/RPS4X/RPL38/RPS26	9
CC	GO:0044853	plasma membrane raft	7/274	116/19550	0.00125178	0.0111238	0.00862471	LCP2/SELPLG/CD8A/SKAP1/ATP1A1/ATP2B4/ITGB2	7
CC	GO:0005938	cell cortex	12/274	308/19550	0.00141735	0.0123152	0.00954849	ACTN1/NDFIP1/PXN/BIN2/EPB41/GYPC/SPTAN1/ADD3/MYH9/MYL12B/PFN1/FLNA	12
CC	GO:0005844	polysome	5/274	66/19550	0.00232115	0.0197298	0.0152973	RPS3/VIM/RPS4X/RPL38/RPS26	5
CC	GO:0030018	Z disc	7/274	130/19550	0.00240471	0.0200052	0.0155108	ACTN1/SYNE2/HSPB1/ATP2B4/MYL12A/MYL12B/FLNA	7
CC	GO:0016460	myosin II complex	3/274	20/19550	0.0026017	0.021193	0.0164318	MYL12A/MYH9/MYL12B	3
CC	GO:0030139	endocytic vesicle	12/274	336/19550	0.00291003	0.0232209	0.0180041	IL7R/CD3D/CD3G/CD4/DPP4/LDLRAP1/B2M/ZYX/ATP6V0E2/ARRB2/VIM/ACTG1	12
CC	GO:0098978	glutamatergic synapse	12/274	338/19550	0.00305292	0.0238738	0.0185103	CAMK4/ACTN1/FYN/PLCG1/TNIK/DNAJB1/DGKZ/ATP2B4/ABHD17A/HSPA8/PFN1/FLNA	12
CC	GO:0030669	clathrin-coated endocytic vesicle membrane	5/274	72/19550	0.00339568	0.0258866	0.0200709	IL7R/CD3D/CD3G/CD4/LDLRAP1	5
CC	GO:0031258	lamellipodium membrane	3/274	22/19550	0.00344273	0.0258866	0.0200709	DPP4/SYNE2/CD44	3
CC	GO:0031674	I band	7/274	141/19550	0.00378015	0.0275423	0.0213546	ACTN1/SYNE2/HSPB1/ATP2B4/MYL12A/MYL12B/FLNA	7
CC	GO:0005903	brush border	6/274	106/19550	0.00380379	0.0275423	0.0213546	ACTN1/SLC9A3R1/ADD3/MYH9/MYL12B/FLNA	6
CC	GO:0030863	cortical cytoskeleton	6/274	108/19550	0.00416944	0.0296409	0.0229818	ACTN1/EPB41/GYPC/SPTAN1/MYH9/FLNA	6
CC	GO:0005884	actin filament	6/274	114/19550	0.00542257	0.0378612	0.0293553	ANXA1/ACTN1/FYN/CORO1B/ACTG1/FLNA	6
CC	GO:0030665	clathrin-coated vesicle membrane	6/274	116/19550	0.00589575	0.0404428	0.0313569	IL7R/CD3D/CD3G/CD4/LDLRAP1/HSPA8	6
CC	GO:0001891	phagocytic cup	3/274	28/19550	0.00688475	0.0459724	0.0356442	ANXA1/BIN2/CDC42SE2	3
CC	GO:0005840	ribosome	9/274	240/19550	0.00693701	0.0459724	0.0356442	RPS12/RPS14/RPS3/RPS15A/RPL14/RPS3A/RPS4X/RPL38/RPS26	9
MF	GO:0043548	phosphatidylinositol 3-kinase binding	8/268	34/18368	2.41898e-08	1.29174e-05	1.07708e-05	LCK/HCST/FYN/PIK3IP1/PIK3R1/ATP1A1/CALM1/CALM3	8
MF	GO:0045296	cadherin binding	19/268	332/18368	4.55565e-07	0.000121636	0.000101423	ANXA1/ITGA6/DNAJB1/ESYT2/STK38/RPL14/S100A11/STAT1/HSPA8/CORO1B/SPTAN1/MYH9/PFN1/RSL1D1/FXYD5/EIF3E/FLNA/AHNAK/RPS26	19
MF	GO:0042608	T cell receptor binding	4/268	11/18368	1.34916e-05	0.00211025	0.00175958	CD3E/CD3G/LCK/FYN	4
MF	GO:0035256	G protein-coupled glutamate receptor binding	4/268	12/18368	2.00054e-05	0.00211025	0.00175958	FYN/SLC9A3R1/CALM1/CALM3	4
MF	GO:0043495	protein-membrane adaptor activity	5/268	24/18368	2.1574e-05	0.00211025	0.00175958	SYNE2/SLC9A3R1/SUN2/SYNE1/MYH9	5
MF	GO:0035591	signaling adaptor activity	8/268	81/18368	2.37106e-05	0.00211025	0.00175958	CD3E/CD3G/LAT/TRAT1/LDLRAP1/PAG1/PIK3R1/CDC42SE2	8
MF	GO:0030674	protein-macromolecule adaptor activity	15/268	296/18368	3.16971e-05	0.00241803	0.00201622	CD3E/CD3G/LAT/TRAT1/LDLRAP1/SYNE2/PAG1/PIK3R1/SLC9A3R1/SUN2/OPTN/HSPA8/SYNE1/CDC42SE2/MYH9	15
MF	GO:0048306	calcium-dependent protein binding	8/268	88/18368	4.33992e-05	0.0028969	0.00241551	ANXA1/S100A4/ATP2B4/S100A6/S100A10/S100A11/CALM1/CALM3	8
MF	GO:0035254	glutamate receptor binding	6/268	47/18368	5.93026e-05	0.00351862	0.00293392	FYN/PLCG1/SLC9A3R1/CALM1/MYL12A/CALM3	6
MF	GO:0030159	signaling receptor complex adaptor activity	6/268	50/18368	8.46116e-05	0.00451826	0.00376744	CD3E/CD3G/LAT/TRAT1/LDLRAP1/PIK3R1	6
MF	GO:1990782	protein tyrosine kinase binding	8/268	105/18368	0.000152152	0.0073863	0.00615889	CD2/CD247/TRAT1/CD4/FLT3LG/PLCG1/TOB1/PIK3R1	8
MF	GO:0009931	calcium-dependent protein serine/threonine kinase activity	4/268	23/18368	0.00031535	0.0140331	0.0117012	CAMK4/PRKCH/PRKCA/PRKCQ	4
MF	GO:0060090	molecular adaptor activity	15/268	369/18368	0.000361544	0.0142695	0.0118982	CD3E/CD3G/LAT/TRAT1/LDLRAP1/SYNE2/PAG1/PIK3R1/SLC9A3R1/SUN2/OPTN/HSPA8/SYNE1/CDC42SE2/MYH9	15
MF	GO:0010857	calcium-dependent protein kinase activity	4/268	24/18368	0.000374106	0.0142695	0.0118982	CAMK4/PRKCH/PRKCA/PRKCQ	4
MF	GO:0001784	phosphotyrosine residue binding	5/268	44/18368	0.000434484	0.0154676	0.0128973	LCK/ZAP70/LDLRAP1/PIK3R1/PFN1	5
MF	GO:0004715	non-membrane spanning protein tyrosine kinase activity	5/268	45/18368	0.000483033	0.0161212	0.0134423	LCK/ITK/ZAP70/TXK/FYN	5
MF	GO:0019902	phosphatase binding	10/268	196/18368	0.000627751	0.0193821	0.0161613	LCK/RCAN3/PXN/SKAP1/PIK3R1/SLC9A3R1/ATP2B4/SH3YL1/STAT1/SOD1	10
MF	GO:0015026	coreceptor activity	5/268	48/18368	0.00065333	0.0193821	0.0161613	CD28/CD4/CD8A/TMIGD2/CD8B	5
MF	GO:0072542	protein phosphatase activator activity	3/268	13/18368	0.000788262	0.0213347	0.0177894	PPP2R5C/CALM1/CALM3	3
MF	GO:0003779	actin binding	16/268	441/18368	0.000799051	0.0213347	0.0177894	ACTN1/PHACTR2/SYNE2/S100A4/EVL/ABLIM1/TMSB4X/EPB41/SYNE1/CORO1B/SPTAN1/ADD3/MYH9/PFN1/FXYD5/FLNA	16
MF	GO:0030971	receptor tyrosine kinase binding	6/268	78/18368	0.000973467	0.0236546	0.0197238	CD2/TRAT1/FLT3LG/PLCG1/TOB1/PIK3R1	6
MF	GO:0044548	S100 protein binding	3/268	14/18368	0.00099246	0.0236546	0.0197238	S100A6/S100A11/AHNAK	3
MF	GO:0042578	phosphoric ester hydrolase activity	14/268	366/18368	0.00101883	0.0236546	0.0197238	LCK/INPP4B/SAMHD1/PDE3B/EPHX2/PLCG1/INPP4A/CDC25B/ATP1A1/CDC14A/LPIN2/PTPN4/PTPRC/CCL5	14
MF	GO:0050998	nitric-oxide synthase binding	3/268	15/18368	0.00122725	0.0273064	0.0227688	ATP2B4/CALM1/CALM3	3
MF	GO:0045309	protein phosphorylated amino acid binding	5/268	56/18368	0.00132587	0.0275149	0.0229426	LCK/ZAP70/LDLRAP1/PIK3R1/PFN1	5
MF	GO:0001540	amyloid-beta binding	6/268	84/18368	0.00143278	0.0275149	0.0229426	APBA2/ITM2A/LDLRAP1/SORL1/ITM2B/ITGB2	6
MF	GO:0003735	structural constituent of ribosome	9/268	182/18368	0.00144625	0.0275149	0.0229426	RPS12/RPS14/RPS3/RPS15A/RPL14/RPS3A/RPS4X/RPL38/RPS26	9
MF	GO:0004698	calcium-dependent protein kinase C activity	3/268	16/18368	0.00149425	0.0275149	0.0229426	PRKCH/PRKCA/PRKCQ	3
MF	GO:0016004	phospholipase activator activity	3/268	16/18368	0.00149425	0.0275149	0.0229426	LCK/FYN/CCL5	3
MF	GO:0004697	protein kinase C activity	3/268	17/18368	0.00179499	0.0303742	0.0253268	PRKCH/PRKCA/PRKCQ	3
MF	GO:0023023	MHC protein complex binding	4/268	36/18368	0.001808	0.0303742	0.0253268	CD4/CD8A/B2M/HSPA8	4
MF	GO:0051219	phosphoprotein binding	6/268	88/18368	0.00182018	0.0303742	0.0253268	LCK/ZAP70/LDLRAP1/PIK3R1/EPB41/PFN1	6
MF	GO:0060229	lipase activator activity	3/268	18/18368	0.00213091	0.034482	0.028752	LCK/FYN/CCL5	3
MF	GO:0031072	heat shock protein binding	7/268	129/18368	0.00287264	0.0441714	0.0368313	SPN/DNAJB1/RPS3/HSPA8/ITGB2/ERN1/TPR	7
MF	GO:0019211	phosphatase activator activity	3/268	20/18368	0.00291361	0.0441714	0.0368313	PPP2R5C/CALM1/CALM3	3
MF	GO:0004896	cytokine receptor activity	6/268	97/18368	0.00297785	0.0441714	0.0368313	IL7R/CD4/IL6ST/CCR7/CD44/IL2RG	6
MF	GO:0140416	transcription regulator inhibitor activity	3/268	21/18368	0.00336286	0.0478438	0.0398935	LEF1/ID2/LYAR	3
MF	GO:0044325	transmembrane transporter binding	7/268	133/18368	0.00340462	0.0478438	0.0398935	ACTN1/FYN/ID2/S100A10/CALM1/CALM3/FLNA	7
MF	GO:0030544	Hsp70 protein binding	4/268	43/18368	0.00349786	0.0478938	0.0399351	SPN/DNAJB1/RPS3/ERN1	4

## Sheet: Plasma B.up
Supplementary Table 7. B cell level GO enrichment book
ONTOLOGY	ID	Description	GeneRatio	BgRatio	pvalue	p.adjust	qvalue	geneID	Count
BP	GO:0034976	response to endoplasmic reticulum stress	48/518	256/18723	2.86095e-26	1.16927e-22	1.0441e-22	XBP1/DERL3/PDIA4/SDF2L1/MANF/HM13/MAN1A1/HYOU1/ERN1/ERLEC1/BHLHA15/CAV1/CHAC1/HSP90B1/CREB3L2/DNAJC3/HSPA5/EDEM2/UBE2J1/P4HB/UBA5/SEC61B/SEL1L/EDEM3/BAK1/ATP2A2/EDEM1/EIF2AK4/DERL1/DERL2/DNAJB9/CALR/CANX/GORASP2/TMCO1/EIF4G1/STT3B/TMBIM6/TMED2/ATF4/PDIA3/OS9/SYVN1/VCP/UFM1/SERP1/HERPUD1/UBXN4	48
BP	GO:0006888	endoplasmic reticulum to Golgi vesicle-mediated transport	30/518	130/18723	1.58975e-19	3.24866e-16	2.90088e-16	LMAN1/HYOU1/SEC24D/PREB/SEC24A/SAR1B/KDELR2/COPG1/CREB3L2/YIF1B/LMAN2/SAR1A/USO1/SEC23B/SEC13/ARF4/YIF1A/TMED9/COPB2/TMED5/TMED10/KDELR1/TMED3/TFG/IER3IP1/COPE/TMED2/ERGIC3/VCP/ARF1	30
BP	GO:0006986	response to unfolded protein	30/518	137/18723	7.83577e-19	1.06749e-15	9.53215e-16	XBP1/DERL3/MANF/ERN1/ERLEC1/HSPA13/BHLHA15/CHAC1/CREB3L2/DNAJC3/HSPA5/EDEM2/EDEM3/BAK1/EDEM1/DERL1/DERL2/DNAJB9/TRAM1/STT3B/TMBIM6/TMED2/ATF4/OS9/VCP/HSPD1/SERP1/HSPA8/HERPUD1/UBXN4	30
BP	GO:0070972	protein localization to endoplasmic reticulum	23/518	74/18723	2.00814e-18	2.05181e-15	1.83216e-15	SSR3/MAN1A1/SEC61A1/SRPRB/TRAM2/KDELR2/SPCS3/HSPA5/SEC61B/SEC61G/EDEM1/SPCS1/SPCS2/SRP54/KDELR1/SRP68/TRAM1/GPAA1/SRP72/RER1/SRPRA/OS9/HERPUD1	23
BP	GO:0035966	response to topologically incorrect protein	31/518	159/18723	7.2185e-18	5.9004e-15	5.26875e-15	XBP1/DERL3/SDF2L1/MANF/ERN1/ERLEC1/HSPA13/BHLHA15/CHAC1/CREB3L2/DNAJC3/HSPA5/EDEM2/EDEM3/BAK1/EDEM1/DERL1/DERL2/DNAJB9/TRAM1/STT3B/TMBIM6/TMED2/ATF4/OS9/VCP/HSPD1/SERP1/HSPA8/HERPUD1/UBXN4	31
BP	GO:0032527	protein exit from endoplasmic reticulum	19/518	48/18723	9.88601e-18	6.73402e-15	6.01312e-15	DERL3/HM13/ERLEC1/PREB/SAR1B/HSP90B1/EDEM2/UBE2J1/SEC61B/SEL1L/SAR1A/EDEM1/DERL1/DERL2/SEC13/OS9/SYVN1/VCP/HERPUD1	19
BP	GO:0045047	protein targeting to ER	18/518	42/18723	1.28924e-17	7.52729e-15	6.72147e-15	SSR3/MAN1A1/SEC61A1/SRPRB/TRAM2/SPCS3/HSPA5/SEC61B/SEC61G/EDEM1/SPCS1/SPCS2/SRP54/SRP68/TRAM1/SRP72/SRPRA/HERPUD1	18
BP	GO:0006487	protein N-linked glycosylation	21/518	65/18723	2.51147e-17	1.28305e-14	1.14569e-14	DERL3/STT3A/OSTC/ALG5/MGAT2/UBE2J1/RPN1/DPAGT1/PGM3/GFPT1/ALG1/ALG2/RPN2/TMEM258/DDOST/MGAT1/FUT8/DAD1/STT3B/KRTCAP2/OST4	21
BP	GO:0030433	ubiquitin-dependent ERAD pathway	23/518	85/18723	6.35361e-17	2.88525e-14	2.57637e-14	DERL3/MAN1A1/ERLEC1/CAV1/HSP90B1/HSPA5/EDEM2/UBE2J1/SEC61B/SEL1L/EDEM3/EDEM1/DERL1/DERL2/DNAJB9/CALR/CANX/STT3B/OS9/SYVN1/VCP/HERPUD1/UBXN4	23
BP	GO:0018279	protein N-linked glycosylation via asparagine	14/518	23/18723	8.42022e-17	3.44134e-14	3.07294e-14	DERL3/STT3A/OSTC/ALG5/MGAT2/UBE2J1/RPN1/RPN2/DDOST/MGAT1/FUT8/DAD1/STT3B/OST4	14
BP	GO:0072599	establishment of protein localization to endoplasmic reticulum	18/518	46/18723	9.27378e-17	3.44563e-14	3.07677e-14	SSR3/MAN1A1/SEC61A1/SRPRB/TRAM2/SPCS3/HSPA5/SEC61B/SEC61G/EDEM1/SPCS1/SPCS2/SRP54/SRP68/TRAM1/SRP72/SRPRA/HERPUD1	18
BP	GO:0036503	ERAD pathway	25/518	107/18723	1.27744e-16	4.35074e-14	3.88498e-14	DERL3/SDF2L1/HM13/MAN1A1/ERLEC1/CAV1/HSP90B1/HSPA5/EDEM2/UBE2J1/SEC61B/SEL1L/EDEM3/EDEM1/DERL1/DERL2/DNAJB9/CALR/CANX/STT3B/OS9/SYVN1/VCP/HERPUD1/UBXN4	25
BP	GO:0030970	retrograde protein transport, ER to cytosol	15/518	29/18723	1.89385e-16	5.36779e-14	4.79315e-14	DERL3/HM13/ERLEC1/HSP90B1/EDEM2/UBE2J1/SEC61B/SEL1L/EDEM1/DERL1/DERL2/OS9/SYVN1/VCP/HERPUD1	15
BP	GO:1903513	endoplasmic reticulum to cytosol transport	15/518	29/18723	1.89385e-16	5.36779e-14	4.79315e-14	DERL3/HM13/ERLEC1/HSP90B1/EDEM2/UBE2J1/SEC61B/SEL1L/EDEM1/DERL1/DERL2/OS9/SYVN1/VCP/HERPUD1	15
BP	GO:0018196	peptidyl-asparagine modification	14/518	24/18723	1.97007e-16	5.36779e-14	4.79315e-14	DERL3/STT3A/OSTC/ALG5/MGAT2/UBE2J1/RPN1/RPN2/DDOST/MGAT1/FUT8/DAD1/STT3B/OST4	14
BP	GO:0022900	electron transport chain	30/518	175/18723	1.01034e-15	2.58078e-13	2.3045e-13	PDIA5/GLDC/PHGDH/NDUFB6/FDX1/COX5A/NDUFB3/UQCRQ/NDUFS6/AKR1A1/NDUFAB1/NDUFS8/NDUFB7/COX7B/UQCRC1/NDUFS5/CYC1/NDUFA13/NDUFA6/COX7A2/NDUFV2/NDUFB4/NDUFB10/CYBA/NDUFA1/UQCRH/COX6A1/COX6B1/CHCHD2/COX6C	30
BP	GO:0048193	Golgi vesicle transport	37/518	296/18723	1.61335e-14	3.87868e-12	3.46345e-12	LMAN1/HYOU1/SEC24D/PREB/SEC24A/SAR1B/WIPI1/KDELR2/COPG1/CREB3L2/YIF1B/ARFGAP3/LMAN2/SAR1A/USO1/SEC23B/SEC13/ARF4/YIF1A/AP3D1/TMED9/ARL1/COPB2/TMED5/TMED10/KDELR1/TMED3/TFG/COPZ1/IER3IP1/COPE/DNM2/TMED2/RER1/ERGIC3/VCP/ARF1	37
BP	GO:0006605	protein targeting	38/518	314/18723	2.0196e-14	4.58561e-12	4.09471e-12	SSR3/LMAN1/MAN1A1/SEC61A1/SRPRB/SIL1/TRAM2/SPCS3/HSPA5/YIF1B/TIMM8B/SEC61B/SCARB2/SEC61G/EDEM1/SSR1/TIMM17A/AP3D1/SPCS1/SPCS2/SRP54/FBXW7/SRP68/HOMER3/TRAM1/NUCB1/SRP72/SRPRA/ROMO1/HAX1/OS9/PDCD5/SSR2/HSPD1/MFF/NDUFA13/HSPA8/HERPUD1	38
BP	GO:0070085	glycosylation	33/518	240/18723	2.82704e-14	5.91889e-12	5.28525e-12	DERL3/MAN1A1/STT3A/B4GALT3/GMPPB/NANS/OSTC/ALG5/MGAT2/C1GALT1C1/UBE2J1/RPN1/ST6GALNAC4/DPAGT1/PGM3/GFPT1/ALG1/ALG2/RPN2/EDEM3/TMEM258/DDOST/MGAT1/FUT8/DAD1/MAN1A2/STT3B/DPM3/OGT/KRTCAP2/TMEM59/SERP1/OST4	33
BP	GO:0006486	protein glycosylation	32/518	226/18723	3.04127e-14	5.91889e-12	5.28525e-12	DERL3/MAN1A1/STT3A/B4GALT3/GMPPB/OSTC/ALG5/MGAT2/C1GALT1C1/UBE2J1/RPN1/ST6GALNAC4/DPAGT1/PGM3/GFPT1/ALG1/ALG2/RPN2/EDEM3/TMEM258/DDOST/MGAT1/FUT8/DAD1/MAN1A2/STT3B/DPM3/OGT/KRTCAP2/TMEM59/SERP1/OST4	32
BP	GO:0043413	macromolecule glycosylation	32/518	226/18723	3.04127e-14	5.91889e-12	5.28525e-12	DERL3/MAN1A1/STT3A/B4GALT3/GMPPB/OSTC/ALG5/MGAT2/C1GALT1C1/UBE2J1/RPN1/ST6GALNAC4/DPAGT1/PGM3/GFPT1/ALG1/ALG2/RPN2/EDEM3/TMEM258/DDOST/MGAT1/FUT8/DAD1/MAN1A2/STT3B/DPM3/OGT/KRTCAP2/TMEM59/SERP1/OST4	32
BP	GO:0006091	generation of precursor metabolites and energy	47/518	490/18723	1.11043e-13	1.9124e-11	1.70767e-11	PDIA5/IGF1/GLDC/PHGDH/SLC25A4/GYG1/GFPT1/IDH2/IDE/NDUFB6/ACAT1/FDX1/COX5A/NDUFB3/ACADVL/STOML2/UQCRQ/NDUFS6/AKR1A1/NDUFAB1/ACO2/NDUFS8/NDUFB7/COX7B/OGT/UQCRC1/VCP/PRELID1/LDHA/NDUFS5/GAPDH/CYC1/NDUFA13/NDUFA6/COX7A2/NDUFV2/NDUFB4/PGAM1/NDUFB10/CYBA/NDUFA1/UQCRH/COX6A1/COX6B1/TPI1/CHCHD2/COX6C	47
BP	GO:0006119	oxidative phosphorylation	25/518	141/18723	1.15587e-13	1.9124e-11	1.70767e-11	NDUFB6/COX5A/NDUFB3/STOML2/UQCRQ/NDUFS6/NDUFAB1/NDUFS8/NDUFB7/COX7B/UQCRC1/VCP/NDUFS5/CYC1/NDUFA6/COX7A2/NDUFV2/NDUFB4/NDUFB10/NDUFA1/UQCRH/COX6A1/COX6B1/CHCHD2/COX6C	25
BP	GO:0042773	ATP synthesis coupled electron transport	21/518	95/18723	1.16981e-13	1.9124e-11	1.70767e-11	NDUFB6/COX5A/NDUFB3/UQCRQ/NDUFS6/NDUFAB1/NDUFS8/NDUFB7/UQCRC1/NDUFS5/CYC1/NDUFA6/COX7A2/NDUFV2/NDUFB4/NDUFB10/NDUFA1/UQCRH/COX6A1/CHCHD2/COX6C	21
BP	GO:0042775	mitochondrial ATP synthesis coupled electron transport	21/518	95/18723	1.16981e-13	1.9124e-11	1.70767e-11	NDUFB6/COX5A/NDUFB3/UQCRQ/NDUFS6/NDUFAB1/NDUFS8/NDUFB7/UQCRC1/NDUFS5/CYC1/NDUFA6/COX7A2/NDUFV2/NDUFB4/NDUFB10/NDUFA1/UQCRH/COX6A1/CHCHD2/COX6C	21
BP	GO:0009101	glycoprotein biosynthetic process	37/518	317/18723	1.39987e-13	2.20049e-11	1.96492e-11	ITM2C/DERL3/MAN1A1/STT3A/CHPF/B4GALT3/GMPPB/IGF1/CHST12/OSTC/ALG5/MGAT2/C1GALT1C1/UBE2J1/RPN1/ST6GALNAC4/DPAGT1/PGM3/GFPT1/ALG1/ALG2/RPN2/EDEM3/TMEM258/DDOST/MGAT1/FUT8/ITM2A/DAD1/MAN1A2/STT3B/DPM3/OGT/KRTCAP2/TMEM59/SERP1/OST4	37
BP	GO:0034620	cellular response to unfolded protein	21/518	96/18723	1.45939e-13	2.20909e-11	1.9726e-11	XBP1/DERL3/ERN1/ERLEC1/HSPA13/BHLHA15/CREB3L2/HSPA5/BAK1/DERL1/DERL2/DNAJB9/TMBIM6/TMED2/ATF4/OS9/VCP/HSPD1/SERP1/HSPA8/HERPUD1	21
BP	GO:0009100	glycoprotein metabolic process	41/518	387/18723	1.71508e-13	2.5034e-11	2.23541e-11	ITM2C/DERL3/MAN1A1/STT3A/CHPF/B4GALT3/GMPPB/IGF1/CHST12/OSTC/ALG5/MGAT2/C1GALT1C1/EDEM2/UBE2J1/RPN1/ST6GALNAC4/DPAGT1/PGM3/GFPT1/ALG1/ALG2/RPN2/EDEM3/EDEM1/TMEM258/DDOST/MGAT1/FUT8/ITM2A/DAD1/MAN1A2/STT3B/DPM3/MAN2B1/SYVN1/OGT/KRTCAP2/TMEM59/SERP1/OST4	41
BP	GO:0019646	aerobic electron transport chain	20/518	87/18723	2.04546e-13	2.88268e-11	2.57408e-11	NDUFB6/COX5A/NDUFB3/UQCRQ/NDUFS6/NDUFAB1/NDUFS8/NDUFB7/UQCRC1/NDUFS5/CYC1/NDUFA6/COX7A2/NDUFV2/NDUFB4/NDUFB10/NDUFA1/UQCRH/COX6A1/COX6C	20
BP	GO:0046034	ATP metabolic process	34/518	277/18723	3.29036e-13	4.48256e-11	4.00269e-11	IGF1/NDUFB6/NUDT5/COX5A/NDUFB3/STOML2/UQCRQ/NDUFS6/NDUFAB1/NDUFS8/NDUFB7/COX7B/OGT/UQCRC1/VCP/LDHA/NDUFS5/GAPDH/CYC1/NDUFA6/COX7A2/NDUFV2/NDUFB4/PGAM1/NDUFB10/GUK1/NDUFA1/HSPA8/UQCRH/COX6A1/COX6B1/TPI1/CHCHD2/COX6C	34
BP	GO:0009060	aerobic respiration	28/518	189/18723	4.06202e-13	5.35531e-11	4.78201e-11	IDH2/IDE/NDUFB6/COX5A/NDUFB3/STOML2/UQCRQ/NDUFS6/NDUFAB1/ACO2/NDUFS8/NDUFB7/COX7B/UQCRC1/VCP/NDUFS5/CYC1/NDUFA6/COX7A2/NDUFV2/NDUFB4/NDUFB10/NDUFA1/UQCRH/COX6A1/COX6B1/CHCHD2/COX6C	28
BP	GO:0035967	cellular response to topologically incorrect protein	22/518	116/18723	8.44198e-13	1.0782e-10	9.62774e-11	XBP1/DERL3/SDF2L1/ERN1/ERLEC1/HSPA13/BHLHA15/CREB3L2/HSPA5/BAK1/DERL1/DERL2/DNAJB9/TMBIM6/TMED2/ATF4/OS9/VCP/HSPD1/SERP1/HSPA8/HERPUD1	22
BP	GO:0010498	proteasomal protein catabolic process	45/518	490/18723	1.74603e-12	2.16243e-10	1.93094e-10	DERL3/SDF2L1/HM13/MAN1A1/ERLEC1/TRIB1/CAV1/HSP90B1/HSPA5/EDEM2/UBE2J1/SEC61B/SEL1L/EDEM3/CDC20/EDEM1/PSMA2/PSMB5/DERL1/DERL2/DNAJB9/CALR/FBXW7/CANX/PSMA5/UBE2G1/MDM2/PSMA3/PSMB2/STT3B/PSME2/PSMA4/OS9/SYVN1/OGT/UBE2S/PSMA6/VCP/PSMD8/ANAPC11/PSMB6/PSMB3/HERPUD1/UBXN4/PSMB1	45
BP	GO:0022904	respiratory electron transport chain	21/518	114/18723	5.05697e-12	6.07877e-10	5.42802e-10	NDUFB6/COX5A/NDUFB3/UQCRQ/NDUFS6/NDUFAB1/NDUFS8/NDUFB7/UQCRC1/NDUFS5/CYC1/NDUFA6/COX7A2/NDUFV2/NDUFB4/NDUFB10/NDUFA1/UQCRH/COX6A1/CHCHD2/COX6C	21
BP	GO:0006900	vesicle budding from membrane	16/518	61/18723	6.02629e-12	7.03699e-10	6.28365e-10	SEC24D/PREB/SEC24A/SAR1B/ARFGAP3/SAR1A/SEC23B/SEC13/AP3D1/TMED9/ANXA2/TMED10/TFG/TMED2/S100A10/ARF1	16
BP	GO:0045333	cellular respiration	29/518	230/18723	9.60292e-12	1.0902e-09	9.73489e-10	IDH2/IDE/NDUFB6/COX5A/NDUFB3/STOML2/UQCRQ/NDUFS6/NDUFAB1/ACO2/NDUFS8/NDUFB7/COX7B/UQCRC1/VCP/PRELID1/NDUFS5/CYC1/NDUFA6/COX7A2/NDUFV2/NDUFB4/NDUFB10/NDUFA1/UQCRH/COX6A1/COX6B1/CHCHD2/COX6C	29
BP	GO:0030968	endoplasmic reticulum unfolded protein response	17/518	74/18723	1.34353e-11	1.48406e-09	1.32518e-09	XBP1/DERL3/ERN1/ERLEC1/BHLHA15/CREB3L2/HSPA5/BAK1/DERL1/DERL2/DNAJB9/TMED2/ATF4/OS9/VCP/SERP1/HERPUD1	17
BP	GO:0006613	cotranslational protein targeting to membrane	12/518	31/18723	1.55035e-11	1.66744e-09	1.48893e-09	SSR3/SEC61A1/SIL1/TRAM2/SEC61B/SSR1/SRP54/SRP68/TRAM1/SRP72/SRPRA/SSR2	12
BP	GO:0042113	B cell activation	34/518	334/18723	6.41637e-11	6.72402e-09	6.0042e-09	MZB1/XBP1/CD38/CASP3/ADA/IGHA2/CD27/CD320/IGHA1/LAX1/BAK1/LGALS1/IGLL5/DNAJB9/ITM2A/TNFRSF13B/TFRC/IGHG4/SYVN1/ITGB1/IGKC/HSPD1/POU2AF1/IGHM/MIF/IGHG1/IGHG2/IGHV6-1/IGHV3-74/IGLC2/IGHV3-7/IGHG3/IGHV3-48/IGHV4-39	34
BP	GO:0015980	energy derivation by oxidation of organic compounds	33/518	318/18723	7.41002e-11	7.57118e-09	6.76067e-09	IGF1/GYG1/GFPT1/IDH2/IDE/NDUFB6/COX5A/NDUFB3/ACADVL/STOML2/UQCRQ/NDUFS6/NDUFAB1/ACO2/NDUFS8/NDUFB7/COX7B/UQCRC1/VCP/PRELID1/NDUFS5/CYC1/NDUFA6/COX7A2/NDUFV2/NDUFB4/NDUFB10/NDUFA1/UQCRH/COX6A1/COX6B1/CHCHD2/COX6C	33
BP	GO:0050871	positive regulation of B cell activation	22/518	152/18723	2.17622e-10	2.16932e-08	1.93709e-08	XBP1/CD38/ADA/IGHA2/CD27/CD320/IGHA1/IGLL5/TFRC/IGHG4/IGKC/IGHM/MIF/IGHG1/IGHG2/IGHV6-1/IGHV3-74/IGLC2/IGHV3-7/IGHG3/IGHV3-48/IGHV4-39	22
BP	GO:0050864	regulation of B cell activation	25/518	198/18723	2.56171e-10	2.49278e-08	2.22592e-08	MZB1/XBP1/CD38/CASP3/ADA/IGHA2/CD27/CD320/IGHA1/IGLL5/TNFRSF13B/TFRC/IGHG4/IGKC/IGHM/MIF/IGHG1/IGHG2/IGHV6-1/IGHV3-74/IGLC2/IGHV3-7/IGHG3/IGHV3-48/IGHV4-39	25
BP	GO:0043161	proteasome-mediated ubiquitin-dependent protein catabolic process	36/518	412/18723	1.23739e-09	1.1761e-07	1.05019e-07	DERL3/MAN1A1/ERLEC1/TRIB1/CAV1/HSP90B1/HSPA5/EDEM2/UBE2J1/SEC61B/SEL1L/EDEM3/CDC20/EDEM1/PSMA2/PSMB5/DERL1/DERL2/DNAJB9/CALR/FBXW7/CANX/PSMA5/UBE2G1/MDM2/STT3B/OS9/SYVN1/OGT/UBE2S/VCP/PSMD8/ANAPC11/PSMB3/HERPUD1/UBXN4	36
BP	GO:0048199	vesicle targeting, to, from or within Golgi	9/518	21/18723	1.9378e-09	1.79995e-07	1.60726e-07	PREB/SAR1B/WIPI1/ARFGAP3/SAR1A/TMED9/TMED10/TFG/TMED2	9
BP	GO:0090114	COPII-coated vesicle budding	10/518	29/18723	3.00901e-09	2.73285e-07	2.44029e-07	SEC24D/PREB/SEC24A/SAR1B/SAR1A/SEC23B/SEC13/TMED10/TFG/TMED2	10
BP	GO:0034975	protein folding in endoplasmic reticulum	7/518	11/18723	3.57287e-09	3.17442e-07	2.83459e-07	HSP90B1/DNAJC3/HSPA5/P4HB/CALR/CANX/PDIA3	7
BP	GO:0010257	NADH dehydrogenase complex assembly	13/518	57/18723	3.85524e-09	3.28258e-07	2.93117e-07	NDUFB6/NDUFB3/NDUFAB1/NDUFS8/NDUFB7/NDUFAF3/NDUFS5/NDUFA13/NDUFA6/NDUFB4/NDUFB10/NDUFA1/NDUFB11	13
BP	GO:0032981	mitochondrial respiratory chain complex I assembly	13/518	57/18723	3.85524e-09	3.28258e-07	2.93117e-07	NDUFB6/NDUFB3/NDUFAB1/NDUFS8/NDUFB7/NDUFAF3/NDUFS5/NDUFA13/NDUFA6/NDUFB4/NDUFB10/NDUFA1/NDUFB11	13
BP	GO:0006457	protein folding	24/518	212/18723	5.39497e-09	4.49985e-07	4.01812e-07	FKBP11/PDIA4/SDF2L1/LMAN1/PRDX4/FKBP2/DNAJB11/DNAJC1/SIL1/HSPA13/PDIA5/HSP90B1/DNAJC3/HSPA5/PPIB/PDIA6/P4HB/CALR/CANX/PDIA3/PDCD5/HSPD1/CCT8/HSPA8	24
BP	GO:0006901	vesicle coating	8/518	17/18723	6.34948e-09	5.19006e-07	4.63445e-07	PREB/SAR1B/ARFGAP3/SAR1A/TMED9/TMED10/TFG/TMED2	8
BP	GO:0006120	mitochondrial electron transport, NADH to ubiquinone	12/518	51/18723	1.05363e-08	8.44348e-07	7.53958e-07	NDUFB6/NDUFB3/NDUFS6/NDUFAB1/NDUFS8/NDUFB7/NDUFS5/NDUFA6/NDUFV2/NDUFB4/NDUFB10/NDUFA1	12
BP	GO:0006614	SRP-dependent cotranslational protein targeting to membrane	9/518	26/18723	1.82052e-08	1.43086e-06	1.27768e-06	SSR3/SEC61A1/TRAM2/SEC61B/SRP54/SRP68/TRAM1/SRP72/SRPRA	9
BP	GO:0070861	regulation of protein exit from endoplasmic reticulum	9/518	27/18723	2.66418e-08	2.05444e-06	1.8345e-06	DERL3/ERLEC1/SAR1B/EDEM2/UBE2J1/SAR1A/EDEM1/DERL2/OS9	9
BP	GO:0072594	establishment of protein localization to organelle	34/518	422/18723	2.75764e-08	2.08713e-06	1.86369e-06	SSR3/LMAN1/MAN1A1/SEC61A1/SRPRB/TRAM2/SPCS3/HSPA5/TIMM8B/SEC61B/SCARB2/SEC61G/EDEM1/SEC13/TIMM17A/AP3D1/SPCS1/SPCS2/SRP54/FBXW7/SRP68/TRAM1/SRP72/SRPRA/ROMO1/HAX1/PDCD5/HSPD1/UFM1/CCT8/MFF/NDUFA13/HSPA8/HERPUD1	34
BP	GO:0009225	nucleotide-sugar metabolic process	10/518	36/18723	3.20788e-08	2.38375e-06	2.12856e-06	GMPPB/NANS/UAP1/DPAGT1/PGM3/GFPT1/GMDS/MGAT1/FUT8/GUK1	10
BP	GO:1904152	regulation of retrograde protein transport, ER to cytosol	7/518	14/18723	3.45623e-08	2.52243e-06	2.25239e-06	DERL3/ERLEC1/EDEM2/UBE2J1/EDEM1/DERL2/OS9	7
BP	GO:0016032	viral process	33/518	415/18723	6.05476e-08	4.20882e-06	3.75826e-06	SLC1A5/GAS6/CAV1/LDLR/APOBEC3B/MGAT2/SPCS3/PPIB/EDEM2/P4HB/ST6GALNAC4/TMEM39A/SCARB2/LGALS1/SELPLG/EIF2AK4/IDE/SPCS1/SLC52A2/MGAT1/CANX/FUT8/ITGB7/OAS1/APOBEC3G/SLC3A2/TFRC/ISG20/BSG/ITGB1/VCP/EIF3A/HSPA8	33
BP	GO:0071806	protein transmembrane transport	12/518	59/18723	6.07554e-08	4.20882e-06	3.75826e-06	SEC61A1/TRAM2/HSPA5/SEC61B/SEC61G/TIMM17A/SRP54/TMED10/TRAM1/ROMO1/HSPD1/MCL1	12
BP	GO:0050851	antigen receptor-mediated signaling pathway	24/518	240/18723	6.07586e-08	4.20882e-06	3.75826e-06	CD38/LIME1/LGALS3/LILRB4/ADA/IGHA2/IGHA1/LAX1/IGLL5/PHPT1/DENND1B/STOML2/IGHG4/IGKC/IGHM/IGHG1/IGHG2/IGHV6-1/IGHV3-74/IGLC2/IGHV3-7/IGHG3/IGHV3-48/IGHV4-39	24
BP	GO:0006910	phagocytosis, recognition	15/518	100/18723	1.01524e-07	6.91546e-06	6.17514e-06	IGHA2/IGHA1/IGLL5/IGHG4/IGKC/IGHM/IGHG1/IGHG2/IGHV6-1/IGHV3-74/IGLC2/IGHV3-7/IGHG3/IGHV3-48/IGHV4-39	15
BP	GO:0050853	B cell receptor signaling pathway	17/518	131/18723	1.27918e-07	8.57051e-06	7.65301e-06	CD38/LIME1/IGHA2/IGHA1/IGLL5/IGHG4/IGKC/IGHM/IGHG1/IGHG2/IGHV6-1/IGHV3-74/IGLC2/IGHV3-7/IGHG3/IGHV3-48/IGHV4-39	17
BP	GO:0006958	complement activation, classical pathway	15/518	108/18723	2.86444e-07	1.88822e-05	1.68608e-05	IGHA2/IGHA1/IGLL5/IGHG4/IGKC/IGHM/IGHG1/IGHG2/IGHV6-1/IGHV3-74/IGLC2/IGHV3-7/IGHG3/IGHV3-48/IGHV4-39	15
BP	GO:0006979	response to oxidative stress	33/518	446/18723	3.22692e-07	2.0934e-05	1.8693e-05	PRDX4/CD38/ERN1/CASP3/PYCR1/ADA/SDC1/P4HB/BAK1/TXN/ATP2A2/PRDX3/PSMB5/PDK1/FBXW7/FUT8/MDM2/CAPN2/TP53INP1/PRDX2/PRDX1/ATF4/ROMO1/NDUFS8/PRDX5/LDHA/HSPD1/MCL1/NDUFA6/NDUFB4/GSTP1/NME2/CHCHD2	33
BP	GO:0051251	positive regulation of lymphocyte activation	29/518	362/18723	3.31874e-07	2.11933e-05	1.89245e-05	XBP1/CD38/LILRB4/IGF1/GAS6/CAV1/ADA/IGHA2/CD27/CD320/IGHA1/LGALS1/IGLL5/AP3D1/TFRC/IGHG4/IGKC/HSPD1/IGHM/MIF/IGHG1/IGHG2/IGHV6-1/IGHV3-74/IGLC2/IGHV3-7/IGHG3/IGHV3-48/IGHV4-39	29
BP	GO:0006956	complement activation	16/518	130/18723	6.22565e-07	3.86608e-05	3.45221e-05	CD59/IGHA2/IGHA1/IGLL5/IGHG4/IGKC/IGHM/IGHG1/IGHG2/IGHV6-1/IGHV3-74/IGLC2/IGHV3-7/IGHG3/IGHV3-48/IGHV4-39	16
BP	GO:0048207	vesicle targeting, rough ER to cis-Golgi	6/518	13/18723	6.33784e-07	3.86608e-05	3.45221e-05	PREB/SAR1B/SAR1A/TMED10/TFG/TMED2	6
BP	GO:0048208	COPII vesicle coating	6/518	13/18723	6.33784e-07	3.86608e-05	3.45221e-05	PREB/SAR1B/SAR1A/TMED10/TFG/TMED2	6
BP	GO:0006612	protein targeting to membrane	16/518	131/18723	6.91386e-07	4.15543e-05	3.71058e-05	SSR3/SEC61A1/SIL1/TRAM2/HSPA5/YIF1B/SEC61B/SEC61G/SSR1/SRP54/SRP68/TRAM1/SRP72/SRPRA/SSR2/MFF	16
BP	GO:0051604	protein maturation	25/518	294/18723	7.25028e-07	4.29448e-05	3.83474e-05	SEC11C/HM13/PRDX4/DNAJB11/CASP3/PERP/GCSH/CHAC1/SPCS3/TMEM208/SRGN/BAK1/TIMM17A/SPCS1/CALR/SPCS2/MDM2/CAPN2/STOML2/NDUFAB1/OGT/GLG1/HSPD1/TMEM59/SEC11A	25
BP	GO:0019082	viral protein processing	8/518	29/18723	8.36266e-07	4.8826e-05	4.3599e-05	MGAT2/SPCS3/EDEM2/ST6GALNAC4/SPCS1/MGAT1/CANX/FUT8	8
BP	GO:0090150	establishment of protein localization to membrane	23/518	260/18723	1.01933e-06	5.8676e-05	5.23945e-05	SSR3/SEC61A1/SIL1/TRAM2/HSPA5/YIF1B/TIMM8B/SEC61B/SEC61G/SSR1/SRP54/ATP13A1/SRP68/GORASP2/TRAM1/EMC7/SRP72/SRPRA/ROMO1/PDCD5/SSR2/MFF/NDUFA13	23
BP	GO:0006465	signal peptide processing	6/518	14/18723	1.0832e-06	6.06444e-05	5.41522e-05	SEC11C/HM13/SPCS3/SPCS1/SPCS2/SEC11A	6
BP	GO:0035437	maintenance of protein localization in endoplasmic reticulum	6/518	14/18723	1.0832e-06	6.06444e-05	5.41522e-05	KDELR2/HSPA5/KDELR1/GPAA1/RER1/OS9	6
BP	GO:0065002	intracellular protein transmembrane transport	10/518	51/18723	1.11093e-06	6.13563e-05	5.47879e-05	SEC61A1/TRAM2/HSPA5/SEC61B/SEC61G/TIMM17A/SRP54/TRAM1/ROMO1/HSPD1	10
BP	GO:0099024	plasma membrane invagination	16/518	136/18723	1.14999e-06	6.26666e-05	5.59579e-05	IGHA2/IGHA1/IGLL5/IGHG4/IGKC/IGHM/IGHG1/IGHG2/IGHV6-1/ARF1/IGHV3-74/IGLC2/IGHV3-7/IGHG3/IGHV3-48/IGHV4-39	16
BP	GO:0002455	humoral immune response mediated by circulating immunoglobulin	15/518	121/18723	1.27034e-06	6.83142e-05	6.10009e-05	IGHA2/IGHA1/IGLL5/IGHG4/IGKC/IGHM/IGHG1/IGHG2/IGHV6-1/IGHV3-74/IGLC2/IGHV3-7/IGHG3/IGHV3-48/IGHV4-39	15
BP	GO:0006890	retrograde vesicle-mediated transport, Golgi to endoplasmic reticulum	10/518	52/18723	1.34174e-06	7.12167e-05	6.35928e-05	KDELR2/LMAN2/ARF4/COPB2/TMED10/KDELR1/COPZ1/COPE/RER1/ERGIC3	10
BP	GO:0033108	mitochondrial respiratory chain complex assembly	13/518	93/18723	1.64803e-06	8.63527e-05	7.71084e-05	NDUFB6/NDUFB3/NDUFAB1/NDUFS8/NDUFB7/NDUFAF3/NDUFS5/NDUFA13/NDUFA6/NDUFB4/NDUFB10/NDUFA1/NDUFB11	13
BP	GO:0002429	immune response-activating cell surface receptor signaling pathway	24/518	291/18723	2.0729e-06	0.000105899	9.45624e-05	CD38/LIME1/LGALS3/LILRB4/ADA/IGHA2/IGHA1/LAX1/IGLL5/PHPT1/DENND1B/STOML2/IGHG4/IGKC/IGHM/IGHG1/IGHG2/IGHV6-1/IGHV3-74/IGLC2/IGHV3-7/IGHG3/IGHV3-48/IGHV4-39	24
BP	GO:0002757	immune response-activating signal transduction	24/518	291/18723	2.0729e-06	0.000105899	9.45624e-05	CD38/LIME1/LGALS3/LILRB4/ADA/IGHA2/IGHA1/LAX1/IGLL5/PHPT1/DENND1B/STOML2/IGHG4/IGKC/IGHM/IGHG1/IGHG2/IGHV6-1/IGHV3-74/IGLC2/IGHV3-7/IGHG3/IGHV3-48/IGHV4-39	24
BP	GO:0006911	phagocytosis, engulfment	15/518	127/18723	2.3578e-06	0.000118967	0.000106231	IGHA2/IGHA1/IGLL5/IGHG4/IGKC/IGHM/IGHG1/IGHG2/IGHV6-1/IGHV3-74/IGLC2/IGHV3-7/IGHG3/IGHV3-48/IGHV4-39	15
BP	GO:0010324	membrane invagination	16/518	144/18723	2.46966e-06	0.000123091	0.000109914	IGHA2/IGHA1/IGLL5/IGHG4/IGKC/IGHM/IGHG1/IGHG2/IGHV6-1/ARF1/IGHV3-74/IGLC2/IGHV3-7/IGHG3/IGHV3-48/IGHV4-39	16
BP	GO:0002764	immune response-regulating signaling pathway	32/518	468/18723	2.68076e-06	0.000132003	0.000117872	CD38/LIME1/LGALS3/LILRB4/CAV1/ADA/IGHA2/IRF4/IGHA1/LAX1/SEC14L1/IGLL5/PHPT1/IFI35/DENND1B/OAS1/STOML2/TIFA/IGHG4/IGKC/HSPD1/IGHM/CYBA/IGHG1/IGHG2/IGHV6-1/IGHV3-74/IGLC2/IGHV3-7/IGHG3/IGHV3-48/IGHV4-39	32
BP	GO:0019058	viral life cycle	25/518	317/18723	2.8557e-06	0.000138943	0.000124069	SLC1A5/GAS6/CAV1/LDLR/APOBEC3B/PPIB/P4HB/TMEM39A/SCARB2/LGALS1/SELPLG/EIF2AK4/IDE/SPCS1/SLC52A2/ITGB7/OAS1/APOBEC3G/SLC3A2/TFRC/ISG20/BSG/ITGB1/VCP/HSPA8	25
BP	GO:0006903	vesicle targeting	9/518	45/18723	3.23293e-06	0.000155447	0.000138806	PREB/SAR1B/WIPI1/ARFGAP3/SAR1A/TMED9/TMED10/TFG/TMED2	9
BP	GO:0070862	negative regulation of protein exit from endoplasmic reticulum	5/518	10/18723	3.57182e-06	0.000169745	0.000151573	DERL3/ERLEC1/UBE2J1/DERL2/OS9	5
BP	GO:0002696	positive regulation of leukocyte activation	29/518	409/18723	3.91314e-06	0.000183827	0.000164148	XBP1/CD38/LILRB4/IGF1/GAS6/CAV1/ADA/IGHA2/CD27/CD320/IGHA1/LGALS1/IGLL5/AP3D1/TFRC/IGHG4/IGKC/HSPD1/IGHM/MIF/IGHG1/IGHG2/IGHV6-1/IGHV3-74/IGLC2/IGHV3-7/IGHG3/IGHV3-48/IGHV4-39	29
BP	GO:1903828	negative regulation of cellular protein localization	14/518	117/18723	4.37154e-06	0.000203028	0.000181294	DERL3/LMAN1/ERLEC1/LILRB4/UBE2J1/TXN/DERL2/LZTFL1/MAGED1/CLTC/RHOQ/OS9/UFM1/TMEM59	14
BP	GO:0008037	cell recognition	20/518	225/18723	4.78214e-06	0.000219602	0.000196093	LGALS3/CASP3/CADM1/IGHA2/IGHA1/IGLL5/IGHG4/BSG/IGKC/CCT8/IGHM/IGHG1/IGHG2/IGHV6-1/IGHV3-74/IGLC2/IGHV3-7/IGHG3/IGHV3-48/IGHV4-39	20
BP	GO:0006517	protein deglycosylation	7/518	26/18723	4.96244e-06	0.00022535	0.000201226	MAN1A1/EDEM2/EDEM3/EDEM1/MAN1A2/MAN2B1/SYVN1	7
BP	GO:0097193	intrinsic apoptotic signaling pathway	23/518	288/18723	5.77751e-06	0.00025948	0.000231702	XBP1/HYOU1/ERN1/CASP3/PERP/CAV1/CHAC1/P4HB/HIPK2/BAK1/SLC9A3R1/PDK1/FBXW7/MDM2/TMBIM6/RPS27L/ATF4/SYVN1/MCL1/NDUFA13/MIF/HERPUD1/CRIP1	23
BP	GO:0036507	protein demannosylation	6/518	18/18723	6.09245e-06	0.00026774	0.000239078	MAN1A1/EDEM2/EDEM3/EDEM1/MAN1A2/SYVN1	6
BP	GO:0036508	protein alpha-1,2-demannosylation	6/518	18/18723	6.09245e-06	0.00026774	0.000239078	MAN1A1/EDEM2/EDEM3/EDEM1/MAN1A2/SYVN1	6
BP	GO:0033157	regulation of intracellular protein transport	20/518	229/18723	6.23884e-06	0.000271257	0.000242218	DERL3/LMAN1/ERLEC1/SAR1B/GAS6/EDEM2/UBE2J1/SAR1A/TXN/EDEM1/DERL2/FBXW7/MDM2/YWHAE/NUCB1/HAX1/OS9/PDCD5/UFM1/MFF	20
BP	GO:0035459	vesicle cargo loading	7/518	27/18723	6.54033e-06	0.000278584	0.00024876	SEC24D/SEC24A/SAR1A/SEC23B/SEC13/TMED10/TMED2	7
BP	GO:0050867	positive regulation of cell activation	29/518	420/18723	6.54368e-06	0.000278584	0.00024876	XBP1/CD38/LILRB4/IGF1/GAS6/CAV1/ADA/IGHA2/CD27/CD320/IGHA1/LGALS1/IGLL5/AP3D1/TFRC/IGHG4/IGKC/HSPD1/IGHM/MIF/IGHG1/IGHG2/IGHV6-1/IGHV3-74/IGLC2/IGHV3-7/IGHG3/IGHV3-48/IGHV4-39	29
BP	GO:0002768	immune response-regulating cell surface receptor signaling pathway	24/518	315/18723	8.09856e-06	0.000341225	0.000304696	CD38/LIME1/LGALS3/LILRB4/ADA/IGHA2/IGHA1/LAX1/IGLL5/PHPT1/DENND1B/STOML2/IGHG4/IGKC/IGHM/IGHG1/IGHG2/IGHV6-1/IGHV3-74/IGLC2/IGHV3-7/IGHG3/IGHV3-48/IGHV4-39	24
BP	GO:0009226	nucleotide-sugar biosynthetic process	6/518	19/18723	8.69674e-06	0.00036269	0.000323863	GMPPB/NANS/UAP1/PGM3/GFPT1/GMDS	6
BP	GO:0046718	viral entry into host cell	15/518	144/18723	1.12135e-05	0.000462923	0.000413366	SLC1A5/GAS6/CAV1/LDLR/P4HB/SCARB2/LGALS1/SELPLG/IDE/SLC52A2/ITGB7/SLC3A2/TFRC/BSG/ITGB1	15
BP	GO:1905897	regulation of response to endoplasmic reticulum stress	11/518	82/18723	1.55242e-05	0.000634474	0.000566551	XBP1/MANF/HYOU1/ERN1/CAV1/HSPA5/BAK1/DNAJB9/TMBIM6/SYVN1/HERPUD1	11
BP	GO:0090317	negative regulation of intracellular protein transport	8/518	42/18723	1.67603e-05	0.00067821	0.000605606	DERL3/LMAN1/ERLEC1/UBE2J1/TXN/DERL2/OS9/UFM1	8
BP	GO:0016485	protein processing	19/518	225/18723	1.70877e-05	0.00068324	0.000610097	SEC11C/HM13/CASP3/PERP/CHAC1/SPCS3/TMEM208/SRGN/BAK1/TIMM17A/SPCS1/SPCS2/MDM2/CAPN2/STOML2/OGT/GLG1/TMEM59/SEC11A	19
BP	GO:0006909	phagocytosis	23/518	308/18723	1.72189e-05	0.00068324	0.000610097	TXNDC5/GAS6/LDLR/IGHA2/IGHA1/LMAN2/IGLL5/CALR/DNM2/IGHG4/ITGB1/IGKC/IGHM/CYBA/IGHG1/IGHG2/IGHV6-1/IGHV3-74/IGLC2/IGHV3-7/IGHG3/IGHV3-48/IGHV4-39	23
BP	GO:0002253	activation of immune response	26/518	375/18723	1.82445e-05	0.000716975	0.000640221	CD38/CD59/LIME1/LGALS3/LILRB4/ADA/ZBP1/IGHA2/IGHA1/LAX1/IGLL5/PHPT1/DENND1B/STOML2/IGHG4/IGKC/IGHM/IGHG1/IGHG2/IGHV6-1/IGHV3-74/IGLC2/IGHV3-7/IGHG3/IGHV3-48/IGHV4-39	26
BP	GO:0016064	immunoglobulin mediated immune response	18/518	207/18723	1.9111e-05	0.000743874	0.00066424	IGHA2/CD27/IGHA1/IGLL5/TFRC/IGHG4/IGKC/HSPD1/IGHM/IGHG1/IGHG2/IGHV6-1/IGHV3-74/IGLC2/IGHV3-7/IGHG3/IGHV3-48/IGHV4-39	18
BP	GO:0044409	entry into host	15/518	151/18723	1.98534e-05	0.000765478	0.000683531	SLC1A5/GAS6/CAV1/LDLR/P4HB/SCARB2/LGALS1/SELPLG/IDE/SLC52A2/ITGB7/SLC3A2/TFRC/BSG/ITGB1	15
BP	GO:0002460	adaptive immune response based on somatic recombination of immune receptors built from immunoglobulin superfamily domains	25/518	356/18723	2.12973e-05	0.000813477	0.000726392	SEMA4A/SPN/LILRB4/ADA/IL6R/IGHA2/CD27/IRF4/IGHA1/IGLL5/DENND1B/TFRC/IGHG4/IGKC/HSPD1/IGHM/IGHG1/IGHG2/IGHV6-1/IGHV3-74/IGLC2/IGHV3-7/IGHG3/IGHV3-48/IGHV4-39	25
BP	GO:0019724	B cell mediated immunity	18/518	210/18723	2.31998e-05	0.000877941	0.000783955	IGHA2/CD27/IGHA1/IGLL5/TFRC/IGHG4/IGKC/HSPD1/IGHM/IGHG1/IGHG2/IGHV6-1/IGHV3-74/IGLC2/IGHV3-7/IGHG3/IGHV3-48/IGHV4-39	18
BP	GO:0032386	regulation of intracellular transport	24/518	337/18723	2.47353e-05	0.000927461	0.000828173	DERL3/LMAN1/ERLEC1/PREB/SAR1B/GAS6/EDEM2/UBE2J1/SAR1A/TXN/EDEM1/DERL2/ANXA2/FBXW7/MDM2/YWHAE/NUCB1/HAX1/OS9/PDCD5/REEP5/UFM1/MFF/ARF1	24
BP	GO:0006047	UDP-N-acetylglucosamine metabolic process	5/518	14/18723	2.58812e-05	0.000961605	0.000858662	UAP1/DPAGT1/PGM3/GFPT1/MGAT1	5
BP	GO:0007030	Golgi organization	15/518	157/18723	3.14903e-05	0.00115947	0.00103534	LMAN1/BHLHA15/LMAN2/ATP8B2/USO1/SURF4/TMED9/ARL1/TMED5/TMED10/TMED3/GORASP2/DNM2/TMED2/GOLGB1	15
BP	GO:0090110	COPII-coated vesicle cargo loading	5/518	15/18723	3.79402e-05	0.00138448	0.00123627	SEC24D/SEC24A/SAR1A/SEC23B/SEC13	5
BP	GO:0003094	glomerular filtration	6/518	25/18723	4.92862e-05	0.00178259	0.00159176	JCHAIN/GAS6/IGHA2/IGHA1/CYBA/IGKV3-20	6
BP	GO:0070059	intrinsic apoptotic signaling pathway in response to endoplasmic reticulum stress	9/518	63/18723	5.55255e-05	0.00199064	0.00177754	XBP1/HYOU1/ERN1/CHAC1/BAK1/TMBIM6/ATF4/SYVN1/HERPUD1	9
BP	GO:0045730	respiratory burst	7/518	37/18723	5.96692e-05	0.00212059	0.00189357	JCHAIN/IGHA2/IGHA1/PIK3CG/PRDX2/PGAM1/CYBA	7
BP	GO:0044403	biological process involved in symbiotic interaction	21/518	290/18723	6.19865e-05	0.00218396	0.00195016	SLC1A5/GAS6/CAV1/LDLR/PPIB/P4HB/SCARB2/LGALS1/SELPLG/EIF2AK4/IDE/SLC52A2/ITGB7/SLC3A2/TFRC/ROMO1/BSG/ITGB1/HSPD1/GAPDH/HSPA8	21
BP	GO:0097205	renal filtration	6/518	26/18723	6.25833e-05	0.00218614	0.0019521	JCHAIN/GAS6/IGHA2/IGHA1/CYBA/IGKV3-20	6
BP	GO:0032507	maintenance of protein location in cell	9/518	65/18723	7.14146e-05	0.00247349	0.00220869	CAV1/KDELR2/HSPA5/SRGN/TXN/KDELR1/GPAA1/RER1/OS9	9
BP	GO:0061077	chaperone-mediated protein folding	9/518	67/18723	9.09632e-05	0.00312409	0.00278964	FKBP11/PDIA4/SDF2L1/FKBP2/HSPA13/HSPA5/PPIB/PDCD5/HSPA8	9
BP	GO:0002474	antigen processing and presentation of peptide antigen via MHC class I	6/518	28/18723	9.77088e-05	0.0033278	0.00297155	ABCB9/SAR1B/IDE/CALR/TAPBPL/TAP1	6
BP	GO:0016050	vesicle organization	21/518	300/18723	0.000100388	0.00339079	0.0030278	SEC24D/PREB/SEC24A/SAR1B/CAV1/SDC1/SRGN/ARFGAP3/SAR1A/SCARB2/USO1/SEC23B/SEC13/AP3D1/TMED9/ANXA2/TMED10/TFG/TMED2/S100A10/ARF1	21
BP	GO:0048194	Golgi vesicle budding	4/518	10/18723	0.000106509	0.00356805	0.00318608	ARFGAP3/TMED9/TMED10/TMED2	4
BP	GO:0052126	movement in host environment	15/518	175/18723	0.000109597	0.00364165	0.0032518	SLC1A5/GAS6/CAV1/LDLR/P4HB/SCARB2/LGALS1/SELPLG/IDE/SLC52A2/ITGB7/SLC3A2/TFRC/BSG/ITGB1	15
BP	GO:0002449	lymphocyte mediated immunity	23/518	350/18723	0.000123356	0.00403324	0.00360147	SLAMF7/LILRB4/CADM1/IGHA2/CD27/IGHA1/IGLL5/DENND1B/PRDX1/TFRC/IGHG4/IGKC/HSPD1/IGHM/IGHG1/IGHG2/IGHV6-1/IGHV3-74/IGLC2/IGHV3-7/IGHG3/IGHV3-48/IGHV4-39	23
BP	GO:0042742	defense response to bacterium	23/518	350/18723	0.000123356	0.00403324	0.00360147	JCHAIN/SPN/IL6R/IGHA2/IGHA1/IGLL5/OAS1/IGHG4/ROMO1/IGKC/IGHM/CYBA/IGHG1/IGHG2/IGHV6-1/IGHV3-74/HMGB2/IGLC2/IGHV3-7/IGHG3/IGKV3-20/IGHV3-48/IGHV4-39	23
BP	GO:0051648	vesicle localization	15/518	177/18723	0.000124468	0.00403731	0.00360511	PREB/SAR1B/MYO1D/WIPI1/ARFGAP3/SAR1A/USO1/AP3D1/TMED9/TMED10/TFG/PIK3CG/DNM2/TMED2/ARF1	15
BP	GO:0036498	IRE1-mediated unfolded protein response	5/518	19/18723	0.000134033	0.00429811	0.00383799	XBP1/ERN1/HSPA5/BAK1/DNAJB9	5
BP	GO:0009636	response to toxic substance	19/518	262/18723	0.000134612	0.00429811	0.00383799	PRDX4/SDC1/TYMS/MPST/GLRX/CNP/BAK1/ASNS/TXN/PRDX3/TXNDC17/MDM2/TP53INP1/AKR1A1/PRDX2/PRDX1/PRDX5/GSTP1/SRSF9	19
BP	GO:0072595	maintenance of protein localization in organelle	7/518	42/18723	0.000138752	0.00439597	0.00392537	KDELR2/HSPA5/TXN/KDELR1/GPAA1/RER1/OS9	7
BP	GO:0000302	response to reactive oxygen species	17/518	222/18723	0.000156789	0.0049292	0.00440151	ERN1/CASP3/PYCR1/ADA/SDC1/BAK1/TXN/PRDX3/MDM2/CAPN2/PRDX2/PRDX1/ROMO1/PRDX5/LDHA/HSPD1/GSTP1	17
BP	GO:2001233	regulation of apoptotic signaling pathway	23/518	356/18723	0.000158447	0.0049433	0.0044141	XBP1/ITM2C/HYOU1/LGALS3/IGF1/CAV1/P4HB/SLC9A3R1/FBXW7/MDM2/MAGED1/TMBIM6/PRDX2/CFLAR/PDIA3/SYVN1/PRELID1/MCL1/NDUFA13/MIF/GSTP1/HERPUD1/HMGB2	23
BP	GO:0006122	mitochondrial electron transport, ubiquinol to cytochrome c	4/518	11/18723	0.000163715	0.00503084	0.00449227	UQCRQ/UQCRC1/CYC1/UQCRH	4
BP	GO:0036490	regulation of translation in response to endoplasmic reticulum stress	4/518	11/18723	0.000163715	0.00503084	0.00449227	DNAJC3/EIF2AK4/EIF4G1/TMED2	4
BP	GO:1902236	negative regulation of endoplasmic reticulum stress-induced intrinsic apoptotic signaling pathway	5/518	20/18723	0.000174666	0.00532732	0.00475702	XBP1/HYOU1/TMBIM6/SYVN1/HERPUD1	5
BP	GO:0032387	negative regulation of intracellular transport	8/518	58/18723	0.000184737	0.00559274	0.00499402	DERL3/LMAN1/ERLEC1/UBE2J1/TXN/DERL2/OS9/UFM1	8
BP	GO:1903573	negative regulation of response to endoplasmic reticulum stress	7/518	44/18723	0.000187904	0.00564679	0.00504228	XBP1/HYOU1/HSPA5/DNAJB9/TMBIM6/SYVN1/HERPUD1	7
BP	GO:0006959	humoral immune response	21/518	317/18723	0.000215396	0.00642572	0.00573783	JCHAIN/CD59/IGHA2/IGHA1/IGLL5/IGHG4/ROMO1/IGKC/POU2AF1/GAPDH/IGHM/IGHG1/IGHG2/IGHV6-1/IGHV3-74/IGLC2/IGHV3-7/IGHG3/IGKV3-20/IGHV3-48/IGHV4-39	21
BP	GO:0006620	posttranslational protein targeting to endoplasmic reticulum membrane	4/518	12/18723	0.000240212	0.00711409	0.00635251	SEC61A1/HSPA5/SEC61B/SEC61G	4
BP	GO:0019080	viral gene expression	10/518	94/18723	0.00027187	0.00799377	0.00713801	MGAT2/SPCS3/EDEM2/ST6GALNAC4/EIF2AK4/SPCS1/MGAT1/CANX/FUT8/EIF3A	10
BP	GO:0048002	antigen processing and presentation of peptide antigen	8/518	62/18723	0.000295869	0.00863726	0.00771261	ABCB9/SAR1B/IDE/CALR/CTSD/TAPBPL/DNM2/TAP1	8
BP	GO:0051651	maintenance of location in cell	16/518	214/18723	0.000317774	0.00921095	0.00822488	LIME1/JSRP1/CAV1/KDELR2/HSP90B1/HSPA5/SRGN/TXN/AP3D1/CALR/KDELR1/IBTK/GPAA1/RER1/OS9/CYBA	16
BP	GO:0006753	nucleoside phosphate metabolic process	28/518	497/18723	0.000320904	0.00923615	0.00824739	IGF1/ADA/TYMS/CNP/IDH2/TPST2/NMRK1/REXO2/NME1/PAPSS1/PDK1/TK1/ACAT1/RRM2/NUDT5/PMVK/ENTPD1/STOML2/TECR/RHOQ/OGT/VCP/LDHA/GAPDH/PGAM1/GUK1/NME2/TPI1	28
BP	GO:0051099	positive regulation of binding	14/518	173/18723	0.000334131	0.00954961	0.00852729	IGF1/CAV1/IRF4/HIPK2/TXN/DERL1/IDE/NME1/ANXA2/EIF4G1/S100A10/HMGB2/EDF1/STMN1	14
BP	GO:0045454	cell redox homeostasis	6/518	35/18723	0.000357277	0.0101402	0.00905468	PRDX4/TXN/PRDX3/PRDX2/PRDX1/PRDX5	6
BP	GO:0030888	regulation of B cell proliferation	8/518	64/18723	0.000369082	0.010403	0.00928934	MZB1/CD38/CASP3/ADA/CD320/TNFRSF13B/TFRC/MIF	8
BP	GO:1990748	cellular detoxification	11/518	116/18723	0.000375112	0.0105006	0.00937644	PRDX4/GLRX/TXN/PRDX3/TXNDC17/TP53INP1/AKR1A1/PRDX2/PRDX1/PRDX5/GSTP1	11
BP	GO:0034599	cellular response to oxidative stress	19/518	288/18723	0.000446575	0.0123221	0.011003	ERN1/PYCR1/P4HB/TXN/ATP2A2/PRDX3/PDK1/FBXW7/FUT8/MDM2/TP53INP1/PRDX2/PRDX1/ATF4/ROMO1/PRDX5/MCL1/NME2/CHCHD2	19
BP	GO:0052548	regulation of endopeptidase activity	25/518	432/18723	0.000447944	0.0123221	0.011003	PERP/GAS6/CD27/TIMP2/BAK1/PRDX3/PTTG1/ANXA2/TMED10/CTSD/MDM2/PSMA3/RPS27L/CFLAR/PSME2/PDCD5/PEBP1/ADRM1/VCP/PRELID1/PRDX5/HSPD1/GAPDH/NDUFA13/HERPUD1	25
BP	GO:0006626	protein targeting to mitochondrion	10/518	100/18723	0.000449227	0.0123221	0.011003	LMAN1/TIMM8B/TIMM17A/FBXW7/ROMO1/HAX1/PDCD5/HSPD1/MFF/NDUFA13	10
BP	GO:0098869	cellular oxidant detoxification	10/518	101/18723	0.000486512	0.0131922	0.01178	PRDX4/GLRX/TXN/PRDX3/TXNDC17/TP53INP1/PRDX2/PRDX1/PRDX5/GSTP1	10
BP	GO:0062197	cellular response to chemical stress	21/518	337/18723	0.000487406	0.0131922	0.01178	ERN1/CASP3/CAV1/PYCR1/P4HB/TXN/ATP2A2/PRDX3/PDK1/FBXW7/FUT8/MDM2/TP53INP1/PRDX2/PRDX1/ATF4/ROMO1/PRDX5/MCL1/NME2/CHCHD2	21
BP	GO:0052547	regulation of peptidase activity	26/518	461/18723	0.000511357	0.0137494	0.0122775	PERP/GAS6/CAV1/CD27/TIMP2/BAK1/PRDX3/PTTG1/ANXA2/TMED10/CTSD/MDM2/PSMA3/RPS27L/CFLAR/PSME2/PDCD5/PEBP1/ADRM1/VCP/PRELID1/PRDX5/HSPD1/GAPDH/NDUFA13/HERPUD1	26
BP	GO:0042110	T cell activation	27/518	487/18723	0.000522678	0.013962	0.0124673	XBP1/PRDM1/SLAMF7/SEMA4A/LGALS3/SPN/CASP3/LILRB4/IGF1/CAV1/ADA/IL6R/CD27/RUNX2/IRF4/LAX1/LGALS1/EIF2AK4/AP3D1/DDOST/KDELR1/STOML2/PIK3CG/PRDX2/TFRC/PRELID1/HSPD1	27
BP	GO:2001234	negative regulation of apoptotic signaling pathway	16/518	224/18723	0.000526543	0.0139739	0.0124779	XBP1/HYOU1/LGALS3/IGF1/MDM2/TMBIM6/PRDX2/CFLAR/SYVN1/PRELID1/MCL1/NDUFA13/MIF/GSTP1/HERPUD1/HMGB2	16
BP	GO:0032469	endoplasmic reticulum calcium ion homeostasis	5/518	25/18723	0.000533944	0.0140789	0.0125717	BAK1/ATP2A2/TMCO1/TMBIM6/HERPUD1	5
BP	GO:0051701	biological process involved in interaction with host	15/518	203/18723	0.000547862	0.014341	0.0128058	SLC1A5/GAS6/CAV1/LDLR/P4HB/SCARB2/LGALS1/SELPLG/IDE/SLC52A2/ITGB7/SLC3A2/TFRC/BSG/ITGB1	15
BP	GO:0051650	establishment of vesicle localization	13/518	161/18723	0.000550902	0.014341	0.0128058	PREB/SAR1B/MYO1D/WIPI1/ARFGAP3/SAR1A/AP3D1/TMED9/TMED10/TFG/DNM2/TMED2/ARF1	13
BP	GO:0009083	branched-chain amino acid catabolic process	4/518	15/18723	0.000620043	0.0157399	0.0140548	BCKDK/HIBCH/ACAT1/HSD17B10	4
BP	GO:0060628	regulation of ER to Golgi vesicle-mediated transport	4/518	15/18723	0.000620043	0.0157399	0.0140548	PREB/SAR1B/SAR1A/ARF1	4
BP	GO:0070863	positive regulation of protein exit from endoplasmic reticulum	4/518	15/18723	0.000620043	0.0157399	0.0140548	SAR1B/EDEM2/SAR1A/EDEM1	4
BP	GO:1904380	endoplasmic reticulum mannose trimming	4/518	15/18723	0.000620043	0.0157399	0.0140548	EDEM2/EDEM3/EDEM1/SYVN1	4
BP	GO:0060544	regulation of necroptotic process	5/518	26/18723	0.000646173	0.0163019	0.0145567	CAV1/ZBP1/SLC25A4/CFLAR/OGT	5
BP	GO:2001242	regulation of intrinsic apoptotic signaling pathway	13/518	164/18723	0.000655991	0.0164072	0.0146507	XBP1/HYOU1/CAV1/P4HB/SLC9A3R1/FBXW7/MDM2/TMBIM6/SYVN1/MCL1/NDUFA13/MIF/HERPUD1	13
BP	GO:0009132	nucleoside diphosphate metabolic process	11/518	124/18723	0.00066239	0.0164072	0.0146507	IGF1/NME1/NUDT5/ENTPD1/OGT/LDHA/GAPDH/PGAM1/GUK1/NME2/TPI1	11
BP	GO:0097237	cellular response to toxic substance	11/518	124/18723	0.00066239	0.0164072	0.0146507	PRDX4/GLRX/TXN/PRDX3/TXNDC17/TP53INP1/AKR1A1/PRDX2/PRDX1/PRDX5/GSTP1	11
BP	GO:0007029	endoplasmic reticulum organization	9/518	87/18723	0.000670183	0.0165002	0.0147338	LMAN1/SEC61A1/TRAM2/LMAN2/RTN3/TRAM1/EMC7/TMED2/REEP5	9
BP	GO:0031647	regulation of protein stability	19/518	298/18723	0.000676815	0.0165637	0.0147905	CASP3/ISOC2/IGF1/PPIB/SEL1L/DERL1/CALR/DDOST/FBXW7/DAD1/MDM2/CTSA/DPM3/SYVN1/PIM2/HSPD1/CCT8/GAPDH/HSPA8	19
BP	GO:0042542	response to hydrogen peroxide	12/518	146/18723	0.00076042	0.018499	0.0165186	ERN1/CASP3/PYCR1/ADA/SDC1/BAK1/TXN/PRDX3/MDM2/CAPN2/LDHA/HSPD1	12
BP	GO:0030098	lymphocyte differentiation	22/518	374/18723	0.000781555	0.0189007	0.0168773	XBP1/PRDM1/SEMA4A/SPN/LILRB4/GAS6/ADA/IL6R/CD27/RUNX2/IRF4/BAK1/LGALS1/AP3D1/DNAJB9/ITM2A/KDELR1/PRDX2/SYVN1/ITGB1/PRELID1/POU2AF1	22
BP	GO:0043388	positive regulation of DNA binding	7/518	56/18723	0.000854828	0.0205511	0.018351	IGF1/IRF4/HIPK2/TXN/NME1/HMGB2/EDF1	7
BP	GO:0002313	mature B cell differentiation involved in immune response	5/518	28/18723	0.000922442	0.0219187	0.0195722	XBP1/ADA/LGALS1/ITM2A/POU2AF1	5
BP	GO:0006516	glycoprotein catabolic process	5/518	28/18723	0.000922442	0.0219187	0.0195722	MAN1A1/EDEM2/EDEM3/EDEM1/STT3B	5
BP	GO:0051205	protein insertion into membrane	7/518	57/18723	0.000951662	0.0224823	0.0200755	TRAM2/TIMM8B/TRAM1/EMC7/ROMO1/PDCD5/NDUFA13	7
BP	GO:0001666	response to hypoxia	19/518	307/18723	0.000965147	0.0226699	0.020243	AQP3/CD38/HYOU1/CASP3/CAV1/ADA/HSP90B1/P4HB/HIPK2/CITED2/PDK1/MDM2/CAPN2/TMBIM6/CFLAR/LDHA/HSPD1/CYBA/CHCHD2	19
BP	GO:0062098	regulation of programmed necrotic cell death	5/518	29/18723	0.00108955	0.0254456	0.0227215	CAV1/ZBP1/SLC25A4/CFLAR/OGT	5
BP	GO:0045185	maintenance of protein location	9/518	94/18723	0.00117262	0.0272302	0.0243151	CAV1/KDELR2/HSPA5/SRGN/TXN/KDELR1/GPAA1/RER1/OS9	9
BP	GO:0097191	extrinsic apoptotic signaling pathway	15/518	219/18723	0.00119072	0.0274941	0.0245508	ITM2C/LGALS3/IGF1/CAV1/IL6R/CD27/BAK1/TRADD/PRDX2/CFLAR/PDIA3/MCL1/NDUFA13/GSTP1/HMGB2	15
BP	GO:0009117	nucleotide metabolic process	26/518	489/18723	0.00120728	0.02772	0.0247525	IGF1/ADA/TYMS/CNP/IDH2/TPST2/NMRK1/REXO2/NME1/PAPSS1/PDK1/ACAT1/RRM2/NUDT5/PMVK/STOML2/TECR/RHOQ/OGT/VCP/LDHA/GAPDH/PGAM1/GUK1/NME2/TPI1	26
BP	GO:1903008	organelle disassembly	10/518	114/18723	0.00125361	0.0286229	0.0255587	WIPI1/CISD2/SLC25A4/UBA5/WDR45/FBXW7/HAX1/VDAC1/VCP/UFM1	10
BP	GO:1900101	regulation of endoplasmic reticulum unfolded protein response	5/518	30/18723	0.00127807	0.0290192	0.0259126	XBP1/ERN1/HSPA5/BAK1/DNAJB9	5
BP	GO:0002443	leukocyte mediated immunity	24/518	440/18723	0.00130756	0.0295248	0.0263641	SLAMF7/LILRB4/CADM1/IGHA2/CD27/IGHA1/IGLL5/DENND1B/PIK3CG/PRDX1/TFRC/IGHG4/IGKC/HSPD1/IGHM/IGHG1/IGHG2/IGHV6-1/IGHV3-74/IGLC2/IGHV3-7/IGHG3/IGHV3-48/IGHV4-39	24
BP	GO:1904951	positive regulation of establishment of protein localization	19/518	319/18723	0.0015086	0.0338772	0.0302505	CD38/SAR1B/IGF1/GAS6/EDEM2/SAR1A/EDEM1/PHPT1/FBXW7/TMED10/IER3IP1/MDM2/DYNLL1/YWHAE/PDCD5/CCT8/MFF/SERP1/ARF1	19
BP	GO:2001243	negative regulation of intrinsic apoptotic signaling pathway	9/518	98/18723	0.00157458	0.0351656	0.031401	XBP1/HYOU1/MDM2/TMBIM6/SYVN1/MCL1/NDUFA13/MIF/HERPUD1	9
BP	GO:0006984	ER-nucleus signaling pathway	6/518	46/18723	0.00159521	0.0354327	0.0316395	HSPA5/ATP2A2/FBXW7/TMCO1/TMED2/ATF4	6
BP	GO:0009081	branched-chain amino acid metabolic process	4/518	19/18723	0.00161263	0.0356261	0.0318122	BCKDK/HIBCH/ACAT1/HSD17B10	4
BP	GO:0036293	response to decreased oxygen levels	19/518	322/18723	0.00167927	0.0368604	0.0329144	AQP3/CD38/HYOU1/CASP3/CAV1/ADA/HSP90B1/P4HB/HIPK2/CITED2/PDK1/MDM2/CAPN2/TMBIM6/CFLAR/LDHA/HSPD1/CYBA/CHCHD2	19
BP	GO:0042100	B cell proliferation	9/518	99/18723	0.0016906	0.0368604	0.0329144	MZB1/CD38/CASP3/ADA/CD320/TNFRSF13B/TFRC/HSPD1/MIF	9
BP	GO:0045862	positive regulation of proteolysis	21/518	372/18723	0.00169556	0.0368604	0.0329144	TRIB1/PERP/CAV1/BAK1/CDC20/TIMM17A/FBXW7/CTSD/MDM2/RPS27L/CFLAR/PSME2/PDCD5/OGT/ADRM1/VCP/PRELID1/AURKAIP1/HSPD1/NDUFA13/HERPUD1	21
BP	GO:0042744	hydrogen peroxide catabolic process	5/518	32/18723	0.00172585	0.037124	0.0331498	PRDX4/PRDX3/PRDX2/PRDX1/PRDX5	5
BP	GO:1902235	regulation of endoplasmic reticulum stress-induced intrinsic apoptotic signaling pathway	5/518	32/18723	0.00172585	0.037124	0.0331498	XBP1/HYOU1/TMBIM6/SYVN1/HERPUD1	5
BP	GO:0072655	establishment of protein localization to mitochondrion	10/518	120/18723	0.00184653	0.0395119	0.035282	LMAN1/TIMM8B/TIMM17A/FBXW7/ROMO1/HAX1/PDCD5/HSPD1/MFF/NDUFA13	10
BP	GO:0046939	nucleotide phosphorylation	9/518	101/18723	0.00194318	0.0413634	0.0369353	IGF1/NME1/OGT/LDHA/GAPDH/PGAM1/GUK1/NME2/TPI1	9
BP	GO:0006851	mitochondrial calcium ion transmembrane transport	4/518	20/18723	0.00197212	0.0413884	0.0369576	BHLHA15/MCUR1/STOML2/VDAC1	4
BP	GO:0043555	regulation of translation in response to stress	4/518	20/18723	0.00197212	0.0413884	0.0369576	DNAJC3/EIF2AK4/EIF4G1/TMED2	4
BP	GO:0006839	mitochondrial transport	16/518	254/18723	0.00197703	0.0413884	0.0369576	LMAN1/SLC25A4/TIMM8B/CNP/MCUR1/BAK1/TIMM17A/FBXW7/STOML2/ROMO1/HAX1/PDCD5/VDAC1/HSPD1/MFF/NDUFA13	16
BP	GO:0002335	mature B cell differentiation	5/518	33/18723	0.00198842	0.0413884	0.0369576	XBP1/ADA/LGALS1/ITM2A/POU2AF1	5
BP	GO:0090199	regulation of release of cytochrome c from mitochondria	6/518	48/18723	0.00199499	0.0413884	0.0369576	BIK/IGF1/BAK1/PDCD5/PRELID1/MFF	6
BP	GO:0051222	positive regulation of protein transport	18/518	303/18723	0.0020431	0.0421725	0.0376578	CD38/SAR1B/IGF1/GAS6/EDEM2/SAR1A/EDEM1/PHPT1/FBXW7/TMED10/IER3IP1/MDM2/DYNLL1/YWHAE/PDCD5/MFF/SERP1/ARF1	18
BP	GO:0043281	regulation of cysteine-type endopeptidase activity involved in apoptotic process	14/518	209/18723	0.00210843	0.0433023	0.0386667	GAS6/CD27/BAK1/PRDX3/CTSD/MDM2/RPS27L/CFLAR/PDCD5/VCP/PRDX5/HSPD1/NDUFA13/HERPUD1	14
BP	GO:0010992	ubiquitin recycling	3/518	10/18723	0.00218513	0.0439932	0.0392836	IDE/FBXW7/UBE2S	3
BP	GO:0010998	regulation of translational initiation by eIF2 alpha phosphorylation	3/518	10/18723	0.00218513	0.0439932	0.0392836	DNAJC3/EIF2AK4/TMED2	3
BP	GO:0015808	L-alanine transport	3/518	10/18723	0.00218513	0.0439932	0.0392836	SLC38A5/SLC1A4/SLC3A2	3
BP	GO:0033572	transferrin transport	3/518	10/18723	0.00218513	0.0439932	0.0392836	CLTC/DNM2/TFRC	3
BP	GO:0010821	regulation of mitochondrion organization	11/518	144/18723	0.00223869	0.0448507	0.0400493	BIK/IGF1/SLC25A4/BAK1/FBXW7/TFRC/HAX1/PDCD5/VDAC1/PRELID1/MFF	11
BP	GO:2000116	regulation of cysteine-type endopeptidase activity	15/518	235/18723	0.00237735	0.0472868	0.0422246	PERP/GAS6/CD27/BAK1/PRDX3/CTSD/MDM2/RPS27L/CFLAR/PDCD5/VCP/PRDX5/HSPD1/NDUFA13/HERPUD1	15
BP	GO:0006123	mitochondrial electron transport, cytochrome c to oxygen	4/518	21/18723	0.00238343	0.0472868	0.0422246	COX5A/COX7A2/COX6A1/COX6C	4
BP	GO:0070231	T cell apoptotic process	6/518	50/18723	0.00246617	0.0486921	0.0434794	LGALS3/ADA/CD27/BAK1/KDELR1/PRELID1	6
BP	GO:0009410	response to xenobiotic stimulus	24/518	462/18723	0.00248336	0.0487956	0.0435719	CD38/CASP3/GAS6/ADA/TYMS/GGH/HSPA5/COL18A1/TIMP2/RPN2/BAK1/LGALS1/NME1/CALR/SRP68/DAD1/MDM2/TFRC/LDHA/HSPD1/S100A10/GSTP1/GUK1/CYBA	24
BP	GO:0070585	protein localization to mitochondrion	10/518	125/18723	0.00249787	0.0488458	0.0436167	LMAN1/TIMM8B/TIMM17A/FBXW7/ROMO1/HAX1/PDCD5/HSPD1/MFF/NDUFA13	10
CC	GO:0140534	endoplasmic reticulum protein-containing complex	44/542	125/19550	8.3892e-37	3.78353e-34	2.75519e-34	MZB1/SEC11C/DERL3/SDF2L1/HM13/HYOU1/SEC61A1/ERN1/STT3A/SRPRB/ABCB9/HSP90B1/OSTC/SPCS3/HSPA5/PPIB/PDIA6/SSR4/P4HB/RPN1/SEC61B/SEL1L/RPN2/SEC61G/DERL1/DERL2/SPCS1/CALR/SPCS2/TMEM258/DDOST/DAD1/GPAA1/STT3B/EMC7/TAP1/SRPRA/PDIA3/OS9/SYVN1/VCP/KRTCAP2/SEC11A/OST4	44
CC	GO:0042470	melanosome	27/542	109/19550	1.60789e-18	2.4172e-16	1.76022e-16	PDIA4/SLC1A5/SLC1A4/CALU/HSP90B1/GGH/HSPA5/PPIB/PDIA6/P4HB/RPN1/CNP/ANXA2/CANX/TMED10/CTSD/SND1/CLTC/YWHAE/CD63/SLC3A2/PRDX1/TFRC/PDIA3/BSG/ITGB1/HSPA8	27
CC	GO:0048770	pigment granule	27/542	109/19550	1.60789e-18	2.4172e-16	1.76022e-16	PDIA4/SLC1A5/SLC1A4/CALU/HSP90B1/GGH/HSPA5/PPIB/PDIA6/P4HB/RPN1/CNP/ANXA2/CANX/TMED10/CTSD/SND1/CLTC/YWHAE/CD63/SLC3A2/PRDX1/TFRC/PDIA3/BSG/ITGB1/HSPA8	27
CC	GO:0098803	respiratory chain complex	24/542	90/19550	2.0604e-17	2.32311e-15	1.6917e-15	NDUFB6/COX5A/NDUFB3/UQCRQ/NDUFS6/NDUFAB1/NDUFS8/NDUFB7/COX7B/UQCRC1/NDUFS5/CYC1/NDUFA13/NDUFA6/COX7A2/NDUFV2/NDUFB4/NDUFB10/NDUFA1/NDUFB11/UQCRH/COX6A1/COX6B1/COX6C	24
CC	GO:0005793	endoplasmic reticulum-Golgi intermediate compartment	28/542	132/19550	3.07391e-17	2.77267e-15	2.01908e-15	MYDGF/LMAN1/MAN1A1/CD59/NUCB2/COPG1/HSPA5/YIF1B/PDIA6/P4HB/LMAN2/SURF4/YIF1A/TMED9/CALR/PIEZO1/MGAT1/TMED5/TMED10/KDELR1/TMED3/NUCB1/LRPAP1/TMED2/GOLGB1/TAP1/RER1/ERGIC3	28
CC	GO:1990204	oxidoreductase complex	26/542	112/19550	3.97193e-17	2.98556e-15	2.17411e-15	GLDC/GCSH/HSD17B8/P4HB/BCKDK/PDK1/NDUFB6/RRM2/NDUFB3/UQCRQ/NDUFS6/NDUFAB1/NDUFS8/NDUFB7/UQCRC1/NDUFS5/CYC1/NDUFA13/NDUFA6/NDUFV2/NDUFB4/NDUFB10/CYBA/NDUFA1/NDUFB11/UQCRH	26
CC	GO:0005746	mitochondrial respirasome	23/542	89/19550	2.06719e-16	1.33186e-14	9.69868e-15	NDUFB6/COX5A/NDUFB3/UQCRQ/NDUFS6/NDUFAB1/NDUFS8/NDUFB7/COX7B/UQCRC1/NDUFS5/CYC1/NDUFA13/NDUFA6/COX7A2/NDUFV2/NDUFB4/NDUFB10/NDUFA1/NDUFB11/UQCRH/COX6A1/COX6C	23
CC	GO:0070469	respirasome	24/542	100/19550	2.88668e-16	1.62737e-14	1.18506e-14	NDUFB6/COX5A/NDUFB3/UQCRQ/NDUFS6/NDUFAB1/NDUFS8/NDUFB7/COX7B/UQCRC1/NDUFS5/CYC1/NDUFA13/NDUFA6/COX7A2/NDUFV2/NDUFB4/NDUFB10/NDUFA1/NDUFB11/UQCRH/COX6A1/COX6B1/COX6C	24
CC	GO:0098798	mitochondrial protein-containing complex	37/542	268/19550	7.16627e-16	3.5911e-14	2.61506e-14	SLC25A4/TIMM8B/BCKDK/MRPS33/TIMM17A/PDK1/NDUFB6/MRPL22/MRPL36/MRPL51/COX5A/NDUFB3/HSD17B10/UQCRQ/NDUFS6/MRPS24/NDUFAB1/MRPL52/ROMO1/NDUFS8/MRPS34/NDUFB7/VDAC1/UQCRC1/NDUFS5/CYC1/NDUFA13/NDUFA6/COX7A2/NDUFV2/NDUFB4/NDUFB10/NDUFA1/NDUFB11/UQCRH/COX6A1/COX6C	37
CC	GO:0030176	integral component of endoplasmic reticulum membrane	28/542	162/19550	8.05676e-15	3.6336e-13	2.64601e-13	DERL3/HM13/RRBP1/SEC61A1/ERN1/PREB/ABCB9/SLC35B1/TRAM2/HSPA5/DPAGT1/EDEM1/BSCL2/DERL1/DERL2/SPCS1/CALR/CANX/TRAM1/TMCO1/GPAA1/DPM3/TECR/EMC7/TAP1/PDIA3/ERGIC3/SYVN1	28
CC	GO:0030135	coated vesicle	37/542	299/19550	2.45844e-14	1.00796e-12	7.34004e-13	LMAN1/CD59/SEC24D/SEC24A/SAR1B/WIPI1/LDLR/KDELR2/COPG1/YIF1B/LMAN2/SAR1A/SCARB2/USO1/SEC23B/SEC13/YIF1A/TMED9/COPB2/TMED5/TMED10/DENND1B/KDELR1/TMED3/COPZ1/IER3IP1/COPE/CLTC/DNM2/TMED2/TFRC/CLINT1/ERGIC3/HAX1/HSPD1/HSPA8/ARF1	37
CC	GO:0031227	intrinsic component of endoplasmic reticulum membrane	28/542	170/19550	2.8601e-14	1.07492e-12	7.82764e-13	DERL3/HM13/RRBP1/SEC61A1/ERN1/PREB/ABCB9/SLC35B1/TRAM2/HSPA5/DPAGT1/EDEM1/BSCL2/DERL1/DERL2/SPCS1/CALR/CANX/TRAM1/TMCO1/GPAA1/DPM3/TECR/EMC7/TAP1/PDIA3/ERGIC3/SYVN1	28
CC	GO:0008250	oligosaccharyltransferase complex	10/542	13/19550	6.56104e-14	2.27618e-12	1.65753e-12	STT3A/OSTC/RPN1/RPN2/TMEM258/DDOST/DAD1/STT3B/KRTCAP2/OST4	10
CC	GO:1905368	peptidase complex	21/542	99/19550	2.93937e-13	9.46899e-12	6.89538e-12	SEC11C/SPCS3/PSMA2/PSMB5/IDE/SPCS1/SPCS2/PSMA5/GPAA1/PSMA3/PSMB2/PSME2/PSMA4/ADRM1/PSMA6/VCP/PSMD8/PSMB6/PSMB3/SEC11A/PSMB1	21
CC	GO:0031301	integral component of organelle membrane	40/542	387/19550	8.46927e-13	2.54643e-11	1.85433e-11	DERL3/HM13/RRBP1/SEC61A1/ERN1/PREB/ABCB9/SLC35B1/TRAM2/CHST12/HSPA5/YIF1B/SLC25A4/DPAGT1/MCUR1/BAK1/EDEM1/BSCL2/DERL1/DERL2/TIMM17A/YIF1A/SPCS1/CALR/CANX/ARMCX3/TRAM1/IER3IP1/TMCO1/GPAA1/DPM3/TECR/EMC7/TAP1/RER1/PDIA3/ERGIC3/SYVN1/VOPP1/MFF	40
CC	GO:0098800	inner mitochondrial membrane protein complex	24/542	147/19550	2.46614e-12	6.95143e-11	5.06207e-11	TIMM17A/NDUFB6/COX5A/NDUFB3/UQCRQ/NDUFS6/NDUFAB1/ROMO1/NDUFS8/NDUFB7/UQCRC1/NDUFS5/CYC1/NDUFA13/NDUFA6/COX7A2/NDUFV2/NDUFB4/NDUFB10/NDUFA1/NDUFB11/UQCRH/COX6A1/COX6C	24
CC	GO:0031300	intrinsic component of organelle membrane	40/542	417/19550	9.06483e-12	2.40485e-10	1.75122e-10	DERL3/HM13/RRBP1/SEC61A1/ERN1/PREB/ABCB9/SLC35B1/TRAM2/CHST12/HSPA5/YIF1B/SLC25A4/DPAGT1/MCUR1/BAK1/EDEM1/BSCL2/DERL1/DERL2/TIMM17A/YIF1A/SPCS1/CALR/CANX/ARMCX3/TRAM1/IER3IP1/TMCO1/GPAA1/DPM3/TECR/EMC7/TAP1/RER1/PDIA3/ERGIC3/SYVN1/VOPP1/MFF	40
CC	GO:0030134	COPII-coated ER to Golgi transport vesicle	19/542	94/19550	9.94018e-12	2.47934e-10	1.80547e-10	LMAN1/CD59/SEC24D/SEC24A/SAR1B/YIF1B/LMAN2/SAR1A/USO1/SEC23B/SEC13/YIF1A/TMED9/TMED5/TMED10/TMED3/IER3IP1/TMED2/ERGIC3	19
CC	GO:0005743	mitochondrial inner membrane	44/542	495/19550	1.04451e-11	2.47934e-10	1.80547e-10	LGALS3/TYMS/SLC25A4/TIMM8B/CNP/MCUR1/MRPS33/TIMM17A/NDUFB6/MRPL22/MRPL36/MRPL51/COX5A/NDUFB3/ACADVL/STOML2/UQCRQ/NDUFS6/MRPS24/NDUFAB1/MRPL52/ROMO1/NDUFS8/MRPS34/NDUFB7/COX7B/NDUFAF3/UQCRC1/AURKAIP1/HSPD1/NDUFS5/CYC1/NDUFA13/NDUFA6/COX7A2/NDUFV2/NDUFB4/NDUFB10/NDUFA1/NDUFB11/UQCRH/COX6A1/COX6B1/COX6C	44
CC	GO:0005788	endoplasmic reticulum lumen	34/542	313/19550	1.16584e-11	2.62896e-10	1.91443e-10	TXNDC5/MZB1/PDIA4/MYDGF/SDF2L1/MANF/DNAJB11/HYOU1/ERLEC1/CKAP4/SIL1/CALU/PDIA5/GAS6/HSP90B1/DNAJC3/FKBP14/HSPA5/PPIB/EDEM2/COL18A1/PDIA6/ARSA/P4HB/EDEM3/LGALS1/DNAJB9/CALR/CANX/NUCB1/LRPAP1/TOR3A/PDIA3/OS9	34
CC	GO:0034663	endoplasmic reticulum chaperone complex	8/542	10/19550	1.42154e-11	3.05293e-10	2.22316e-10	MZB1/SDF2L1/HYOU1/HSP90B1/HSPA5/PPIB/PDIA6/P4HB	8
CC	GO:1905369	endopeptidase complex	16/542	66/19550	2.32607e-11	4.6306e-10	3.37203e-10	PSMA2/PSMB5/IDE/PSMA5/GPAA1/PSMA3/PSMB2/PSME2/PSMA4/ADRM1/PSMA6/VCP/PSMD8/PSMB6/PSMB3/PSMB1	16
CC	GO:0005747	mitochondrial respiratory chain complex I	14/542	48/19550	2.72245e-11	4.6306e-10	3.37203e-10	NDUFB6/NDUFB3/NDUFS6/NDUFAB1/NDUFS8/NDUFB7/NDUFS5/NDUFA13/NDUFA6/NDUFV2/NDUFB4/NDUFB10/NDUFA1/NDUFB11	14
CC	GO:0030964	NADH dehydrogenase complex	14/542	48/19550	2.72245e-11	4.6306e-10	3.37203e-10	NDUFB6/NDUFB3/NDUFS6/NDUFAB1/NDUFS8/NDUFB7/NDUFS5/NDUFA13/NDUFA6/NDUFV2/NDUFB4/NDUFB10/NDUFA1/NDUFB11	14
CC	GO:0045271	respiratory chain complex I	14/542	48/19550	2.72245e-11	4.6306e-10	3.37203e-10	NDUFB6/NDUFB3/NDUFS6/NDUFAB1/NDUFS8/NDUFB7/NDUFS5/NDUFA13/NDUFA6/NDUFV2/NDUFB4/NDUFB10/NDUFA1/NDUFB11	14
CC	GO:0033116	endoplasmic reticulum-Golgi intermediate compartment membrane	17/542	77/19550	2.7722e-11	4.6306e-10	3.37203e-10	LMAN1/CD59/YIF1B/LMAN2/SURF4/YIF1A/TMED9/CALR/PIEZO1/MGAT1/TMED5/TMED10/KDELR1/TMED3/TMED2/TAP1/ERGIC3	17
CC	GO:0042571	immunoglobulin complex, circulating	17/542	77/19550	2.7722e-11	4.6306e-10	3.37203e-10	JCHAIN/IGHA2/IGHA1/IGLL5/IGHG4/IGKC/IGHM/IGHG1/IGHG2/IGHV6-1/IGHV3-74/IGLC2/IGHV3-7/IGHG3/IGKV3-20/IGHV3-48/IGHV4-39	17
CC	GO:0005839	proteasome core complex	10/542	20/19550	3.55706e-11	5.7294e-10	4.17219e-10	PSMA2/PSMB5/PSMA5/PSMA3/PSMB2/PSMA4/PSMA6/PSMB6/PSMB3/PSMB1	10
CC	GO:0019814	immunoglobulin complex	24/542	167/19550	4.03821e-11	6.28011e-10	4.57322e-10	JCHAIN/LIME1/IGHA2/IGHA1/IGLL5/IGHG4/IGKC/IGKV1-12/IGHM/IGLV3-1/IGHG1/IGKV4-1/IGHG2/IGHV6-1/IGLV6-57/IGHV3-74/IGLC2/IGHV3-7/IGHG3/IGKV3-20/IGHV3-48/IGLV1-47/IGHV4-39/IGKV1-5	24
CC	GO:0000502	proteasome complex	15/542	60/19550	6.11094e-11	9.18679e-10	6.68988e-10	PSMA2/PSMB5/IDE/PSMA5/PSMA3/PSMB2/PSME2/PSMA4/ADRM1/PSMA6/VCP/PSMD8/PSMB6/PSMB3/PSMB1	15
CC	GO:0030662	coated vesicle membrane	24/542	181/19550	2.23625e-10	3.25339e-09	2.36914e-09	LMAN1/CD59/SEC24D/SEC24A/SAR1B/LDLR/KDELR2/COPG1/SAR1A/SCARB2/USO1/SEC23B/SEC13/COPB2/TMED10/KDELR1/TMED3/COPZ1/COPE/CLTC/TMED2/TFRC/CLINT1/HSPA8	24
CC	GO:0044322	endoplasmic reticulum quality control compartment	10/542	25/19550	5.55347e-10	7.82693e-09	5.69962e-09	ERLEC1/EDEM2/SEC61B/EDEM3/EDEM1/DERL1/CALR/CANX/SYVN1/HERPUD1	10
CC	GO:0030120	vesicle coat	13/542	54/19550	1.94022e-09	2.65163e-08	1.93093e-08	SEC24D/SEC24A/SAR1B/COPG1/SAR1A/SEC23B/SEC13/COPB2/TMED3/COPZ1/COPE/CLTC/CLINT1	13
CC	GO:0030137	COPI-coated vesicle	10/542	28/19550	2.0685e-09	2.7438e-08	1.99805e-08	KDELR2/COPG1/COPB2/TMED10/KDELR1/TMED3/COPZ1/COPE/TMED2/ARF1	10
CC	GO:0072562	blood microparticle	20/542	146/19550	4.04083e-09	5.2069e-08	3.7917e-08	JCHAIN/IGHA2/IGHA1/ZBTB38/TFRC/IGHG4/IGKC/IGHM/IGHG1/HSPA8/IGKV4-1/CLIC1/IGHG2/ACTG1/IGLC2/IGHV3-7/IGHG3/IGKV3-20/IGLV1-47/IGKV1-5	20
CC	GO:0030663	COPI-coated vesicle membrane	8/542	18/19550	1.13579e-08	1.4229e-07	1.03616e-07	KDELR2/COPG1/COPB2/KDELR1/TMED3/COPZ1/COPE/TMED2	8
CC	GO:0060205	cytoplasmic vesicle lumen	29/542	325/19550	3.50319e-08	4.2701e-07	3.10952e-07	TXNDC5/PRDX4/IGF1/GAS6/ADA/PDXK/DNAJC3/GGH/SRGN/NEU1/ARSA/GYG1/TIMP2/PSMA2/GUSB/FABP5/ANXA2/PSMA5/CTSD/CTSA/MAN2B1/VCP/CCT8/MIF/GSTP1/PGAM1/HSPA8/PSMB1/NME2	29
CC	GO:0031983	vesicle lumen	29/542	327/19550	4.00712e-08	4.75582e-07	3.46322e-07	TXNDC5/PRDX4/IGF1/GAS6/ADA/PDXK/DNAJC3/GGH/SRGN/NEU1/ARSA/GYG1/TIMP2/PSMA2/GUSB/FABP5/ANXA2/PSMA5/CTSD/CTSA/MAN2B1/VCP/CCT8/MIF/GSTP1/PGAM1/HSPA8/PSMB1/NME2	29
CC	GO:0005791	rough endoplasmic reticulum	14/542	82/19550	5.22423e-08	6.04136e-07	4.39935e-07	HM13/SEC61A1/CKAP4/SRPRB/SSR4/RPN1/SEC61B/RPN2/SEC61G/CANX/NUCB1/LRPAP1/SRPRA/HSPD1	14
CC	GO:0005775	vacuolar lumen	20/542	174/19550	8.25992e-08	9.28335e-07	6.7602e-07	TXNDC5/SDC1/DNAJC3/GGH/NEU1/ARSA/CHID1/GYG1/SCARB2/GUSB/FABP5/ANXA2/PLD3/CTSD/CTSA/MAN2B1/VCP/CCT8/HSPA8/PSAP	20
CC	GO:0000836	Hrd1p ubiquitin ligase complex	6/542	10/19550	8.43941e-08	9.28335e-07	6.7602e-07	DERL3/SEL1L/DERL1/DERL2/OS9/SYVN1	6
CC	GO:0034774	secretory granule lumen	28/542	322/19550	1.04072e-07	1.11753e-06	8.13793e-07	TXNDC5/PRDX4/IGF1/GAS6/PDXK/DNAJC3/GGH/SRGN/NEU1/ARSA/GYG1/TIMP2/PSMA2/GUSB/FABP5/ANXA2/PSMA5/CTSD/CTSA/MAN2B1/VCP/CCT8/MIF/GSTP1/PGAM1/HSPA8/PSMB1/NME2	28
CC	GO:0030117	membrane coat	14/542	89/19550	1.51816e-07	1.55612e-06	1.13318e-06	SEC24D/SEC24A/SAR1B/COPG1/SAR1A/SEC23B/SEC13/AP3D1/COPB2/TMED3/COPZ1/COPE/CLTC/CLINT1	14
CC	GO:0048475	coated membrane	14/542	89/19550	1.51816e-07	1.55612e-06	1.13318e-06	SEC24D/SEC24A/SAR1B/COPG1/SAR1A/SEC23B/SEC13/AP3D1/COPB2/TMED3/COPZ1/COPE/CLTC/CLINT1	14
CC	GO:0070069	cytochrome complex	10/542	42/19550	1.63545e-07	1.63909e-06	1.19359e-06	COX5A/UQCRQ/COX7B/UQCRC1/CYC1/COX7A2/UQCRH/COX6A1/COX6B1/COX6C	10
CC	GO:0000835	ER ubiquitin ligase complex	6/542	11/19550	1.81311e-07	1.77763e-06	1.29448e-06	DERL3/SEL1L/DERL1/DERL2/OS9/SYVN1	6
CC	GO:0005790	smooth endoplasmic reticulum	9/542	33/19550	1.92876e-07	1.85079e-06	1.34776e-06	PRDX4/HYOU1/MYO1D/DNAJC3/HSPA5/PPIB/CALR/CANX/SYVN1	9
CC	GO:0005759	mitochondrial matrix	35/542	480/19550	2.14821e-07	2.01842e-06	1.46983e-06	CHPF/MTHFD2/GLDC/PYCR1/GCSH/HSD17B8/TYMS/MPST/BCKDK/LRRC59/IDH2/PRDX3/REXO2/HIBCH/MRPS33/PDK1/ACAT1/FDX1/MRPL22/MRPL36/MRPL51/HSD17B10/ACADVL/MRPS24/DECR1/NDUFAB1/MRPL52/ACO2/NDUFS8/MRPS34/VDAC1/PRDX5/HSPD1/GLS/TUFM	35
CC	GO:0005798	Golgi-associated vesicle	14/542	96/19550	3.98491e-07	3.66774e-06	2.67087e-06	KDELR2/COPG1/TMED9/COPB2/TMED10/KDELR1/TMED3/COPZ1/COPE/CLTC/NUCB1/TMED2/RHOQ/ARF1	14
CC	GO:0043202	lysosomal lumen	14/542	97/19550	4.54039e-07	4.09543e-06	2.98232e-06	TXNDC5/SDC1/NEU1/ARSA/CHID1/GYG1/SCARB2/GUSB/PLD3/CTSD/CTSA/MAN2B1/HSPA8/PSAP	14
CC	GO:0009897	external side of plasma membrane	31/542	421/19550	8.691e-07	7.68557e-06	5.59668e-06	SLAMF7/CD59/SPN/CCR10/ADA/IL6R/LDLR/SDC1/SLC7A5/IGHA2/CD27/P4HB/IGHA1/IGLL5/IDE/CALR/CAPN2/TFRC/IGHG4/ITGB1/IGKC/IGHM/IGHG1/IGHG2/IGHV6-1/IGHV3-74/IGLC2/IGHV3-7/IGHG3/IGHV3-48/IGHV4-39	31
CC	GO:0012507	ER to Golgi transport vesicle membrane	11/542	62/19550	9.49715e-07	8.23695e-06	5.9982e-06	LMAN1/CD59/SEC24D/SEC24A/SAR1B/SAR1A/USO1/SEC23B/SEC13/TMED10/TMED2	11
CC	GO:0030127	COPII vesicle coat	6/542	15/19550	1.78643e-06	1.49814e-05	1.09095e-05	SEC24D/SEC24A/SAR1B/SAR1A/SEC23B/SEC13	6
CC	GO:1904813	ficolin-1-rich granule lumen	15/542	124/19550	1.79378e-06	1.49814e-05	1.09095e-05	PRDX4/GYG1/TIMP2/PSMA2/GUSB/PSMA5/CTSD/VCP/CCT8/MIF/GSTP1/PGAM1/HSPA8/PSMB1/NME2	15
CC	GO:0030660	Golgi-associated vesicle membrane	10/542	54/19550	1.97301e-06	1.61787e-05	1.17814e-05	KDELR2/COPG1/COPB2/KDELR1/TMED3/COPZ1/COPE/CLTC/TMED2/RHOQ	10
CC	GO:0070971	endoplasmic reticulum exit site	8/542	33/19550	2.49654e-06	2.01061e-05	1.46414e-05	SEC24D/PREB/SEC24A/SAR1B/SAR1A/SEC23B/TMED5/TFG	8
CC	GO:0000153	cytoplasmic ubiquitin ligase complex	6/542	16/19550	2.79139e-06	2.20862e-05	1.60833e-05	DERL3/SEL1L/DERL1/DERL2/OS9/SYVN1	6
CC	GO:0005925	focal adhesion	29/542	418/19550	6.29344e-06	4.89369e-05	3.56362e-05	HYOU1/CD59/CAV1/HSP90B1/HSPA5/PPIB/P4HB/SCARB2/REXO2/CALR/LAP3/ITGB7/SRP68/ANXA5/CAPN2/CLTC/YWHAE/DNM2/VIM/PDIA3/BSG/ITGB1/TPM4/CYBA/CD99/HSPA8/ARF1/ACTG1/AHNAK	29
CC	GO:0019774	proteasome core complex, beta-subunit complex	5/542	11/19550	6.46894e-06	4.93249e-05	3.59187e-05	PSMB5/PSMB2/PSMB6/PSMB3/PSMB1	5
CC	GO:0005766	primary lysosome	16/542	155/19550	6.67144e-06	4.93249e-05	3.59187e-05	TXNDC5/CKAP4/DNAJC3/GGH/ARSA/SURF4/GUSB/FABP5/DDOST/ANXA2/CTSA/CD63/MAN2B1/VCP/CCT8/PSAP	16
CC	GO:0042582	azurophil granule	16/542	155/19550	6.67144e-06	4.93249e-05	3.59187e-05	TXNDC5/CKAP4/DNAJC3/GGH/ARSA/SURF4/GUSB/FABP5/DDOST/ANXA2/CTSA/CD63/MAN2B1/VCP/CCT8/PSAP	16
CC	GO:0030055	cell-substrate junction	29/542	425/19550	8.64782e-06	6.29059e-05	4.58085e-05	HYOU1/CD59/CAV1/HSP90B1/HSPA5/PPIB/P4HB/SCARB2/REXO2/CALR/LAP3/ITGB7/SRP68/ANXA5/CAPN2/CLTC/YWHAE/DNM2/VIM/PDIA3/BSG/ITGB1/TPM4/CYBA/CD99/HSPA8/ARF1/ACTG1/AHNAK	29
CC	GO:0101002	ficolin-1-rich granule	17/542	185/19550	1.63826e-05	0.000117278	8.54028e-05	PRDX4/LGALS3/GYG1/TIMP2/PSMA2/GUSB/PSMA5/CTSD/DYNLL1/VCP/CCT8/MIF/GSTP1/PGAM1/HSPA8/PSMB1/NME2	17
CC	GO:0030126	COPI vesicle coat	5/542	13/19550	1.72082e-05	0.000121264	8.83052e-05	COPG1/COPB2/TMED3/COPZ1/COPE	5
CC	GO:0035578	azurophil granule lumen	11/542	91/19550	4.28638e-05	0.000297409	0.000216575	TXNDC5/DNAJC3/GGH/ARSA/GUSB/FABP5/ANXA2/CTSA/MAN2B1/VCP/CCT8	11
CC	GO:0030867	rough endoplasmic reticulum membrane	6/542	25/19550	4.99066e-05	0.000341028	0.000248339	SEC61A1/SRPRB/SSR4/SEC61B/SEC61G/SRPRA	6
CC	GO:0045277	respiratory chain complex IV	6/542	28/19550	9.89211e-05	0.000665872	0.000484892	COX5A/COX7B/COX7A2/COX6A1/COX6B1/COX6C	6
CC	GO:0005774	vacuolar membrane	27/542	444/19550	0.00012592	0.000835146	0.000608159	ITM2C/CKAP4/ABCB9/WIPI1/LDLR/SLC7A5/NEU1/TM9SF1/RPN2/SCARB2/SURF4/SEC13/AP3D1/DDOST/ANXA2/PLD3/CTSD/CTSA/CLTC/CD63/SLC3A2/MAN2B1/TMEM59/ATP6V0B/HSPA8/PSAP/AHNAK	27
CC	GO:0030133	transport vesicle	25/542	412/19550	0.000229388	0.00149933	0.00109182	LMAN1/CD59/SEC24D/SEC24A/SAR1B/IGF1/KDELR2/COPG1/SAR1A/USO1/SURF4/SEC23B/SEC13/TMED9/COPB2/TMED10/KDELR1/TMED3/COPZ1/COPE/CLTC/TMED2/RABAC1/VDAC1/MFF	25
CC	GO:0005765	lysosomal membrane	24/542	395/19550	0.000298412	0.00189555	0.00138035	ITM2C/CKAP4/ABCB9/LDLR/SLC7A5/NEU1/TM9SF1/SCARB2/SURF4/SEC13/AP3D1/DDOST/ANXA2/PLD3/CTSD/CTSA/CLTC/CD63/SLC3A2/TMEM59/ATP6V0B/HSPA8/PSAP/AHNAK	24
CC	GO:0098852	lytic vacuole membrane	24/542	395/19550	0.000298412	0.00189555	0.00138035	ITM2C/CKAP4/ABCB9/LDLR/SLC7A5/NEU1/TM9SF1/SCARB2/SURF4/SEC13/AP3D1/DDOST/ANXA2/PLD3/CTSD/CTSA/CLTC/CD63/SLC3A2/TMEM59/ATP6V0B/HSPA8/PSAP/AHNAK	24
CC	GO:0005795	Golgi stack	13/542	155/19550	0.00039162	0.00245306	0.00178634	CHPF/B4GALT3/SAR1B/HID1/MGAT2/USO1/FUT8/TMED3/NUCB1/TMED2/GOLGB1/HSPD1/TMEM59	13
CC	GO:0098576	lumenal side of membrane	6/542	36/19550	0.000423818	0.00261839	0.00190672	HM13/CALR/CANX/CTSA/NUCB1/HSPA8	6
CC	GO:0005750	mitochondrial respiratory chain complex III	4/542	14/19550	0.000468662	0.00281822	0.00205224	UQCRQ/UQCRC1/CYC1/UQCRH	4
CC	GO:0045275	respiratory chain complex III	4/542	14/19550	0.000468662	0.00281822	0.00205224	UQCRQ/UQCRC1/CYC1/UQCRH	4
CC	GO:0005758	mitochondrial intermembrane space	9/542	86/19550	0.000625833	0.00371382	0.00270443	TIMM8B/REXO2/CAPN2/STOML2/HAX1/NDUFB7/PRELID1/NDUFS5/CHCHD2	9
CC	GO:0098791	Golgi apparatus subcompartment	22/542	384/19550	0.00113689	0.0066589	0.00484905	CHPF/B4GALT3/SAR1B/WIPI1/HID1/CHAC1/MGAT2/CHID1/ATP8B2/USO1/ARL1/LAP3/FUT8/TMED3/CLTC/NUCB1/DNM2/TMED2/GOLGB1/HSPD1/TMEM59/ARF1	22
CC	GO:0031970	organelle envelope lumen	9/542	96/19550	0.00138337	0.00799873	0.00582472	TIMM8B/REXO2/CAPN2/STOML2/HAX1/NDUFB7/PRELID1/NDUFS5/CHCHD2	9
CC	GO:0030173	integral component of Golgi membrane	7/542	62/19550	0.00159279	0.00909304	0.00662161	SLC35B1/CHST12/YIF1B/YIF1A/IER3IP1/RER1/ERGIC3	7
CC	GO:0005751	mitochondrial respiratory chain complex IV	4/542	20/19550	0.00198782	0.0111226	0.00809958	COX5A/COX7A2/COX6A1/COX6C	4
CC	GO:0031985	Golgi cisterna	10/542	121/19550	0.00199764	0.0111226	0.00809958	CHPF/B4GALT3/SAR1B/HID1/FUT8/TMED3/NUCB1/TMED2/HSPD1/TMEM59	10
CC	GO:1990351	transporter complex	21/542	381/19550	0.0023275	0.0128012	0.00932194	KCNK6/TIMM8B/NDUFB6/NDUFB3/UQCRQ/NDUFS6/NDUFAB1/NDUFS8/NDUFB7/UQCRC1/NDUFS5/CYC1/NDUFA13/NDUFA6/NDUFV2/NDUFB4/NDUFB10/NDUFA1/CLIC1/NDUFB11/UQCRH	21
CC	GO:0097038	perinuclear endoplasmic reticulum	4/542	21/19550	0.00240228	0.0130533	0.00950552	CREB3L2/CISD2/CAPN2/CYBA	4
CC	GO:0031228	intrinsic component of Golgi membrane	7/542	67/19550	0.00250193	0.013433	0.00978199	SLC35B1/CHST12/YIF1B/YIF1A/IER3IP1/RER1/ERGIC3	7
CC	GO:0045121	membrane raft	19/542	335/19550	0.00269142	0.0141143	0.0102781	CASP3/MYO1D/CAV1/ARID3A/SELPLG/SLC9A3R1/ANXA2/CTSD/CAPN2/TRADD/STOML2/CFLAR/BSG/RHOQ/VDAC1/ITGB1/HSPD1/S100A10/AHNAK	19
CC	GO:0098857	membrane microdomain	19/542	335/19550	0.00269142	0.0141143	0.0102781	CASP3/MYO1D/CAV1/ARID3A/SELPLG/SLC9A3R1/ANXA2/CTSD/CAPN2/TRADD/STOML2/CFLAR/BSG/RHOQ/VDAC1/ITGB1/HSPD1/S100A10/AHNAK	19
CC	GO:0030667	secretory granule membrane	18/542	311/19550	0.00277615	0.0143913	0.0104798	CD38/CD59/CKAP4/MLEC/LGALS3/CAV1/IQGAP2/SLC17A9/SURF4/FABP5/DDOST/TMED10/DYNLL1/CD63/TMED2/BSG/CYBA/PSAP	18
CC	GO:0005840	ribosome	15/542	240/19550	0.00297077	0.0152252	0.0110871	RRBP1/EIF2AK4/MRPS33/MRPL22/CANX/MRPL36/SRP68/MRPL51/MRPS24/MRPL52/RPS27L/MRPS34/AURKAIP1/SERP1/RPL36AL	15
CC	GO:0016529	sarcoplasmic reticulum	7/542	70/19550	0.00321264	0.0161573	0.0117659	MANF/JSRP1/CALU/HSP90B1/ATP2A2/CALR/HAX1	7
CC	GO:1902495	transmembrane transporter complex	20/542	366/19550	0.0032243	0.0161573	0.0117659	KCNK6/NDUFB6/NDUFB3/UQCRQ/NDUFS6/NDUFAB1/NDUFS8/NDUFB7/UQCRC1/NDUFS5/CYC1/NDUFA13/NDUFA6/NDUFV2/NDUFB4/NDUFB10/NDUFA1/CLIC1/NDUFB11/UQCRH	20
CC	GO:0005801	cis-Golgi network	7/542	73/19550	0.00406796	0.020161	0.0146814	KDELR2/TMED5/TMED10/KDELR1/NUCB1/LRPAP1/GOLGB1	7
CC	GO:0000932	P-body	8/542	93/19550	0.00429411	0.0210505	0.0153291	APOBEC3B/DCPS/PSMA2/APOBEC3G/PSMA4/TOP1/HAX1/PSMA6	8
CC	GO:0001931	uropod	3/542	13/19550	0.00492489	0.023629	0.0172068	SPN/SELPLG/ICAM2	3
CC	GO:0031254	cell trailing edge	3/542	13/19550	0.00492489	0.023629	0.0172068	SPN/SELPLG/ICAM2	3
CC	GO:0016528	sarcoplasm	7/542	79/19550	0.00628328	0.029829	0.0217217	MANF/JSRP1/CALU/HSP90B1/ATP2A2/CALR/HAX1	7
CC	GO:0009295	nucleoid	5/542	44/19550	0.00716158	0.0332977	0.0242476	LRRC59/HSD17B10/ACADVL/VDAC1/TUFM	5
CC	GO:0042645	mitochondrial nucleoid	5/542	44/19550	0.00716158	0.0332977	0.0242476	LRRC59/HSD17B10/ACADVL/VDAC1/TUFM	5
CC	GO:0042588	zymogen granule	3/542	15/19550	0.007519	0.0346027	0.0251979	TMED10/TMED2/HSPD1	3
CC	GO:0101031	chaperone complex	4/542	29/19550	0.00800558	0.0364699	0.0265576	SDF2L1/DNAJB11/CCT8/HSPA8	4
CC	GO:0030136	clathrin-coated vesicle	12/542	196/19550	0.0087198	0.0385989	0.028108	WIPI1/LDLR/SCARB2/TMED9/TMED10/DENND1B/CLTC/DNM2/TFRC/CLINT1/HAX1/HSPA8	12
CC	GO:0000313	organellar ribosome	7/542	84/19550	0.00872968	0.0385989	0.028108	MRPS33/MRPL22/MRPL36/MRPL51/MRPS24/MRPL52/MRPS34	7
CC	GO:0005761	mitochondrial ribosome	7/542	84/19550	0.00872968	0.0385989	0.028108	MRPS33/MRPL22/MRPL36/MRPL51/MRPS24/MRPL52/MRPS34	7
CC	GO:0005786	signal recognition particle, endoplasmic reticulum targeting	3/542	16/19550	0.00906599	0.039315	0.0286294	SRP54/SRP68/SRP72	3
CC	GO:0048500	signal recognition particle	3/542	16/19550	0.00906599	0.039315	0.0286294	SRP54/SRP68/SRP72	3
CC	GO:0005844	polysome	6/542	66/19550	0.0098455	0.0422888	0.0307949	HDLBP/EIF2AK4/CALR/EIF4G1/VIM/PSMA6	6
MF	GO:0009055	electron transfer activity	25/525	126/18368	1.59225e-14	1.10821e-11	9.50322e-12	GLDC/PHGDH/NDUFB6/FDX1/COX5A/NDUFB3/NDUFS6/AKR1A1/NDUFS8/NDUFB7/COX7B/UQCRC1/NDUFS5/CYC1/NDUFA13/NDUFA6/COX7A2/NDUFV2/NDUFB4/NDUFB10/CYBA/NDUFA1/UQCRH/COX6A1/COX6B1	25
MF	GO:0015453	oxidoreduction-driven active transmembrane transporter activity	19/525	72/18368	9.70464e-14	3.37722e-11	2.89607e-11	NDUFB6/COX5A/NDUFB3/NDUFS6/NDUFS8/NDUFB7/COX7B/UQCRC1/NDUFS5/CYC1/NDUFA13/NDUFA6/NDUFV2/NDUFB4/NDUFB10/NDUFA1/UQCRH/COX6A1/COX6B1	19
MF	GO:0003823	antigen binding	24/525	171/18368	1.22478e-10	2.84148e-08	2.43666e-08	JCHAIN/SLC7A5/IGHA2/IGHA1/IGLL5/TAP1/IGHG4/IGKC/IGHM/IGLV3-1/IGHG1/IGKV4-1/IGHG2/IGHV6-1/IGLV6-57/IGHV3-74/IGLC2/IGHV3-7/IGHG3/IGKV3-20/IGHV3-48/IGLV1-47/IGHV4-39/IGKV1-5	24
MF	GO:0051787	misfolded protein binding	11/525	29/18368	2.0351e-10	3.54108e-08	3.03659e-08	DERL3/SDF2L1/DNAJB11/HSPA13/DNAJC3/HSPA5/EDEM1/DERL1/DERL2/DNAJB9/HSPA8	11
MF	GO:0034987	immunoglobulin receptor binding	16/525	79/18368	6.4758e-10	9.01432e-08	7.73006e-08	JCHAIN/IGHA2/IGHA1/IGLL5/IGHG4/IGKC/IGHM/IGHG1/IGHG2/IGHV6-1/IGHV3-74/IGLC2/IGHV3-7/IGHG3/IGHV3-48/IGHV4-39	16
MF	GO:0008137	NADH dehydrogenase (ubiquinone) activity	12/525	42/18368	1.32877e-09	1.54138e-07	1.32178e-07	NDUFB6/NDUFB3/NDUFS6/NDUFS8/NDUFB7/NDUFS5/NDUFA13/NDUFA6/NDUFV2/NDUFB4/NDUFB10/NDUFA1	12
MF	GO:0050136	NADH dehydrogenase (quinone) activity	12/525	43/18368	1.79575e-09	1.78549e-07	1.53112e-07	NDUFB6/NDUFB3/NDUFS6/NDUFS8/NDUFB7/NDUFS5/NDUFA13/NDUFA6/NDUFV2/NDUFB4/NDUFB10/NDUFA1	12
MF	GO:0015399	primary active transmembrane transporter activity	23/525	181/18368	2.19126e-09	1.9064e-07	1.6348e-07	ABCB9/ATP2A2/NDUFB6/ATP13A1/COX5A/NDUFB3/NDUFS6/TAP1/NDUFS8/NDUFB7/COX7B/UQCRC1/NDUFS5/CYC1/NDUFA13/NDUFA6/NDUFV2/NDUFB4/NDUFB10/NDUFA1/UQCRH/COX6A1/COX6B1	23
MF	GO:0003954	NADH dehydrogenase activity	12/525	45/18368	3.19618e-09	2.22454e-07	1.90761e-07	NDUFB6/NDUFB3/NDUFS6/NDUFS8/NDUFB7/NDUFS5/NDUFA13/NDUFA6/NDUFV2/NDUFB4/NDUFB10/NDUFA1	12
MF	GO:0003955	NAD(P)H dehydrogenase (quinone) activity	12/525	45/18368	3.19618e-09	2.22454e-07	1.90761e-07	NDUFB6/NDUFB3/NDUFS6/NDUFS8/NDUFB7/NDUFS5/NDUFA13/NDUFA6/NDUFV2/NDUFB4/NDUFB10/NDUFA1	12
MF	GO:0016655	oxidoreductase activity, acting on NAD(P)H, quinone or similar compound as acceptor	12/525	57/18368	5.75247e-08	3.63975e-06	3.1212e-06	NDUFB6/NDUFB3/NDUFS6/NDUFS8/NDUFB7/NDUFS5/NDUFA13/NDUFA6/NDUFV2/NDUFB4/NDUFB10/NDUFA1	12
MF	GO:0004559	alpha-mannosidase activity	7/525	15/18368	7.89861e-08	4.58119e-06	3.92852e-06	MAN1A1/MANEA/EDEM2/EDEM3/EDEM1/MAN1A2/MAN2B1	7
MF	GO:0015923	mannosidase activity	7/525	16/18368	1.36963e-07	7.33281e-06	6.28812e-06	MAN1A1/MANEA/EDEM2/EDEM3/EDEM1/MAN1A2/MAN2B1	7
MF	GO:0051082	unfolded protein binding	16/525	122/18368	3.98539e-07	1.98131e-05	1.69903e-05	LMAN1/DNAJB11/HYOU1/ERN1/ERLEC1/SIL1/HSPA13/HSP90B1/HSPA5/PPIB/CALR/CANX/SYVN1/HSPD1/CCT8/HSPA8	16
MF	GO:0003756	protein disulfide isomerase activity	7/525	20/18368	8.40114e-07	3.6545e-05	3.13385e-05	TXNDC5/PDIA4/CRELD2/PDIA5/PDIA6/P4HB/PDIA3	7
MF	GO:0016864	intramolecular oxidoreductase activity, transposing S-S bonds	7/525	20/18368	8.40114e-07	3.6545e-05	3.13385e-05	TXNDC5/PDIA4/CRELD2/PDIA5/PDIA6/P4HB/PDIA3	7
MF	GO:0016651	oxidoreductase activity, acting on NAD(P)H	13/525	88/18368	1.2411e-06	5.06189e-05	4.34073e-05	NDUFB6/NDUFB3/NDUFS6/NDUFS8/NDUFB7/NDUFS5/NDUFA13/NDUFA6/NDUFV2/NDUFB4/NDUFB10/CYBA/NDUFA1	13
MF	GO:0004298	threonine-type endopeptidase activity	6/525	14/18368	1.30911e-06	5.06189e-05	4.34073e-05	PSMB5/PSMB2/PSMA4/PSMB6/PSMB3/PSMB1	6
MF	GO:0016853	isomerase activity	17/525	158/18368	2.91385e-06	0.000106739	9.15319e-05	TXNDC5/FKBP11/PDIA4/FKBP2/CRELD2/PDIA5/FKBP14/PPIB/PDIA6/P4HB/PGM3/PDIA3/TOP1/HSPD1/MIF/PGAM1/TPI1	17
MF	GO:0015924	mannosyl-oligosaccharide mannosidase activity	5/525	10/18368	4.18831e-06	0.000145753	0.000124988	MAN1A1/EDEM2/EDEM3/EDEM1/MAN1A2	5
MF	GO:0043021	ribonucleoprotein complex binding	16/525	149/18368	5.83079e-06	0.000193249	0.000165717	DERL3/SEC61A1/HSPA5/SEC61B/RPN2/DERL1/DERL2/NME1/SRP54/SRP68/MDM2/SND1/TMCO1/SRP72/SRPRA/NEAT1	16
MF	GO:0002020	protease binding	15/525	135/18368	7.48407e-06	0.000236769	0.000203037	DERL3/CASP3/LDLR/TIMP2/DERL1/DERL2/ANXA2/CLTC/CFLAR/OS9/SYVN1/ITGB1/ADRM1/VCP/PSAP	15
MF	GO:0015035	protein-disulfide reductase activity	8/525	37/18368	7.85016e-06	0.000237553	0.000203709	PDIA4/PDIA5/PDIA6/P4HB/GLRX/TXN/TXNDC17/PDIA3	8
MF	GO:0016860	intramolecular oxidoreductase activity	9/525	51/18368	1.24126e-05	0.000359967	0.000308683	TXNDC5/PDIA4/CRELD2/PDIA5/PDIA6/P4HB/PDIA3/MIF/TPI1	9
MF	GO:0022804	active transmembrane transporter activity	28/525	406/18368	1.73988e-05	0.000484384	0.000415375	ABCB9/SLC1A5/SLC1A4/SLC7A5/SLC25A4/ATP2A2/NDUFB6/ATP13A1/COX5A/NDUFB3/NDUFS6/SLC3A2/TAP1/NDUFS8/NDUFB7/COX7B/UQCRC1/NDUFS5/CYC1/NDUFA13/NDUFA6/NDUFV2/NDUFB4/NDUFB10/NDUFA1/UQCRH/COX6A1/COX6B1	28
MF	GO:1990381	ubiquitin-specific protease binding	6/525	21/18368	1.99423e-05	0.00053384	0.000457785	DERL3/DERL1/DERL2/CLTC/SYVN1/VCP	6
MF	GO:0015036	disulfide oxidoreductase activity	8/525	42/18368	2.11669e-05	0.000539086	0.000462284	PDIA4/PDIA5/PDIA6/P4HB/GLRX/TXN/TXNDC17/PDIA3	8
MF	GO:0140318	protein transporter activity	7/525	31/18368	2.16874e-05	0.000539086	0.000462284	SEC61A1/TIMM8B/SEC61G/TIMM17A/ATP13A1/TMED10/MCL1	7
MF	GO:0016667	oxidoreductase activity, acting on a sulfur group of donors	9/525	57/18368	3.15272e-05	0.000756653	0.000648854	PDIA4/PDIA5/PDIA6/P4HB/GLRX/TXN/PRDX3/TXNDC17/PDIA3	9
MF	GO:0070003	threonine-type peptidase activity	6/525	24/18368	4.59827e-05	0.0010668	0.000914814	PSMB5/PSMB2/PSMA4/PSMB6/PSMB3/PSMB1	6
MF	GO:0051087	chaperone binding	12/525	107/18368	5.52224e-05	0.00123983	0.0010632	SDF2L1/HYOU1/DNAJC1/DNAJC3/HSPA5/BAK1/SCARB2/DNAJB9/CALR/SYVN1/HSPD1/HSPA8	12
MF	GO:0001618	virus receptor activity	10/525	76/18368	5.86767e-05	0.00127622	0.0010944	SLC1A5/LDLR/SCARB2/SELPLG/IDE/SLC52A2/ITGB7/TFRC/BSG/ITGB1	10
MF	GO:0140272	exogenous protein binding	10/525	77/18368	6.57372e-05	0.00138646	0.00118893	SLC1A5/LDLR/SCARB2/SELPLG/IDE/SLC52A2/ITGB7/TFRC/BSG/ITGB1	10
MF	GO:0016209	antioxidant activity	10/525	86/18368	0.000168735	0.00345411	0.00296201	PRDX4/GLRX/TXN/PRDX3/TXNDC17/TP53INP1/PRDX2/PRDX1/PRDX5/GSTP1	10
MF	GO:0016758	hexosyltransferase activity	16/525	197/18368	0.000178451	0.00354862	0.00304306	STT3A/CHPF/B4GALT3/OSTC/ALG5/MGAT2/C1GALT1C1/RPN1/GYG1/ALG1/ALG2/RPN2/MGAT1/FUT8/STT3B/OGT	16
MF	GO:0016757	glycosyltransferase activity	19/525	270/18368	0.000298158	0.0057644	0.00494315	STT3A/CHPF/B4GALT3/OSTC/ALG5/MGAT2/C1GALT1C1/RPN1/ST6GALNAC4/DPAGT1/GYG1/ALG1/ALG2/RPN2/MGAT1/GLT8D1/FUT8/STT3B/OGT	19
MF	GO:0008047	enzyme activator activity	11/525	110/18368	0.000311284	0.00585551	0.00502129	CASP3/ARL1/DDOST/DAD1/CTSA/DPM3/CFLAR/PDCD5/KRTCAP2/PSAP/ARF1	11
MF	GO:0008320	protein transmembrane transporter activity	5/525	22/18368	0.000329287	0.00603116	0.00517191	SEC61A1/SEC61G/TIMM17A/TMED10/MCL1	5
MF	GO:0016668	oxidoreductase activity, acting on a sulfur group of donors, NAD(P) as acceptor	4/525	13/18368	0.00038412	0.00685507	0.00587844	GLRX/TXN/PRDX3/TXNDC17	4
MF	GO:0044548	S100 protein binding	4/525	14/18368	0.000525666	0.00914659	0.0078435	ATP2A2/ANXA2/S100A6/AHNAK	4
MF	GO:0004601	peroxidase activity	7/525	51/18368	0.000583005	0.00989687	0.00848688	PRDX4/PRDX3/TXNDC17/PRDX2/PRDX1/PRDX5/GSTP1	7
MF	GO:0022884	macromolecule transmembrane transporter activity	5/525	27/18368	0.000897243	0.0148686	0.0127503	SEC61A1/SEC61G/TIMM17A/TMED10/MCL1	5
MF	GO:0016684	oxidoreductase activity, acting on peroxide as acceptor	7/525	55/18368	0.000926344	0.0149938	0.0128577	PRDX4/PRDX3/TXNDC17/PRDX2/PRDX1/PRDX5/GSTP1	7
MF	GO:0031625	ubiquitin protein ligase binding	19/525	297/18368	0.000954284	0.015095	0.0129445	HM13/TRIB1/HSPA5/UBE2J1/DERL1/CALR/FBXW7/UBE2G1/MDM2/PSMA3/TMBIM6/YWHAE/HERC2/UQCRC1/VCP/HSPD1/HSPA8/ACTG1/TPI1	19
MF	GO:0003725	double-stranded RNA binding	8/525	74/18368	0.00121621	0.0188107	0.0161307	ZBP1/OAS1/CLTC/SLC3A2/TFRC/VIM/HSPD1/MTDH	8
MF	GO:0140677	molecular function activator activity	12/525	150/18368	0.00127264	0.0192557	0.0165123	DNAJC1/CASP3/ARL1/DDOST/DAD1/CTSA/DPM3/CFLAR/PDCD5/KRTCAP2/PSAP/ARF1	12
MF	GO:0004553	hydrolase activity, hydrolyzing O-glycosyl compounds	9/525	94/18368	0.00146782	0.0217362	0.0186395	MAN1A1/MANEA/EDEM2/NEU1/EDEM3/EDEM1/GUSB/MAN1A2/MAN2B1	9
MF	GO:0004129	cytochrome-c oxidase activity	4/525	19/18368	0.00181711	0.0263482	0.0225944	COX5A/COX7B/COX6A1/COX6B1	4
MF	GO:0044389	ubiquitin-like protein ligase binding	19/525	316/18368	0.00195526	0.0277727	0.023816	HM13/TRIB1/HSPA5/UBE2J1/DERL1/CALR/FBXW7/UBE2G1/MDM2/PSMA3/TMBIM6/YWHAE/HERC2/UQCRC1/VCP/HSPD1/HSPA8/ACTG1/TPI1	19
MF	GO:0016675	oxidoreductase activity, acting on a heme group of donors	4/525	20/18368	0.00222058	0.0303044	0.025987	COX5A/COX7B/COX6A1/COX6B1	4
MF	GO:0042288	MHC class I protein binding	4/525	20/18368	0.00222058	0.0303044	0.025987	ABCB9/DERL1/TAP1/VCP	4
MF	GO:0015173	aromatic amino acid transmembrane transporter activity	3/525	10/18368	0.00239791	0.0320951	0.0275226	SLC38A5/SLC7A5/SLC3A2	3
MF	GO:0043022	ribosome binding	7/525	66/18368	0.00271669	0.0356758	0.0305931	SEC61A1/HSPA5/SEC61B/RPN2/SRP68/TMCO1/SRP72	7
MF	GO:0043027	cysteine-type endopeptidase inhibitor activity involved in apoptotic process	4/525	22/18368	0.00320454	0.0401138	0.0343988	GAS6/CD27/PRDX3/PRDX5	4
MF	GO:0022889	serine transmembrane transporter activity	3/525	11/18368	0.00322755	0.0401138	0.0343988	SLC1A5/SLC38A5/SLC1A4	3
MF	GO:0047134	protein-disulfide reductase (NAD(P)) activity	3/525	11/18368	0.00322755	0.0401138	0.0343988	GLRX/TXN/TXNDC17	3
MF	GO:0016814	hydrolase activity, acting on carbon-nitrogen (but not peptide) bonds, in cyclic amidines	5/525	36/18368	0.0033928	0.0414278	0.0355257	MTHFD2/ADA/APOBEC3B/ZBP1/APOBEC3G	5
MF	GO:0140103	catalytic activity, acting on a glycoprotein	4/525	23/18368	0.00379267	0.045512	0.039028	MGAT2/C1GALT1C1/MGAT1/FUT8	4
MF	GO:0022858	alanine transmembrane transporter activity	3/525	12/18368	0.00421271	0.0496957	0.0426156	SLC38A5/SLC1A4/SLC3A2	3

## Sheet: NRGN+ Naïve B.up
Supplementary Table 7. B cell level GO enrichment book
ONTOLOGY	ID	Description	GeneRatio	BgRatio	pvalue	p.adjust	qvalue	geneID	Count
BP	GO:0042060	wound healing	24/146	422/18723	2.37319e-14	5.18988e-11	4.37457e-11	PF4/SPARC/F13A1/GP9/TREML1/ITGA2B/PF4V1/MYL9/VCL/TPM1/ACTB/FCER1G/CD9/TGFB1/TIMP1/CD151/GPX1/ILK/FERMT3/TLN1/MYL12A/GNAS/ANO6/CD40	24
BP	GO:0030168	platelet activation	15/146	123/18723	3.93918e-14	5.18988e-11	4.37457e-11	PF4/TREML1/ITGA2B/PF4V1/MYL9/VCL/ACTB/FCER1G/CD9/ILK/FERMT3/TLN1/MYL12A/GNAS/CD40	15
BP	GO:0007596	blood coagulation	18/146	217/18723	9.03497e-14	7.06137e-11	5.95206e-11	PF4/F13A1/GP9/TREML1/ITGA2B/PF4V1/MYL9/VCL/ACTB/FCER1G/CD9/ILK/FERMT3/TLN1/MYL12A/GNAS/ANO6/CD40	18
BP	GO:0007599	hemostasis	18/146	222/18723	1.33992e-13	7.06137e-11	5.95206e-11	PF4/F13A1/GP9/TREML1/ITGA2B/PF4V1/MYL9/VCL/ACTB/FCER1G/CD9/ILK/FERMT3/TLN1/MYL12A/GNAS/ANO6/CD40	18
BP	GO:0050817	coagulation	18/146	222/18723	1.33992e-13	7.06137e-11	5.95206e-11	PF4/F13A1/GP9/TREML1/ITGA2B/PF4V1/MYL9/VCL/ACTB/FCER1G/CD9/ILK/FERMT3/TLN1/MYL12A/GNAS/ANO6/CD40	18
BP	GO:0034109	homotypic cell-cell adhesion	13/146	90/18723	2.2528e-13	9.89356e-11	8.33933e-11	ITGA2B/MYL9/CCL5/VCL/ACTB/CD9/ILK/FERMT3/TLN1/MYL12A/JUP/GNAS/CD99	13
BP	GO:0070527	platelet aggregation	10/146	67/18723	1.03357e-10	3.89065e-08	3.27944e-08	ITGA2B/MYL9/VCL/ACTB/CD9/ILK/FERMT3/TLN1/MYL12A/GNAS	10
BP	GO:0050878	regulation of body fluid levels	18/146	379/18723	9.77917e-10	3.22102e-07	2.71501e-07	PF4/F13A1/GP9/TREML1/ITGA2B/PF4V1/MYL9/VCL/ACTB/FCER1G/CD9/ILK/FERMT3/TLN1/MYL12A/GNAS/ANO6/CD40	18
BP	GO:0097529	myeloid leukocyte migration	11/146	220/18723	1.25395e-06	0.000367129	0.000309455	PPBP/PF4/PF4V1/CCL5/MPP1/FCER1G/CD9/ANO6/WDR1/CD99/STAP1	11
BP	GO:1990266	neutrophil migration	8/146	122/18723	5.13364e-06	0.0012614	0.00106324	PPBP/PF4/PF4V1/CCL5/MPP1/FCER1G/WDR1/CD99	8
BP	GO:0016064	immunoglobulin mediated immune response	10/146	207/18723	5.26582e-06	0.0012614	0.00106324	CLU/FCER1G/TGFB1/HLA-DPB1/HLA-E/HLA-DRB5/GAPT/IL4R/FCER2/CD40	10
BP	GO:0019724	B cell mediated immunity	10/146	210/18723	5.98043e-06	0.0013132	0.0011069	CLU/FCER1G/TGFB1/HLA-DPB1/HLA-E/HLA-DRB5/GAPT/IL4R/FCER2/CD40	10
BP	GO:0002443	leukocyte mediated immunity	14/146	440/18723	9.1394e-06	0.00185249	0.00156147	CLU/FCER1G/TGFB1/HLA-DPB1/HLA-E/HLA-DRB5/GAPT/LAT/IL4R/FCER2/CD40/WDR1/SNAP23/STAP1	14
BP	GO:0045807	positive regulation of endocytosis	7/146	100/18723	1.32633e-05	0.00249634	0.00210418	CLU/SNCA/CD151/RAB31/ANO6/AP2M1/STAP1	7
BP	GO:0031334	positive regulation of protein-containing complex assembly	10/146	237/18723	1.71962e-05	0.0030208	0.00254625	CLU/SNCA/TGFB1/ARPC1B/TCL1A/GSN/BRK1/ARPC5/SKAP1/RAP1B	10
BP	GO:0007229	integrin-mediated signaling pathway	7/146	107/18723	2.06475e-05	0.00328323	0.00276745	ITGA2B/LIMS1/TIMP1/ILK/FERMT3/TLN1/LAT	7
BP	GO:0097530	granulocyte migration	8/146	148/18723	2.11821e-05	0.00328323	0.00276745	PPBP/PF4/PF4V1/CCL5/MPP1/FCER1G/WDR1/CD99	8
BP	GO:0043627	response to estrogen	6/146	75/18723	2.62336e-05	0.00384031	0.00323702	CA2/NCOA4/ARPC1B/IL4R/WBP2/CD24	6
BP	GO:0045216	cell-cell junction organization	9/146	200/18723	2.7702e-05	0.00384183	0.0032383	VCL/LIMS1/ACTB/CD9/TGFB1/TLN1/JUP/CNTNAP2/WDR1	9
BP	GO:0050900	leukocyte migration	12/146	369/18723	3.3099e-05	0.00436079	0.00367573	PPBP/PF4/ITGA2B/PF4V1/CCL5/MPP1/FCER1G/CD9/ANO6/WDR1/CD99/STAP1	12
BP	GO:0033622	integrin activation	4/146	25/18723	3.95138e-05	0.00495805	0.00417916	FERMT3/TLN1/SKAP1/RAP1B	4
BP	GO:0030100	regulation of endocytosis	9/146	211/18723	4.21272e-05	0.00504569	0.00425303	CLU/SNCA/CALM3/CD151/RAB31/ANO6/AP2M1/RUFY1/STAP1	9
BP	GO:0045860	positive regulation of protein kinase activity	12/146	386/18723	5.11727e-05	0.00586261	0.00494162	CLU/CCL5/SNCA/TGFB1/CALM3/MMD/TCL1A/ILK/LAT/CD40/CD24/STAP1	12
BP	GO:0007163	establishment or maintenance of cell polarity	9/146	218/18723	5.42737e-05	0.0059588	0.0050227	ACTB/LMNA/ILK/GSN/ARPC5/WDR1/PARVB/RAP1B/PDLIM1	9
BP	GO:0032970	regulation of actin filament-based process	12/146	397/18723	6.6969e-05	0.00705853	0.00594966	TMSB4X/TPM1/ARPC1B/ILK/ARHGAP18/JUP/ARHGDIB/GSN/BRK1/ARPC5/WDR1/STAP1	12
BP	GO:0033632	regulation of cell-cell adhesion mediated by integrin	3/146	11/18723	7.32103e-05	0.00741958	0.006254	CCL5/FERMT3/SKAP1	3
BP	GO:0019221	cytokine-mediated signaling pathway	13/146	472/18723	8.50834e-05	0.00830351	0.00699906	PPBP/PF4/PF4V1/CCL5/TMSB4X/LIMS1/FCER1G/ILK/IL4R/ADIPOR1/AGPAT1/CD24/STAP1	13
BP	GO:0032956	regulation of actin cytoskeleton organization	11/146	358/18723	0.00011754	0.0100172	0.00844351	TMSB4X/TPM1/ARPC1B/ILK/ARHGAP18/ARHGDIB/GSN/BRK1/ARPC5/WDR1/STAP1	11
BP	GO:0048488	synaptic vesicle endocytosis	5/146	62/18723	0.000121832	0.0100172	0.00844351	RAB27B/SNCA/ACTB/CALM3/AP2M1	5
BP	GO:0140238	presynaptic endocytosis	5/146	62/18723	0.000121832	0.0100172	0.00844351	RAB27B/SNCA/ACTB/CALM3/AP2M1	5
BP	GO:0002444	myeloid leukocyte mediated immunity	6/146	99/18723	0.000125253	0.0100172	0.00844351	HLA-E/LAT/IL4R/WDR1/SNAP23/STAP1	6
BP	GO:0060100	positive regulation of phagocytosis, engulfment	3/146	13/18723	0.000125452	0.0100172	0.00844351	RAB31/ANO6/STAP1	3
BP	GO:1905155	positive regulation of membrane invagination	3/146	13/18723	0.000125452	0.0100172	0.00844351	RAB31/ANO6/STAP1	3
BP	GO:0043254	regulation of protein-containing complex assembly	12/146	428/18723	0.000136056	0.0105444	0.00888788	CLU/SNCA/TMSB4X/TGFB1/ARPC1B/TCL1A/ARHGAP18/GSN/BRK1/ARPC5/SKAP1/RAP1B	12
BP	GO:0051271	negative regulation of cellular component movement	11/146	367/18723	0.000146083	0.0109185	0.00920322	VCL/ACTN1/TPM1/CD9/TGFB1/TIMP1/ILK/JUP/ARHGDIB/ADIPOR1/STAP1	11
BP	GO:0007043	cell-cell junction assembly	7/146	146/18723	0.000149171	0.0109185	0.00920322	VCL/ACTB/CD9/TLN1/JUP/CNTNAP2/WDR1	7
BP	GO:0030593	neutrophil chemotaxis	6/146	103/18723	0.000155805	0.0110958	0.00935271	PPBP/PF4/PF4V1/CCL5/MPP1/FCER1G	6
BP	GO:0045785	positive regulation of cell adhesion	12/146	437/18723	0.000165062	0.0114458	0.00964768	CCL5/LIMS1/TPM1/HLA-DPB1/ILK/HLA-E/RSU1/HLA-DRB5/JUP/IL4R/SKAP1/CD24	12
BP	GO:0099003	vesicle-mediated transport in synapse	8/146	200/18723	0.000176481	0.0119238	0.0100506	RAB27B/SNCA/ACTB/CALM3/RAB11A/AP2M1/SNAP23/RAP1B	8
BP	GO:0060099	regulation of phagocytosis, engulfment	3/146	15/18723	0.000197311	0.0129814	0.0109421	RAB31/ANO6/STAP1	3
BP	GO:0032535	regulation of cellular component size	11/146	383/18723	0.000211471	0.0129814	0.0109421	TMSB4X/ARPC1B/ILK/ARHGAP18/GSN/BRK1/RAB11A/ANO6/AP2M1/ARPC5/WDR1	11
BP	GO:1902903	regulation of supramolecular fiber organization	11/146	383/18723	0.000211471	0.0129814	0.0109421	CLU/SNCA/TMSB4X/TPM1/ARPC1B/GPX1/ARHGAP18/GSN/BRK1/ARPC5/WDR1	11
BP	GO:0002478	antigen processing and presentation of exogenous peptide antigen	4/146	38/18723	0.000213126	0.0129814	0.0109421	FCER1G/HLA-DPB1/HLA-E/HLA-DRB5	4
BP	GO:0002381	immunoglobulin production involved in immunoglobulin-mediated immune response	5/146	70/18723	0.000216767	0.0129814	0.0109421	TGFB1/HLA-DPB1/HLA-DRB5/GAPT/CD40	5
BP	GO:1902905	positive regulation of supramolecular fiber organization	8/146	209/18723	0.000238143	0.0132551	0.0111728	CLU/TPM1/ARPC1B/GPX1/GSN/BRK1/ARPC5/WDR1	8
BP	GO:0033631	cell-cell adhesion mediated by integrin	3/146	16/18723	0.000241459	0.0132551	0.0111728	CCL5/FERMT3/SKAP1	3
BP	GO:0061684	chaperone-mediated autophagy	3/146	16/18723	0.000241459	0.0132551	0.0111728	CLU/SNCA/CTSA	3
BP	GO:1905153	regulation of membrane invagination	3/146	16/18723	0.000241459	0.0132551	0.0111728	RAB31/ANO6/STAP1	3
BP	GO:0002714	positive regulation of B cell mediated immunity	4/146	40/18723	0.000260701	0.0137389	0.0115806	TGFB1/HLA-E/FCER2/CD40	4
BP	GO:0002891	positive regulation of immunoglobulin mediated immune response	4/146	40/18723	0.000260701	0.0137389	0.0115806	TGFB1/HLA-E/FCER2/CD40	4
BP	GO:0036465	synaptic vesicle recycling	5/146	75/18723	0.000299629	0.015358	0.0129453	RAB27B/SNCA/ACTB/CALM3/AP2M1	5
BP	GO:0033674	positive regulation of kinase activity	12/146	467/18723	0.00030308	0.015358	0.0129453	CLU/CCL5/SNCA/TGFB1/CALM3/MMD/TCL1A/ILK/LAT/CD40/CD24/STAP1	12
BP	GO:0043112	receptor metabolic process	7/146	166/18723	0.000327832	0.0162988	0.0137384	SNCA/FCER1G/CD9/TGFB1/RAB31/LAMTOR1/AP2M1	7
BP	GO:0001667	ameboidal-type cell migration	12/146	475/18723	0.00035326	0.0172378	0.0145298	SPARC/TMSB4X/TGFB1/TIMP1/GPX1/ILK/JUP/ARHGDIB/RAB11A/CD40/ADIPOR1/PDLIM1	12
BP	GO:0002274	myeloid leukocyte activation	8/146	223/18723	0.000368339	0.0176468	0.0148746	CLU/CCL5/SNCA/FCER1G/LAT/IL4R/SNAP23/STAP1	8
BP	GO:0021762	substantia nigra development	4/146	44/18723	0.000378006	0.0177865	0.0149924	ACTB/CALM3/DYNLL1/YWHAH	4
BP	GO:0030011	maintenance of cell polarity	3/146	19/18723	0.000410704	0.0189861	0.0160034	ARPC5/WDR1/PDLIM1	3
BP	GO:0002449	lymphocyte mediated immunity	10/146	350/18723	0.000428624	0.0194728	0.0164137	CLU/FCER1G/TGFB1/HLA-DPB1/HLA-E/HLA-DRB5/GAPT/IL4R/FCER2/CD40	10
BP	GO:0071621	granulocyte chemotaxis	6/146	125/18723	0.000444347	0.0195431	0.016473	PPBP/PF4/PF4V1/CCL5/MPP1/FCER1G	6
BP	GO:0006887	exocytosis	10/146	352/18723	0.000448151	0.0195431	0.016473	CCL5/RAB27B/SNCA/CALM3/LAT/IL4R/RAB31/RAB11A/SNAP23/RAP1B	10
BP	GO:0030595	leukocyte chemotaxis	8/146	230/18723	0.000452421	0.0195431	0.016473	PPBP/PF4/PF4V1/CCL5/MPP1/FCER1G/ANO6/STAP1	8
BP	GO:0034329	cell junction assembly	11/146	420/18723	0.000462522	0.0196572	0.0165691	SNCA/VCL/ACTN1/LIMS1/ACTB/CD9/TLN1/JUP/CNTNAP2/WDR1/RAP1B	11
BP	GO:0090201	negative regulation of release of cytochrome c from mitochondria	3/146	20/18723	0.000480428	0.0196799	0.0165883	CLU/LMNA/GPX1	3
BP	GO:0019884	antigen processing and presentation of exogenous antigen	4/146	47/18723	0.00048776	0.0196799	0.0165883	FCER1G/HLA-DPB1/HLA-E/HLA-DRB5	4
BP	GO:0002460	adaptive immune response based on somatic recombination of immune receptors built from immunoglobulin superfamily domains	10/146	356/18723	0.000489432	0.0196799	0.0165883	CLU/FCER1G/TGFB1/HLA-DPB1/HLA-E/HLA-DRB5/GAPT/IL4R/FCER2/CD40	10
BP	GO:0007160	cell-matrix adhesion	8/146	233/18723	0.000492931	0.0196799	0.0165883	ITGA2B/VCL/ACTN1/LIMS1/ILK/FERMT3/JUP/SKAP1	8
BP	GO:0071900	regulation of protein serine/threonine kinase activity	10/146	359/18723	0.000522425	0.020495	0.0172753	PRKAR2B/SNCA/ACTB/TGFB1/CALM3/TCL1A/ILK/CDKN2D/CD40/CD24	10
BP	GO:0090199	regulation of release of cytochrome c from mitochondria	4/146	48/18723	0.000528902	0.020495	0.0172753	CLU/LMNA/GPX1/TNFSF10	4
BP	GO:0099504	synaptic vesicle cycle	7/146	181/18723	0.000551227	0.0210505	0.0177435	RAB27B/SNCA/ACTB/CALM3/AP2M1/SNAP23/RAP1B	7
BP	GO:0002237	response to molecule of bacterial origin	10/146	363/18723	0.00056927	0.0211271	0.0178081	PPBP/PF4/SPARC/PF4V1/CCL5/SNCA/TGFB1/CD40/CD24/STAP1	10
BP	GO:0031589	cell-substrate adhesion	10/146	363/18723	0.00056927	0.0211271	0.0178081	ITGA2B/VCL/ACTN1/LIMS1/ILK/FERMT3/RSU1/JUP/SKAP1/PARVB	10
BP	GO:0002639	positive regulation of immunoglobulin production	4/146	50/18723	0.000618494	0.0226352	0.0190793	TGFB1/HLA-E/IL4R/CD40	4
BP	GO:0045661	regulation of myoblast differentiation	4/146	51/18723	0.0006671	0.0240796	0.0202968	CMTM5/TGFB1/ILK/ID3	4
BP	GO:0008064	regulation of actin polymerization or depolymerization	7/146	188/18723	0.00069029	0.0241377	0.0203457	TMSB4X/ARPC1B/ARHGAP18/GSN/BRK1/ARPC5/WDR1	7
BP	GO:0097581	lamellipodium organization	5/146	90/18723	0.000694941	0.0241377	0.0203457	VCL/BRK1/ARPC5/PARVB/PLEKHO1	5
BP	GO:0007015	actin filament organization	11/146	442/18723	0.000705944	0.0241377	0.0203457	TMSB4X/ACTN1/TPM1/ARPC1B/ARHGAP18/TPM4/GSN/BRK1/ARPC5/WDR1/PDLIM1	11
BP	GO:0030832	regulation of actin filament length	7/146	189/18723	0.00071224	0.0241377	0.0203457	TMSB4X/ARPC1B/ARHGAP18/GSN/BRK1/ARPC5/WDR1	7
BP	GO:0045010	actin nucleation	4/146	52/18723	0.000718351	0.0241377	0.0203457	ARPC1B/GSN/BRK1/ARPC5	4
BP	GO:0022604	regulation of cell morphogenesis	9/146	309/18723	0.000725183	0.0241377	0.0203457	SPARC/LIMS1/TPM1/ILK/ARHGAP18/MYL12A/WDR1/PARVB/PLEKHO1	9
BP	GO:0045662	negative regulation of myoblast differentiation	3/146	23/18723	0.000733674	0.0241377	0.0203457	CMTM5/TGFB1/ID3	3
BP	GO:0060326	cell chemotaxis	9/146	310/18723	0.000741993	0.0241377	0.0203457	PPBP/PF4/PF4V1/CCL5/MPP1/TMSB4X/FCER1G/ANO6/STAP1	9
BP	GO:0070661	leukocyte proliferation	9/146	318/18723	0.000888261	0.0285435	0.0240594	CLU/CCL5/CD151/HLA-DPB1/HLA-E/CD79A/GAPT/CD40/CD24	9
BP	GO:0042832	defense response to protozoan	3/146	25/18723	0.000942014	0.0299061	0.025208	PF4/IL4R/CD40	3
BP	GO:0071902	positive regulation of protein serine/threonine kinase activity	7/146	200/18723	0.000992165	0.0311233	0.0262339	SNCA/TGFB1/CALM3/TCL1A/ILK/CD40/CD24	7
BP	GO:0001562	response to protozoan	3/146	26/18723	0.00105883	0.0328238	0.0276673	PF4/IL4R/CD40	3
BP	GO:0001954	positive regulation of cell-matrix adhesion	4/146	58/18723	0.00108584	0.0332696	0.0280431	LIMS1/ILK/JUP/SKAP1	4
BP	GO:0001836	release of cytochrome c from mitochondria	4/146	59/18723	0.00115782	0.0346689	0.0292226	CLU/LMNA/GPX1/TNFSF10	4
BP	GO:0019369	arachidonic acid metabolic process	4/146	59/18723	0.00115782	0.0346689	0.0292226	PTGS1/MGLL/GPX1/GPX4	4
BP	GO:1903421	regulation of synaptic vesicle recycling	3/146	27/18723	0.00118442	0.0350667	0.0295579	SNCA/CALM3/AP2M1	3
BP	GO:0002712	regulation of B cell mediated immunity	4/146	60/18723	0.00123309	0.0357054	0.0300962	TGFB1/HLA-E/FCER2/CD40	4
BP	GO:0002889	regulation of immunoglobulin mediated immune response	4/146	60/18723	0.00123309	0.0357054	0.0300962	TGFB1/HLA-E/FCER2/CD40	4
BP	GO:0045639	positive regulation of myeloid cell differentiation	5/146	103/18723	0.00127683	0.0362725	0.0305743	PF4/FAXDC2/MTURN/CA2/TGFB1	5
BP	GO:0071222	cellular response to lipopolysaccharide	7/146	209/18723	0.00128021	0.0362725	0.0305743	PPBP/PF4/PF4V1/CCL5/TGFB1/CD40/STAP1	7
BP	GO:0002685	regulation of leukocyte migration	7/146	210/18723	0.00131587	0.0366954	0.0309307	ITGA2B/CCL5/MPP1/CD9/ANO6/CD99/STAP1	7
BP	GO:0008360	regulation of cell shape	6/146	154/18723	0.00132298	0.0366954	0.0309307	TPM1/ARHGAP18/MYL12A/WDR1/PARVB/PLEKHO1	6
BP	GO:0048002	antigen processing and presentation of peptide antigen	4/146	62/18723	0.00139377	0.0382562	0.0322463	FCER1G/HLA-DPB1/HLA-E/HLA-DRB5	4
BP	GO:0032496	response to lipopolysaccharide	9/146	343/18723	0.00150309	0.0403467	0.0340084	PPBP/PF4/SPARC/PF4V1/CCL5/SNCA/TGFB1/CD40/STAP1	9
BP	GO:0030336	negative regulation of cell migration	9/146	344/18723	0.00153342	0.0403467	0.0340084	VCL/TPM1/TGFB1/TIMP1/ILK/JUP/ARHGDIB/ADIPOR1/STAP1	9
BP	GO:0110053	regulation of actin filament organization	8/146	278/18723	0.00154153	0.0403467	0.0340084	TMSB4X/TPM1/ARPC1B/ARHGAP18/GSN/BRK1/ARPC5/WDR1	8
BP	GO:0042110	T cell activation	11/146	487/18723	0.0015416	0.0403467	0.0340084	CCL5/FCER1G/CD151/HLA-DPB1/FKBP1A/HLA-E/HLA-DRB5/LAT/IL4R/GSN/CD24	11
BP	GO:0002377	immunoglobulin production	7/146	216/18723	0.0015465	0.0403467	0.0340084	TGFB1/HLA-DPB1/HLA-E/HLA-DRB5/GAPT/IL4R/CD40	7
BP	GO:0048857	neural nucleus development	4/146	64/18723	0.00156852	0.0405202	0.0341546	ACTB/CALM3/DYNLL1/YWHAH	4
BP	GO:0019886	antigen processing and presentation of exogenous peptide antigen via MHC class II	3/146	30/18723	0.00161616	0.0412985	0.0348107	FCER1G/HLA-DPB1/HLA-DRB5	3
BP	GO:0008154	actin polymerization or depolymerization	7/146	218/18723	0.00163	0.0412985	0.0348107	TMSB4X/ARPC1B/ARHGAP18/GSN/BRK1/ARPC5/WDR1	7
BP	GO:0014812	muscle cell migration	5/146	110/18723	0.0017093	0.0426124	0.0359182	CCL5/TPM1/ILK/ARPC5/PLEKHO1	5
BP	GO:0051146	striated muscle cell differentiation	8/146	283/18723	0.00172421	0.0426124	0.0359182	TPM1/CD9/LMNA/TGFB1/GPX1/IL4R/WDR1/PLEKHO1	8
BP	GO:0050766	positive regulation of phagocytosis	4/146	66/18723	0.00175797	0.0426124	0.0359182	FCER1G/RAB31/ANO6/STAP1	4
BP	GO:0071219	cellular response to molecule of bacterial origin	7/146	221/18723	0.00176179	0.0426124	0.0359182	PPBP/PF4/PF4V1/CCL5/TGFB1/CD40/STAP1	7
BP	GO:0072659	protein localization to plasma membrane	8/146	284/18723	0.00176272	0.0426124	0.0359182	ACTB/TGFB1/MYL12A/JUP/RAB31/RAB11A/AP2M1/SKAP1	8
BP	GO:0002821	positive regulation of adaptive immune response	5/146	112/18723	0.00185049	0.0443275	0.0373639	TGFB1/HLA-E/FCER2/SKAP1/CD40	5
BP	GO:0046651	lymphocyte proliferation	8/146	288/18723	0.00192362	0.0452702	0.0381584	CCL5/CD151/HLA-DPB1/HLA-E/CD79A/GAPT/CD40/CD24	8
BP	GO:0031623	receptor internalization	5/146	113/18723	0.0019242	0.0452702	0.0381584	SNCA/FCER1G/CD9/RAB31/AP2M1	5
BP	GO:0042744	hydrogen peroxide catabolic process	3/146	32/18723	0.00195208	0.0455197	0.0383687	SNCA/GPX1/PRDX6	3
BP	GO:0051495	positive regulation of cytoskeleton organization	7/146	226/18723	0.0019997	0.046221	0.0389599	TPM1/ARPC1B/GSN/BRK1/ARPC5/WDR1/STAP1	7
BP	GO:2000146	negative regulation of cell motility	9/146	359/18723	0.00205049	0.0466062	0.0392846	VCL/TPM1/TGFB1/TIMP1/ILK/JUP/ARHGDIB/ADIPOR1/STAP1	9
BP	GO:0032943	mononuclear cell proliferation	8/146	291/18723	0.00205173	0.0466062	0.0392846	CCL5/CD151/HLA-DPB1/HLA-E/CD79A/GAPT/CD40/CD24	8
BP	GO:0045055	regulated exocytosis	7/146	230/18723	0.00220736	0.0497127	0.0419031	SNCA/CALM3/LAT/IL4R/RAB31/SNAP23/RAP1B	7
CC	GO:0031091	platelet alpha granule	14/153	91/19550	1.12482e-14	3.79065e-12	2.82982e-12	PPBP/PF4/CLU/SPARC/F13A1/TREML1/ITGA2B/SNCA/TMSB4X/ACTN1/CD9/TGFB1/TIMP1/FERMT3	14
CC	GO:0034774	secretory granule lumen	18/153	322/19550	7.7451e-11	7.30952e-09	5.45674e-09	PPBP/PF4/CLU/SPARC/F13A1/TMSB4X/VCL/ACTN1/CTSA/TGFB1/TIMP1/FERMT3/PKM/JUP/PRDX6/GSN/ARPC5/CYB5R3	18
CC	GO:0060205	cytoplasmic vesicle lumen	18/153	325/19550	9.01291e-11	7.30952e-09	5.45674e-09	PPBP/PF4/CLU/SPARC/F13A1/TMSB4X/VCL/ACTN1/CTSA/TGFB1/TIMP1/FERMT3/PKM/JUP/PRDX6/GSN/ARPC5/CYB5R3	18
CC	GO:0031983	vesicle lumen	18/153	327/19550	9.96242e-11	7.30952e-09	5.45674e-09	PPBP/PF4/CLU/SPARC/F13A1/TMSB4X/VCL/ACTN1/CTSA/TGFB1/TIMP1/FERMT3/PKM/JUP/PRDX6/GSN/ARPC5/CYB5R3	18
CC	GO:0031093	platelet alpha granule lumen	10/153	67/19550	1.0845e-10	7.30952e-09	5.45674e-09	PPBP/PF4/CLU/SPARC/F13A1/TMSB4X/ACTN1/TGFB1/TIMP1/FERMT3	10
CC	GO:0030055	cell-substrate junction	20/153	425/19550	1.39203e-10	7.81855e-09	5.83674e-09	ITGA2B/VCL/ACTN1/LIMS1/ACTB/CD9/ARPC1B/CD151/ILK/FERMT3/TLN1/RSU1/JUP/TPM4/GSN/ARPC5/CD99/SNAP23/PARVB/PDLIM1	20
CC	GO:0030667	secretory granule membrane	17/153	311/19550	3.79655e-10	1.82777e-08	1.36447e-08	SPARC/ITGA2B/RAB27B/SNCA/PGRMC1/FCER1G/CD9/HVCN1/DYNLL1/STOM/RAB31/ANO6/LAMTOR1/LAIR1/SNAP23/RAB37/RAP1B	17
CC	GO:0005925	focal adhesion	19/153	418/19550	7.44226e-10	3.13505e-08	2.34039e-08	ITGA2B/VCL/ACTN1/LIMS1/ACTB/CD9/ARPC1B/CD151/ILK/TLN1/RSU1/JUP/TPM4/GSN/ARPC5/CD99/SNAP23/PARVB/PDLIM1	19
CC	GO:0030016	myofibril	12/153	231/19550	2.83511e-07	1.06159e-05	7.92505e-06	MYL9/VCL/ACTN1/TPM1/CALM3/ILK/FKBP1A/MYL12A/JUP/TPM4/PARVB/PDLIM1	12
CC	GO:0043292	contractile fiber	12/153	239/19550	4.08374e-07	1.37622e-05	1.02738e-05	MYL9/VCL/ACTN1/TPM1/CALM3/ILK/FKBP1A/MYL12A/JUP/TPM4/PARVB/PDLIM1	12
CC	GO:0042581	specific granule	10/153	160/19550	5.34965e-07	1.61373e-05	1.20469e-05	PGRMC1/VCL/HVCN1/STOM/JUP/ANO6/LAMTOR1/LAIR1/SNAP23/RAB37	10
CC	GO:0035579	specific granule membrane	8/153	91/19550	5.74621e-07	1.61373e-05	1.20469e-05	PGRMC1/HVCN1/STOM/ANO6/LAMTOR1/LAIR1/SNAP23/RAB37	8
CC	GO:0070820	tertiary granule	10/153	164/19550	6.71573e-07	1.74092e-05	1.29964e-05	PPBP/CST3/FTH1/FCER1G/DYNLL1/STOM/ANO6/LAMTOR1/LAIR1/SNAP23	10
CC	GO:0030017	sarcomere	11/153	211/19550	8.72604e-07	2.10048e-05	1.56806e-05	MYL9/ACTN1/TPM1/CALM3/ILK/FKBP1A/MYL12A/JUP/TPM4/PARVB/PDLIM1	11
CC	GO:0001725	stress fiber	7/153	71/19550	1.36991e-06	2.88538e-05	2.15401e-05	MYL9/ACTN1/TPM1/ILK/MYL12A/TPM4/PDLIM1	7
CC	GO:0097517	contractile actin filament bundle	7/153	71/19550	1.36991e-06	2.88538e-05	2.15401e-05	MYL9/ACTN1/TPM1/ILK/MYL12A/TPM4/PDLIM1	7
CC	GO:0101002	ficolin-1-rich granule	10/153	185/19550	2.01223e-06	3.98895e-05	2.97785e-05	VCL/CST3/FTH1/FCER1G/DYNLL1/PKM/JUP/GSN/LAMTOR1/ARPC5	10
CC	GO:0002102	podosome	5/153	29/19550	2.80579e-06	5.25307e-05	3.92155e-05	VCL/FERMT3/TPM4/GSN/WDR1	5
CC	GO:0032432	actin filament bundle	7/153	80/19550	3.08555e-06	5.47279e-05	4.08558e-05	MYL9/ACTN1/TPM1/ILK/MYL12A/TPM4/PDLIM1	7
CC	GO:0042641	actomyosin	7/153	81/19550	3.35545e-06	5.65394e-05	4.22081e-05	MYL9/ACTN1/TPM1/ILK/MYL12A/TPM4/PDLIM1	7
CC	GO:0031092	platelet alpha granule membrane	4/153	17/19550	7.9293e-06	0.00012321	9.19792e-05	SPARC/ITGA2B/SNCA/CD9	4
CC	GO:0005911	cell-cell junction	15/153	494/19550	8.04337e-06	0.00012321	9.19792e-05	VCL/ACTN1/LIMS1/ACTB/ILK/TLN1/JUP/LAT/CNTNAP2/YWHAH/SKAP1/WDR1/SNAP23/RAP1B/PDLIM1	15
CC	GO:0030666	endocytic vesicle membrane	9/153	193/19550	2.16833e-05	0.000317707	0.000237176	CD9/HLA-DPB1/HVCN1/HLA-E/HLA-DRB5/ATP6V0E1/RAB31/AP2M1/SNAP23	9
CC	GO:0070821	tertiary granule membrane	6/153	73/19550	2.30108e-05	0.000323109	0.000241209	FCER1G/DYNLL1/STOM/ANO6/LAIR1/SNAP23	6
CC	GO:0005766	primary lysosome	8/153	155/19550	3.05072e-05	0.00039542	0.000295191	CTSA/STOM/PRDX6/LAMTOR1/SNAP23/RAB37/CYB5R3/RAP1B	8
CC	GO:0042582	azurophil granule	8/153	155/19550	3.05072e-05	0.00039542	0.000295191	CTSA/STOM/PRDX6/LAMTOR1/SNAP23/RAB37/CYB5R3/RAP1B	8
CC	GO:0005916	fascia adherens	3/153	10/19550	5.4174e-05	0.0006606	0.000493154	VCL/ACTN1/JUP	3
CC	GO:1904813	ficolin-1-rich granule lumen	7/153	124/19550	5.48866e-05	0.0006606	0.000493154	VCL/CST3/FTH1/PKM/JUP/GSN/ARPC5	7
CC	GO:0030139	endocytic vesicle	11/153	336/19550	6.99099e-05	0.000812402	0.000606478	SPARC/CD9/HLA-DPB1/HVCN1/HLA-E/HLA-DRB5/ATP6V0E1/RAB31/RAB11A/AP2M1/SNAP23	11
CC	GO:0030018	Z disc	7/153	130/19550	7.40769e-05	0.00083213	0.000621206	MYL9/ACTN1/FKBP1A/MYL12A/JUP/PARVB/PDLIM1	7
CC	GO:0031674	I band	7/153	141/19550	0.000123371	0.00134116	0.00100121	MYL9/ACTN1/FKBP1A/MYL12A/JUP/PARVB/PDLIM1	7
CC	GO:0072562	blood microparticle	7/153	146/19550	0.000153224	0.00161364	0.00120462	CLU/F13A1/ITGA2B/ACTB/TGFB1/STOM/GSN	7
CC	GO:0098576	lumenal side of membrane	4/153	36/19550	0.000174814	0.00178522	0.00133271	CTSA/HLA-DPB1/HLA-E/HLA-DRB5	4
CC	GO:0030863	cortical cytoskeleton	6/153	108/19550	0.000206652	0.00204829	0.0015291	MPP1/ACTN1/ACTB/TPM4/GSN/WDR1	6
CC	GO:0005765	lysosomal membrane	11/153	395/19550	0.000286769	0.00268447	0.00200403	CTSA/HLA-DPB1/MMD/STOM/HLA-DRB5/ATP6V0E1/MFSD1/LAMTOR1/AP2M1/RAB37/RAP1B	11
CC	GO:0098852	lytic vacuole membrane	11/153	395/19550	0.000286769	0.00268447	0.00200403	CTSA/HLA-DPB1/MMD/STOM/HLA-DRB5/ATP6V0E1/MFSD1/LAMTOR1/AP2M1/RAB37/RAP1B	11
CC	GO:0030670	phagocytic vesicle membrane	5/153	76/19550	0.000324828	0.00295857	0.00220864	HVCN1/HLA-E/ATP6V0E1/RAB31/SNAP23	5
CC	GO:0031252	cell leading edge	11/153	422/19550	0.000500394	0.0044377	0.00331286	ACTN1/TPM1/ACTB/ILK/TLN1/ARHGAP18/BRK1/CNTNAP2/ARPC5/PARVB/PLEKHO1	11
CC	GO:0014704	intercalated disc	4/153	50/19550	0.00062783	0.0054251	0.00404997	VCL/ACTN1/JUP/YWHAH	4
CC	GO:0045335	phagocytic vesicle	6/153	137/19550	0.000737391	0.00621252	0.0046378	HVCN1/HLA-E/ATP6V0E1/RAB31/RAB11A/SNAP23	6
CC	GO:0005774	vacuolar membrane	11/153	444/19550	0.000761034	0.00625533	0.00466976	CTSA/HLA-DPB1/MMD/STOM/HLA-DRB5/ATP6V0E1/MFSD1/LAMTOR1/AP2M1/RAB37/RAP1B	11
CC	GO:0042611	MHC protein complex	3/153	25/19550	0.000952622	0.00764365	0.00570618	HLA-DPB1/HLA-E/HLA-DRB5	3
CC	GO:0035577	azurophil granule membrane	4/153	58/19550	0.00110198	0.00863642	0.00644731	STOM/LAMTOR1/RAB37/RAP1B	4
CC	GO:0030658	transport vesicle membrane	7/153	212/19550	0.00142397	0.0108365	0.00808972	NRGN/RAB27B/SNCA/CALM3/HLA-DPB1/HLA-E/HLA-DRB5	7
CC	GO:0071556	integral component of lumenal side of endoplasmic reticulum membrane	3/153	29/19550	0.00147917	0.0108365	0.00808972	HLA-DPB1/HLA-E/HLA-DRB5	3
CC	GO:0098553	lumenal side of endoplasmic reticulum membrane	3/153	29/19550	0.00147917	0.0108365	0.00808972	HLA-DPB1/HLA-E/HLA-DRB5	3
CC	GO:0005884	actin filament	5/153	114/19550	0.00203586	0.0145975	0.0108974	ACTN1/TPM1/ACTB/TPM4/PDLIM1	5
CC	GO:0030665	clathrin-coated vesicle membrane	5/153	116/19550	0.00219676	0.0153358	0.0114486	NRGN/CD9/HLA-DPB1/HLA-DRB5/AP2M1	5
CC	GO:0005912	adherens junction	6/153	170/19550	0.00222984	0.0153358	0.0114486	VCL/ACTB/TLN1/JUP/SNAP23/PDLIM1	6
CC	GO:0030669	clathrin-coated endocytic vesicle membrane	4/153	72/19550	0.00245568	0.0162268	0.0121137	CD9/HLA-DPB1/HLA-DRB5/AP2M1	4
CC	GO:0044291	cell-cell contact zone	4/153	72/19550	0.00245568	0.0162268	0.0121137	VCL/ACTN1/JUP/YWHAH	4
CC	GO:0005938	cell cortex	8/153	308/19550	0.00298786	0.0193636	0.0144554	MYL9/SNCA/MPP1/ACTN1/ACTB/TPM4/GSN/WDR1	8
CC	GO:0030662	coated vesicle membrane	6/153	181/19550	0.00304576	0.0193664	0.0144575	NRGN/CD9/HLA-DPB1/HLA-E/HLA-DRB5/AP2M1	6
CC	GO:0044754	autolysosome	2/153	11/19550	0.00319518	0.0199403	0.0148859	FTH1/NCOA4	2
CC	GO:0030136	clathrin-coated vesicle	6/153	196/19550	0.00449444	0.0275386	0.0205583	NRGN/RAB27B/CD9/HLA-DPB1/HLA-DRB5/AP2M1	6
CC	GO:0030133	transport vesicle	9/153	412/19550	0.00522201	0.0314253	0.0234598	NRGN/RAB27B/SNCA/CALM3/HLA-DPB1/HLA-E/HLA-DRB5/PLEKHF2/RAB11A	9
CC	GO:0045334	clathrin-coated endocytic vesicle	4/153	91/19550	0.00569121	0.033648	0.0251191	CD9/HLA-DPB1/HLA-DRB5/AP2M1	4
CC	GO:0009897	external side of plasma membrane	9/153	421/19550	0.00599165	0.0348135	0.0259892	ITGA2B/FCER1G/CD9/HLA-E/CD79A/CD79B/FCER2/CD40/CD24	9
CC	GO:0005767	secondary lysosome	2/153	17/19550	0.00766149	0.043032	0.0321245	FTH1/NCOA4	2
CC	GO:0042613	MHC class II protein complex	2/153	17/19550	0.00766149	0.043032	0.0321245	HLA-DPB1/HLA-DRB5	2
CC	GO:0043034	costamere	2/153	18/19550	0.00857519	0.0473744	0.0353662	VCL/ILK	2
CC	GO:1904724	tertiary granule lumen	3/153	55/19550	0.00915906	0.0497653	0.037151	PPBP/CST3/FTH1	3
CC	GO:0030135	coated vesicle	7/153	299/19550	0.0093033	0.0497653	0.037151	NRGN/RAB27B/CD9/HLA-DPB1/HLA-E/HLA-DRB5/AP2M1	7
MF	GO:0003779	actin binding	14/150	441/18368	1.58051e-05	0.0026287	0.00223493	SNCA/TMSB4X/VCL/ACTN1/TPM1/ARPC1B/TLN1/TPM4/GSN/ARPC5/YWHAH/WDR1/PARVB/PDLIM1	14
MF	GO:0003924	GTPase activity	12/150	337/18368	2.14483e-05	0.0026287	0.00223493	TUBB1/GNG11/RGS18/RAB27B/RGS10/TUBA4A/GNAS/ARHGDIB/RAB31/RAB11A/RAB37/RAP1B	12
MF	GO:0005200	structural constituent of cytoskeleton	7/150	103/18368	2.16651e-05	0.0026287	0.00223493	TUBB1/TPM1/ACTB/TUBA4A/ARPC1B/TLN1/ARPC5	7
MF	GO:0005178	integrin binding	7/150	144/18368	0.000181898	0.0165527	0.0140732	ACTN1/CD9/CD151/ILK/FERMT3/TLN1/FCER2	7
MF	GO:0008307	structural constituent of muscle	4/150	42/18368	0.000375699	0.0217144	0.0184617	MYL9/TPM1/MYL6/TPM4	4
MF	GO:0045236	CXCR chemokine receptor binding	3/150	18/18368	0.000398097	0.0217144	0.0184617	PPBP/PF4/PF4V1	3
MF	GO:0051015	actin filament binding	8/150	217/18368	0.000417585	0.0217144	0.0184617	ACTN1/TPM1/ARPC1B/TLN1/TPM4/GSN/ARPC5/WDR1	8
MF	GO:0008009	chemokine activity	4/150	49/18368	0.000680396	0.0262223	0.0222943	PPBP/PF4/PF4V1/CCL5	4
MF	GO:0005125	cytokine activity	8/150	235/18368	0.000705789	0.0262223	0.0222943	PPBP/PF4/CMTM5/PF4V1/CCL5/TGFB1/TIMP1/TNFSF10	8
MF	GO:0004602	glutathione peroxidase activity	3/150	22/18368	0.000733537	0.0262223	0.0222943	GPX1/PRDX6/GPX4	3
MF	GO:0004601	peroxidase activity	4/150	51/18368	0.000792433	0.0262223	0.0222943	PTGS1/GPX1/PRDX6/GPX4	4
MF	GO:0016684	oxidoreductase activity, acting on peroxide as acceptor	4/150	55/18368	0.00105454	0.0319876	0.0271959	PTGS1/GPX1/PRDX6/GPX4	4
MF	GO:0023026	MHC class II protein complex binding	3/150	27/18368	0.00135224	0.0377421	0.0320884	HLA-DPB1/HLA-DRB5/PKM	3
MF	GO:0019887	protein kinase regulator activity	7/150	204/18368	0.00145162	0.0377421	0.0320884	PRKAR2B/CCL5/SNCA/CALM3/TCL1A/CDKN2D/CD24	7
MF	GO:0005126	cytokine receptor binding	8/150	271/18368	0.0017557	0.0426051	0.0362229	PPBP/PF4/PF4V1/CCL5/TGFB1/FKBP1A/TNFSF10/STAP1	8

## Sheet: NRGN- Naïve B.up
Supplementary Table 7. B cell level GO enrichment book
ONTOLOGY	ID	Description	GeneRatio	BgRatio	pvalue	p.adjust	qvalue	geneID	Count
BP	GO:0002460	adaptive immune response based on somatic recombination of immune receptors built from immunoglobulin superfamily domains	12/54	356/18723	3.10806e-10	1.46852e-07	1.19998e-07	IGHV4-31/IGHV4-61/IGHV4-28/HLA-DRA/MEF2C/HLA-DQB1/IGHD/HLA-DMA/FCER2/BACH2/IL4R/HLA-DRB5	12
BP	GO:0016064	immunoglobulin mediated immune response	10/54	207/18723	3.43898e-10	1.46852e-07	1.19998e-07	IGHV4-31/IGHV4-61/IGHV4-28/HLA-DRA/HLA-DQB1/IGHD/HLA-DMA/FCER2/IL4R/HLA-DRB5	10
BP	GO:0051251	positive regulation of lymphocyte activation	12/54	362/18723	3.76254e-10	1.46852e-07	1.19998e-07	IGHV4-31/IGHV4-61/IGHV4-28/HLA-DRA/MEF2C/CD83/HLA-DQB1/IGHD/HLA-DMA/IL4R/HLA-DRB5/NCK2	12
BP	GO:0019724	B cell mediated immunity	10/54	210/18723	3.95827e-10	1.46852e-07	1.19998e-07	IGHV4-31/IGHV4-61/IGHV4-28/HLA-DRA/HLA-DQB1/IGHD/HLA-DMA/FCER2/IL4R/HLA-DRB5	10
BP	GO:0002696	positive regulation of leukocyte activation	12/54	409/18723	1.50669e-09	4.47184e-07	3.65411e-07	IGHV4-31/IGHV4-61/IGHV4-28/HLA-DRA/MEF2C/CD83/HLA-DQB1/IGHD/HLA-DMA/IL4R/HLA-DRB5/NCK2	12
BP	GO:0050867	positive regulation of cell activation	12/54	420/18723	2.03305e-09	5.02842e-07	4.10891e-07	IGHV4-31/IGHV4-61/IGHV4-28/HLA-DRA/MEF2C/CD83/HLA-DQB1/IGHD/HLA-DMA/IL4R/HLA-DRB5/NCK2	12
BP	GO:0050851	antigen receptor-mediated signaling pathway	9/54	240/18723	2.58926e-08	5.48922e-06	4.48545e-06	IGHV4-31/IGHV4-61/IGHV4-28/LAPTM5/MEF2C/HLA-DQB1/CD79B/IGHD/FOXP1	9
BP	GO:0002449	lymphocyte mediated immunity	10/54	350/18723	5.28412e-08	9.80204e-06	8.00962e-06	IGHV4-31/IGHV4-61/IGHV4-28/HLA-DRA/HLA-DQB1/IGHD/HLA-DMA/FCER2/IL4R/HLA-DRB5	10
BP	GO:0050853	B cell receptor signaling pathway	7/54	131/18723	9.41088e-08	1.47859e-05	1.20821e-05	IGHV4-31/IGHV4-61/IGHV4-28/MEF2C/CD79B/IGHD/FOXP1	7
BP	GO:0002399	MHC class II protein complex assembly	4/54	16/18723	1.09599e-07	1.47859e-05	1.20821e-05	HLA-DRA/HLA-DQB1/HLA-DMA/HLA-DRB5	4
BP	GO:0002503	peptide antigen assembly with MHC class II protein complex	4/54	16/18723	1.09599e-07	1.47859e-05	1.20821e-05	HLA-DRA/HLA-DQB1/HLA-DMA/HLA-DRB5	4
BP	GO:0002429	immune response-activating cell surface receptor signaling pathway	9/54	291/18723	1.34797e-07	1.53876e-05	1.25738e-05	IGHV4-31/IGHV4-61/IGHV4-28/LAPTM5/MEF2C/HLA-DQB1/CD79B/IGHD/FOXP1	9
BP	GO:0002757	immune response-activating signal transduction	9/54	291/18723	1.34797e-07	1.53876e-05	1.25738e-05	IGHV4-31/IGHV4-61/IGHV4-28/LAPTM5/MEF2C/HLA-DQB1/CD79B/IGHD/FOXP1	9
BP	GO:0002501	peptide antigen assembly with MHC protein complex	4/54	18/18723	1.83485e-07	1.94494e-05	1.58928e-05	HLA-DRA/HLA-DQB1/HLA-DMA/HLA-DRB5	4
BP	GO:0002396	MHC protein complex assembly	4/54	19/18723	2.31917e-07	2.29444e-05	1.87487e-05	HLA-DRA/HLA-DQB1/HLA-DMA/HLA-DRB5	4
BP	GO:0002768	immune response-regulating cell surface receptor signaling pathway	9/54	315/18723	2.63548e-07	2.44441e-05	1.99742e-05	IGHV4-31/IGHV4-61/IGHV4-28/LAPTM5/MEF2C/HLA-DQB1/CD79B/IGHD/FOXP1	9
BP	GO:0042113	B cell activation	9/54	334/18723	4.31159e-07	3.63067e-05	2.96676e-05	IGHV4-31/IGHV4-61/IGHV4-28/LAPTM5/MEF2C/CD79B/IGHD/ZFP36L2/FCRL1	9
BP	GO:0002443	leukocyte mediated immunity	10/54	440/18723	4.40378e-07	3.63067e-05	2.96676e-05	IGHV4-31/IGHV4-61/IGHV4-28/HLA-DRA/HLA-DQB1/IGHD/HLA-DMA/FCER2/IL4R/HLA-DRB5	10
BP	GO:0002764	immune response-regulating signaling pathway	10/54	468/18723	7.72837e-07	6.03626e-05	4.93245e-05	IGHV4-31/IGHV4-61/IGHV4-28/LAPTM5/MEF2C/HLA-DQB1/CD79B/IGHD/FOXP1/BIRC3	10
BP	GO:0042110	T cell activation	10/54	487/18723	1.10833e-06	7.99292e-05	6.53131e-05	LAPTM5/HLA-DRA/CD83/HLA-DQB1/HLA-DMA/ZFP36L2/FOXP1/IL4R/HLA-DRB5/NCK2	10
BP	GO:0002253	activation of immune response	9/54	375/18723	1.13107e-06	7.99292e-05	6.53131e-05	IGHV4-31/IGHV4-61/IGHV4-28/LAPTM5/MEF2C/HLA-DQB1/CD79B/IGHD/FOXP1	9
BP	GO:0050864	regulation of B cell activation	7/54	198/18723	1.54702e-06	0.000103342	8.44443e-05	IGHV4-31/IGHV4-61/IGHV4-28/LAPTM5/MEF2C/IGHD/ZFP36L2	7
BP	GO:0019886	antigen processing and presentation of exogenous peptide antigen via MHC class II	4/54	30/18723	1.60166e-06	0.000103342	8.44443e-05	HLA-DRA/HLA-DQB1/HLA-DMA/HLA-DRB5	4
BP	GO:0002495	antigen processing and presentation of peptide antigen via MHC class II	4/54	34/18723	2.68733e-06	0.000163756	0.000133811	HLA-DRA/HLA-DQB1/HLA-DMA/HLA-DRB5	4
BP	GO:0050870	positive regulation of T cell activation	7/54	216/18723	2.75869e-06	0.000163756	0.000133811	HLA-DRA/CD83/HLA-DQB1/HLA-DMA/IL4R/HLA-DRB5/NCK2	7
BP	GO:0006959	humoral immune response	8/54	317/18723	3.26804e-06	0.000186529	0.00015242	IGHV4-31/IGHV4-61/IGHV4-28/MEF2C/CD83/HLA-DQB1/IGHD/FCER2	8
BP	GO:0002504	antigen processing and presentation of peptide or polysaccharide antigen via MHC class II	4/54	36/18723	3.39879e-06	0.000186808	0.000152648	HLA-DRA/HLA-DQB1/HLA-DMA/HLA-DRB5	4
BP	GO:0002478	antigen processing and presentation of exogenous peptide antigen	4/54	38/18723	4.24094e-06	0.000219974	0.000179749	HLA-DRA/HLA-DQB1/HLA-DMA/HLA-DRB5	4
BP	GO:0050863	regulation of T cell activation	8/54	329/18723	4.29868e-06	0.000219974	0.000179749	LAPTM5/HLA-DRA/CD83/HLA-DQB1/HLA-DMA/IL4R/HLA-DRB5/NCK2	8
BP	GO:1903037	regulation of leukocyte cell-cell adhesion	8/54	336/18723	5.01851e-06	0.000248249	0.000202853	LAPTM5/HLA-DRA/CD83/HLA-DQB1/HLA-DMA/IL4R/HLA-DRB5/NCK2	8
BP	GO:1903039	positive regulation of leukocyte cell-cell adhesion	7/54	239/18723	5.37566e-06	0.000257338	0.00021028	HLA-DRA/CD83/HLA-DQB1/HLA-DMA/IL4R/HLA-DRB5/NCK2	7
BP	GO:0019884	antigen processing and presentation of exogenous antigen	4/54	47/18723	1.00526e-05	0.000465347	0.000380253	HLA-DRA/HLA-DQB1/HLA-DMA/HLA-DRB5	4
BP	GO:0007159	leukocyte cell-cell adhesion	8/54	371/18723	1.0348e-05	0.000465347	0.000380253	LAPTM5/HLA-DRA/CD83/HLA-DQB1/HLA-DMA/IL4R/HLA-DRB5/NCK2	8
BP	GO:0022409	positive regulation of cell-cell adhesion	7/54	284/18723	1.65167e-05	0.000720905	0.000589078	HLA-DRA/CD83/HLA-DQB1/HLA-DMA/IL4R/HLA-DRB5/NCK2	7
BP	GO:0002455	humoral immune response mediated by circulating immunoglobulin	5/54	121/18723	2.5472e-05	0.00108001	0.000882519	IGHV4-31/IGHV4-61/IGHV4-28/IGHD/FCER2	5
BP	GO:0048002	antigen processing and presentation of peptide antigen	4/54	62/18723	3.04496e-05	0.0012552	0.00102567	HLA-DRA/HLA-DQB1/HLA-DMA/HLA-DRB5	4
BP	GO:0022407	regulation of cell-cell adhesion	8/54	448/18723	4.00058e-05	0.00160456	0.00131114	LAPTM5/HLA-DRA/CD83/HLA-DQB1/HLA-DMA/IL4R/HLA-DRB5/NCK2	8
BP	GO:0099024	plasma membrane invagination	5/54	136/18723	4.46366e-05	0.00171069	0.00139787	IGHV4-31/IGHV4-61/IGHV4-28/IGHD/SNX9	5
BP	GO:0008037	cell recognition	6/54	225/18723	4.49576e-05	0.00171069	0.00139787	IGHV4-31/IGHV4-61/IGHV4-28/CXCR4/IGHD/NCK2	6
BP	GO:0002381	immunoglobulin production involved in immunoglobulin-mediated immune response	4/54	70/18723	4.92013e-05	0.00182537	0.00149158	HLA-DRA/HLA-DQB1/HLA-DMA/HLA-DRB5	4
BP	GO:0010324	membrane invagination	5/54	144/18723	5.86212e-05	0.0021218	0.0017338	IGHV4-31/IGHV4-61/IGHV4-28/IGHD/SNX9	5
BP	GO:0051592	response to calcium ion	5/54	149/18723	6.8941e-05	0.00243591	0.00199048	MEF2C/CAMK2D/TXNIP/DUSP1/FOS	5
BP	GO:0050871	positive regulation of B cell activation	5/54	152/18723	7.57729e-05	0.00261505	0.00213685	IGHV4-31/IGHV4-61/IGHV4-28/MEF2C/IGHD	5
BP	GO:1903706	regulation of hemopoiesis	7/54	367/18723	8.41759e-05	0.00283902	0.00231987	HLA-DRA/MEF2C/CD83/ZFP36L2/FOXP1/IL4R/FOS	7
BP	GO:0010038	response to metal ion	7/54	373/18723	9.31409e-05	0.00307158	0.0025099	MEF2C/HVCN1/CAMK2D/TXNIP/DUSP1/CYP2R1/FOS	7
BP	GO:0043367	CD4-positive, alpha-beta T cell differentiation	4/54	83/18723	9.59127e-05	0.00309423	0.00252841	HLA-DRA/CD83/FOXP1/IL4R	4
BP	GO:0043372	positive regulation of CD4-positive, alpha-beta T cell differentiation	3/54	32/18723	0.000106016	0.0033474	0.00273529	HLA-DRA/CD83/IL4R	3
BP	GO:1902105	regulation of leukocyte differentiation	6/54	279/18723	0.000147043	0.00454608	0.00371477	HLA-DRA/CD83/ZFP36L2/FOXP1/IL4R/FOS	6
BP	GO:2000516	positive regulation of CD4-positive, alpha-beta T cell activation	3/54	39/18723	0.00019257	0.00583213	0.00476565	HLA-DRA/CD83/IL4R	3
BP	GO:0006910	phagocytosis, recognition	4/54	100/18723	0.000197385	0.00585838	0.0047871	IGHV4-31/IGHV4-61/IGHV4-28/IGHD	4
BP	GO:0035710	CD4-positive, alpha-beta T cell activation	4/54	102/18723	0.000213004	0.006198	0.00506462	HLA-DRA/CD83/FOXP1/IL4R	4
BP	GO:0019882	antigen processing and presentation	4/54	106/18723	0.000246887	0.00689763	0.00563631	HLA-DRA/HLA-DQB1/HLA-DMA/HLA-DRB5	4
BP	GO:0045785	positive regulation of cell adhesion	7/54	437/18723	0.000247068	0.00689763	0.00563631	HLA-DRA/CD83/HLA-DQB1/HLA-DMA/IL4R/HLA-DRB5/NCK2	7
BP	GO:0002440	production of molecular mediator of immune response	6/54	308/18723	0.000250992	0.00689763	0.00563631	LAPTM5/HLA-DRA/HLA-DQB1/HLA-DMA/IL4R/HLA-DRB5	6
BP	GO:0006958	complement activation, classical pathway	4/54	108/18723	0.000265208	0.00715579	0.00584726	IGHV4-31/IGHV4-61/IGHV4-28/IGHD	4
BP	GO:0046632	alpha-beta T cell differentiation	4/54	112/18723	0.000304752	0.00807593	0.00659914	HLA-DRA/CD83/FOXP1/IL4R	4
BP	GO:0002377	immunoglobulin production	5/54	216/18723	0.000389668	0.010145	0.00828988	HLA-DRA/HLA-DQB1/HLA-DMA/IL4R/HLA-DRB5	5
BP	GO:0046638	positive regulation of alpha-beta T cell differentiation	3/54	50/18723	0.000403845	0.0103328	0.00844336	HLA-DRA/CD83/IL4R	3
BP	GO:0043370	regulation of CD4-positive, alpha-beta T cell differentiation	3/54	51/18723	0.000428212	0.0107706	0.00880107	HLA-DRA/CD83/IL4R	3
BP	GO:0000302	response to reactive oxygen species	5/54	222/18723	0.000441648	0.0109234	0.00892593	OSER1/TXNIP/DUSP1/FOS/SESN1	5
BP	GO:0006911	phagocytosis, engulfment	4/54	127/18723	0.000491173	0.0119492	0.00976412	IGHV4-31/IGHV4-61/IGHV4-28/IGHD	4
BP	GO:0006956	complement activation	4/54	130/18723	0.000536419	0.0128395	0.0104916	IGHV4-31/IGHV4-61/IGHV4-28/IGHD	4
BP	GO:0030098	lymphocyte differentiation	6/54	374/18723	0.000702042	0.016537	0.013513	HLA-DRA/CD83/CD79B/ZFP36L2/FOXP1/IL4R	6
BP	GO:0034612	response to tumor necrosis factor	5/54	253/18723	0.000798151	0.0185071	0.0151229	LAPTM5/TCL1A/AFF3/ZFP36L2/BIRC3	5
BP	GO:0030217	T cell differentiation	5/54	257/18723	0.000856338	0.0195509	0.0159757	HLA-DRA/CD83/ZFP36L2/FOXP1/IL4R	5
BP	GO:0042093	T-helper cell differentiation	3/54	66/18723	0.000912654	0.0205209	0.0167684	HLA-DRA/FOXP1/IL4R	3
BP	GO:0046635	positive regulation of alpha-beta T cell activation	3/54	67/18723	0.000953494	0.0208086	0.0170035	HLA-DRA/CD83/IL4R	3
BP	GO:2000514	regulation of CD4-positive, alpha-beta T cell activation	3/54	67/18723	0.000953494	0.0208086	0.0170035	HLA-DRA/CD83/IL4R	3
BP	GO:0002294	CD4-positive, alpha-beta T cell differentiation involved in immune response	3/54	68/18723	0.000995476	0.0211041	0.0172449	HLA-DRA/FOXP1/IL4R	3
BP	GO:0046637	regulation of alpha-beta T cell differentiation	3/54	68/18723	0.000995476	0.0211041	0.0172449	HLA-DRA/CD83/IL4R	3
BP	GO:0002287	alpha-beta T cell activation involved in immune response	3/54	69/18723	0.00103861	0.0214069	0.0174924	HLA-DRA/FOXP1/IL4R	3
BP	GO:0002293	alpha-beta T cell differentiation involved in immune response	3/54	69/18723	0.00103861	0.0214069	0.0174924	HLA-DRA/FOXP1/IL4R	3
BP	GO:0046631	alpha-beta T cell activation	4/54	156/18723	0.0010608	0.0214928	0.0175626	HLA-DRA/CD83/FOXP1/IL4R	4
BP	GO:1902107	positive regulation of leukocyte differentiation	4/54	157/18723	0.00108623	0.0214928	0.0175626	HLA-DRA/CD83/IL4R/FOS	4
BP	GO:1903708	positive regulation of hemopoiesis	4/54	157/18723	0.00108623	0.0214928	0.0175626	HLA-DRA/CD83/IL4R/FOS	4
BP	GO:0001558	regulation of cell growth	6/54	414/18723	0.00118761	0.0231897	0.0189492	CXCR4/BTG1/CAMK2D/CHPT1/MTPN/BCL11A	6
BP	GO:0002292	T cell differentiation involved in immune response	3/54	75/18723	0.00132234	0.025485	0.0208248	HLA-DRA/FOXP1/IL4R	3
BP	GO:1903131	mononuclear cell differentiation	6/54	426/18723	0.00137446	0.02615	0.0213682	HLA-DRA/CD83/CD79B/ZFP36L2/FOXP1/IL4R	6
BP	GO:0002822	regulation of adaptive immune response based on somatic recombination of immune receptors built from immunoglobulin superfamily domains	4/54	168/18723	0.00139483	0.0262017	0.0214104	HLA-DRA/MEF2C/FCER2/IL4R	4
BP	GO:0003159	morphogenesis of an endothelium	2/54	20/18723	0.00150048	0.0274903	0.0224633	CXCR4/FOXP1	2
BP	GO:0061154	endothelial tube morphogenesis	2/54	20/18723	0.00150048	0.0274903	0.0224633	CXCR4/FOXP1	2
BP	GO:0045619	regulation of lymphocyte differentiation	4/54	174/18723	0.00158671	0.0287155	0.0234645	HLA-DRA/CD83/ZFP36L2/IL4R	4
BP	GO:2000106	regulation of leukocyte apoptotic process	3/54	81/18723	0.00165058	0.0295116	0.024115	MEF2C/FOXP1/TSC22D3	3
BP	GO:0006979	response to oxidative stress	6/54	446/18723	0.00173502	0.0306521	0.0250469	BTG1/OSER1/TXNIP/DUSP1/FOS/SESN1	6
BP	GO:0045663	positive regulation of myoblast differentiation	2/54	22/18723	0.00181754	0.0317321	0.0259295	BTG1/MEF2C	2
BP	GO:0071277	cellular response to calcium ion	3/54	85/18723	0.00189533	0.0325444	0.0265933	MEF2C/CAMK2D/FOS	3
BP	GO:0002819	regulation of adaptive immune response	4/54	183/18723	0.00190793	0.0325444	0.0265933	HLA-DRA/MEF2C/FCER2/IL4R	4
BP	GO:0009410	response to xenobiotic stimulus	6/54	462/18723	0.00207207	0.0349426	0.0285529	CXCR4/MEF2C/TXNIP/CYP2R1/GNA12/FOS	6
BP	GO:0045582	positive regulation of T cell differentiation	3/54	91/18723	0.00230302	0.0384009	0.0313788	HLA-DRA/CD83/IL4R	3
BP	GO:1904753	negative regulation of vascular associated smooth muscle cell migration	2/54	25/18723	0.00234741	0.0387062	0.0316282	MEF2C/GNA12	2
BP	GO:0071248	cellular response to metal ion	4/54	197/18723	0.00249323	0.0406588	0.0332238	MEF2C/HVCN1/CAMK2D/FOS	4
BP	GO:0016049	cell growth	6/54	482/18723	0.00256072	0.0413056	0.0337523	CXCR4/BTG1/CAMK2D/CHPT1/MTPN/BCL11A	6
BP	GO:1903859	regulation of dendrite extension	2/54	27/18723	0.00273635	0.0436639	0.0356794	CXCR4/BCL11A	2
BP	GO:0048545	response to steroid hormone	5/54	339/18723	0.00288969	0.0456202	0.0372779	ZFP36L2/FOXP1/TXNIP/DUSP1/FOS	5
CC	GO:0042613	MHC class II protein complex	4/59	17/19550	1.72881e-07	1.95355e-05	1.32845e-05	HLA-DRA/HLA-DQB1/HLA-DMA/HLA-DRB5	4
CC	GO:0042611	MHC protein complex	4/59	25/19550	9.02478e-07	5.099e-05	3.46742e-05	HLA-DRA/HLA-DQB1/HLA-DMA/HLA-DRB5	4
CC	GO:0009897	external side of plasma membrane	9/59	421/19550	4.43041e-06	0.000166879	0.000113481	IGHV4-31/IGHV4-61/IGHV4-28/CXCR4/CD83/CD79B/IGHD/CD69/FCER2	9
CC	GO:0042571	immunoglobulin complex, circulating	4/59	77/19550	8.58941e-05	0.00169911	0.00115542	IGHV4-31/IGHV4-61/IGHV4-28/IGHD	4
CC	GO:0071556	integral component of lumenal side of endoplasmic reticulum membrane	3/59	29/19550	9.0218e-05	0.00169911	0.00115542	HLA-DRA/HLA-DQB1/HLA-DRB5	3
CC	GO:0098553	lumenal side of endoplasmic reticulum membrane	3/59	29/19550	9.0218e-05	0.00169911	0.00115542	HLA-DRA/HLA-DQB1/HLA-DRB5	3
CC	GO:0019814	immunoglobulin complex	5/59	167/19550	0.00014774	0.00238495	0.00162181	IGHV4-31/IGHV4-61/IGHV4-28/CD79B/IGHD	5
CC	GO:0098576	lumenal side of membrane	3/59	36/19550	0.000173661	0.00245297	0.00166806	HLA-DRA/HLA-DQB1/HLA-DRB5	3
CC	GO:0030666	endocytic vesicle membrane	5/59	193/19550	0.000289305	0.00363239	0.00247009	HLA-DRA/HLA-DQB1/HVCN1/CAMK2D/HLA-DRB5	5
CC	GO:0012507	ER to Golgi transport vesicle membrane	3/59	62/19550	0.000870071	0.0098318	0.00668581	HLA-DRA/HLA-DQB1/HLA-DRB5	3
CC	GO:0030669	clathrin-coated endocytic vesicle membrane	3/59	72/19550	0.00134305	0.0136602	0.00928918	HLA-DRA/HLA-DQB1/HLA-DRB5	3
CC	GO:0030176	integral component of endoplasmic reticulum membrane	4/59	162/19550	0.00145064	0.0136602	0.00928918	HLA-DRA/HLA-DQB1/HLA-DRB5/TAPT1	4
CC	GO:0031227	intrinsic component of endoplasmic reticulum membrane	4/59	170/19550	0.00173103	0.0150466	0.010232	HLA-DRA/HLA-DQB1/HLA-DRB5/TAPT1	4
CC	GO:0045334	clathrin-coated endocytic vesicle	3/59	91/19550	0.00262709	0.0204816	0.0139279	HLA-DRA/HLA-DQB1/HLA-DRB5	3
CC	GO:0030134	COPII-coated ER to Golgi transport vesicle	3/59	94/19550	0.00288021	0.0204816	0.0139279	HLA-DRA/HLA-DQB1/HLA-DRB5	3
CC	GO:0030136	clathrin-coated vesicle	4/59	196/19550	0.00290005	0.0204816	0.0139279	HLA-DRA/HLA-DQB1/HLA-DRB5/SNX9	4
CC	GO:0030139	endocytic vesicle	5/59	336/19550	0.00341073	0.021535	0.0146442	HLA-DRA/HLA-DQB1/HVCN1/CAMK2D/HLA-DRB5	5
CC	GO:0032588	trans-Golgi network membrane	3/59	100/19550	0.00343035	0.021535	0.0146442	HLA-DRA/HLA-DQB1/HLA-DRB5	3
CC	GO:0030665	clathrin-coated vesicle membrane	3/59	116/19550	0.00519708	0.0309089	0.0210186	HLA-DRA/HLA-DQB1/HLA-DRB5	3
CC	GO:0005765	lysosomal membrane	5/59	395/19550	0.00672454	0.0361844	0.0246061	LAPTM5/HLA-DRA/HLA-DQB1/HLA-DMA/HLA-DRB5	5
CC	GO:0098852	lytic vacuole membrane	5/59	395/19550	0.00672454	0.0361844	0.0246061	LAPTM5/HLA-DRA/HLA-DQB1/HLA-DMA/HLA-DRB5	5
CC	GO:0005802	trans-Golgi network	4/59	259/19550	0.00774452	0.0383626	0.0260873	HLA-DRA/HLA-DQB1/HLA-DRB5/SNX9	4
CC	GO:0001772	immunological synapse	2/59	44/19550	0.00780833	0.0383626	0.0260873	CD37/HLA-DRA	2
CC	GO:0031902	late endosome membrane	3/59	146/19550	0.00977566	0.0460271	0.0312993	HLA-DRA/HLA-DMA/HLA-DRB5	3
CC	GO:0005770	late endosome	4/59	282/19550	0.0103626	0.0468389	0.0318513	CXCR4/HLA-DRA/HLA-DMA/HLA-DRB5	4
CC	GO:0005774	vacuolar membrane	5/59	444/19550	0.0108244	0.0470444	0.0319911	LAPTM5/HLA-DRA/HLA-DQB1/HLA-DMA/HLA-DRB5	5
MF	GO:0003823	antigen binding	7/58	171/18368	1.08062e-06	0.000117528	0.000105705	IGHV4-31/IGHV4-61/IGHV4-28/HLA-DRA/HLA-DQB1/IGHD/HLA-DRB5	7
MF	GO:0023026	MHC class II protein complex binding	4/58	27/18368	1.48769e-06	0.000117528	0.000105705	HLA-DRA/HLA-DQB1/HLA-DMA/HLA-DRB5	4
MF	GO:0023023	MHC protein complex binding	4/58	36/18368	4.88873e-06	0.000257473	0.000231571	HLA-DRA/HLA-DQB1/HLA-DMA/HLA-DRB5	4
MF	GO:0034987	immunoglobulin receptor binding	4/58	79/18368	0.000112721	0.00445247	0.00400455	IGHV4-31/IGHV4-61/IGHV4-28/IGHD	4
MF	GO:0042605	peptide antigen binding	3/58	36/18368	0.000198108	0.00626023	0.00563045	HLA-DRA/HLA-DQB1/HLA-DRB5	3
MF	GO:0032395	MHC class II receptor activity	2/58	10/18368	0.000433861	0.011425	0.0102757	HLA-DRA/HLA-DQB1	2
MF	GO:0140375	immune receptor activity	4/58	144/18368	0.00110689	0.024984	0.0224706	CXCR4/HLA-DRA/HLA-DQB1/IL4R	4

## Sheet: CD14+ Atypical B.up
Supplementary Table 7. B cell level GO enrichment book
ONTOLOGY	ID	Description	GeneRatio	BgRatio	pvalue	p.adjust	qvalue	geneID	Count
BP	GO:0006909	phagocytosis	42/426	308/18723	7.09368e-21	2.91763e-17	2.29985e-17	THBS1/TYROBP/SLC11A1/CD14/FCN1/CLEC7A/CD93/FCER1G/AIF1/LRP1/DYSF/TLR2/SIRPA/ANXA1/IGHV3-72/CD302/IGHV3-23/IGHV2-5/IGHA2/IGHA1/NCF2/IGHG2/IGHV3-21/IGHV3-48/FGR/IGHV6-1/ITGB2/ITGAM/RAB31/TXNDC5/PLSCR1/MYO1G/IGHV3-74/IGHV3-30/IGHV3-15/HCK/RHOG/RAC1/PECAM1/CALR/ANO6/NCF4	42
BP	GO:0002274	myeloid leukocyte activation	35/426	223/18723	1.43118e-19	2.94322e-16	2.32002e-16	MT1G/THBS1/TYROBP/S100A12/SLC11A1/C5AR1/CD93/FCER1G/AIF1/HMOX1/CXCL8/DYSF/ADGRE2/NAMPT/TLR2/LTBR/PRAM1/SPI1/CLU/LCP2/FGR/CCL5/ITGB2/STXBP2/ITGAM/PLSCR1/NDRG1/IFNGR1/GAB2/CST7/SBNO2/IFNGR2/RBPJ/GRN/VAMP8	35
BP	GO:0050900	leukocyte migration	37/426	369/18723	3.85697e-14	4.09511e-11	3.228e-11	S100A9/S100A8/THBS1/S100A12/CSF3R/C5AR1/FCER1G/AIF1/HMOX1/CXCL8/PPBP/ADGRE2/CCR1/SIRPA/ANXA1/SPI1/NLRP3/NINJ1/LGALS3/MPP1/PF4/IL6R/CCL5/ITGB2/MYO1G/ICAM1/HCK/CXCL16/RHOG/PPIB/PLEC/RAC1/PECAM1/CCL4/WDR1/CALR/ANO6	37
BP	GO:0042742	defense response to bacterium	36/426	350/18723	3.9826e-14	4.09511e-11	3.228e-11	S100A9/S100A8/LYZ/S100A12/SLC11A1/C5AR1/FCER1G/PPBP/NAIP/TLR2/CEBPB/CFP/IGHV3-72/JCHAIN/IGHV3-23/IGHV2-5/IGHA2/IGHA1/TNFRSF1A/IGHG2/IGHV3-21/IGHV3-48/FGR/IGHV6-1/IL6R/IGHV3-74/IGHV3-30/IGHV3-15/GBP2/IL7R/GNLY/HMGB2/RBPJ/GRN/GSDMD/MPEG1	36
BP	GO:0097529	myeloid leukocyte migration	28/426	220/18723	1.58572e-13	1.30441e-10	1.02821e-10	S100A9/S100A8/THBS1/S100A12/CSF3R/C5AR1/FCER1G/AIF1/CXCL8/PPBP/ADGRE2/CCR1/SIRPA/ANXA1/SPI1/LGALS3/MPP1/PF4/IL6R/CCL5/ITGB2/RHOG/PPIB/RAC1/PECAM1/CCL4/WDR1/ANO6	28
BP	GO:0030595	leukocyte chemotaxis	28/426	230/18723	4.84753e-13	3.32298e-10	2.61937e-10	S100A9/S100A8/THBS1/S100A12/CSF3R/C5AR1/FCER1G/AIF1/CXCL8/PPBP/ADGRE2/CCR1/ANXA1/SPI1/NINJ1/LGALS3/MPP1/PF4/IL6R/CCL5/ITGB2/CXCL16/PPIB/PLEC/RAC1/CCL4/CALR/ANO6	28
BP	GO:0060326	cell chemotaxis	32/426	310/18723	9.94673e-13	5.84441e-10	4.6069e-10	S100A9/S100A8/THBS1/S100A12/CSF3R/C5AR1/FCER1G/AIF1/CXCL8/PPBP/ADGRE2/CCR1/ANXA1/SPI1/NINJ1/LGALS3/MPP1/PF4/ARRB2/IL6R/CCL5/ITGB2/GSTP1/CXCL16/RHOG/PPIB/PLEC/HMGB2/RAC1/CCL4/CALR/ANO6	32
BP	GO:0097530	granulocyte migration	22/426	148/18723	2.8779e-12	1.4796e-09	1.16631e-09	S100A9/S100A8/THBS1/S100A12/CSF3R/C5AR1/FCER1G/CXCL8/PPBP/ADGRE2/ANXA1/LGALS3/MPP1/PF4/CCL5/ITGB2/RHOG/PPIB/RAC1/PECAM1/CCL4/WDR1	22
BP	GO:0002443	leukocyte mediated immunity	37/426	440/18723	8.11372e-12	3.70797e-09	2.92284e-09	TYROBP/CLEC7A/FCER1G/HMOX1/ADGRE2/IGHV3-72/PRAM1/SPI1/NLRP3/TNFRSF1B/IGHV3-23/CLU/IGHV2-5/IGHA2/IGHA1/IGHG2/IGHV3-21/ARRB2/IGHV3-48/FGR/IGHV6-1/ITGB2/STXBP2/ITGAM/MYO1G/IGHV3-74/IGHV3-30/IGHV3-15/GAB2/BCL6/TCIRG1/ICAM1/CD1D/IL7R/WDR1/VAMP8/CTSH	37
BP	GO:0006911	phagocytosis, engulfment	20/426	127/18723	9.58871e-12	3.94384e-09	3.10876e-09	THBS1/AIF1/IGHV3-72/IGHV3-23/IGHV2-5/IGHA2/IGHA1/IGHG2/IGHV3-21/IGHV3-48/IGHV6-1/ITGB2/ITGAM/RAB31/IGHV3-74/IGHV3-30/IGHV3-15/RHOG/RAC1/ANO6	20
BP	GO:0002764	immune response-regulating signaling pathway	38/426	468/18723	1.19667e-11	4.47448e-09	3.52704e-09	TYROBP/CD14/FCN1/FPR1/C5AR1/CLEC7A/FCER1G/TLR2/IRAK3/LILRB2/IGHV3-72/PRAM1/IGHV3-23/IGHV2-5/IGHA2/NINJ1/IGHA1/LGALS3/IGHG2/IGHV3-21/LCP2/ARRB2/IGHV3-48/FGR/IGHV6-1/PLSCR1/MYO1G/IGHV3-74/IGHV3-30/CTSS/THEMIS2/IGHV3-15/HCK/ITK/MAP3K1/MNDA/USP15/CTSH	38
BP	GO:0032103	positive regulation of response to external stimulus	36/426	427/18723	1.46288e-11	5.01401e-09	3.95233e-09	S100A9/S100A8/THBS1/TYROBP/S100A12/FCN1/C5AR1/CLEC7A/AIF1/EREG/LRP1/CXCL8/LILRA5/NEAT1/TLR2/CEBPB/CCR1/SPI1/NINJ1/TNFRSF1A/IL6R/IL17RA/CCL5/PLSCR1/HCK/FLNA/CD1D/HMGB2/RAC1/CCL4/MNDA/CALR/GRN/USP15/VAMP8/ANO6	36
BP	GO:0099024	plasma membrane invagination	20/426	136/18723	3.48838e-11	1.09051e-08	8.59603e-09	THBS1/AIF1/IGHV3-72/IGHV3-23/IGHV2-5/IGHA2/IGHA1/IGHG2/IGHV3-21/IGHV3-48/IGHV6-1/ITGB2/ITGAM/RAB31/IGHV3-74/IGHV3-30/IGHV3-15/RHOG/RAC1/ANO6	20
BP	GO:1990266	neutrophil migration	19/426	122/18723	3.89289e-11	1.09051e-08	8.59603e-09	S100A9/S100A8/S100A12/CSF3R/C5AR1/FCER1G/CXCL8/PPBP/LGALS3/MPP1/PF4/CCL5/ITGB2/RHOG/PPIB/RAC1/PECAM1/CCL4/WDR1	19
BP	GO:0002768	immune response-regulating cell surface receptor signaling pathway	30/426	315/18723	3.97706e-11	1.09051e-08	8.59603e-09	TYROBP/FCN1/FPR1/C5AR1/CLEC7A/FCER1G/LILRB2/IGHV3-72/PRAM1/IGHV3-23/IGHV2-5/IGHA2/IGHA1/LGALS3/IGHG2/IGHV3-21/LCP2/IGHV3-48/FGR/IGHV6-1/PLSCR1/MYO1G/IGHV3-74/IGHV3-30/THEMIS2/IGHV3-15/HCK/ITK/MAP3K1/MNDA	30
BP	GO:0001819	positive regulation of cytokine production	37/426	467/18723	4.60072e-11	1.18267e-08	9.32252e-09	THBS1/TYROBP/SLC11A1/CD14/FCN1/C5AR1/CLEC7A/CYP1B1/FCER1G/AIF1/EREG/HMOX1/LRP1/LILRA5/TLR2/CEBPB/IRAK3/ANXA1/GAPDH/LILRB2/NLRP3/CLU/PF4/FGR/IL6R/IL17RA/IL1RAP/FURIN/IFNGR1/SULF2/HIF1A/MAPK14/HMGB2/ITK/MNDA/TMED10/GSDMD	37
BP	GO:0071621	granulocyte chemotaxis	19/426	125/18723	6.02266e-11	1.45713e-08	1.14859e-08	S100A9/S100A8/THBS1/S100A12/CSF3R/C5AR1/FCER1G/CXCL8/PPBP/ADGRE2/ANXA1/LGALS3/MPP1/PF4/CCL5/ITGB2/PPIB/RAC1/CCL4	19
BP	GO:0010324	membrane invagination	20/426	144/18723	1.00867e-10	2.30482e-08	1.81679e-08	THBS1/AIF1/IGHV3-72/IGHV3-23/IGHV2-5/IGHA2/IGHA1/IGHG2/IGHV3-21/IGHV3-48/IGHV6-1/ITGB2/ITGAM/RAB31/IGHV3-74/IGHV3-30/IGHV3-15/RHOG/RAC1/ANO6	20
BP	GO:0097501	stress response to metal ion	9/426	19/18723	1.13461e-10	2.45613e-08	1.93607e-08	MT2A/MT1G/MT1X/MT1E/MT1H/MT1M/MT1A/MT1F/HSPA5	9
BP	GO:0002429	immune response-activating cell surface receptor signaling pathway	28/426	291/18723	1.42677e-10	2.79443e-08	2.20273e-08	TYROBP/FCN1/FPR1/C5AR1/CLEC7A/FCER1G/IGHV3-72/PRAM1/IGHV3-23/IGHV2-5/IGHA2/IGHA1/LGALS3/IGHG2/IGHV3-21/LCP2/IGHV3-48/FGR/IGHV6-1/PLSCR1/MYO1G/IGHV3-74/IGHV3-30/THEMIS2/IGHV3-15/HCK/ITK/MNDA	28
BP	GO:0002757	immune response-activating signal transduction	28/426	291/18723	1.42677e-10	2.79443e-08	2.20273e-08	TYROBP/FCN1/FPR1/C5AR1/CLEC7A/FCER1G/IGHV3-72/PRAM1/IGHV3-23/IGHV2-5/IGHA2/IGHA1/LGALS3/IGHG2/IGHV3-21/LCP2/IGHV3-48/FGR/IGHV6-1/PLSCR1/MYO1G/IGHV3-74/IGHV3-30/THEMIS2/IGHV3-15/HCK/ITK/MNDA	28
BP	GO:0042116	macrophage activation	17/426	106/18723	2.61189e-10	4.88306e-08	3.84911e-08	THBS1/TYROBP/SLC11A1/C5AR1/CD93/AIF1/DYSF/NAMPT/TLR2/CLU/ITGB2/ITGAM/IFNGR1/CST7/SBNO2/IFNGR2/GRN	17
BP	GO:0050727	regulation of inflammatory response	32/426	386/18723	3.18353e-10	5.51258e-08	4.34533e-08	S100A9/S100A8/S100A12/LILRA5/NEAT1/GPX1/TLR2/CEBPB/SIRPA/ANXA1/NLRP3/TNFRSF1B/METRNL/NINJ1/ZYX/TNFRSF1A/AOAH/FGR/IL17RA/CCL5/FURIN/CST7/BCL6/GSTP1/HCK/SBNO2/MAPK14/GRN/VAMP8/SOCS3/PSMA6/BRD4	32
BP	GO:0032496	response to lipopolysaccharide	30/426	343/18723	3.21668e-10	5.51258e-08	4.34533e-08	S100A9/S100A8/SLC11A1/CD14/C5AR1/CXCL8/PPBP/MGST1/TLR2/CEBPB/SIRPA/IRAK3/LILRB2/VIM/SPI1/NLRP3/TNFRSF1B/TSPO/CD68/SPARC/FOS/SOD2/PF4/CCL5/GSTP1/ICAM1/HCK/SBNO2/MAPK14/HMGB2	30
BP	GO:2001234	negative regulation of apoptotic signaling pathway	24/426	224/18723	3.41235e-10	5.61399e-08	4.42527e-08	THBS1/HMOX1/PLAUR/GPX1/CLU/LGALS3/SOD2/PF4/ARRB2/TPT1/ZNF385A/GRINA/GSTP1/HIF1A/ICAM1/ENO1/HMGB2/MCL1/VDAC2/GNAI2/PRELID1/USP47/BID/CD44	24
BP	GO:0010273	detoxification of copper ion	8/426	15/18723	3.76559e-10	5.73625e-08	4.52164e-08	MT2A/MT1G/MT1X/MT1E/MT1H/MT1M/MT1A/MT1F	8
BP	GO:1990169	stress response to copper ion	8/426	15/18723	3.76559e-10	5.73625e-08	4.52164e-08	MT2A/MT1G/MT1X/MT1E/MT1H/MT1M/MT1A/MT1F	8
BP	GO:0001774	microglial cell activation	12/426	47/18723	4.1966e-10	6.1645e-08	4.85922e-08	TYROBP/C5AR1/AIF1/NAMPT/TLR2/CLU/ITGB2/ITGAM/IFNGR1/CST7/IFNGR2/GRN	12
BP	GO:0002253	activation of immune response	31/426	375/18723	6.5188e-10	9.13022e-08	7.19697e-08	TYROBP/FCN1/FPR1/C5AR1/CLEC7A/FCER1G/CFD/CFP/IGHV3-72/PRAM1/IGHV3-23/CLU/IGHV2-5/IGHA2/IGHA1/LGALS3/IGHG2/IGHV3-21/LCP2/IGHV3-48/FGR/IGHV6-1/PLSCR1/MYO1G/IGHV3-74/IGHV3-30/THEMIS2/IGHV3-15/HCK/ITK/MNDA	31
BP	GO:0050867	positive regulation of cell activation	33/426	420/18723	6.65953e-10	9.13022e-08	7.19697e-08	THBS1/TYROBP/CLEC7A/AIF1/LILRA5/LGALS1/SIRPA/ANXA1/LILRB2/IGHV3-72/NLRP3/IGHV3-23/IGHV2-5/TNFSF13B/IGHA2/IGHA1/IGHG2/IGHV3-21/IGHV3-48/FGR/IGHV6-1/CCL5/ITGB2/ITGAM/IGHV3-74/IGHV3-30/IGHV3-15/GAB2/BCL6/CD1D/IL7R/VAMP8/SH3KBP1	33
BP	GO:0002237	response to molecule of bacterial origin	30/426	363/18723	1.2491e-09	1.65728e-07	1.30636e-07	S100A9/S100A8/SLC11A1/CD14/C5AR1/CXCL8/PPBP/MGST1/TLR2/CEBPB/SIRPA/IRAK3/LILRB2/VIM/SPI1/NLRP3/TNFRSF1B/TSPO/CD68/SPARC/FOS/SOD2/PF4/CCL5/GSTP1/ICAM1/HCK/SBNO2/MAPK14/HMGB2	30
BP	GO:0002263	cell activation involved in immune response	26/426	279/18723	1.31134e-09	1.68548e-07	1.32859e-07	TYROBP/SLC11A1/CLEC7A/FCER1G/HMOX1/LRP1/DYSF/ADGRE2/LGALS1/ANXA1/PRAM1/SPI1/NLRP3/LGALS3/FGR/IL6R/ITGB2/STXBP2/ITGAM/GAB2/BCL6/ICAM1/LCP1/SBNO2/GRN/VAMP8	26
BP	GO:0002696	positive regulation of leukocyte activation	32/426	409/18723	1.35532e-09	1.68923e-07	1.33155e-07	THBS1/TYROBP/CLEC7A/AIF1/LGALS1/SIRPA/ANXA1/LILRB2/IGHV3-72/NLRP3/IGHV3-23/IGHV2-5/TNFSF13B/IGHA2/IGHA1/IGHG2/IGHV3-21/IGHV3-48/FGR/IGHV6-1/CCL5/ITGB2/ITGAM/IGHV3-74/IGHV3-30/IGHV3-15/GAB2/BCL6/CD1D/IL7R/VAMP8/SH3KBP1	32
BP	GO:0030593	neutrophil chemotaxis	16/426	103/18723	1.4329e-09	1.70572e-07	1.34455e-07	S100A9/S100A8/S100A12/CSF3R/C5AR1/FCER1G/CXCL8/PPBP/LGALS3/MPP1/PF4/CCL5/ITGB2/PPIB/RAC1/CCL4	16
BP	GO:0071294	cellular response to zinc ion	9/426	24/18723	1.4515e-09	1.70572e-07	1.34455e-07	MT2A/MT1G/MT1X/MT1E/MT1H/MT1M/MT1A/MT1F/TSPO	9
BP	GO:0052547	regulation of peptidase activity	34/426	461/18723	1.88347e-09	2.15187e-07	1.69623e-07	S100A9/S100A8/THBS1/CST3/CLEC7A/SERPINB2/SERPINA1/TIMP1/CSTA/LRP1/PLAUR/GPX1/NAIP/GAPDH/CTSD/NLRP3/TIMP2/ARRB2/ASPH/APLP2/PICALM/FURIN/CST7/P2RX1/SERPINB1/GRN/PRELID1/CTSH/TMED10/CSTB/ANXA2/USP47/BID/CD44	34
BP	GO:0002275	myeloid cell activation involved in immune response	15/426	91/18723	2.00813e-09	2.23228e-07	1.75962e-07	TYROBP/FCER1G/HMOX1/DYSF/ADGRE2/PRAM1/SPI1/FGR/ITGB2/STXBP2/ITGAM/GAB2/SBNO2/GRN/VAMP8	15
BP	GO:0071216	cellular response to biotic stimulus	24/426	246/18723	2.29695e-09	2.48615e-07	1.95973e-07	CD14/CLEC7A/CXCL8/PPBP/TLR2/CEBPB/SIRPA/LILRB2/VIM/SPI1/NLRP3/TNFRSF1B/TSPO/CD68/PF4/CCL5/HSPA5/GSTP1/ICAM1/HCK/SBNO2/MAPK14/HMGB2/BID	24
BP	GO:0061687	detoxification of inorganic compound	8/426	18/18723	2.41134e-09	2.54089e-07	2.00288e-07	MT2A/MT1G/MT1X/MT1E/MT1H/MT1M/MT1A/MT1F	8
BP	GO:0055076	transition metal ion homeostasis	18/426	138/18723	2.47108e-09	2.54089e-07	2.00288e-07	MT2A/S100A9/MT1G/MT1X/S100A8/MT1E/SLC11A1/MT1H/MT1M/MT1A/MT1F/HMOX1/FTL/FTH1/SLC25A37/PICALM/HIF1A/FBXL5	18
BP	GO:2001233	regulation of apoptotic signaling pathway	29/426	356/18723	3.30278e-09	3.31325e-07	2.6117e-07	S100A9/S100A8/THBS1/HMOX1/PLAUR/GPX1/LTBR/CLU/LGALS3/SOD2/PF4/ARRB2/TPT1/ZNF385A/GRINA/GSTP1/HIF1A/ICAM1/ENO1/HMGB2/MCL1/VDAC2/GNAI2/PRELID1/CTSH/USP47/P4HB/BID/CD44	29
BP	GO:0034341	response to interferon-gamma	18/426	141/18723	3.5079e-09	3.43524e-07	2.70785e-07	SLC11A1/IFITM3/AIF1/TLR2/SIRPA/GAPDH/VIM/IFITM2/ZYX/CCL5/IFNGR1/ACTG1/ICAM1/HCK/CXCL16/GBP2/IFNGR2/CCL4	18
BP	GO:0006959	humoral immune response	27/426	317/18723	4.49428e-09	4.25653e-07	3.35524e-07	S100A9/LYZ/S100A12/SLC11A1/FCN1/CXCL8/PPBP/CFD/CFP/GAPDH/IGHV3-72/JCHAIN/IGHV3-23/CLU/IGHV2-5/IGHA2/IGHA1/IGHG2/PF4/IGHV3-21/IGHV3-48/IGHV6-1/IGHV3-74/IGHV3-30/IGHV3-15/GNLY/RBPJ	27
BP	GO:0002366	leukocyte activation involved in immune response	25/426	275/18723	4.55355e-09	4.25653e-07	3.35524e-07	TYROBP/SLC11A1/CLEC7A/FCER1G/HMOX1/DYSF/ADGRE2/LGALS1/ANXA1/PRAM1/SPI1/NLRP3/LGALS3/FGR/IL6R/ITGB2/STXBP2/ITGAM/GAB2/BCL6/ICAM1/LCP1/SBNO2/GRN/VAMP8	25
BP	GO:0042119	neutrophil activation	10/426	36/18723	5.01362e-09	4.58245e-07	3.61215e-07	TYROBP/FCER1G/CXCL8/PRAM1/SPI1/CCL5/ITGB2/STXBP2/ITGAM/GRN	10
BP	GO:0052548	regulation of endopeptidase activity	32/426	432/18723	5.16945e-09	4.62216e-07	3.64346e-07	S100A9/S100A8/THBS1/CST3/CLEC7A/SERPINB2/SERPINA1/TIMP1/CSTA/PLAUR/GPX1/NAIP/GAPDH/CTSD/NLRP3/TIMP2/ARRB2/ASPH/APLP2/PICALM/FURIN/CST7/P2RX1/SERPINB1/PRELID1/CTSH/TMED10/CSTB/ANXA2/USP47/BID/CD44	32
BP	GO:0050864	regulation of B cell activation	21/426	198/18723	5.28784e-09	4.62742e-07	3.6476e-07	TYROBP/IGHV3-72/IGHV3-23/IGHV2-5/TNFSF13B/IGHA2/IGHA1/MZB1/IGHG2/IGHV3-21/IGHV3-48/IGHV6-1/IGHV3-74/IGHV3-30/THEMIS2/IGHV3-15/ID2/BCL6/SAMSN1/MNDA/SH3KBP1	21
BP	GO:0045730	respiratory burst	10/426	37/18723	6.73213e-09	5.7686e-07	4.54714e-07	SLC11A1/CLEC7A/JCHAIN/IGHA2/IGHA1/NCF2/HCK/RAC1/GRN/NCF4	10
BP	GO:0006882	cellular zinc ion homeostasis	10/426	38/18723	8.95247e-09	7.5146e-07	5.92344e-07	MT2A/S100A9/MT1G/MT1X/S100A8/MT1E/MT1H/MT1M/MT1A/MT1F	10
BP	GO:0042060	wound healing	31/426	422/18723	1.09894e-08	9.03985e-07	7.12573e-07	S100A8/THBS1/SLC11A1/CLEC7A/SERPINB2/FCER1G/SERPINA1/TIMP1/EREG/HMOX1/PLAUR/DYSF/GPX1/ANXA1/ACTB/F13A1/SPARC/ITGA5/PF4/PLSCR1/HIF1A/ACTG1/FLNA/P2RX1/CLIC1/MAPK14/PLEC/ANO6/ANXA2/CD44/CD151	31
BP	GO:0019221	cytokine-mediated signaling pathway	33/426	472/18723	1.22586e-08	9.88617e-07	7.79285e-07	IFITM3/CSF3R/IL1R2/FCER1G/EREG/CXCL8/LILRA5/PPBP/ACSL1/LILRB3/CCR1/IRAK3/LILRB2/SPI1/TNFRSF1B/IFITM2/TNFSF13B/TNFRSF1A/PF4/IL6R/IL17RA/IL1RAP/CCL5/IFNGR1/GSTP1/HIF1A/HCK/IL7R/IFNGR2/CCL4/SAMHD1/P4HB/CD44	33
BP	GO:0044403	biological process involved in symbiotic interaction	25/426	290/18723	1.33299e-08	1.03592e-06	8.16573e-07	IFITM3/FCN1/CXCL8/GPX1/LGALS1/ANPEP/GAPDH/CTSB/IFITM2/RXRA/ITGA5/PF4/CFL1/CCL5/PLSCR1/SAP30/ICAM1/PPIB/CCL4/VAMP8/ANO6/ULK1/IGF2R/TRIM25/P4HB	25
BP	GO:0002460	adaptive immune response based on somatic recombination of immune receptors built from immunoglobulin superfamily domains	28/426	356/18723	1.33488e-08	1.03592e-06	8.16573e-07	SLC11A1/CLEC7A/FCER1G/ANXA1/IGHV3-72/NLRP3/TNFRSF1B/IGHV3-23/CLU/IGHV2-5/TNFSF13B/IGHA2/IGHA1/IGHG2/IGHV3-21/IGHV3-48/IGHV6-1/IL6R/MYO1G/IGHV3-74/IGHV3-30/IGHV3-15/BCL6/TCIRG1/ICAM1/CD1D/IL7R/CTSH	28
BP	GO:0071222	cellular response to lipopolysaccharide	21/426	209/18723	1.38875e-08	1.05777e-06	8.33792e-07	CD14/CXCL8/PPBP/TLR2/CEBPB/SIRPA/LILRB2/VIM/SPI1/NLRP3/TNFRSF1B/TSPO/CD68/PF4/CCL5/GSTP1/ICAM1/HCK/SBNO2/MAPK14/HMGB2	21
BP	GO:0030099	myeloid cell differentiation	29/426	381/18723	1.5173e-08	1.11215e-06	8.76665e-07	MT1G/TYROBP/CSF3R/MAFB/OSCAR/LILRB3/TLR2/LTBR/CEBPB/CCR1/SPI1/FOS/PF4/NBEAL2/ACTN1/ZNF385A/ID2/GAB2/BCL6/HIF1A/TCIRG1/SBNO2/MAPK14/HMGB2/RBPJ/WDR1/ANXA2/TET2/LBR	29
BP	GO:0055069	zinc ion homeostasis	10/426	40/18723	1.54128e-08	1.11215e-06	8.76665e-07	MT2A/S100A9/MT1G/MT1X/S100A8/MT1E/MT1H/MT1M/MT1A/MT1F	10
BP	GO:0071276	cellular response to cadmium ion	10/426	40/18723	1.54128e-08	1.11215e-06	8.76665e-07	MT2A/MT1G/MT1X/MT1E/MT1H/MT1M/MT1A/MT1F/HMOX1/FOS	10
BP	GO:0002683	negative regulation of immune system process	31/426	434/18723	2.10624e-08	1.49361e-06	1.17735e-06	THBS1/TYROBP/MAFB/HMOX1/TMEM176A/TMEM176B/GPX1/LILRB3/CEBPB/IRAK3/ANXA1/LILRB2/SPI1/CD68/LGALS3/LST1/ARRB2/FGR/FURIN/ID2/CST7/BCL6/HCK/SAMSN1/PAG1/MAPK14/IL7R/MNDA/GRN/USP15/SAMHD1	31
BP	GO:0036230	granulocyte activation	10/426	43/18723	3.27994e-08	2.28651e-06	1.80236e-06	TYROBP/FCER1G/CXCL8/PRAM1/SPI1/CCL5/ITGB2/STXBP2/ITGAM/GRN	10
BP	GO:0010466	negative regulation of peptidase activity	23/426	262/18723	3.65711e-08	2.49529e-06	1.96693e-06	THBS1/CST3/SERPINB2/SERPINA1/TIMP1/CSTA/LRP1/PLAUR/GPX1/NAIP/GAPDH/TIMP2/ARRB2/APLP2/PICALM/FURIN/CST7/SERPINB1/TMED10/CSTB/ANXA2/USP47/CD44	23
BP	GO:0071219	cellular response to molecule of bacterial origin	21/426	221/18723	3.70077e-08	2.49529e-06	1.96693e-06	CD14/CXCL8/PPBP/TLR2/CEBPB/SIRPA/LILRB2/VIM/SPI1/NLRP3/TNFRSF1B/TSPO/CD68/PF4/CCL5/GSTP1/ICAM1/HCK/SBNO2/MAPK14/HMGB2	21
BP	GO:0046686	response to cadmium ion	12/426	68/18723	3.79805e-08	2.51957e-06	1.98608e-06	MT2A/MT1G/MT1X/MT1E/MT1H/MT1M/MT1A/MT1F/HMOX1/SPARC/FOS/SOD2	12
BP	GO:0002886	regulation of myeloid leukocyte mediated immunity	11/426	56/18723	4.4108e-08	2.84371e-06	2.24158e-06	TYROBP/HMOX1/ADGRE2/PRAM1/SPI1/FGR/ITGB2/STXBP2/ITGAM/GAB2/VAMP8	11
BP	GO:0006956	complement activation	16/426	130/18723	4.42493e-08	2.84371e-06	2.24158e-06	FCN1/CFD/CFP/IGHV3-72/IGHV3-23/CLU/IGHV2-5/IGHA2/IGHA1/IGHG2/IGHV3-21/IGHV3-48/IGHV6-1/IGHV3-74/IGHV3-30/IGHV3-15	16
BP	GO:2001243	negative regulation of intrinsic apoptotic signaling pathway	14/426	98/18723	4.6173e-08	2.92169e-06	2.30304e-06	PLAUR/GPX1/CLU/SOD2/TPT1/ZNF385A/GRINA/HIF1A/ENO1/MCL1/VDAC2/USP47/BID/CD44	14
BP	GO:0097193	intrinsic apoptotic signaling pathway	24/426	288/18723	4.99368e-08	3.11197e-06	2.45303e-06	S100A9/S100A8/CYP1B1/HMOX1/PLAUR/GPX1/CEBPB/TNFRSF1B/CLU/TNFRSF1A/SOD2/DDIT4/TPT1/ZNF385A/GRINA/HIF1A/ENO1/MCL1/BCL2A1/VDAC2/USP47/P4HB/BID/CD44	24
BP	GO:0046916	cellular transition metal ion homeostasis	15/426	115/18723	5.33654e-08	3.276e-06	2.58233e-06	MT2A/S100A9/MT1G/MT1X/S100A8/MT1E/SLC11A1/MT1H/MT1M/MT1A/MT1F/HMOX1/FTL/FTH1/HIF1A	15
BP	GO:0042113	B cell activation	26/426	334/18723	5.47481e-08	3.31146e-06	2.61028e-06	TYROBP/LGALS1/IGHV3-72/SPI1/IGHV3-23/IGHV2-5/TNFSF13B/IGHA2/IGHA1/MZB1/IGHG2/IGHV3-21/IGHV3-48/IGHV6-1/IGHV3-74/IGHV3-30/THEMIS2/IGHV3-15/ID2/BCL6/TCIRG1/SAMSN1/IL7R/RBPJ/MNDA/SH3KBP1	26
BP	GO:0006910	phagocytosis, recognition	14/426	100/18723	6e-08	3.57652e-06	2.81922e-06	FCN1/CLEC7A/IGHV3-72/IGHV3-23/IGHV2-5/IGHA2/IGHA1/IGHG2/IGHV3-21/IGHV3-48/IGHV6-1/IGHV3-74/IGHV3-30/IGHV3-15	14
BP	GO:0002573	myeloid leukocyte differentiation	20/426	208/18723	6.43696e-08	3.74789e-06	2.9543e-06	MT1G/TYROBP/MAFB/OSCAR/LILRB3/TLR2/LTBR/CEBPB/CCR1/SPI1/FOS/PF4/ID2/GAB2/TCIRG1/SBNO2/MAPK14/RBPJ/ANXA2/LBR	20
BP	GO:0010043	response to zinc ion	11/426	58/18723	6.47457e-08	3.74789e-06	2.9543e-06	MT2A/MT1G/MT1X/S100A8/MT1E/MT1H/MT1M/MT1A/MT1F/TSPO/SOD2	11
BP	GO:0043300	regulation of leukocyte degranulation	10/426	46/18723	6.56085e-08	3.74789e-06	2.9543e-06	HMOX1/ADGRE2/PRAM1/SPI1/FGR/ITGB2/STXBP2/ITGAM/GAB2/VAMP8	10
BP	GO:0002283	neutrophil activation involved in immune response	7/426	18/18723	7.70165e-08	4.3393e-06	3.42049e-06	TYROBP/FCER1G/PRAM1/SPI1/ITGB2/STXBP2/ITGAM	7
BP	GO:0010951	negative regulation of endopeptidase activity	22/426	252/18723	8.01268e-08	4.45354e-06	3.51054e-06	THBS1/CST3/SERPINB2/SERPINA1/TIMP1/CSTA/PLAUR/GPX1/NAIP/GAPDH/TIMP2/ARRB2/APLP2/PICALM/FURIN/CST7/SERPINB1/TMED10/CSTB/ANXA2/USP47/CD44	22
BP	GO:0031349	positive regulation of defense response	23/426	278/18723	1.08545e-07	5.95263e-06	4.69221e-06	S100A9/S100A8/TYROBP/S100A12/FCN1/CLEC7A/EREG/LILRA5/NEAT1/TLR2/CEBPB/SPI1/NINJ1/TNFRSF1A/IL17RA/CCL5/PLSCR1/HCK/CD1D/HMGB2/MNDA/GRN/VAMP8	23
BP	GO:0071674	mononuclear cell migration	19/426	196/18723	1.2096e-07	6.54615e-06	5.16005e-06	THBS1/S100A12/C5AR1/AIF1/CCR1/SIRPA/ANXA1/SPI1/LGALS3/IL6R/CCL5/MYO1G/ICAM1/CXCL16/PLEC/PECAM1/CCL4/CALR/ANO6	19
BP	GO:0019882	antigen processing and presentation	14/426	106/18723	1.26802e-07	6.7732e-06	5.33903e-06	THBS1/SLC11A1/FCER1G/LILRB2/RAB32/CTSD/CD68/HLA-C/CTSS/ICAM1/CD1D/CALR/RAB10/CTSH	14
BP	GO:0071280	cellular response to copper ion	8/426	28/18723	1.40242e-07	7.39506e-06	5.82921e-06	MT2A/MT1G/MT1X/MT1E/MT1H/MT1M/MT1A/MT1F	8
BP	GO:0051346	negative regulation of hydrolase activity	27/426	379/18723	1.85074e-07	9.63557e-06	7.59531e-06	THBS1/CST3/SERPINB2/SERPINA1/TIMP1/CSTA/LRP1/PLAUR/GPX1/NAIP/ANXA1/GAPDH/LGALS3/TIMP2/ARRB2/APLP2/RGS2/PICALM/FURIN/CST7/SERPINB1/GNAI2/TMED10/CSTB/ANXA2/USP47/CD44	27
BP	GO:2001242	regulation of intrinsic apoptotic signaling pathway	17/426	164/18723	2.14166e-07	1.10108e-05	8.67937e-06	S100A9/S100A8/PLAUR/GPX1/CLU/SOD2/TPT1/ZNF385A/GRINA/HIF1A/ENO1/MCL1/VDAC2/USP47/P4HB/BID/CD44	17
BP	GO:0050764	regulation of phagocytosis	13/426	95/18723	2.34525e-07	1.19087e-05	9.3871e-06	SLC11A1/CLEC7A/FCER1G/LRP1/DYSF/TLR2/SIRPA/FGR/RAB31/PLSCR1/HCK/CALR/ANO6	13
BP	GO:0051251	positive regulation of lymphocyte activation	26/426	362/18723	2.67624e-07	1.34236e-05	1.05813e-05	TYROBP/CLEC7A/AIF1/LGALS1/SIRPA/ANXA1/LILRB2/IGHV3-72/NLRP3/IGHV3-23/IGHV2-5/TNFSF13B/IGHA2/IGHA1/IGHG2/IGHV3-21/IGHV3-48/IGHV6-1/CCL5/IGHV3-74/IGHV3-30/IGHV3-15/BCL6/CD1D/IL7R/SH3KBP1	26
BP	GO:0046688	response to copper ion	9/426	42/18723	3.44242e-07	1.70587e-05	1.34466e-05	MT2A/MT1G/MT1X/MT1E/MT1H/MT1M/MT1A/MT1F/ICAM1	9
BP	GO:0098754	detoxification	16/426	152/18723	3.95111e-07	1.93463e-05	1.52499e-05	MT2A/S100A9/MT1G/MT1X/MT1E/MT1H/MT1M/MT1A/MT1F/GPX1/MGST1/SOD2/GSTP1/TXN/GSTO1/PRDX6	16
BP	GO:0071346	cellular response to interferon-gamma	14/426	118/18723	4.88472e-07	2.36363e-05	1.86315e-05	AIF1/TLR2/SIRPA/GAPDH/VIM/ZYX/CCL5/IFNGR1/ACTG1/ICAM1/HCK/GBP2/IFNGR2/CCL4	14
BP	GO:0045861	negative regulation of proteolysis	25/426	351/18723	5.32222e-07	2.54538e-05	2.00642e-05	THBS1/CST3/IL1R2/SERPINB2/SERPINA1/TIMP1/CSTA/LRP1/PLAUR/GPX1/NAIP/GAPDH/TIMP2/ARRB2/APLP2/PICALM/FURIN/SDCBP/CST7/SERPINB1/TMED10/CSTB/ANXA2/USP47/CD44	25
BP	GO:0009636	response to toxic substance	21/426	262/18723	6.56534e-07	3.10382e-05	2.44661e-05	MT2A/S100A9/MT1G/MT1X/MT1E/MT1H/MT1M/CYP1B1/MT1A/MT1F/GPX1/MGST1/TLR2/FOS/SOD2/CCL5/GSTP1/TXN/CCL4/GSTO1/PRDX6	21
BP	GO:0043299	leukocyte degranulation	11/426	73/18723	7.44927e-07	3.48169e-05	2.74447e-05	HMOX1/ADGRE2/PRAM1/SPI1/FGR/ITGB2/STXBP2/ITGAM/GAB2/HCK/VAMP8	11
BP	GO:0035821	modulation of process of other organism	13/426	106/18723	8.52786e-07	3.94102e-05	3.10654e-05	S100A9/CLEC7A/RXRA/CFL1/CCL5/SAP30/PPIB/CCL4/ANO6/ULK1/IGF2R/GSDMD/MPEG1	13
BP	GO:0002697	regulation of immune effector process	24/426	339/18723	1.00198e-06	4.57904e-05	3.60946e-05	TYROBP/CLEC7A/HMOX1/ADGRE2/IRAK3/ANXA1/PRAM1/SPI1/NLRP3/TNFRSF1B/LGALS3/MZB1/ARRB2/FGR/ITGB2/STXBP2/ITGAM/GAB2/BCL6/ICAM1/CD1D/IL7R/GRN/VAMP8	24
BP	GO:0008037	cell recognition	19/426	225/18723	1.02518e-06	4.63357e-05	3.65245e-05	VCAN/FCN1/CLEC7A/IGHV3-72/IGHV3-23/IGHV2-5/IGHA2/IGHA1/ALDOA/LGALS3/IGHG2/IGHV3-21/IGHV3-48/IGHV6-1/IGHV3-74/IGHV3-30/IGHV3-15/PECAM1/VDAC2	19
BP	GO:0006958	complement activation, classical pathway	13/426	108/18723	1.05908e-06	4.73479e-05	3.73224e-05	IGHV3-72/IGHV3-23/CLU/IGHV2-5/IGHA2/IGHA1/IGHG2/IGHV3-21/IGHV3-48/IGHV6-1/IGHV3-74/IGHV3-30/IGHV3-15	13
BP	GO:0002703	regulation of leukocyte mediated immunity	19/426	226/18723	1.09621e-06	4.84807e-05	3.82153e-05	TYROBP/CLEC7A/HMOX1/ADGRE2/PRAM1/SPI1/NLRP3/TNFRSF1B/ARRB2/FGR/ITGB2/STXBP2/ITGAM/GAB2/BCL6/ICAM1/CD1D/IL7R/VAMP8	19
BP	GO:0009615	response to virus	25/426	367/18723	1.2072e-06	5.28216e-05	4.1637e-05	IFITM3/APOBEC3A/RNASE2/TLR2/IRAK3/ITGAX/IFITM2/CLU/FGR/IL17RA/CFL1/CCL5/DDIT4/PLSCR1/TPT1/IFNGR1/HIF1A/ENO1/MAPK14/IFNGR2/CCL4/USP15/VAMP8/LGALS8/SAMHD1	25
BP	GO:0045576	mast cell activation	10/426	62/18723	1.25068e-06	5.41479e-05	4.26825e-05	S100A12/HMOX1/ADGRE2/LCP2/FGR/STXBP2/PLSCR1/NDRG1/GAB2/VAMP8	10
BP	GO:0060263	regulation of respiratory burst	6/426	17/18723	1.34019e-06	5.74188e-05	4.52609e-05	CLEC7A/JCHAIN/IGHA2/IGHA1/RAC1/GRN	6
BP	GO:0050832	defense response to fungus	9/426	49/18723	1.37761e-06	5.84136e-05	4.6045e-05	S100A9/S100A8/S100A12/CLEC7A/GAPDH/SPI1/COTL1/GNLY/USP15	9
BP	GO:0002690	positive regulation of leukocyte chemotaxis	12/426	94/18723	1.46124e-06	6.07077e-05	4.78533e-05	THBS1/C5AR1/AIF1/CXCL8/CCR1/SPI1/IL6R/CCL5/RAC1/CCL4/CALR/ANO6	12
BP	GO:0030316	osteoclast differentiation	12/426	94/18723	1.46124e-06	6.07077e-05	4.78533e-05	TYROBP/MAFB/OSCAR/LILRB3/CEBPB/CCR1/FOS/GAB2/TCIRG1/SBNO2/MAPK14/ANXA2	12
BP	GO:0002685	regulation of leukocyte migration	18/426	210/18723	1.59117e-06	6.54449e-05	5.15875e-05	THBS1/C5AR1/AIF1/HMOX1/CXCL8/CCR1/ANXA1/SPI1/LGALS3/MPP1/IL6R/CCL5/ICAM1/RHOG/RAC1/CCL4/CALR/ANO6	18
BP	GO:0010038	response to metal ion	25/426	373/18723	1.61943e-06	6.59476e-05	5.19838e-05	MT2A/MT1G/MT1X/S100A8/MT1E/THBS1/CD14/MT1H/MT1M/MT1A/AQP9/MT1F/HMOX1/TSPO/SPARC/FOS/SOD2/PLSCR1/NDRG1/HSPA5/MCOLN1/HIF1A/TCIRG1/ICAM1/CALR	25
BP	GO:0050853	B cell receptor signaling pathway	14/426	131/18723	1.7525e-06	7.02828e-05	5.5401e-05	IGHV3-72/IGHV3-23/IGHV2-5/IGHA2/IGHA1/IGHG2/IGHV3-21/IGHV3-48/IGHV6-1/IGHV3-74/IGHV3-30/IGHV3-15/ITK/MNDA	14
BP	GO:0002449	lymphocyte mediated immunity	24/426	350/18723	1.76006e-06	7.02828e-05	5.5401e-05	FCER1G/IGHV3-72/NLRP3/TNFRSF1B/IGHV3-23/CLU/IGHV2-5/IGHA2/IGHA1/IGHG2/IGHV3-21/ARRB2/IGHV3-48/IGHV6-1/MYO1G/IGHV3-74/IGHV3-30/IGHV3-15/BCL6/TCIRG1/ICAM1/CD1D/IL7R/CTSH	24
BP	GO:0050871	positive regulation of B cell activation	15/426	152/18723	2.07086e-06	8.18985e-05	6.45572e-05	IGHV3-72/IGHV3-23/IGHV2-5/TNFSF13B/IGHA2/IGHA1/IGHG2/IGHV3-21/IGHV3-48/IGHV6-1/IGHV3-74/IGHV3-30/IGHV3-15/BCL6/SH3KBP1	15
BP	GO:0050777	negative regulation of immune response	17/426	194/18723	2.28996e-06	8.9701e-05	7.07075e-05	HMOX1/GPX1/IRAK3/ANXA1/SPI1/LGALS3/ARRB2/FGR/FURIN/BCL6/HCK/SAMSN1/MAPK14/IL7R/GRN/USP15/SAMHD1	17
BP	GO:0002440	production of molecular mediator of immune response	22/426	308/18723	2.45282e-06	9.44817e-05	7.4476e-05	CLEC7A/HMOX1/IGLV2-18/IGKV2-24/IGLV2-14/IRAK3/NLRP3/TNFRSF1B/IGLV2-8/IGLV3-19/IGLV2-11/IGKV3-15/IGKV1-17/IGLV5-45/IGKV1-5/MZB1/IGKV1-27/IGLV3-21/BCL6/IGKV2-30/IGKV4-1/SAMHD1	22
BP	GO:0043312	neutrophil degranulation	5/426	11/18723	2.45795e-06	9.44817e-05	7.4476e-05	PRAM1/SPI1/ITGB2/STXBP2/ITGAM	5
BP	GO:0002687	positive regulation of leukocyte migration	14/426	135/18723	2.51366e-06	9.46071e-05	7.45748e-05	THBS1/C5AR1/AIF1/CXCL8/CCR1/SPI1/LGALS3/IL6R/CCL5/ICAM1/RAC1/CCL4/CALR/ANO6	14
BP	GO:0072593	reactive oxygen species metabolic process	19/426	239/18723	2.52782e-06	9.46071e-05	7.45748e-05	THBS1/TYROBP/CLEC7A/CYP1B1/GPX1/TSPO/NCF2/HK2/SOD2/DDIT4/ITGB2/ITGAM/GSTP1/HIF1A/MAPK14/RAC1/GNAI2/NCF4/PRDX6	19
BP	GO:0002444	myeloid leukocyte mediated immunity	12/426	99/18723	2.55322e-06	9.46071e-05	7.45748e-05	TYROBP/HMOX1/ADGRE2/PRAM1/SPI1/FGR/ITGB2/STXBP2/ITGAM/GAB2/WDR1/VAMP8	12
BP	GO:0008630	intrinsic apoptotic signaling pathway in response to DNA damage	12/426	99/18723	2.55322e-06	9.46071e-05	7.45748e-05	HMOX1/TNFRSF1B/CLU/TNFRSF1A/DDIT4/TPT1/ZNF385A/MCL1/BCL2A1/USP47/BID/CD44	12
BP	GO:0042110	T cell activation	29/426	487/18723	2.60333e-06	9.56025e-05	7.53595e-05	SLC11A1/MAFB/CLEC7A/FCER1G/AIF1/LGALS1/CEBPB/SIRPA/ANXA1/LILRB2/SPI1/NLRP3/TNFRSF1B/TNFSF13B/LGALS3/IL6R/CCL5/BCL6/TCIRG1/ICAM1/PAG1/LCP1/CD1D/IL7R/ITK/PRELID1/KDELR1/CD44/CD151	29
BP	GO:0070997	neuron death	24/426	361/18723	3.01427e-06	0.000109714	8.6483e-05	TYROBP/C5AR1/HMOX1/LRP1/NAMPT/GPX1/NAIP/CEBPB/GAPDH/TNFRSF1B/CLU/FOS/SOD2/ARRB2/CCL5/DDIT4/ITGB2/ITGAM/HSPA5/PICALM/HIF1A/MCL1/GRN/BID	24
BP	GO:0002455	humoral immune response mediated by circulating immunoglobulin	13/426	121/18723	3.86334e-06	0.000139385	0.000109871	IGHV3-72/IGHV3-23/CLU/IGHV2-5/IGHA2/IGHA1/IGHG2/IGHV3-21/IGHV3-48/IGHV6-1/IGHV3-74/IGHV3-30/IGHV3-15	13
BP	GO:0032930	positive regulation of superoxide anion generation	6/426	20/18723	3.96078e-06	0.000141658	0.000111663	TYROBP/CLEC7A/ITGB2/ITGAM/GSTP1/GNAI2	6
BP	GO:1902563	regulation of neutrophil activation	5/426	12/18723	4.13489e-06	0.00014661	0.000115567	PRAM1/SPI1/ITGB2/ITGAM/GRN	5
BP	GO:0002688	regulation of leukocyte chemotaxis	13/426	122/18723	4.23618e-06	0.000148918	0.000117386	THBS1/C5AR1/AIF1/CXCL8/CCR1/SPI1/MPP1/IL6R/CCL5/RAC1/CCL4/CALR/ANO6	13
BP	GO:0071496	cellular response to external stimulus	22/426	320/18723	4.55939e-06	0.000158922	0.000125271	AIF1/HMOX1/NAMPT/LTBR/UPP1/GLUL/CD68/FOS/TNFRSF1A/GABARAPL1/GABARAP/HSPA5/WIPI1/GSTP1/ICAM1/PLEC/RAC1/DNAJC15/MAP3K1/MAP1LC3B/ULK1/GSDMD	22
BP	GO:0042554	superoxide anion generation	8/426	44/18723	5.81332e-06	0.000200926	0.000158382	TYROBP/CLEC7A/NCF2/ITGB2/ITGAM/GSTP1/GNAI2/NCF4	8
BP	GO:0002695	negative regulation of leukocyte activation	16/426	187/18723	6.16785e-06	0.000211403	0.00016664	TYROBP/HMOX1/CEBPB/ANXA1/LILRB2/SPI1/LGALS3/LST1/FGR/ID2/CST7/BCL6/SAMSN1/PAG1/MNDA/GRN	16
BP	GO:0006887	exocytosis	23/426	352/18723	6.44432e-06	0.000219054	0.000172671	HMOX1/TNFAIP2/ADGRE2/CCR1/ANXA1/PRAM1/SPI1/FGR/CCL5/ITGB2/STXBP2/ITGAM/RAB31/MYO1G/SDCBP/GAB2/HCK/P2RX1/TMEM167A/GNAI2/RAB10/VAMP8/TMED10	23
BP	GO:0032612	interleukin-1 production	13/426	128/18723	7.21894e-06	0.000239896	0.0001891	TYROBP/IL1R2/CLEC7A/LILRA5/SIRPA/ANXA1/NLRP3/ARRB2/GSTP1/SERPINB1/MNDA/TMED10/GSDMD	13
BP	GO:0032652	regulation of interleukin-1 production	13/426	128/18723	7.21894e-06	0.000239896	0.0001891	TYROBP/IL1R2/CLEC7A/LILRA5/SIRPA/ANXA1/NLRP3/ARRB2/GSTP1/SERPINB1/MNDA/TMED10/GSDMD	13
BP	GO:0072503	cellular divalent inorganic cation homeostasis	28/426	486/18723	7.23247e-06	0.000239896	0.0001891	MT2A/S100A9/MT1G/MT1X/S100A8/MT1E/SLC11A1/FPR1/C5AR1/MT1H/MT1M/MT1A/MT1F/LRP1/CCR1/GNA15/CCL5/HSP90B1/TPT1/MCOLN1/GRINA/TCIRG1/P2RX1/ATP13A3/GSTO1/CALR/GNA13/GNB1	28
BP	GO:0031348	negative regulation of defense response	19/426	258/18723	7.69788e-06	0.000253291	0.000199659	GPX1/SIRPA/IRAK3/NLRP3/TNFRSF1B/METRNL/TNFRSF1A/AOAH/ARRB2/FGR/FURIN/CST7/GSTP1/HCK/MAPK14/GRN/USP15/SOCS3/SAMHD1	19
BP	GO:0009620	response to fungus	9/426	60/18723	7.94665e-06	0.000259401	0.000204475	S100A9/S100A8/S100A12/CLEC7A/GAPDH/SPI1/COTL1/GNLY/USP15	9
BP	GO:2000379	positive regulation of reactive oxygen species metabolic process	10/426	76/18723	8.36253e-06	0.000270827	0.000213482	THBS1/TYROBP/CLEC7A/TSPO/SOD2/ITGB2/ITGAM/GSTP1/MAPK14/GNAI2	10
BP	GO:0002377	immunoglobulin production	17/426	216/18723	9.71629e-06	0.000312212	0.000246103	IGLV2-18/IGKV2-24/IGLV2-14/IGLV2-8/IGLV3-19/IGLV2-11/IGKV3-15/IGKV1-17/IGLV5-45/IGKV1-5/MZB1/IGKV1-27/IGLV3-21/BCL6/IGKV2-30/IGKV4-1/SAMHD1	17
BP	GO:0050851	antigen receptor-mediated signaling pathway	18/426	240/18723	1.03894e-05	0.000331254	0.000261114	IGHV3-72/PRAM1/IGHV3-23/IGHV2-5/IGHA2/IGHA1/LGALS3/IGHG2/IGHV3-21/LCP2/IGHV3-48/IGHV6-1/IGHV3-74/IGHV3-30/THEMIS2/IGHV3-15/ITK/MNDA	18
BP	GO:0045088	regulation of innate immune response	17/426	218/18723	1.09694e-05	0.000347056	0.000273569	TYROBP/FCN1/CLEC7A/EREG/IRAK3/SPI1/ARRB2/FGR/CCL5/PLSCR1/HCK/CD1D/HMGB2/MNDA/GRN/USP15/SAMHD1	17
BP	GO:0097191	extrinsic apoptotic signaling pathway	17/426	219/18723	1.16486e-05	0.000365655	0.000288231	THBS1/HMOX1/GPX1/LTBR/SPI1/TNFRSF1B/TNFRSF1A/LGALS3/PF4/IL6R/GABARAP/GSTP1/ICAM1/HMGB2/MCL1/BCL2A1/BID	17
BP	GO:0016052	carbohydrate catabolic process	14/426	154/18723	1.17351e-05	0.000365655	0.000288231	HK3/PYGL/GAPDH/PGD/ALDOA/HK2/AOAH/DDIT4/PKM/HIF1A/GK/ENO1/TPI1/LDHA	14
BP	GO:0050728	negative regulation of inflammatory response	15/426	176/18723	1.25715e-05	0.000388771	0.000306452	GPX1/SIRPA/NLRP3/TNFRSF1B/METRNL/TNFRSF1A/AOAH/FGR/FURIN/CST7/GSTP1/HCK/MAPK14/GRN/SOCS3	15
BP	GO:0032928	regulation of superoxide anion generation	6/426	24/18723	1.27317e-05	0.000390789	0.000308042	TYROBP/CLEC7A/ITGB2/ITGAM/GSTP1/GNAI2	6
BP	GO:0021782	glial cell development	12/426	116/18723	1.34187e-05	0.000408824	0.000322259	S100A9/S100A8/C5AR1/LRP1/TLR2/VIM/CLU/NDRG1/IFNGR1/GSTP1/PLEC/GRN	12
BP	GO:0031668	cellular response to extracellular stimulus	18/426	246/18723	1.45418e-05	0.00043916	0.000346171	AIF1/HMOX1/NAMPT/UPP1/GLUL/CD68/FOS/GABARAPL1/GABARAP/HSPA5/WIPI1/GSTP1/ICAM1/PLEC/DNAJC15/MAP1LC3B/ULK1/GSDMD	18
BP	GO:2000377	regulation of reactive oxygen species metabolic process	14/426	157/18723	1.4628e-05	0.00043916	0.000346171	THBS1/TYROBP/CLEC7A/CYP1B1/TSPO/HK2/SOD2/ITGB2/ITGAM/GSTP1/HIF1A/MAPK14/RAC1/GNAI2	14
BP	GO:0006096	glycolytic process	10/426	81/18723	1.48743e-05	0.000443318	0.000349449	HK3/GAPDH/ALDOA/HK2/DDIT4/PKM/HIF1A/ENO1/TPI1/LDHA	10
BP	GO:0006757	ATP generation from ADP	10/426	82/18723	1.66013e-05	0.000487721	0.00038445	HK3/GAPDH/ALDOA/HK2/DDIT4/PKM/HIF1A/ENO1/TPI1/LDHA	10
BP	GO:0008625	extrinsic apoptotic signaling pathway via death domain receptors	10/426	82/18723	1.66013e-05	0.000487721	0.00038445	THBS1/HMOX1/GPX1/SPI1/TNFRSF1A/LGALS3/GABARAP/ICAM1/HMGB2/BID	10
BP	GO:0051701	biological process involved in interaction with host	16/426	203/18723	1.73796e-05	0.000506966	0.00039962	IFITM3/FCN1/CXCL8/LGALS1/ANPEP/CTSB/IFITM2/RXRA/ITGA5/PLSCR1/ICAM1/VAMP8/ANO6/ULK1/TRIM25/P4HB	16
BP	GO:0010517	regulation of phospholipase activity	9/426	67/18723	1.99729e-05	0.000578511	0.000456016	C5AR1/LRP1/GNA15/ANXA1/CCL5/RGS2/ITK/PLCB2/GNA13	9
BP	GO:0097242	amyloid-beta clearance	7/426	38/18723	2.06094e-05	0.000592774	0.000467259	C5AR1/LRP1/CLU/ITGB2/ITGAM/PICALM/IFNGR1	7
BP	GO:0046034	ATP metabolic process	19/426	277/18723	2.09829e-05	0.000597239	0.000470779	HK3/GAPDH/TSPO/ALDOA/HK2/DDIT4/PKM/HIF1A/ENO1/TPI1/ATP6V1B2/DNAJC15/UQCRQ/NDUFA2/COX7A2L/LDHA/NDUFA12/NDUFS5/BID	19
BP	GO:0043277	apoptotic cell clearance	8/426	52/18723	2.10551e-05	0.000597239	0.000470779	THBS1/TYROBP/FCN1/LRP1/ANXA1/TXNDC5/RHOG/RAC1	8
BP	GO:0016064	immunoglobulin mediated immune response	16/426	207/18723	2.21276e-05	0.000623361	0.00049137	FCER1G/IGHV3-72/IGHV3-23/CLU/IGHV2-5/IGHA2/IGHA1/IGHG2/IGHV3-21/IGHV3-48/IGHV6-1/IGHV3-74/IGHV3-30/IGHV3-15/BCL6/TCIRG1	16
BP	GO:0019730	antimicrobial humoral response	12/426	122/18723	2.24032e-05	0.000625758	0.000493259	S100A9/LYZ/S100A12/SLC11A1/CXCL8/PPBP/GAPDH/JCHAIN/IGHA2/IGHA1/PF4/GNLY	12
BP	GO:0009135	purine nucleoside diphosphate metabolic process	11/426	103/18723	2.26691e-05	0.000625758	0.000493259	HK3/GAPDH/ALDOA/HK2/MPP1/DDIT4/PKM/HIF1A/ENO1/TPI1/LDHA	11
BP	GO:0009179	purine ribonucleoside diphosphate metabolic process	11/426	103/18723	2.26691e-05	0.000625758	0.000493259	HK3/GAPDH/ALDOA/HK2/MPP1/DDIT4/PKM/HIF1A/ENO1/TPI1/LDHA	11
BP	GO:0009410	response to xenobiotic stimulus	26/426	462/18723	2.30171e-05	0.000631129	0.000497493	S100A12/CYP1B1/HMOX1/APOBEC3A/PLIN2/GPX1/SULT1A1/ACSL1/LGALS1/MGST1/ANXA1/S100A10/TSPO/DUSP6/FOS/TIMP2/SOD2/RNF149/HSPA5/GSTP1/ICAM1/GSTO1/CALR/LDHA/UBE2B/USP47	26
BP	GO:0032635	interleukin-6 production	14/426	165/18723	2.56346e-05	0.000693651	0.000546776	TYROBP/CLEC7A/AIF1/EREG/LILRA5/TLR2/CEBPB/SIRPA/IRAK3/LILRB2/ARRB2/IL6R/IL17RA/IL1RAP	14
BP	GO:0032675	regulation of interleukin-6 production	14/426	165/18723	2.56346e-05	0.000693651	0.000546776	TYROBP/CLEC7A/AIF1/EREG/LILRA5/TLR2/CEBPB/SIRPA/IRAK3/LILRB2/ARRB2/IL6R/IL17RA/IL1RAP	14
BP	GO:0019724	B cell mediated immunity	16/426	210/18723	2.641e-05	0.000705354	0.000556001	FCER1G/IGHV3-72/IGHV3-23/CLU/IGHV2-5/IGHA2/IGHA1/IGHG2/IGHV3-21/IGHV3-48/IGHV6-1/IGHV3-74/IGHV3-30/IGHV3-15/BCL6/TCIRG1	16
BP	GO:0050866	negative regulation of cell activation	16/426	210/18723	2.641e-05	0.000705354	0.000556001	TYROBP/HMOX1/CEBPB/ANXA1/LILRB2/SPI1/LGALS3/LST1/FGR/ID2/CST7/BCL6/SAMSN1/PAG1/MNDA/GRN	16
BP	GO:0001906	cell killing	15/426	188/18723	2.74806e-05	0.000729212	0.000574807	LYZ/TYROBP/S100A12/CLEC7A/GAPDH/SPI1/PF4/ARRB2/STXBP2/ITGAM/ICAM1/CD1D/IL7R/GNLY/CTSH	15
BP	GO:0006968	cellular defense response	8/426	54/18723	2.79779e-05	0.000737649	0.000581457	TYROBP/C5AR1/LILRB2/NCF2/TCIRG1/GNLY/ITK/MNDA	8
BP	GO:0002548	monocyte chemotaxis	9/426	70/18723	2.86056e-05	0.000749395	0.000590717	S100A12/AIF1/CCR1/ANXA1/LGALS3/IL6R/CCL5/CCL4/ANO6	9
BP	GO:2000116	regulation of cysteine-type endopeptidase activity	17/426	235/18723	2.89875e-05	0.000754591	0.000594813	S100A9/S100A8/THBS1/CLEC7A/PLAUR/GPX1/NAIP/CTSD/NLRP3/ARRB2/ASPH/CST7/P2RX1/CTSH/USP47/BID/CD44	17
BP	GO:0009185	ribonucleoside diphosphate metabolic process	11/426	106/18723	2.97278e-05	0.000768997	0.000606168	HK3/GAPDH/ALDOA/HK2/MPP1/DDIT4/PKM/HIF1A/ENO1/TPI1/LDHA	11
BP	GO:0007015	actin filament organization	25/426	442/18723	3.04034e-05	0.000781558	0.00061607	AIF1/GAS7/S100A10/MYO1F/ALDOA/ZYX/PXN/CFL1/ACTN1/MYO1G/HSP90B1/ACTG1/ICAM1/HCK/FLNA/COTL1/LCP1/RHOG/PLEC/RAC1/TPM4/WDR1/SH3KBP1/C9orf72/TWF2	25
BP	GO:0016032	viral process	24/426	415/18723	3.07237e-05	0.000784885	0.000618692	IFITM3/FCN1/APOBEC3A/CXCL8/LGALS1/ANPEP/CTSB/IFITM2/RXRA/ITGA5/CFL1/CCL5/PLSCR1/FURIN/MGAT1/ICAM1/PPIB/CCL4/CSDE1/VAMP8/ANO6/IGF2R/TRIM25/P4HB	24
BP	GO:0022411	cellular component disassembly	25/426	443/18723	3.15559e-05	0.000801168	0.000631527	CST3/LRP1/IRAK3/SMARCD3/TSPO/HK2/GABARAPL1/CFL1/DDIT4/ITGAM/GABARAP/MCOLN1/CTSS/FURIN/WIPI1/HIF1A/VMP1/IQSEC1/LCP1/PLK3/WDR1/MAP1LC3B/VAMP8/ULK1/TWF2	25
BP	GO:0007229	integrin-mediated signaling pathway	11/426	107/18723	3.24681e-05	0.000819272	0.000645798	TIMP1/PRAM1/ITGAX/ZYX/ITGA5/CD63/FGR/ITGB2/ITGAM/HCK/FLNA	11
BP	GO:0046031	ADP metabolic process	10/426	90/18723	3.77717e-05	0.000947287	0.000746707	HK3/GAPDH/ALDOA/HK2/DDIT4/PKM/HIF1A/ENO1/TPI1/LDHA	10
BP	GO:0007596	blood coagulation	16/426	217/18723	3.93739e-05	0.000981484	0.000773662	THBS1/SERPINB2/FCER1G/SERPINA1/PLAUR/ACTB/F13A1/PF4/PLSCR1/ACTG1/FLNA/P2RX1/CLIC1/MAPK14/ANO6/ANXA2	16
BP	GO:0033003	regulation of mast cell activation	7/426	42/18723	4.07354e-05	0.00100498	0.000792186	HMOX1/ADGRE2/FGR/STXBP2/PLSCR1/GAB2/VAMP8	7
BP	GO:1902230	negative regulation of intrinsic apoptotic signaling pathway in response to DNA damage	6/426	29/18723	4.08053e-05	0.00100498	0.000792186	CLU/TPT1/ZNF385A/USP47/BID/CD44	6
BP	GO:0060191	regulation of lipase activity	10/426	91/18723	4.15873e-05	0.00101815	0.000802563	C5AR1/LRP1/GNA15/ANXA1/CCL5/RGS2/FURIN/ITK/PLCB2/GNA13	10
BP	GO:0044409	entry into host	13/426	151/18723	4.26132e-05	0.00103709	0.000817493	IFITM3/FCN1/CXCL8/LGALS1/ANPEP/CTSB/IFITM2/ITGA5/PLSCR1/ICAM1/VAMP8/TRIM25/P4HB	13
BP	GO:0070661	leukocyte proliferation	20/426	318/18723	4.42105e-05	0.00106963	0.000843148	TYROBP/SLC11A1/AIF1/CEBPB/ANXA1/LILRB2/TNFRSF1B/CLU/TNFSF13B/LGALS3/LST1/MZB1/CCL5/BCL6/GSTP1/TCIRG1/CD1D/IL7R/MNDA/CD151	20
BP	GO:0002437	inflammatory response to antigenic stimulus	9/426	74/18723	4.48725e-05	0.00107303	0.000845823	GPX1/CD68/FGR/FURIN/ICAM1/HCK/MAPK14/HMGB2/RBPJ	9
BP	GO:0006801	superoxide metabolic process	9/426	74/18723	4.48725e-05	0.00107303	0.000845823	TYROBP/CLEC7A/NCF2/SOD2/ITGB2/ITGAM/GSTP1/GNAI2/NCF4	9
BP	GO:0045862	positive regulation of proteolysis	22/426	372/18723	4.70334e-05	0.0011182	0.000881429	S100A9/S100A8/CLEC7A/CTSD/NLRP3/TNFRSF1B/CLU/RNF144B/ASPH/GABARAP/PICALM/FURIN/ENO1/P2RX1/AGTPBP1/AURKAIP1/PLK3/CSNK1A1/GRN/PRELID1/CTSH/BID	22
BP	GO:0014002	astrocyte development	7/426	43/18723	4.77127e-05	0.00112783	0.000889021	S100A9/S100A8/C5AR1/LRP1/VIM/IFNGR1/GRN	7
BP	GO:0043304	regulation of mast cell degranulation	6/426	30/18723	5.00341e-05	0.00116683	0.000919759	HMOX1/ADGRE2/FGR/STXBP2/GAB2/VAMP8	6
BP	GO:0031099	regeneration	15/426	198/18723	5.01213e-05	0.00116683	0.000919759	C5AR1/HMOX1/LRP1/GPX1/CEBPB/ANXA1/TSPO/NINJ1/SULF2/GSTP1/FLNA/LCP1/GRN/ULK1/IGF2R	15
BP	GO:0032755	positive regulation of interleukin-6 production	10/426	93/18723	5.02135e-05	0.00116683	0.000919759	TYROBP/CLEC7A/AIF1/EREG/LILRA5/TLR2/LILRB2/IL6R/IL17RA/IL1RAP	10
BP	GO:0007599	hemostasis	16/426	222/18723	5.17992e-05	0.00119022	0.000938204	THBS1/SERPINB2/FCER1G/SERPINA1/PLAUR/ACTB/F13A1/PF4/PLSCR1/ACTG1/FLNA/P2RX1/CLIC1/MAPK14/ANO6/ANXA2	16
BP	GO:0050817	coagulation	16/426	222/18723	5.17992e-05	0.00119022	0.000938204	THBS1/SERPINB2/FCER1G/SERPINA1/PLAUR/ACTB/F13A1/PF4/PLSCR1/ACTG1/FLNA/P2RX1/CLIC1/MAPK14/ANO6/ANXA2	16
BP	GO:0045926	negative regulation of growth	17/426	249/18723	6.0033e-05	0.00137069	0.00108046	MT2A/MT1G/MT1X/MT1E/MT1H/MT1M/MT1A/MT1F/CDA/RGS2/BCL6/HIF1A/ENO1/JARID2/ARHGAP4/SPAG9/ULK1	17
BP	GO:0002532	production of molecular mediator involved in inflammatory response	10/426	95/18723	6.03199e-05	0.00137069	0.00108046	IL1R2/CLEC7A/SIRPA/IL17RA/PER1/HIF1A/P2RX1/MAPK14/GRN/VAMP8	10
BP	GO:0033006	regulation of mast cell activation involved in immune response	6/426	31/18723	6.08599e-05	0.00137537	0.00108414	HMOX1/ADGRE2/FGR/STXBP2/GAB2/VAMP8	6
BP	GO:0006091	generation of precursor metabolites and energy	26/426	490/18723	6.17314e-05	0.00138744	0.00109366	HK3/PYGL/GAPDH/PGD/ALDOA/NCF2/HK2/ASPH/DDIT4/TKT/PKM/HIF1A/ALDH2/ENO1/PLEC/TPI1/DNAJC15/UQCRQ/TALDO1/NDUFA2/COX7A2L/LDHA/NDUFA12/PRELID1/NDUFS5/BID	26
BP	GO:0017157	regulation of exocytosis	15/426	202/18723	6.29974e-05	0.0014082	0.00111002	HMOX1/ADGRE2/ANXA1/PRAM1/SPI1/FGR/ITGB2/STXBP2/ITGAM/SDCBP/GAB2/P2RX1/GNAI2/RAB10/VAMP8	15
BP	GO:1903305	regulation of regulated secretory pathway	12/426	136/18723	6.57905e-05	0.00146268	0.00115297	HMOX1/ADGRE2/PRAM1/SPI1/FGR/ITGB2/STXBP2/ITGAM/GAB2/P2RX1/GNAI2/VAMP8	12
BP	GO:0034113	heterotypic cell-cell adhesion	8/426	61/18723	6.89242e-05	0.00152411	0.00120139	SIRPA/LILRB2/ITGAX/NINJ1/ITGA5/ITGB2/CD1D/CD44	8
BP	GO:0032640	tumor necrosis factor production	14/426	181/18723	7.09758e-05	0.00155279	0.001224	THBS1/TYROBP/CD14/CLEC7A/LILRA5/TLR2/SIRPA/IRAK3/CLU/TSPO/PF4/ARRB2/IFNGR1/GSTP1	14
BP	GO:0032680	regulation of tumor necrosis factor production	14/426	181/18723	7.09758e-05	0.00155279	0.001224	THBS1/TYROBP/CD14/CLEC7A/LILRA5/TLR2/SIRPA/IRAK3/CLU/TSPO/PF4/ARRB2/IFNGR1/GSTP1	14
BP	GO:0034975	protein folding in endoplasmic reticulum	4/426	11/18723	7.68156e-05	0.00167165	0.00131769	HSP90B1/HSPA5/CALR/P4HB	4
BP	GO:0032642	regulation of chemokine production	10/426	98/18723	7.86993e-05	0.00169931	0.00133949	CLEC7A/AIF1/HMOX1/LRP1/TLR2/SIRPA/IL6R/IL17RA/GSTP1/HIF1A	10
BP	GO:0045055	regulated exocytosis	16/426	230/18723	7.89125e-05	0.00169931	0.00133949	HMOX1/ADGRE2/PRAM1/SPI1/FGR/ITGB2/STXBP2/ITGAM/RAB31/GAB2/HCK/P2RX1/GNAI2/RAB10/VAMP8/TMED10	16
BP	GO:0051051	negative regulation of transport	25/426	470/18723	8.20592e-05	0.00175786	0.00138565	THBS1/HMOX1/DYSF/TLR2/SIRPA/ANXA1/LILRB2/SPI1/TNFRSF1B/TNFRSF1A/LGALS3/PLSCR1/RGS2/PICALM/SDCBP/OAZ1/ICAM1/DERL3/TXN/SLC43A2/RAC1/GSTO1/GNAI2/MIDN/VAMP8	25
BP	GO:0006165	nucleoside diphosphate phosphorylation	10/426	99/18723	8.57959e-05	0.00181628	0.0014317	HK3/GAPDH/ALDOA/HK2/DDIT4/PKM/HIF1A/ENO1/TPI1/LDHA	10
BP	GO:0032602	chemokine production	10/426	99/18723	8.57959e-05	0.00181628	0.0014317	CLEC7A/AIF1/HMOX1/LRP1/TLR2/SIRPA/IL6R/IL17RA/GSTP1/HIF1A	10
BP	GO:0097028	dendritic cell differentiation	7/426	47/18723	8.61109e-05	0.00181628	0.0014317	TMEM176A/TMEM176B/LTBR/CEBPB/LILRB2/SPI1/RBPJ	7
BP	GO:0046209	nitric oxide metabolic process	9/426	81/18723	9.20798e-05	0.00191357	0.00150839	CLEC7A/CYP1B1/AIF1/TLR2/SIRPA/CLU/TSPO/ICAM1/RAC1	9
BP	GO:0051817	modulation of process of other organism involved in symbiotic interaction	9/426	81/18723	9.20798e-05	0.00191357	0.00150839	RXRA/CFL1/CCL5/SAP30/PPIB/CCL4/ANO6/ULK1/IGF2R	9
BP	GO:0022604	regulation of cell morphogenesis	19/426	309/18723	9.21195e-05	0.00191357	0.00150839	ANXA1/S100A10/SPARC/ALDOA/LST1/FGR/CFL1/ITGB2/ICAM1/HCK/FLNA/RHOG/RAC1/WDR1/CALR/SPAG9/SH3KBP1/P4HB/CD44	19
BP	GO:0043281	regulation of cysteine-type endopeptidase activity involved in apoptotic process	15/426	209/18723	9.25949e-05	0.00191378	0.00150855	S100A9/S100A8/THBS1/CLEC7A/PLAUR/GPX1/NAIP/CTSD/NLRP3/ARRB2/P2RX1/CTSH/USP47/BID/CD44	15
BP	GO:0050921	positive regulation of chemotaxis	12/426	141/18723	9.33253e-05	0.00191923	0.00151285	THBS1/C5AR1/AIF1/CXCL8/CCR1/SPI1/IL6R/CCL5/RAC1/CCL4/CALR/ANO6	12
BP	GO:0071706	tumor necrosis factor superfamily cytokine production	14/426	186/18723	9.5146e-05	0.0019373	0.0015271	THBS1/TYROBP/CD14/CLEC7A/LILRA5/TLR2/SIRPA/IRAK3/CLU/TSPO/PF4/ARRB2/IFNGR1/GSTP1	14
BP	GO:1903555	regulation of tumor necrosis factor superfamily cytokine production	14/426	186/18723	9.5146e-05	0.0019373	0.0015271	THBS1/TYROBP/CD14/CLEC7A/LILRA5/TLR2/SIRPA/IRAK3/CLU/TSPO/PF4/ARRB2/IFNGR1/GSTP1	14
BP	GO:0050729	positive regulation of inflammatory response	12/426	142/18723	9.98848e-05	0.00202377	0.00159526	S100A9/S100A8/S100A12/LILRA5/NEAT1/TLR2/CEBPB/NINJ1/TNFRSF1A/IL17RA/GRN/VAMP8	12
BP	GO:2001057	reactive nitrogen species metabolic process	9/426	82/18723	0.000101385	0.00203899	0.00160725	CLEC7A/CYP1B1/AIF1/TLR2/SIRPA/CLU/TSPO/ICAM1/RAC1	9
BP	GO:0046939	nucleotide phosphorylation	10/426	101/18723	0.000101627	0.00203899	0.00160725	HK3/GAPDH/ALDOA/HK2/DDIT4/PKM/HIF1A/ENO1/TPI1/LDHA	10
BP	GO:0032102	negative regulation of response to external stimulus	23/426	420/18723	0.000102333	0.00204319	0.00161056	THBS1/SERPINB2/AIF1/GPX1/SIRPA/IRAK3/NLRP3/TNFRSF1B/METRNL/TNFRSF1A/AOAH/ARRB2/FGR/FURIN/CST7/GSTP1/HCK/MAPK14/GRN/USP15/SOCS3/SAMHD1/ANXA2	23
BP	GO:0002446	neutrophil mediated immunity	6/426	34/18723	0.000104937	0.00208506	0.00164356	PRAM1/SPI1/ITGB2/STXBP2/ITGAM/WDR1	6
BP	GO:0071677	positive regulation of mononuclear cell migration	8/426	65/18723	0.00010914	0.00215814	0.00170117	AIF1/CCR1/SPI1/LGALS3/CCL5/CCL4/CALR/ANO6	8
BP	GO:1903706	regulation of hemopoiesis	21/426	367/18723	0.00011094	0.00218324	0.00172096	TYROBP/CSF3R/MAFB/TMEM176A/TMEM176B/LILRB3/CEBPB/CCR1/ANXA1/LILRB2/SPI1/NLRP3/FOS/PF4/ID2/BCL6/HIF1A/MAPK14/IL7R/HMGB2/PRELID1	21
BP	GO:0052372	modulation by symbiont of entry into host	7/426	49/18723	0.000113106	0.00221526	0.0017462	IFITM3/FCN1/CXCL8/LGALS1/IFITM2/TRIM25/P4HB	7
BP	GO:0046718	viral entry into host cell	12/426	144/18723	0.0001142	0.00222609	0.00175473	IFITM3/FCN1/LGALS1/ANPEP/CTSB/IFITM2/ITGA5/PLSCR1/ICAM1/VAMP8/TRIM25/P4HB	12
BP	GO:0051651	maintenance of location in cell	15/426	214/18723	0.000120574	0.00233925	0.00184394	S100A9/S100A8/FTL/FTH1/SRGN/TSPO/HK2/HSP90B1/HSPA5/MCOLN1/TXN/GSTO1/CALR/KDELR1/TWF2	15
BP	GO:0050766	positive regulation of phagocytosis	8/426	66/18723	0.000121761	0.00235118	0.00185334	SLC11A1/CLEC7A/FCER1G/LRP1/SIRPA/RAB31/CALR/ANO6	8
BP	GO:0009132	nucleoside diphosphate metabolic process	11/426	124/18723	0.000125534	0.00241272	0.00190184	HK3/GAPDH/ALDOA/HK2/MPP1/DDIT4/PKM/HIF1A/ENO1/TPI1/LDHA	11
BP	GO:1903131	mononuclear cell differentiation	23/426	426/18723	0.000126247	0.00241514	0.00190375	MT1G/MAFB/FCER1G/TMEM176A/TMEM176B/LGALS1/LTBR/CEBPB/ANXA1/LILRB2/SPI1/NLRP3/TNFSF13B/IL6R/ID2/BCL6/TCIRG1/CD1D/IL7R/ITK/RBPJ/PRELID1/KDELR1	23
BP	GO:0002833	positive regulation of response to biotic stimulus	13/426	168/18723	0.000127284	0.00242369	0.0019105	TYROBP/FCN1/CLEC7A/EREG/SPI1/CCL5/PLSCR1/HCK/CD1D/HMGB2/MNDA/GRN/USP15	13
BP	GO:0016236	macroautophagy	18/426	291/18723	0.000130116	0.0024662	0.001944	HMOX1/GAPDH/QSOX1/GABARAPL1/GABARAP/MCOLN1/WIPI1/HIF1A/TCIRG1/VMP1/ATP6V0B/ATP6V1B2/MAP1LC3B/VAMP8/LGALS8/ULK1/C9orf72/ATP6V0A1	18
BP	GO:1901214	regulation of neuron death	19/426	319/18723	0.000139608	0.00263398	0.00207625	TYROBP/C5AR1/HMOX1/LRP1/NAIP/CEBPB/TNFRSF1B/CLU/FOS/SOD2/ARRB2/CCL5/DDIT4/ITGB2/ITGAM/PICALM/HIF1A/MCL1/GRN	19
BP	GO:0090322	regulation of superoxide metabolic process	6/426	36/18723	0.000146251	0.00273422	0.00215527	TYROBP/CLEC7A/ITGB2/ITGAM/GSTP1/GNAI2	6
BP	GO:1902229	regulation of intrinsic apoptotic signaling pathway in response to DNA damage	6/426	36/18723	0.000146251	0.00273422	0.00215527	CLU/TPT1/ZNF385A/USP47/BID/CD44	6
BP	GO:0006090	pyruvate metabolic process	10/426	106/18723	0.000152361	0.00283557	0.00223516	HK3/GAPDH/ALDOA/HK2/DDIT4/PKM/HIF1A/ENO1/TPI1/LDHA	10
BP	GO:0006898	receptor-mediated endocytosis	16/426	244/18723	0.000157002	0.00290562	0.00229038	CD14/FCER1G/LRP1/CXCL8/CLU/ARRB2/CD63/ITGB2/ITGAM/RAB31/PICALM/SDCBP/CXCL16/RAC1/ANXA2/IGF2R	16
BP	GO:0036293	response to decreased oxygen levels	19/426	322/18723	0.000157538	0.00290562	0.00229038	THBS1/HMOX1/NAMPT/TLR2/HK2/SOD2/DDIT4/NDRG1/HSP90B1/AGTRAP/HIF1A/BACH1/ICAM1/ENO1/PLK3/RBPJ/LDHA/P4HB/GNB1	19
BP	GO:2001198	regulation of dendritic cell differentiation	4/426	13/18723	0.000160517	0.00294735	0.00232327	TMEM176A/TMEM176B/CEBPB/LILRB2	4
BP	GO:0051402	neuron apoptotic process	16/426	246/18723	0.000172399	0.00315044	0.00248336	TYROBP/C5AR1/HMOX1/LRP1/GPX1/NAIP/CEBPB/GAPDH/SOD2/ARRB2/ITGAM/HSPA5/HIF1A/MCL1/GRN/BID	16
BP	GO:0050878	regulation of body fluid levels	21/426	379/18723	0.000173109	0.00315044	0.00248336	THBS1/SERPINB2/FCER1G/SERPINA1/PLAUR/ACTB/F13A1/HK2/PF4/PLSCR1/HIF1A/ACTG1/FLNA/P2RX1/CLIC1/MAPK14/PLEC/GNAI2/VAMP8/ANO6/ANXA2	21
BP	GO:0071248	cellular response to metal ion	14/426	197/18723	0.000174663	0.00316472	0.00249461	MT2A/MT1G/MT1X/MT1E/MT1H/MT1M/MT1A/MT1F/HMOX1/TSPO/FOS/HSPA5/MCOLN1/CALR	14
BP	GO:0007035	vacuolar acidification	5/426	24/18723	0.000177093	0.00316688	0.00249632	SLC11A1/DMXL2/TCIRG1/GRN/ATP6V0A1	5
BP	GO:0043302	positive regulation of leukocyte degranulation	5/426	24/18723	0.000177093	0.00316688	0.00249632	FGR/ITGB2/ITGAM/GAB2/VAMP8	5
BP	GO:0051156	glucose 6-phosphate metabolic process	5/426	24/18723	0.000177093	0.00316688	0.00249632	HK3/PGD/HK2/TKT/TALDO1	5
BP	GO:0051092	positive regulation of NF-kappaB transcription factor activity	12/426	152/18723	0.000190457	0.00339066	0.00267272	S100A9/S100A8/S100A12/CLEC7A/TLR2/IRAK3/NLRP3/CLU/IL1RAP/ICAM1/PSMA6/TRIM25	12
BP	GO:0052126	movement in host environment	13/426	175/18723	0.000191255	0.00339066	0.00267272	IFITM3/FCN1/CXCL8/LGALS1/ANPEP/CTSB/IFITM2/ITGA5/PLSCR1/ICAM1/VAMP8/TRIM25/P4HB	13
BP	GO:0042063	gliogenesis	18/426	301/18723	0.000197899	0.00349338	0.00275368	S100A9/S100A8/C5AR1/LRP1/TLR2/ANXA1/VIM/TNFRSF1B/CLU/TSPO/NDRG1/IFNGR1/ID2/GSTP1/MBOAT7/PLEC/WDR1/GRN	18
BP	GO:0009595	detection of biotic stimulus	6/426	38/18723	0.000199482	0.00350628	0.00276385	CLEC7A/NAIP/TLR2/NLRP3/TSPO/CD1D	6
BP	GO:0032722	positive regulation of chemokine production	8/426	71/18723	0.000204315	0.00356218	0.00280792	CLEC7A/AIF1/HMOX1/LRP1/TLR2/IL6R/IL17RA/HIF1A	8
BP	GO:0045089	positive regulation of innate immune response	11/426	131/18723	0.000204394	0.00356218	0.00280792	TYROBP/FCN1/CLEC7A/EREG/SPI1/CCL5/PLSCR1/HCK/CD1D/HMGB2/MNDA	11
BP	GO:0032611	interleukin-1 beta production	10/426	110/18723	0.000206981	0.00357695	0.00281956	TYROBP/CLEC7A/LILRA5/SIRPA/NLRP3/ARRB2/GSTP1/SERPINB1/MNDA/GSDMD	10
BP	GO:0032651	regulation of interleukin-1 beta production	10/426	110/18723	0.000206981	0.00357695	0.00281956	TYROBP/CLEC7A/LILRA5/SIRPA/NLRP3/ARRB2/GSTP1/SERPINB1/MNDA/GSDMD	10
BP	GO:0010001	glial cell differentiation	15/426	225/18723	0.000209142	0.00359917	0.00283708	S100A9/S100A8/C5AR1/LRP1/TLR2/VIM/TNFRSF1B/CLU/NDRG1/IFNGR1/ID2/GSTP1/PLEC/WDR1/GRN	15
BP	GO:1905049	negative regulation of metallopeptidase activity	4/426	14/18723	0.000220698	0.0037822	0.00298135	TIMP1/LRP1/TIMP2/PICALM	4
BP	GO:1903036	positive regulation of response to wounding	8/426	72/18723	0.000225359	0.00384606	0.00303169	THBS1/CLEC7A/LRP1/ANXA1/ACTG1/FLNA/GRN/ANO6	8
BP	GO:0002526	acute inflammatory response	10/426	112/18723	0.000239934	0.00407789	0.00321443	S100A8/CD163/SERPINA1/CEBPB/NLRP3/IL6R/PLSCR1/GSTP1/ICAM1/ANO6	10
BP	GO:0001666	response to hypoxia	18/426	307/18723	0.000251945	0.0042644	0.00336145	THBS1/HMOX1/TLR2/HK2/SOD2/DDIT4/NDRG1/HSP90B1/AGTRAP/HIF1A/BACH1/ICAM1/ENO1/PLK3/RBPJ/LDHA/P4HB/GNB1	18
BP	GO:0051250	negative regulation of lymphocyte activation	12/426	157/18723	0.000257422	0.00433111	0.00341404	TYROBP/CEBPB/ANXA1/LILRB2/LGALS3/LST1/FGR/ID2/BCL6/SAMSN1/PAG1/MNDA	12
BP	GO:0071347	cellular response to interleukin-1	10/426	113/18723	0.000257992	0.00433111	0.00341404	IL1R2/CXCL8/CEBPB/SIRPA/IRAK3/CCL5/HIF1A/ICAM1/GBP2/CCL4	10
BP	GO:0002407	dendritic cell chemotaxis	5/426	26/18723	0.000263997	0.00439957	0.003468	CCR1/SPI1/CCL5/CALR/ANO6	5
BP	GO:0042176	regulation of protein catabolic process	21/426	391/18723	0.00026421	0.00439957	0.003468	CST3/TIMP1/LRP1/GPX1/IRAK3/TNFRSF1B/CLU/TIMP2/RNF144B/GABARAP/FURIN/SDCBP/OAZ1/FLNA/CTSA/AGTPBP1/PLK3/CSNK1A1/FBXL5/ANXA2/RIC1	21
BP	GO:0045766	positive regulation of angiogenesis	13/426	181/18723	0.000266365	0.00439983	0.0034682	THBS1/C5AR1/CYP1B1/HMOX1/CXCL8/ITGAX/NINJ1/ITGA5/HK2/PKM/HIF1A/GRN/CTSH	13
BP	GO:1904018	positive regulation of vasculature development	13/426	181/18723	0.000266365	0.00439983	0.0034682	THBS1/C5AR1/CYP1B1/HMOX1/CXCL8/ITGAX/NINJ1/ITGA5/HK2/PKM/HIF1A/GRN/CTSH	13
BP	GO:0051702	biological process involved in interaction with symbiont	9/426	94/18723	0.000289621	0.00476485	0.00375593	GPX1/GAPDH/PF4/CFL1/CCL5/SAP30/PPIB/CCL4/IGF2R	9
BP	GO:0090594	inflammatory response to wounding	4/426	15/18723	0.000295563	0.00484324	0.00381772	TIMP1/HMOX1/HIF1A/GRN	4
BP	GO:0071675	regulation of mononuclear cell migration	10/426	115/18723	0.000297536	0.00485621	0.00382794	THBS1/C5AR1/AIF1/CCR1/SPI1/LGALS3/CCL5/CCL4/CALR/ANO6	10
BP	GO:0006809	nitric oxide biosynthetic process	8/426	76/18723	0.000328073	0.00533346	0.00420414	CLEC7A/CYP1B1/AIF1/SIRPA/CLU/TSPO/ICAM1/RAC1	8
BP	GO:0002699	positive regulation of immune effector process	15/426	235/18723	0.000333811	0.00540538	0.00426083	TYROBP/CLEC7A/HMOX1/ADGRE2/ANXA1/SPI1/NLRP3/MZB1/FGR/ITGB2/STXBP2/ITGAM/GAB2/CD1D/VAMP8	15
BP	GO:0046651	lymphocyte proliferation	17/426	288/18723	0.000343695	0.0055436	0.00436978	TYROBP/SLC11A1/AIF1/CEBPB/ANXA1/LILRB2/TNFRSF1B/TNFSF13B/LGALS3/LST1/MZB1/CCL5/BCL6/CD1D/IL7R/MNDA/CD151	17
BP	GO:0007159	leukocyte cell-cell adhesion	20/426	371/18723	0.000350688	0.0056186	0.00442891	S100A9/S100A8/AIF1/LGALS1/CEBPB/SIRPA/ANXA1/LILRB2/NLRP3/TNFSF13B/LGALS3/CCL5/ITGB2/BCL6/ICAM1/PAG1/CD1D/IL7R/PECAM1/CD44	20
BP	GO:0046596	regulation of viral entry into host cell	6/426	42/18723	0.000351077	0.0056186	0.00442891	IFITM3/FCN1/LGALS1/IFITM2/TRIM25/P4HB	6
BP	GO:0030100	regulation of endocytosis	14/426	211/18723	0.000354006	0.00564351	0.00444854	CD14/LRP1/CLU/LGALS3/ARRB2/CD63/RAB31/PICALM/SDCBP/RAC1/RAB5C/ANO6/ANXA2/CD151	14
BP	GO:0032418	lysosome localization	8/426	77/18723	0.000358959	0.00570038	0.00449337	HMOX1/ADGRE2/FGR/STXBP2/GAB2/VAMP8/SPAG9/LAMTOR1	8
BP	GO:1901216	positive regulation of neuron death	9/426	97/18723	0.000366554	0.00577639	0.00455329	TYROBP/CLU/FOS/DDIT4/ITGB2/ITGAM/PICALM/MCL1/GRN	9
BP	GO:2001237	negative regulation of extrinsic apoptotic signaling pathway	9/426	97/18723	0.000366554	0.00577639	0.00455329	THBS1/HMOX1/GPX1/LGALS3/PF4/GSTP1/ICAM1/HMGB2/MCL1	9
BP	GO:0001836	release of cytochrome c from mitochondria	7/426	59/18723	0.000369588	0.00580197	0.00457345	PLAUR/GPX1/CLU/SOD2/ARRB2/PRELID1/BID	7
BP	GO:0017014	protein nitrosylation	4/426	16/18723	0.000387035	0.00598789	0.00472	S100A9/S100A8/GAPDH/TXN	4
BP	GO:0018119	peptidyl-cysteine S-nitrosylation	4/426	16/18723	0.000387035	0.00598789	0.00472	S100A9/S100A8/GAPDH/TXN	4
BP	GO:0051238	sequestering of metal ion	4/426	16/18723	0.000387035	0.00598789	0.00472	S100A9/S100A8/FTL/FTH1	4
BP	GO:0032943	mononuclear cell proliferation	17/426	291/18723	0.000387255	0.00598789	0.00472	TYROBP/SLC11A1/AIF1/CEBPB/ANXA1/LILRB2/TNFRSF1B/TNFSF13B/LGALS3/LST1/MZB1/CCL5/BCL6/CD1D/IL7R/MNDA/CD151	17
BP	GO:0070482	response to oxygen levels	19/426	347/18723	0.000404249	0.00622725	0.00490868	THBS1/HMOX1/NAMPT/TLR2/HK2/SOD2/DDIT4/NDRG1/HSP90B1/AGTRAP/HIF1A/BACH1/ICAM1/ENO1/PLK3/RBPJ/LDHA/P4HB/GNB1	19
BP	GO:0009895	negative regulation of catabolic process	18/426	320/18723	0.000414857	0.00636681	0.00501869	CST3/SLC11A1/TIMP1/HMOX1/NAMPT/IRAK3/TSPO/QSOX1/TIMP2/DDIT4/FURIN/SDCBP/FLNA/CTSA/MAPK14/MCL1/ANXA2/RIC1	18
BP	GO:0043112	receptor metabolic process	12/426	166/18723	0.000428708	0.00655492	0.00516697	FCER1G/LRP1/CXCL8/ARRB2/CD63/ITGB2/RAB31/PICALM/FURIN/SDCBP/ANXA2/LAMTOR1	12
BP	GO:0070555	response to interleukin-1	11/426	143/18723	0.000436506	0.00664944	0.00524148	IL1R2/CXCL8/CEBPB/SIRPA/IRAK3/ANXA1/CCL5/HIF1A/ICAM1/GBP2/CCL4	11
BP	GO:0042177	negative regulation of protein catabolic process	10/426	121/18723	0.000447733	0.00678872	0.00535126	CST3/TIMP1/IRAK3/TIMP2/FURIN/SDCBP/FLNA/CTSA/ANXA2/RIC1	10
BP	GO:0002862	negative regulation of inflammatory response to antigenic stimulus	5/426	29/18723	0.000450601	0.00678872	0.00535126	GPX1/FGR/FURIN/HCK/MAPK14	5
BP	GO:1902175	regulation of oxidative stress-induced intrinsic apoptotic signaling pathway	5/426	29/18723	0.000450601	0.00678872	0.00535126	GPX1/SOD2/HIF1A/MCL1/P4HB	5
BP	GO:0045807	positive regulation of endocytosis	9/426	100/18723	0.000459606	0.00689912	0.00543829	CD14/LRP1/CLU/ARRB2/CD63/RAB31/ANO6/ANXA2/CD151	9
BP	GO:0051928	positive regulation of calcium ion transport	10/426	122/18723	0.000478024	0.0071495	0.00563565	LILRA5/CCR1/TSPO/LGALS3/ARRB2/CCL5/VMP1/P2RX1/CCL4/GSTO1	10
BP	GO:0050830	defense response to Gram-positive bacterium	9/426	101/18723	0.000494626	0.007371	0.00581025	LYZ/C5AR1/TLR2/FGR/GBP2/IL7R/HMGB2/GSDMD/MPEG1	9
BP	GO:0032615	interleukin-12 production	7/426	62/18723	0.000502573	0.00739597	0.00582993	THBS1/CLEC7A/LILRA5/TLR2/IRAK3/ARRB2/MAPK14	7
BP	GO:0032655	regulation of interleukin-12 production	7/426	62/18723	0.000502573	0.00739597	0.00582993	THBS1/CLEC7A/LILRA5/TLR2/IRAK3/ARRB2/MAPK14	7
BP	GO:0045428	regulation of nitric oxide biosynthetic process	7/426	62/18723	0.000502573	0.00739597	0.00582993	CLEC7A/AIF1/SIRPA/CLU/TSPO/ICAM1/RAC1	7
BP	GO:0000422	autophagy of mitochondrion	8/426	81/18723	0.000507091	0.00739597	0.00582993	TSPO/HK2/GABARAPL1/GABARAP/WIPI1/HIF1A/MAP1LC3B/ULK1	8
BP	GO:0048708	astrocyte differentiation	8/426	81/18723	0.000507091	0.00739597	0.00582993	S100A9/S100A8/C5AR1/LRP1/VIM/IFNGR1/ID2/GRN	8
BP	GO:0061726	mitochondrion disassembly	8/426	81/18723	0.000507091	0.00739597	0.00582993	TSPO/HK2/GABARAPL1/GABARAP/WIPI1/HIF1A/MAP1LC3B/ULK1	8
BP	GO:0008631	intrinsic apoptotic signaling pathway in response to oxidative stress	6/426	45/18723	0.000514699	0.00748041	0.00589649	CYP1B1/GPX1/SOD2/HIF1A/MCL1/P4HB	6
BP	GO:0070663	regulation of leukocyte proliferation	15/426	245/18723	0.000517713	0.00749773	0.00591015	TYROBP/AIF1/CEBPB/ANXA1/LILRB2/TNFRSF1B/TNFSF13B/LGALS3/LST1/MZB1/CCL5/BCL6/GSTP1/CD1D/MNDA	15
BP	GO:0032760	positive regulation of tumor necrosis factor production	9/426	103/18723	0.000571247	0.008244	0.0064984	THBS1/TYROBP/CD14/CLEC7A/LILRA5/TLR2/CLU/PF4/IFNGR1	9
BP	GO:0033002	muscle cell proliferation	15/426	248/18723	0.00058748	0.00844861	0.00665969	THBS1/AIF1/EREG/HMOX1/NAMPT/SOD2/IL6R/CCL5/ID2/GSTP1/MAPK14/JARID2/RBPJ/GNAI2/GNA13	15
BP	GO:0043270	positive regulation of ion transport	16/426	275/18723	0.000595447	0.00853335	0.00672648	LILRA5/CEBPB/CCR1/TSPO/LGALS3/ARRB2/CCL5/CTSS/FLNA/VMP1/P2RX1/IFNGR2/CCL4/GSTO1/VAMP8/ANO6	16
BP	GO:0080164	regulation of nitric oxide metabolic process	7/426	64/18723	0.000610613	0.00872032	0.00687386	CLEC7A/AIF1/SIRPA/CLU/TSPO/ICAM1/RAC1	7
BP	GO:0048661	positive regulation of smooth muscle cell proliferation	9/426	104/18723	0.000613052	0.00872486	0.00687744	THBS1/AIF1/EREG/HMOX1/NAMPT/IL6R/CCL5/ID2/GNAI2	9
BP	GO:0050920	regulation of chemotaxis	14/426	223/18723	0.000615517	0.00872972	0.00688127	THBS1/C5AR1/AIF1/CXCL8/CCR1/SPI1/MPP1/IL6R/CCL5/GSTP1/RAC1/CCL4/CALR/ANO6	14
BP	GO:0002544	chronic inflammatory response	4/426	18/18723	0.000627681	0.00887166	0.00699316	S100A9/S100A8/THBS1/CCL5	4
BP	GO:0043618	regulation of transcription from RNA polymerase II promoter in response to stress	6/426	47/18723	0.000653072	0.00919892	0.00725112	HMOX1/CEBPB/HSPA5/HIF1A/BACH1/RBPJ	6
BP	GO:0032507	maintenance of protein location in cell	7/426	65/18723	0.000671136	0.00940215	0.00741132	SRGN/TSPO/HK2/HSPA5/TXN/KDELR1/TWF2	7
BP	GO:0050670	regulation of lymphocyte proliferation	14/426	225/18723	0.000672072	0.00940215	0.00741132	TYROBP/AIF1/CEBPB/ANXA1/LILRB2/TNFRSF1B/TNFSF13B/LGALS3/LST1/MZB1/CCL5/BCL6/CD1D/MNDA	14
BP	GO:2001236	regulation of extrinsic apoptotic signaling pathway	11/426	151/18723	0.00069062	0.00962889	0.00759005	THBS1/HMOX1/GPX1/LTBR/LGALS3/PF4/GSTP1/ICAM1/HMGB2/MCL1/BID	11
BP	GO:1902105	regulation of leukocyte differentiation	16/426	279/18723	0.000695492	0.0096543	0.00761008	TYROBP/MAFB/TMEM176A/TMEM176B/LILRB3/CEBPB/CCR1/ANXA1/LILRB2/NLRP3/FOS/PF4/ID2/BCL6/IL7R/PRELID1	16
BP	GO:0031589	cell-substrate adhesion	19/426	363/18723	0.000699152	0.0096543	0.00761008	THBS1/LRP1/LGALS1/S100A10/ZYX/ITGA5/CD63/PXN/ITGB2/ACTN1/MYO1G/BCL6/ACTG1/FLNA/RAC1/MEGF9/CALR/P4HB/CD44	19
BP	GO:0055072	iron ion homeostasis	8/426	85/18723	0.00070125	0.0096543	0.00761008	SLC11A1/HMOX1/FTL/FTH1/SLC25A37/PICALM/HIF1A/FBXL5	8
BP	GO:0071241	cellular response to inorganic substance	14/426	226/18723	0.000701962	0.0096543	0.00761008	MT2A/MT1G/MT1X/MT1E/MT1H/MT1M/MT1A/MT1F/HMOX1/TSPO/FOS/HSPA5/MCOLN1/CALR	14
BP	GO:0071887	leukocyte apoptotic process	9/426	106/18723	0.000704179	0.0096543	0.00761008	ANXA1/PLEKHO2/LGALS3/CCL5/BCL6/HIF1A/IL7R/PRELID1/KDELR1	9
BP	GO:0043303	mast cell degranulation	6/426	48/18723	0.000732245	0.00994952	0.00784279	HMOX1/ADGRE2/FGR/STXBP2/GAB2/VAMP8	6
BP	GO:0090199	regulation of release of cytochrome c from mitochondria	6/426	48/18723	0.000732245	0.00994952	0.00784279	PLAUR/GPX1/CLU/ARRB2/PRELID1/BID	6
BP	GO:0032944	regulation of mononuclear cell proliferation	14/426	227/18723	0.00073297	0.00994952	0.00784279	TYROBP/AIF1/CEBPB/ANXA1/LILRB2/TNFRSF1B/TNFSF13B/LGALS3/LST1/MZB1/CCL5/BCL6/CD1D/MNDA	14
BP	GO:0007249	I-kappaB kinase/NF-kappaB signaling	16/426	281/18723	0.000750677	0.0101309	0.00798577	S100A12/CLEC7A/HMOX1/S100A4/LGALS1/TLR2/LTBR/SIRPA/GAPDH/TNFRSF1A/PER1/CARD19/GSTP1/FLNA/BRD4/TRIM25	16
BP	GO:0008637	apoptotic mitochondrial changes	9/426	107/18723	0.000753721	0.0101309	0.00798577	PLAUR/GPX1/CLU/HK2/SOD2/ARRB2/VDAC2/PRELID1/BID	9
BP	GO:1903557	positive regulation of tumor necrosis factor superfamily cytokine production	9/426	107/18723	0.000753721	0.0101309	0.00798577	THBS1/TYROBP/CD14/CLEC7A/LILRA5/TLR2/CLU/PF4/IFNGR1	9
BP	GO:2000117	negative regulation of cysteine-type endopeptidase activity	8/426	86/18723	0.000758109	0.0101567	0.00800609	THBS1/PLAUR/GPX1/NAIP/ARRB2/CST7/USP47/CD44	8
BP	GO:0002281	macrophage activation involved in immune response	4/426	19/18723	0.000780873	0.0103271	0.00814043	TYROBP/DYSF/SBNO2/GRN	4
BP	GO:0002523	leukocyte migration involved in inflammatory response	4/426	19/18723	0.000780873	0.0103271	0.00814043	S100A9/S100A8/NLRP3/NINJ1	4
BP	GO:0002888	positive regulation of myeloid leukocyte mediated immunity	4/426	19/18723	0.000780873	0.0103271	0.00814043	TYROBP/SPI1/ITGB2/ITGAM	4
BP	GO:0032695	negative regulation of interleukin-12 production	4/426	19/18723	0.000780873	0.0103271	0.00814043	THBS1/LILRA5/IRAK3/ARRB2	4
BP	GO:0008360	regulation of cell shape	11/426	154/18723	0.000813188	0.010689	0.00842573	ANXA1/ALDOA/LST1/FGR/ITGB2/ICAM1/HCK/RHOG/RAC1/WDR1/SH3KBP1	11
BP	GO:0007568	aging	18/426	339/18723	0.000813605	0.010689	0.00842573	TIMP1/LRP1/NAMPT/RETN/SPI1/TNFRSF1B/TSPO/CD68/FOS/TIMP2/SOD2/PICALM/ID2/BCL6/ICAM1/MAPK14/BCL2A1/CALR	18
BP	GO:0002279	mast cell activation involved in immune response	6/426	49/18723	0.000818636	0.010689	0.00842573	HMOX1/ADGRE2/FGR/STXBP2/GAB2/VAMP8	6
BP	GO:1902041	regulation of extrinsic apoptotic signaling pathway via death domain receptors	6/426	49/18723	0.000818636	0.010689	0.00842573	THBS1/HMOX1/GPX1/LGALS3/ICAM1/HMGB2	6
BP	GO:0002431	Fc receptor mediated stimulatory signaling pathway	5/426	33/18723	0.000835759	0.0108438	0.00854769	FCER1G/FGR/PLSCR1/MYO1G/HCK	5
BP	GO:0036336	dendritic cell migration	5/426	33/18723	0.000835759	0.0108438	0.00854769	CCR1/SPI1/CCL5/CALR/ANO6	5
BP	GO:0048660	regulation of smooth muscle cell proliferation	12/426	180/18723	0.000880887	0.0113934	0.00898091	THBS1/AIF1/EREG/HMOX1/NAMPT/SOD2/IL6R/CCL5/ID2/GSTP1/GNAI2/GNA13	12
BP	GO:0045765	regulation of angiogenesis	18/426	342/18723	0.000899867	0.0116024	0.00914565	THBS1/C5AR1/CYP1B1/HMOX1/CXCL8/ITGAX/NINJ1/GLUL/SPARC/ITGA5/HK2/PF4/PKM/HIF1A/RNH1/GRN/CTSH/EPN1	18
BP	GO:0002448	mast cell mediated immunity	6/426	50/18723	0.000912681	0.0116943	0.00921809	HMOX1/ADGRE2/FGR/STXBP2/GAB2/VAMP8	6
BP	GO:0070231	T cell apoptotic process	6/426	50/18723	0.000912681	0.0116943	0.00921809	LGALS3/CCL5/HIF1A/IL7R/PRELID1/KDELR1	6
BP	GO:0002698	negative regulation of immune effector process	9/426	110/18723	0.000919643	0.0117469	0.00925957	HMOX1/IRAK3/ANXA1/SPI1/LGALS3/ARRB2/BCL6/IL7R/GRN	9
BP	GO:0002577	regulation of antigen processing and presentation	4/426	20/18723	0.000958684	0.012097	0.00953559	THBS1/SLC11A1/LILRB2/CD68	4
BP	GO:0090201	negative regulation of release of cytochrome c from mitochondria	4/426	20/18723	0.000958684	0.012097	0.00953559	GPX1/CLU/ARRB2/PRELID1	4
BP	GO:0098543	detection of other organism	4/426	20/18723	0.000958684	0.012097	0.00953559	CLEC7A/NAIP/TLR2/CD1D	4
BP	GO:0050869	negative regulation of B cell activation	5/426	34/18723	0.000961763	0.012097	0.00953559	TYROBP/ID2/BCL6/SAMSN1/MNDA	5
BP	GO:0070232	regulation of T cell apoptotic process	5/426	34/18723	0.000961763	0.012097	0.00953559	LGALS3/CCL5/HIF1A/IL7R/PRELID1	5
BP	GO:0019058	viral life cycle	17/426	317/18723	0.00101013	0.0126667	0.00998464	IFITM3/FCN1/APOBEC3A/CXCL8/LGALS1/ANPEP/CTSB/IFITM2/ITGA5/CCL5/PLSCR1/FURIN/ICAM1/PPIB/VAMP8/TRIM25/P4HB	17
BP	GO:0071622	regulation of granulocyte chemotaxis	6/426	51/18723	0.00101482	0.0126869	0.0100005	THBS1/C5AR1/CXCL8/MPP1/CCL5/RAC1	6
BP	GO:0031330	negative regulation of cellular catabolic process	15/426	262/18723	0.00102884	0.0128231	0.0101079	CST3/SLC11A1/TIMP1/HMOX1/NAMPT/TSPO/QSOX1/TIMP2/FURIN/SDCBP/CTSA/MAPK14/MCL1/ANXA2/RIC1	15
BP	GO:0048659	smooth muscle cell proliferation	12/426	184/18723	0.00106637	0.0132507	0.010445	THBS1/AIF1/EREG/HMOX1/NAMPT/SOD2/IL6R/CCL5/ID2/GSTP1/GNAI2/GNA13	12
BP	GO:0045637	regulation of myeloid cell differentiation	13/426	210/18723	0.00108384	0.0134272	0.0105841	TYROBP/CSF3R/MAFB/LILRB3/CEBPB/CCR1/SPI1/FOS/PF4/ID2/HIF1A/MAPK14/HMGB2	13
BP	GO:1901342	regulation of vasculature development	18/426	348/18723	0.00109607	0.013538	0.0106714	THBS1/C5AR1/CYP1B1/HMOX1/CXCL8/ITGAX/NINJ1/GLUL/SPARC/ITGA5/HK2/PF4/PKM/HIF1A/RNH1/GRN/CTSH/EPN1	18
BP	GO:0031623	receptor internalization	9/426	113/18723	0.00111406	0.013719	0.0108141	FCER1G/LRP1/CXCL8/ARRB2/CD63/ITGB2/RAB31/PICALM/SDCBP	9
BP	GO:0046597	negative regulation of viral entry into host cell	4/426	21/18723	0.00116315	0.014196	0.0111901	IFITM3/FCN1/IFITM2/TRIM25	4
BP	GO:0090026	positive regulation of monocyte chemotaxis	4/426	21/18723	0.00116315	0.014196	0.0111901	AIF1/CCR1/CCL5/ANO6	4
BP	GO:0150105	protein localization to cell-cell junction	4/426	21/18723	0.00116315	0.014196	0.0111901	ACTB/ACTG1/FLNA/PECAM1	4
BP	GO:0036294	cellular response to decreased oxygen levels	11/426	161/18723	0.00117054	0.0142439	0.0112279	HMOX1/NAMPT/NDRG1/HIF1A/BACH1/ICAM1/ENO1/PLK3/RBPJ/P4HB/GNB1	11
BP	GO:0045471	response to ethanol	10/426	137/18723	0.00117775	0.0142893	0.0112637	S100A8/CD14/SPI1/NLRP3/SPARC/TBXAS1/SOD2/RGS2/GSTP1/ICAM1	10
BP	GO:0002286	T cell activation involved in immune response	9/426	114/18723	0.0011858	0.0143026	0.0112741	SLC11A1/FCER1G/ANXA1/NLRP3/LGALS3/IL6R/BCL6/ICAM1/LCP1	9
BP	GO:1903008	organelle disassembly	9/426	114/18723	0.0011858	0.0143026	0.0112741	TSPO/HK2/GABARAPL1/GABARAP/WIPI1/HIF1A/PLK3/MAP1LC3B/ULK1	9
BP	GO:1903039	positive regulation of leukocyte cell-cell adhesion	14/426	239/18723	0.001205	0.0144917	0.0114232	AIF1/LGALS1/SIRPA/ANXA1/LILRB2/NLRP3/TNFSF13B/CCL5/ITGB2/BCL6/ICAM1/CD1D/IL7R/CD44	14
BP	GO:0002534	cytokine production involved in inflammatory response	7/426	72/18723	0.00123969	0.0145173	0.0114434	IL1R2/CLEC7A/SIRPA/IL17RA/PER1/HIF1A/MAPK14	7
BP	GO:0043903	regulation of biological process involved in symbiotic interaction	7/426	72/18723	0.00123969	0.0145173	0.0114434	IFITM3/FCN1/CXCL8/LGALS1/IFITM2/TRIM25/P4HB	7
BP	GO:0070227	lymphocyte apoptotic process	7/426	72/18723	0.00123969	0.0145173	0.0114434	LGALS3/CCL5/BCL6/HIF1A/IL7R/PRELID1/KDELR1	7
BP	GO:1900015	regulation of cytokine production involved in inflammatory response	7/426	72/18723	0.00123969	0.0145173	0.0114434	IL1R2/CLEC7A/SIRPA/IL17RA/PER1/HIF1A/MAPK14	7
BP	GO:0043620	regulation of DNA-templated transcription in response to stress	6/426	53/18723	0.00124524	0.0145173	0.0114434	HMOX1/CEBPB/HSPA5/HIF1A/BACH1/RBPJ	6
BP	GO:0003330	regulation of extracellular matrix constituent secretion	3/426	10/18723	0.00124595	0.0145173	0.0114434	TNFRSF1B/TNFRSF1A/RIC1	3
BP	GO:0006735	NADH regeneration	3/426	10/18723	0.00124595	0.0145173	0.0114434	HK3/HK2/ENO1	3
BP	GO:0061621	canonical glycolysis	3/426	10/18723	0.00124595	0.0145173	0.0114434	HK3/HK2/ENO1	3
BP	GO:0061718	glucose catabolic process to pyruvate	3/426	10/18723	0.00124595	0.0145173	0.0114434	HK3/HK2/ENO1	3
BP	GO:0070391	response to lipoteichoic acid	3/426	10/18723	0.00124595	0.0145173	0.0114434	CD14/TLR2/MAPK14	3
BP	GO:0071223	cellular response to lipoteichoic acid	3/426	10/18723	0.00124595	0.0145173	0.0114434	CD14/TLR2/MAPK14	3
BP	GO:0031667	response to nutrient levels	22/426	474/18723	0.00133782	0.0155376	0.0122476	HMOX1/NAMPT/ACSL1/UPP1/TSPO/GLUL/CD68/SPARC/SOD2/GABARAPL1/GABARAP/HSPA5/WIPI1/GSTP1/ICAM1/PLEC/DNAJC15/GNAI2/MAP1LC3B/LDHA/ULK1/TRIM25	22
BP	GO:0031669	cellular response to nutrient levels	13/426	215/18723	0.00134149	0.0155376	0.0122476	HMOX1/NAMPT/UPP1/GLUL/CD68/GABARAPL1/GABARAP/HSPA5/WIPI1/ICAM1/DNAJC15/MAP1LC3B/ULK1	13
BP	GO:0032732	positive regulation of interleukin-1 production	7/426	73/18723	0.00134485	0.0155376	0.0122476	TYROBP/CLEC7A/LILRA5/NLRP3/MNDA/TMED10/GSDMD	7
BP	GO:0045185	maintenance of protein location	8/426	94/18723	0.00135908	0.015658	0.0123425	SRGN/TSPO/HK2/HSPA5/FLNA/TXN/KDELR1/TWF2	8
BP	GO:0070228	regulation of lymphocyte apoptotic process	6/426	54/18723	0.00137446	0.015791	0.0124473	LGALS3/CCL5/BCL6/HIF1A/IL7R/PRELID1	6
BP	GO:0002831	regulation of response to biotic stimulus	17/426	327/18723	0.00141322	0.0161461	0.0127273	TYROBP/FCN1/CLEC7A/EREG/IRAK3/SPI1/ARRB2/FGR/CCL5/PLSCR1/HCK/CD1D/HMGB2/MNDA/GRN/USP15/SAMHD1	17
BP	GO:0051235	maintenance of location	17/426	327/18723	0.00141322	0.0161461	0.0127273	S100A9/S100A8/PLIN2/FTL/FTH1/SRGN/TSPO/HK2/HSP90B1/HSPA5/MCOLN1/FLNA/TXN/GSTO1/CALR/KDELR1/TWF2	17
BP	GO:0072529	pyrimidine-containing compound catabolic process	5/426	37/18723	0.0014248	0.0162332	0.012796	APOBEC3A/CDA/UPP1/TYMP/TET2	5
BP	GO:0001818	negative regulation of cytokine production	18/426	357/18723	0.00145821	0.016568	0.0130599	THBS1/TYROBP/SLC11A1/IL1R2/HMOX1/LILRA5/SRGN/SIRPA/IRAK3/ANXA1/NLRP3/TSPO/ARRB2/FURIN/BCL6/GSTP1/SERPINB1/RAC1	18
BP	GO:0002758	innate immune response-activating signal transduction	4/426	23/18723	0.0016602	0.018724	0.0147593	TYROBP/FCN1/CLEC7A/HCK	4
BP	GO:0050765	negative regulation of phagocytosis	4/426	23/18723	0.0016602	0.018724	0.0147593	DYSF/TLR2/SIRPA/PLSCR1	4
BP	GO:0010518	positive regulation of phospholipase activity	6/426	56/18723	0.00166334	0.018724	0.0147593	C5AR1/GNA15/CCL5/ITK/PLCB2/GNA13	6
BP	GO:0002604	regulation of dendritic cell antigen processing and presentation	3/426	11/18723	0.00168438	0.018724	0.0147593	THBS1/SLC11A1/CD68	3
BP	GO:0006002	fructose 6-phosphate metabolic process	3/426	11/18723	0.00168438	0.018724	0.0147593	HK3/HK2/TALDO1	3
BP	GO:0033483	gas homeostasis	3/426	11/18723	0.00168438	0.018724	0.0147593	SOD2/GSTP1/HIF1A	3
BP	GO:0045628	regulation of T-helper 2 cell differentiation	3/426	11/18723	0.00168438	0.018724	0.0147593	ANXA1/NLRP3/BCL6	3
BP	GO:0048680	positive regulation of axon regeneration	3/426	11/18723	0.00168438	0.018724	0.0147593	LRP1/FLNA/GRN	3
BP	GO:0031100	animal organ regeneration	7/426	76/18723	0.00170262	0.0188756	0.0148789	C5AR1/HMOX1/CEBPB/SULF2/GSTP1/LCP1/IGF2R	7
BP	GO:0043122	regulation of I-kappaB kinase/NF-kappaB signaling	14/426	249/18723	0.00177238	0.0195962	0.0154469	S100A12/CLEC7A/HMOX1/S100A4/LGALS1/LTBR/GAPDH/TNFRSF1A/PER1/CARD19/GSTP1/FLNA/BRD4/TRIM25	14
BP	GO:0000302	response to reactive oxygen species	13/426	222/18723	0.00178613	0.0196953	0.015525	CYP1B1/HMOX1/GPX1/SIRPA/ANXA1/FOS/SOD2/PXN/GSTP1/HIF1A/TXN/PLK3/LDHA	13
BP	GO:1903037	regulation of leukocyte cell-cell adhesion	17/426	336/18723	0.00188497	0.0207292	0.0163399	AIF1/LGALS1/CEBPB/SIRPA/ANXA1/LILRB2/NLRP3/TNFSF13B/LGALS3/CCL5/ITGB2/BCL6/ICAM1/PAG1/CD1D/IL7R/CD44	17
BP	GO:0000045	autophagosome assembly	8/426	99/18723	0.00189501	0.0207292	0.0163399	GABARAPL1/GABARAP/WIPI1/TCIRG1/VMP1/MAP1LC3B/ULK1/C9orf72	8
BP	GO:0031341	regulation of cell killing	8/426	99/18723	0.00189501	0.0207292	0.0163399	TYROBP/CLEC7A/SPI1/ARRB2/ITGAM/ICAM1/CD1D/IL7R	8
BP	GO:0010952	positive regulation of peptidase activity	12/426	197/18723	0.00190656	0.0208003	0.016396	S100A9/S100A8/CLEC7A/CTSD/NLRP3/ASPH/PICALM/P2RX1/GRN/PRELID1/CTSH/BID	12
BP	GO:0006213	pyrimidine nucleoside metabolic process	4/426	24/18723	0.00195683	0.0211801	0.0166954	APOBEC3A/CDA/UPP1/TYMP	4
BP	GO:0036003	positive regulation of transcription from RNA polymerase II promoter in response to stress	4/426	24/18723	0.00195683	0.0211801	0.0166954	CEBPB/HSPA5/HIF1A/RBPJ	4
BP	GO:0051043	regulation of membrane protein ectodomain proteolysis	4/426	24/18723	0.00195683	0.0211801	0.0166954	TIMP1/TNFRSF1B/TIMP2/FURIN	4
BP	GO:0043154	negative regulation of cysteine-type endopeptidase activity involved in apoptotic process	7/426	78/18723	0.00197943	0.0213685	0.0168439	THBS1/PLAUR/GPX1/NAIP/ARRB2/USP47/CD44	7
BP	GO:0030168	platelet activation	9/426	123/18723	0.00201427	0.0216876	0.0170954	FCER1G/ACTB/PF4/PLSCR1/ACTG1/FLNA/P2RX1/CLIC1/MAPK14	9
BP	GO:0044275	cellular carbohydrate catabolic process	5/426	40/18723	0.00203418	0.0218449	0.0172194	PYGL/PGD/AOAH/GK/TPI1	5
BP	GO:0034612	response to tumor necrosis factor	14/426	253/18723	0.00205433	0.0220038	0.0173446	THBS1/CD14/CXCL8/TNFRSF1B/TNFSF13B/TNFRSF1A/CCL5/GSTP1/ASAH1/ICAM1/CXCL16/GBP2/MAPK14/CCL4	14
BP	GO:1903900	regulation of viral life cycle	10/426	148/18723	0.00209972	0.0224316	0.0176819	IFITM3/FCN1/APOBEC3A/CXCL8/LGALS1/IFITM2/CCL5/PLSCR1/TRIM25/P4HB	10
BP	GO:0001909	leukocyte mediated cytotoxicity	9/426	124/18723	0.00212935	0.0226404	0.0178465	TYROBP/SPI1/ARRB2/STXBP2/ITGAM/ICAM1/CD1D/IL7R/CTSH	9
BP	GO:0061844	antimicrobial humoral immune response mediated by antimicrobial peptide	7/426	79/18723	0.00213028	0.0226404	0.0178465	S100A9/S100A12/CXCL8/PPBP/GAPDH/PF4/GNLY	7
BP	GO:0098869	cellular oxidant detoxification	8/426	101/18723	0.00215102	0.0227434	0.0179276	S100A9/GPX1/MGST1/SOD2/GSTP1/TXN/GSTO1/PRDX6	8
BP	GO:0150115	cell-substrate junction organization	8/426	101/18723	0.00215102	0.0227434	0.0179276	THBS1/LRP1/S100A10/ACTN1/ACTG1/IQSEC1/PLEC/RAC1	8
BP	GO:0032368	regulation of lipid transport	10/426	149/18723	0.00220634	0.022998	0.0181284	THBS1/LRP1/ACSL1/RETN/TSPO/RXRA/FURIN/PRELID1/ANXA2/LAMTOR1	10
BP	GO:0032908	regulation of transforming growth factor beta1 production	3/426	12/18723	0.00220812	0.022998	0.0181284	THBS1/TYROBP/FURIN	3
BP	GO:0061620	glycolytic process through glucose-6-phosphate	3/426	12/18723	0.00220812	0.022998	0.0181284	HK3/HK2/ENO1	3
BP	GO:0070572	positive regulation of neuron projection regeneration	3/426	12/18723	0.00220812	0.022998	0.0181284	LRP1/FLNA/GRN	3
BP	GO:1905245	regulation of aspartic-type peptidase activity	3/426	12/18723	0.00220812	0.022998	0.0181284	PICALM/GRN/TMED10	3
BP	GO:0051924	regulation of calcium ion transport	14/426	255/18723	0.00220866	0.022998	0.0181284	LILRA5/CCR1/LILRB2/TSPO/LGALS3/ARRB2/CCL5/BEST1/ICAM1/VMP1/P2RX1/CCL4/GSTO1/GNAI2	14
BP	GO:0022409	positive regulation of cell-cell adhesion	15/426	284/18723	0.00227072	0.0230838	0.018196	AIF1/PLAUR/LGALS1/SIRPA/ANXA1/LILRB2/NLRP3/TNFSF13B/CCL5/ITGB2/BCL6/ICAM1/CD1D/IL7R/CD44	15
BP	GO:1900026	positive regulation of substrate adhesion-dependent cell spreading	5/426	41/18723	0.0022741	0.0230838	0.018196	S100A10/FLNA/RAC1/CALR/P4HB	5
BP	GO:1902622	regulation of neutrophil migration	5/426	41/18723	0.0022741	0.0230838	0.018196	C5AR1/CXCL8/MPP1/RHOG/RAC1	5
BP	GO:0022900	electron transport chain	11/426	175/18723	0.00227463	0.0230838	0.018196	NCF2/ASPH/ALDH2/PLEC/DNAJC15/UQCRQ/NDUFA2/COX7A2L/NDUFA12/NDUFS5/BID	11
BP	GO:0003094	glomerular filtration	4/426	25/18723	0.00228817	0.0230838	0.018196	JCHAIN/IGHA2/IGHA1/SULF2	4
BP	GO:0032753	positive regulation of interleukin-4 production	4/426	25/18723	0.00228817	0.0230838	0.018196	FCER1G/CEBPB/NLRP3/IL1RAP	4
BP	GO:0042832	defense response to protozoan	4/426	25/18723	0.00228817	0.0230838	0.018196	SLC11A1/CLEC7A/PF4/GBP2	4
BP	GO:0048143	astrocyte activation	4/426	25/18723	0.00228817	0.0230838	0.018196	C5AR1/LRP1/IFNGR1/GRN	4
BP	GO:0090382	phagosome maturation	4/426	25/18723	0.00228817	0.0230838	0.018196	RAB32/RAB31/MCOLN1/TCIRG1	4
BP	GO:0098581	detection of external biotic stimulus	4/426	25/18723	0.00228817	0.0230838	0.018196	CLEC7A/NAIP/TLR2/CD1D	4
BP	GO:1903901	negative regulation of viral life cycle	4/426	25/18723	0.00228817	0.0230838	0.018196	IFITM3/FCN1/IFITM2/TRIM25	4
BP	GO:1905048	regulation of metallopeptidase activity	4/426	25/18723	0.00228817	0.0230838	0.018196	TIMP1/LRP1/TIMP2/PICALM	4
BP	GO:0048145	regulation of fibroblast proliferation	7/426	80/18723	0.00228986	0.0230838	0.018196	EREG/FTH1/S100A6/FOSL2/GSTP1/ANXA2/EMD	7
BP	GO:0030217	T cell differentiation	14/426	257/18723	0.00237246	0.0237402	0.0187134	MAFB/FCER1G/ANXA1/LILRB2/SPI1/NLRP3/IL6R/BCL6/TCIRG1/CD1D/IL7R/ITK/PRELID1/KDELR1	14
BP	GO:0031663	lipopolysaccharide-mediated signaling pathway	6/426	60/18723	0.00237692	0.0237402	0.0187134	CD14/TLR2/SPI1/CCL5/HCK/MAPK14	6
BP	GO:0051851	modulation by host of symbiont process	6/426	60/18723	0.00237692	0.0237402	0.0187134	CFL1/CCL5/SAP30/PPIB/CCL4/IGF2R	6
BP	GO:0010634	positive regulation of epithelial cell migration	11/426	176/18723	0.00237806	0.0237402	0.0187134	THBS1/HMOX1/ANXA1/SPARC/GLIPR2/HIF1A/IQSEC1/RAC1/CALR/GRN/CTSH	11
BP	GO:0030098	lymphocyte differentiation	18/426	374/18723	0.00242181	0.0240598	0.0189653	MAFB/FCER1G/LGALS1/ANXA1/LILRB2/SPI1/NLRP3/TNFSF13B/IL6R/ID2/BCL6/TCIRG1/CD1D/IL7R/ITK/RBPJ/PRELID1/KDELR1	18
BP	GO:0071456	cellular response to hypoxia	10/426	151/18723	0.00243263	0.0240598	0.0189653	HMOX1/NDRG1/HIF1A/BACH1/ICAM1/ENO1/PLK3/RBPJ/P4HB/GNB1	10
BP	GO:0045639	positive regulation of myeloid cell differentiation	8/426	103/18723	0.00243347	0.0240598	0.0189653	TYROBP/CCR1/FOS/PF4/ID2/HIF1A/MAPK14/HMGB2	8
BP	GO:1905037	autophagosome organization	8/426	103/18723	0.00243347	0.0240598	0.0189653	GABARAPL1/GABARAP/WIPI1/TCIRG1/VMP1/MAP1LC3B/ULK1/C9orf72	8
BP	GO:0048144	fibroblast proliferation	7/426	81/18723	0.0024585	0.0241909	0.0190687	EREG/FTH1/S100A6/FOSL2/GSTP1/ANXA2/EMD	7
BP	GO:2000106	regulation of leukocyte apoptotic process	7/426	81/18723	0.0024585	0.0241909	0.0190687	ANXA1/LGALS3/CCL5/BCL6/HIF1A/IL7R/PRELID1	7
BP	GO:0071453	cellular response to oxygen levels	11/426	177/18723	0.00248527	0.024396	0.0192303	HMOX1/NAMPT/NDRG1/HIF1A/BACH1/ICAM1/ENO1/PLK3/RBPJ/P4HB/GNB1	11
BP	GO:0051452	intracellular pH reduction	5/426	42/18723	0.00253397	0.0247559	0.019514	SLC11A1/DMXL2/TCIRG1/GRN/ATP6V0A1	5
BP	GO:0072595	maintenance of protein localization in organelle	5/426	42/18723	0.00253397	0.0247559	0.019514	TSPO/HK2/HSPA5/TXN/KDELR1	5
BP	GO:0045785	positive regulation of cell adhesion	20/426	437/18723	0.00256068	0.0249575	0.0196729	AIF1/PLAUR/LGALS1/SIRPA/ANXA1/LILRB2/S100A10/NLRP3/TNFSF13B/CCL5/ITGB2/BCL6/ICAM1/FLNA/CD1D/IL7R/RAC1/CALR/P4HB/CD44	20
BP	GO:0030865	cortical cytoskeleton organization	6/426	61/18723	0.00258663	0.0251508	0.0198253	LCP1/RHOG/PLEC/RAC1/WDR1/CALR	6
BP	GO:0010506	regulation of autophagy	16/426	317/18723	0.00259509	0.0251736	0.0198433	HMOX1/NAMPT/GAPDH/TSPO/QSOX1/PSAP/HIF1A/CTSA/ATP6V0B/PLK3/ATP6V1B2/MCL1/ULK1/C9orf72/BID/ATP6V0A1	16
BP	GO:0001910	regulation of leukocyte mediated cytotoxicity	7/426	82/18723	0.00263653	0.0255154	0.0201127	TYROBP/SPI1/ARRB2/ITGAM/ICAM1/CD1D/IL7R	7
BP	GO:0001562	response to protozoan	4/426	26/18723	0.00265621	0.0255256	0.0201208	SLC11A1/CLEC7A/PF4/GBP2	4
BP	GO:0097066	response to thyroid hormone	4/426	26/18723	0.00265621	0.0255256	0.0201208	CTSB/CTSS/CTSH/ANXA2	4
BP	GO:0097205	renal filtration	4/426	26/18723	0.00265621	0.0255256	0.0201208	JCHAIN/IGHA2/IGHA1/SULF2	4
BP	GO:0010950	positive regulation of endopeptidase activity	11/426	179/18723	0.00271142	0.0259955	0.0204912	S100A9/S100A8/CLEC7A/CTSD/NLRP3/ASPH/PICALM/P2RX1/PRELID1/CTSH/BID	11
BP	GO:0032731	positive regulation of interleukin-1 beta production	6/426	62/18723	0.00280992	0.0261621	0.0206225	TYROBP/CLEC7A/LILRA5/NLRP3/MNDA/GSDMD	6
BP	GO:0048002	antigen processing and presentation of peptide antigen	6/426	62/18723	0.00280992	0.0261621	0.0206225	SLC11A1/FCER1G/CTSD/HLA-C/CTSS/CALR	6
BP	GO:0070265	necrotic cell death	6/426	62/18723	0.00280992	0.0261621	0.0206225	PYGL/TSPO/NINJ1/ASAH1/SLC6A6/HEBP2	6
BP	GO:0002861	regulation of inflammatory response to antigenic stimulus	5/426	43/18723	0.00281472	0.0261621	0.0206225	GPX1/FGR/FURIN/HCK/MAPK14	5
BP	GO:0006995	cellular response to nitrogen starvation	3/426	13/18723	0.00282241	0.0261621	0.0206225	GABARAPL1/GABARAP/MAP1LC3B	3
BP	GO:0032905	transforming growth factor beta1 production	3/426	13/18723	0.00282241	0.0261621	0.0206225	THBS1/TYROBP/FURIN	3
BP	GO:0034112	positive regulation of homotypic cell-cell adhesion	3/426	13/18723	0.00282241	0.0261621	0.0206225	PLAUR/LGALS1/CCL5	3
BP	GO:0043562	cellular response to nitrogen levels	3/426	13/18723	0.00282241	0.0261621	0.0206225	GABARAPL1/GABARAP/MAP1LC3B	3
BP	GO:0044090	positive regulation of vacuole organization	3/426	13/18723	0.00282241	0.0261621	0.0206225	GRN/ANXA2/ULK1	3
BP	GO:0044794	positive regulation by host of viral process	3/426	13/18723	0.00282241	0.0261621	0.0206225	CFL1/PPIB/IGF2R	3
BP	GO:0061418	regulation of transcription from RNA polymerase II promoter in response to hypoxia	3/426	13/18723	0.00282241	0.0261621	0.0206225	HIF1A/BACH1/RBPJ	3
BP	GO:0061615	glycolytic process through fructose-6-phosphate	3/426	13/18723	0.00282241	0.0261621	0.0206225	HK3/HK2/ENO1	3
BP	GO:0070486	leukocyte aggregation	3/426	13/18723	0.00282241	0.0261621	0.0206225	S100A9/S100A8/CD44	3
BP	GO:1903054	negative regulation of extracellular matrix organization	3/426	13/18723	0.00282241	0.0261621	0.0206225	CST3/TNFRSF1B/TNFRSF1A	3
BP	GO:0048678	response to axon injury	7/426	83/18723	0.00282431	0.0261621	0.0206225	TYROBP/AIF1/LRP1/LGALS1/TSPO/FLNA/GRN	7
BP	GO:0007033	vacuole organization	11/426	180/18723	0.00283057	0.0261621	0.0206225	GABARAPL1/GABARAP/WIPI1/TCIRG1/VMP1/GRN/MAP1LC3B/ANXA2/ULK1/C9orf72/LAMTOR1	11
BP	GO:1905952	regulation of lipid localization	11/426	181/18723	0.0029539	0.0272408	0.0214728	THBS1/LRP1/PLIN2/ACSL1/RETN/TSPO/RXRA/FURIN/PRELID1/ANXA2/LAMTOR1	11
BP	GO:0050730	regulation of peptidyl-tyrosine phosphorylation	14/426	264/18723	0.00302667	0.0278494	0.0219525	CLEC7A/EREG/LILRA5/TNFRSF1A/ITGA5/ARRB2/IL6R/CCL5/ITGB2/ICAM1/SAMSN1/PECAM1/SOCS3/CD44	14
BP	GO:0051017	actin filament bundle assembly	10/426	157/18723	0.00322522	0.0294785	0.0232367	AIF1/S100A10/ZYX/PXN/ACTN1/HSP90B1/ACTG1/FLNA/LCP1/RAC1	10
BP	GO:1902107	positive regulation of leukocyte differentiation	10/426	157/18723	0.00322522	0.0294785	0.0232367	TYROBP/CCR1/ANXA1/LILRB2/NLRP3/FOS/PF4/ID2/BCL6/IL7R	10
BP	GO:1903708	positive regulation of hemopoiesis	10/426	157/18723	0.00322522	0.0294785	0.0232367	TYROBP/CCR1/ANXA1/LILRB2/NLRP3/FOS/PF4/ID2/BCL6/IL7R	10
BP	GO:0045670	regulation of osteoclast differentiation	6/426	64/18723	0.0032994	0.0300897	0.0237184	TYROBP/MAFB/LILRB3/CEBPB/CCR1/FOS	6
BP	GO:0022407	regulation of cell-cell adhesion	20/426	448/18723	0.00339162	0.0308623	0.0243274	AIF1/PLAUR/LGALS1/CEBPB/SIRPA/ANXA1/LILRB2/SPI1/NLRP3/TNFSF13B/LGALS3/CCL5/ITGB2/BCL6/ICAM1/PAG1/MAPK14/CD1D/IL7R/CD44	20
BP	GO:0043410	positive regulation of MAPK cascade	21/426	480/18723	0.00343295	0.0311694	0.0245695	THBS1/S100A12/C5AR1/CLEC7A/LRP1/LILRA5/LTBR/CCR1/SPI1/TIMP2/ARRB2/CCL5/GLIPR2/SDCBP/ICAM1/CCL4/PIK3R5/GNAI2/SPAG9/LAMTOR1/CD44	21
BP	GO:0043523	regulation of neuron apoptotic process	12/426	212/18723	0.00348324	0.0313757	0.0247322	TYROBP/C5AR1/HMOX1/LRP1/NAIP/CEBPB/SOD2/ARRB2/ITGAM/HIF1A/MCL1/GRN	12
BP	GO:0010575	positive regulation of vascular endothelial growth factor production	4/426	28/18723	0.00351	0.0313757	0.0247322	C5AR1/CYP1B1/SULF2/HIF1A	4
BP	GO:0038094	Fc-gamma receptor signaling pathway	4/426	28/18723	0.00351	0.0313757	0.0247322	FCER1G/FGR/MYO1G/HCK	4
BP	GO:0010631	epithelial cell migration	17/426	357/18723	0.0035182	0.0313757	0.0247322	THBS1/CYP1B1/HMOX1/GPX1/ANXA1/GLUL/SPARC/PXN/ZEB2/GLIPR2/HIF1A/IQSEC1/RAC1/CALR/GRN/LGALS8/CTSH	17
BP	GO:0033008	positive regulation of mast cell activation involved in immune response	3/426	14/18723	0.00353196	0.0313757	0.0247322	FGR/GAB2/VAMP8	3
BP	GO:0043306	positive regulation of mast cell degranulation	3/426	14/18723	0.00353196	0.0313757	0.0247322	FGR/GAB2/VAMP8	3
BP	GO:0046131	pyrimidine ribonucleoside metabolic process	3/426	14/18723	0.00353196	0.0313757	0.0247322	APOBEC3A/CDA/UPP1	3
BP	GO:0046133	pyrimidine ribonucleoside catabolic process	3/426	14/18723	0.00353196	0.0313757	0.0247322	APOBEC3A/CDA/UPP1	3
BP	GO:0051764	actin crosslink formation	3/426	14/18723	0.00353196	0.0313757	0.0247322	AIF1/FLNA/LCP1	3
BP	GO:0070278	extracellular matrix constituent secretion	3/426	14/18723	0.00353196	0.0313757	0.0247322	TNFRSF1B/TNFRSF1A/RIC1	3
BP	GO:0010720	positive regulation of cell development	15/426	298/18723	0.00357554	0.0316944	0.0249833	TYROBP/CLEC7A/LRP1/TLR2/SMARCD3/S100A10/TNFRSF1B/TSPO/ID2/HIF1A/FLNA/RAC1/CALR/TWF2/P4HB	15
BP	GO:0042552	myelination	9/426	134/18723	0.00359281	0.031779	0.02505	TLR2/ITGAX/TNFRSF1B/CLU/TYMP/NDRG1/SBF2/CST7/PLEC	9
BP	GO:0043123	positive regulation of I-kappaB kinase/NF-kappaB signaling	11/426	186/18723	0.00363708	0.0321015	0.0253043	S100A12/CLEC7A/HMOX1/S100A4/LGALS1/LTBR/GAPDH/TNFRSF1A/FLNA/BRD4/TRIM25	11
BP	GO:0050863	regulation of T cell activation	16/426	329/18723	0.00373146	0.032864	0.0259053	AIF1/LGALS1/CEBPB/SIRPA/ANXA1/LILRB2/NLRP3/TNFRSF1B/TNFSF13B/LGALS3/CCL5/BCL6/PAG1/CD1D/IL7R/PRELID1	16
BP	GO:0045851	pH reduction	5/426	46/18723	0.00379163	0.0333226	0.0262668	SLC11A1/DMXL2/TCIRG1/GRN/ATP6V0A1	5
BP	GO:0090132	epithelium migration	17/426	360/18723	0.00382654	0.0335577	0.0264521	THBS1/CYP1B1/HMOX1/GPX1/ANXA1/GLUL/SPARC/PXN/ZEB2/GLIPR2/HIF1A/IQSEC1/RAC1/CALR/GRN/LGALS8/CTSH	17
BP	GO:0072678	T cell migration	6/426	66/18723	0.00384972	0.0336892	0.0265557	AIF1/CCL5/MYO1G/ICAM1/CXCL16/PLEC	6
BP	GO:0061572	actin filament bundle organization	10/426	161/18723	0.00385905	0.0336991	0.0265636	AIF1/S100A10/ZYX/PXN/ACTN1/HSP90B1/ACTG1/FLNA/LCP1/RAC1	10
BP	GO:0070098	chemokine-mediated signaling pathway	7/426	88/18723	0.00392142	0.0341712	0.0269357	CXCL8/PPBP/CCR1/PF4/CCL5/HIF1A/CCL4	7
BP	GO:0007272	ensheathment of neurons	9/426	136/18723	0.00396277	0.0343858	0.0271049	TLR2/ITGAX/TNFRSF1B/CLU/TYMP/NDRG1/SBF2/CST7/PLEC	9
BP	GO:0008366	axon ensheathment	9/426	136/18723	0.00396277	0.0343858	0.0271049	TLR2/ITGAX/TNFRSF1B/CLU/TYMP/NDRG1/SBF2/CST7/PLEC	9
BP	GO:0090025	regulation of monocyte chemotaxis	4/426	29/18723	0.00399951	0.0346315	0.0272986	AIF1/CCR1/CCL5/ANO6	4
BP	GO:0045646	regulation of erythrocyte differentiation	5/426	47/18723	0.00416527	0.035991	0.0283702	MAFB/SPI1/HIF1A/MAPK14/HMGB2	5
BP	GO:0002468	dendritic cell antigen processing and presentation	3/426	15/18723	0.00434106	0.0371975	0.0293212	THBS1/SLC11A1/CD68	3
BP	GO:0006098	pentose-phosphate shunt	3/426	15/18723	0.00434106	0.0371975	0.0293212	PGD/TKT/TALDO1	3
BP	GO:0010940	positive regulation of necrotic cell death	3/426	15/18723	0.00434106	0.0371975	0.0293212	TSPO/SLC6A6/HEBP2	3
BP	GO:0045064	T-helper 2 cell differentiation	3/426	15/18723	0.00434106	0.0371975	0.0293212	ANXA1/NLRP3/BCL6	3
BP	GO:0090130	tissue migration	17/426	365/18723	0.00438982	0.0375131	0.02957	THBS1/CYP1B1/HMOX1/GPX1/ANXA1/GLUL/SPARC/PXN/ZEB2/GLIPR2/HIF1A/IQSEC1/RAC1/CALR/GRN/LGALS8/CTSH	17
BP	GO:0050792	regulation of viral process	10/426	164/18723	0.00439614	0.0375131	0.02957	IFITM3/FCN1/APOBEC3A/CXCL8/LGALS1/IFITM2/CCL5/PLSCR1/TRIM25/P4HB	10
BP	GO:0034109	homotypic cell-cell adhesion	7/426	90/18723	0.00444074	0.0378152	0.0298082	PLAUR/LGALS1/ACTB/CCL5/ACTG1/FLNA/CLIC1	7
BP	GO:0031640	killing of cells of other organism	6/426	68/18723	0.00446526	0.0379455	0.0299109	LYZ/S100A12/CLEC7A/GAPDH/PF4/GNLY	6
BP	GO:0007202	activation of phospholipase C activity	4/426	30/18723	0.00453317	0.0382853	0.0301787	C5AR1/GNA15/ITK/PLCB2	4
BP	GO:0019674	NAD metabolic process	4/426	30/18723	0.00453317	0.0382853	0.0301787	HK3/HK2/ENO1/LDHA	4
BP	GO:0070229	negative regulation of lymphocyte apoptotic process	4/426	30/18723	0.00453317	0.0382853	0.0301787	CCL5/BCL6/HIF1A/IL7R	4
BP	GO:0022904	respiratory electron transport chain	8/426	114/18723	0.00454336	0.0382927	0.0301845	PLEC/DNAJC15/UQCRQ/NDUFA2/COX7A2L/NDUFA12/NDUFS5/BID	8
BP	GO:1903053	regulation of extracellular matrix organization	5/426	48/18723	0.00456445	0.0383918	0.0302627	CST3/LRP1/TNFRSF1B/TNFRSF1A/RIC1	5
BP	GO:0062197	cellular response to chemical stress	16/426	337/18723	0.00469549	0.0394133	0.0310679	CYP1B1/AIF1/HMOX1/GPX1/MGST1/SIRPA/ANXA1/TSPO/FOS/SOD2/PXN/HIF1A/PLEC/TXN/MCL1/P4HB	16
BP	GO:0060193	positive regulation of lipase activity	6/426	69/18723	0.00479888	0.0401265	0.0316301	C5AR1/GNA15/CCL5/ITK/PLCB2/GNA13	6
BP	GO:0050731	positive regulation of peptidyl-tyrosine phosphorylation	11/426	193/18723	0.00479996	0.0401265	0.0316301	CLEC7A/EREG/LILRA5/TNFRSF1A/ITGA5/ARRB2/IL6R/CCL5/ICAM1/PECAM1/CD44	11
BP	GO:0002285	lymphocyte activation involved in immune response	11/426	194/18723	0.00498775	0.0412166	0.0324893	SLC11A1/FCER1G/LGALS1/ANXA1/SPI1/NLRP3/LGALS3/IL6R/BCL6/ICAM1/LCP1	11
BP	GO:0006953	acute-phase response	5/426	49/18723	0.00499011	0.0412166	0.0324893	CD163/SERPINA1/CEBPB/IL6R/PLSCR1	5
BP	GO:0010823	negative regulation of mitochondrion organization	5/426	49/18723	0.00499011	0.0412166	0.0324893	GPX1/CLU/TSPO/ARRB2/PRELID1	5
BP	GO:0018198	peptidyl-cysteine modification	5/426	49/18723	0.00499011	0.0412166	0.0324893	S100A9/S100A8/GAPDH/TXN/ZDHHC20	5
BP	GO:0032692	negative regulation of interleukin-1 production	5/426	49/18723	0.00499011	0.0412166	0.0324893	IL1R2/NLRP3/ARRB2/GSTP1/SERPINB1	5
BP	GO:1903034	regulation of response to wounding	10/426	167/18723	0.00499048	0.0412166	0.0324893	THBS1/CLEC7A/SERPINB2/LRP1/ANXA1/ACTG1/FLNA/GRN/ANO6/ANXA2	10
BP	GO:0048525	negative regulation of viral process	7/426	92/18723	0.00501038	0.0412828	0.0325415	IFITM3/FCN1/APOBEC3A/IFITM2/CCL5/PLSCR1/TRIM25	7
BP	GO:0016241	regulation of macroautophagy	9/426	141/18723	0.00501857	0.0412828	0.0325415	HMOX1/GAPDH/QSOX1/HIF1A/ATP6V0B/ATP6V1B2/ULK1/C9orf72/ATP6V0A1	9
BP	GO:1990748	cellular detoxification	8/426	116/18723	0.00504418	0.0414106	0.0326422	S100A9/GPX1/MGST1/SOD2/GSTP1/TXN/GSTO1/PRDX6	8
BP	GO:0034656	nucleobase-containing small molecule catabolic process	4/426	31/18723	0.00511274	0.0418065	0.0329543	APOBEC3A/CDA/UPP1/MGAT1	4
BP	GO:1902042	negative regulation of extrinsic apoptotic signaling pathway via death domain receptors	4/426	31/18723	0.00511274	0.0418065	0.0329543	HMOX1/GPX1/ICAM1/HMGB2	4
BP	GO:0051047	positive regulation of secretion	15/426	310/18723	0.00513391	0.0418963	0.0330251	S100A8/LRP1/RETN/TLR2/GLUL/FGR/ITGB2/ITGAM/SDCBP/GAB2/HIF1A/RAC1/GNAI2/VAMP8/TMED10	15
BP	GO:0006740	NADPH regeneration	3/426	16/18723	0.00525353	0.0423682	0.0333971	PGD/TKT/TALDO1	3
BP	GO:0009299	mRNA transcription	3/426	16/18723	0.00525353	0.0423682	0.0333971	C5AR1/EREG/FLNA	3
BP	GO:0045342	MHC class II biosynthetic process	3/426	16/18723	0.00525353	0.0423682	0.0333971	SLC11A1/SPI1/PF4	3
BP	GO:0046135	pyrimidine nucleoside catabolic process	3/426	16/18723	0.00525353	0.0423682	0.0333971	APOBEC3A/CDA/UPP1	3
BP	GO:0061684	chaperone-mediated autophagy	3/426	16/18723	0.00525353	0.0423682	0.0333971	CLU/CTSA/PLK3	3
BP	GO:2001044	regulation of integrin-mediated signaling pathway	3/426	16/18723	0.00525353	0.0423682	0.0333971	TIMP1/CD63/FLNA	3
BP	GO:0038093	Fc receptor signaling pathway	5/426	50/18723	0.00544316	0.0437244	0.0344661	FCER1G/FGR/MYO1G/HCK/MAP3K1	5
BP	GO:0009743	response to carbohydrate	13/426	253/18723	0.00545359	0.0437244	0.0344661	THBS1/CLEC7A/LRP1/NAMPT/LGALS1/GLUL/SPARC/SOD2/GSTP1/HIF1A/ICAM1/RAC1/LDHA	13
BP	GO:0097305	response to alcohol	13/426	253/18723	0.00545359	0.0437244	0.0344661	S100A8/CD14/SPI1/NLRP3/TSPO/SPARC/TBXAS1/FOS/SOD2/RGS2/GSTP1/ICAM1/GNB1	13
BP	GO:0150116	regulation of cell-substrate junction organization	6/426	71/18723	0.00552055	0.0441751	0.0348214	THBS1/LRP1/S100A10/ACTG1/IQSEC1/RAC1	6
BP	GO:0034284	response to monosaccharide	12/426	225/18723	0.00558011	0.044565	0.0351287	THBS1/LRP1/NAMPT/LGALS1/GLUL/SPARC/SOD2/GSTP1/HIF1A/ICAM1/RAC1/LDHA	12
BP	GO:1990830	cellular response to leukemia inhibitory factor	7/426	94/18723	0.00563327	0.0449024	0.0353947	HK2/ICAM1/SBNO2/JARID2/SOCS3/SRSF3/TRIM25	7
BP	GO:0010959	regulation of metal ion transport	18/426	406/18723	0.0056847	0.0452247	0.0356487	LILRA5/CCR1/LILRB2/TSPO/LGALS3/ARRB2/CD63/CCL5/PER1/BEST1/ICAM1/FLNA/VMP1/P2RX1/CCL4/GSTO1/GNAI2/ANO6	18
BP	GO:0018108	peptidyl-tyrosine phosphorylation	17/426	375/18723	0.00572125	0.0453747	0.035767	CLEC7A/EREG/LILRA5/TNFRSF1A/ITGA5/ARRB2/FGR/IL6R/CCL5/ITGB2/ICAM1/HCK/SAMSN1/ITK/PECAM1/SOCS3/CD44	17
BP	GO:0035456	response to interferon-beta	4/426	32/18723	0.00573992	0.0453747	0.035767	IFITM3/IFITM2/PLSCR1/MNDA	4
BP	GO:0090022	regulation of neutrophil chemotaxis	4/426	32/18723	0.00573992	0.0453747	0.035767	C5AR1/CXCL8/MPP1/RAC1	4
BP	GO:0072659	protein localization to plasma membrane	14/426	284/18723	0.00574769	0.0453747	0.035767	LRP1/S100A10/PRAM1/ACTB/TNFRSF1A/LGALS3/RAB31/PICALM/FLNA/RHOG/RAB10/VAMP8/RILPL2/ANXA2	14
BP	GO:0007179	transforming growth factor beta receptor signaling pathway	11/426	198/18723	0.00579781	0.0456828	0.0360098	THBS1/SPI1/ZYX/FOS/ARRB2/PXN/ZEB2/HSPA5/FURIN/SDCBP/USP15	11
BP	GO:1903362	regulation of cellular protein catabolic process	13/426	255/18723	0.00581679	0.0457447	0.0360586	LRP1/GPX1/CLU/RNF144B/GABARAP/FURIN/SDCBP/AGTPBP1/PLK3/CSNK1A1/FBXL5/ANXA2/RIC1	13
BP	GO:1903307	positive regulation of regulated secretory pathway	5/426	51/18723	0.0059245	0.046383	0.0365618	FGR/ITGB2/ITGAM/GAB2/VAMP8	5
BP	GO:0007044	cell-substrate junction assembly	7/426	95/18723	0.00596562	0.046383	0.0365618	THBS1/LRP1/S100A10/ACTN1/ACTG1/PLEC/RAC1	7
BP	GO:0036473	cell death in response to oxidative stress	7/426	95/18723	0.00596562	0.046383	0.0365618	CYP1B1/GPX1/SOD2/HIF1A/TXN/MCL1/P4HB	7
BP	GO:0042773	ATP synthesis coupled electron transport	7/426	95/18723	0.00596562	0.046383	0.0365618	DNAJC15/UQCRQ/NDUFA2/COX7A2L/NDUFA12/NDUFS5/BID	7
BP	GO:0042775	mitochondrial ATP synthesis coupled electron transport	7/426	95/18723	0.00596562	0.046383	0.0365618	DNAJC15/UQCRQ/NDUFA2/COX7A2L/NDUFA12/NDUFS5/BID	7
BP	GO:1990823	response to leukemia inhibitory factor	7/426	95/18723	0.00596562	0.046383	0.0365618	HK2/ICAM1/SBNO2/JARID2/SOCS3/SRSF3/TRIM25	7
BP	GO:0043524	negative regulation of neuron apoptotic process	9/426	145/18723	0.00601057	0.0465084	0.0366606	C5AR1/HMOX1/LRP1/NAIP/CEBPB/SOD2/ARRB2/HIF1A/GRN	9
BP	GO:0051090	regulation of DNA-binding transcription factor activity	19/426	440/18723	0.00601275	0.0465084	0.0366606	S100A9/S100A8/S100A12/CLEC7A/CYP1B1/HMOX1/TLR2/IRAK3/SPI1/NLRP3/CLU/ARRB2/IL1RAP/ID2/ICAM1/HCK/FLNA/PSMA6/TRIM25	19
BP	GO:0042098	T cell proliferation	11/426	199/18723	0.00601568	0.0465084	0.0366606	SLC11A1/AIF1/CEBPB/ANXA1/LILRB2/TNFRSF1B/TNFSF13B/LGALS3/CCL5/CD1D/CD151	11
BP	GO:1901136	carbohydrate derivative catabolic process	10/426	172/18723	0.00611932	0.0472209	0.0372223	CST3/APOBEC3A/CDA/UPP1/TYMP/AOAH/MGAT1/SGSH/SAMHD1/CD44	10
BP	GO:0045936	negative regulation of phosphate metabolic process	19/426	441/18723	0.00615558	0.0474118	0.0373727	LRP1/CDA/SIRPA/IRAK3/DUSP6/LGALS3/PRKAR2B/ARRB2/DDIT4/RGS2/GSTP1/SAMSN1/PLEC/GNAI2/MIDN/SOCS3/UBE2B/SPAG9/C9orf72	19
BP	GO:0002761	regulation of myeloid leukocyte differentiation	8/426	120/18723	0.0061715	0.0474169	0.0373768	TYROBP/MAFB/LILRB3/CEBPB/CCR1/FOS/PF4/ID2	8
BP	GO:0018212	peptidyl-tyrosine modification	17/426	378/18723	0.0061793	0.0474169	0.0373768	CLEC7A/EREG/LILRA5/TNFRSF1A/ITGA5/ARRB2/FGR/IL6R/CCL5/ITGB2/ICAM1/HCK/SAMSN1/ITK/PECAM1/SOCS3/CD44	17
BP	GO:0005996	monosaccharide metabolic process	13/426	257/18723	0.00619907	0.04748	0.0374265	HK3/PFKFB3/GAPDH/PGD/ALDOA/SLC2A3/HK2/CHST15/ENO1/MAPK14/TPI1/GSTO1/MIDN	13
BP	GO:0016045	detection of bacterium	3/426	17/18723	0.00627277	0.0477776	0.0376611	NAIP/TLR2/CD1D	3
BP	GO:0060644	mammary gland epithelial cell differentiation	3/426	17/18723	0.00627277	0.0477776	0.0376611	CEBPB/ID2/HIF1A	3
BP	GO:0097067	cellular response to thyroid hormone stimulus	3/426	17/18723	0.00627277	0.0477776	0.0376611	CTSB/CTSS/CTSH	3
BP	GO:0010563	negative regulation of phosphorus metabolic process	19/426	442/18723	0.00630117	0.0479052	0.0377617	LRP1/CDA/SIRPA/IRAK3/DUSP6/LGALS3/PRKAR2B/ARRB2/DDIT4/RGS2/GSTP1/SAMSN1/PLEC/GNAI2/MIDN/SOCS3/UBE2B/SPAG9/C9orf72	19
BP	GO:0071356	cellular response to tumor necrosis factor	12/426	229/18723	0.00639563	0.0483788	0.038135	THBS1/CXCL8/TNFRSF1B/TNFSF13B/TNFRSF1A/CCL5/GSTP1/ASAH1/ICAM1/GBP2/MAPK14/CCL4	12
BP	GO:0032633	interleukin-4 production	4/426	33/18723	0.00641635	0.0483788	0.038135	FCER1G/CEBPB/NLRP3/IL1RAP	4
BP	GO:0032673	regulation of interleukin-4 production	4/426	33/18723	0.00641635	0.0483788	0.038135	FCER1G/CEBPB/NLRP3/IL1RAP	4
BP	GO:0045920	negative regulation of exocytosis	4/426	33/18723	0.00641635	0.0483788	0.038135	HMOX1/ANXA1/SPI1/GNAI2	4
BP	GO:0001667	ameboidal-type cell migration	20/426	475/18723	0.00642228	0.0483788	0.038135	THBS1/CYP1B1/TIMP1/HMOX1/GPX1/ANXA1/GLUL/SPARC/PXN/ZEB2/GLIPR2/HIF1A/IQSEC1/PLEC/RAC1/CALR/GRN/ARHGAP4/LGALS8/CTSH	20
BP	GO:0002218	activation of innate immune response	5/426	52/18723	0.00643503	0.0483863	0.0381409	TYROBP/FCN1/CLEC7A/HCK/MNDA	5
BP	GO:0034599	cellular response to oxidative stress	14/426	288/18723	0.0064761	0.0486062	0.0383142	CYP1B1/AIF1/HMOX1/GPX1/MGST1/SIRPA/ANXA1/FOS/SOD2/PXN/HIF1A/TXN/MCL1/P4HB	14
BP	GO:1990868	response to chemokine	7/426	97/18723	0.00667396	0.0499091	0.0393412	CXCL8/PPBP/CCR1/PF4/CCL5/HIF1A/CCL4	7
BP	GO:1990869	cellular response to chemokine	7/426	97/18723	0.00667396	0.0499091	0.0393412	CXCL8/PPBP/CCR1/PF4/CCL5/HIF1A/CCL4	7
CC	GO:0101002	ficolin-1-rich granule	42/441	185/19550	4.03996e-30	1.76142e-27	1.35232e-27	CST3/SLC11A1/FCN1/FPR1/CD93/FCER1G/SERPINA1/HK3/FTH1/PYGL/CDA/CFD/SIRPA/LILRB2/CTSD/ITGAX/CTSB/PLEKHO2/ALDOA/LGALS3/TIMP2/SLC2A3/NBEAL2/ITGB2/CTSS/PKM/GSTP1/TCIRG1/ASAH1/COTL1/MAPK14/DOK3/RAC1/PSMD7/MNDA/CTSH/IMPDH1/CSTB/GSDMD/LAMTOR1/PSMB1/ATP6V0A1	42
CC	GO:0034774	secretory granule lumen	50/441	322/19550	1.75554e-27	3.82708e-25	2.93822e-25	S100A9/S100A8/LYZ/THBS1/S100A12/FCN1/SERPINA1/TIMP1/HK3/RNASE2/PPBP/FTL/S100A11/SRGN/PYGL/RETN/CDA/OSCAR/CFD/CFP/CTSD/CLU/F13A1/QSOX1/SPARC/ALDOA/TIMP2/PF4/FGR/CREG1/ACTN1/TXNDC5/PKM/SDCBP/GSTP1/COTL1/CTSA/MAPK14/SERPINB1/PSMD7/MNDA/GRN/HEBP2/CTSH/IMPDH1/CSTB/ANXA2/PRDX6/GSDMD/PSMB1	50
CC	GO:0060205	cytoplasmic vesicle lumen	50/441	325/19550	2.73293e-27	3.97186e-25	3.04937e-25	S100A9/S100A8/LYZ/THBS1/S100A12/FCN1/SERPINA1/TIMP1/HK3/RNASE2/PPBP/FTL/S100A11/SRGN/PYGL/RETN/CDA/OSCAR/CFD/CFP/CTSD/CLU/F13A1/QSOX1/SPARC/ALDOA/TIMP2/PF4/FGR/CREG1/ACTN1/TXNDC5/PKM/SDCBP/GSTP1/COTL1/CTSA/MAPK14/SERPINB1/PSMD7/MNDA/GRN/HEBP2/CTSH/IMPDH1/CSTB/ANXA2/PRDX6/GSDMD/PSMB1	50
CC	GO:0031983	vesicle lumen	50/441	327/19550	3.66065e-27	3.99011e-25	3.06339e-25	S100A9/S100A8/LYZ/THBS1/S100A12/FCN1/SERPINA1/TIMP1/HK3/RNASE2/PPBP/FTL/S100A11/SRGN/PYGL/RETN/CDA/OSCAR/CFD/CFP/CTSD/CLU/F13A1/QSOX1/SPARC/ALDOA/TIMP2/PF4/FGR/CREG1/ACTN1/TXNDC5/PKM/SDCBP/GSTP1/COTL1/CTSA/MAPK14/SERPINB1/PSMD7/MNDA/GRN/HEBP2/CTSH/IMPDH1/CSTB/ANXA2/PRDX6/GSDMD/PSMB1	50
CC	GO:0070820	tertiary granule	36/441	164/19550	2.08139e-25	1.73344e-23	1.33084e-23	LYZ/CST3/SLC11A1/FPR1/CD93/FCER1G/PPBP/FTH1/CDA/OSCAR/SIRPA/CFP/LILRB2/CTSD/ITGAX/QSOX1/ALDOA/LGALS3/TIMP2/SLC2A3/NBEAL2/ITGB2/STXBP2/ITGAM/CTSS/TCIRG1/ASAH1/DOK3/RAC1/VAMP8/CTSH/CSTB/ANO6/GSDMD/LAMTOR1/ATP6V0A1	36
CC	GO:0030667	secretory granule membrane	47/441	311/19550	2.38546e-25	1.73344e-23	1.33084e-23	TYROBP/SLC11A1/CD14/FPR1/C5AR1/CD93/FCER1G/PLAUR/MGST1/ANPEP/LILRB3/TLR2/FCGR2A/SIRPA/LILRB2/ITGAX/TNFRSF1B/CD68/BRI3/PSAP/SPARC/LGALS3/SLC2A3/TOM1/CD63/NBEAL2/HLA-C/ITGB2/APLP2/ITGAM/RAB31/TCIRG1/RHOG/P2RX1/DOK3/RAC1/PECAM1/RAB5C/CKAP4/RAB10/VAMP8/TMED10/ANO6/IGF2R/LAMTOR1/CD44/ATP6V0A1	47
CC	GO:1904813	ficolin-1-rich granule lumen	26/441	124/19550	3.83043e-18	2.38581e-16	1.83169e-16	CST3/FCN1/SERPINA1/HK3/FTH1/PYGL/CDA/CFD/CTSD/CTSB/PLEKHO2/ALDOA/TIMP2/CTSS/PKM/GSTP1/ASAH1/COTL1/MAPK14/PSMD7/MNDA/CTSH/IMPDH1/CSTB/GSDMD/PSMB1	26
CC	GO:0019814	immunoglobulin complex	27/441	167/19550	8.84928e-16	4.82286e-14	3.70273e-14	IGLV2-18/IGKV2-24/IGLV2-14/IGHV3-72/JCHAIN/IGHV3-23/IGHV2-5/IGLV2-8/IGLV3-19/IGLV2-11/IGHA2/IGKV3-15/IGHA1/IGKV1-17/IGLV5-45/IGKV1-5/IGHG2/IGHV3-21/IGHV3-48/IGKV1-27/IGHV6-1/IGHV3-74/IGHV3-30/IGLV3-21/IGHV3-15/IGKV2-30/IGKV4-1	27
CC	GO:0005766	primary lysosome	26/441	155/19550	1.2141e-15	5.29348e-14	4.06404e-14	LYZ/FPR1/RNASE2/FTL/RETN/MGST1/CD68/BRI3/PSAP/TOM1/CD63/CREG1/STXBP2/TXNDC5/SDCBP/CTSA/RAB5C/MNDA/CKAP4/GRN/VAMP8/HEBP2/IMPDH1/ANXA2/PRDX6/LAMTOR1	26
CC	GO:0042582	azurophil granule	26/441	155/19550	1.2141e-15	5.29348e-14	4.06404e-14	LYZ/FPR1/RNASE2/FTL/RETN/MGST1/CD68/BRI3/PSAP/TOM1/CD63/CREG1/STXBP2/TXNDC5/SDCBP/CTSA/RAB5C/MNDA/CKAP4/GRN/VAMP8/HEBP2/IMPDH1/ANXA2/PRDX6/LAMTOR1	26
CC	GO:1904724	tertiary granule lumen	16/441	55/19550	4.56009e-14	1.80745e-12	1.38766e-12	LYZ/CST3/PPBP/FTH1/CDA/OSCAR/CFP/CTSD/QSOX1/ALDOA/TIMP2/CTSS/ASAH1/CTSH/CSTB/GSDMD	16
CC	GO:0101003	ficolin-1-rich granule membrane	16/441	61/19550	2.74613e-13	9.9776e-12	7.66025e-12	SLC11A1/FPR1/CD93/FCER1G/SIRPA/LILRB2/ITGAX/LGALS3/SLC2A3/NBEAL2/ITGB2/TCIRG1/DOK3/RAC1/LAMTOR1/ATP6V0A1	16
CC	GO:0030139	endocytic vesicle	33/441	336/19550	1.42069e-12	4.76477e-11	3.65813e-11	SLC11A1/CSF3R/CD163/EREG/LRP1/DYSF/TLR2/VIM/RAB32/SPARC/ZYX/NCF2/ARRB2/HLA-C/RAB31/HSP90B1/PICALM/MCOLN1/CTSS/TCIRG1/ACTG1/ATP6V0B/IL7R/GNLY/RAB5C/CALR/RAB10/VAMP8/IGF2R/NCF4/SH3KBP1/MPEG1/ATP6V0A1	33
CC	GO:0062023	collagen-containing extracellular matrix	36/441	425/19550	1.03615e-11	3.22688e-10	2.47742e-10	S100A9/S100A8/THBS1/VCAN/FCN1/SERPINA1/TIMP1/S100A4/S100A6/LGALS1/CFP/ANXA1/S100A10/CTSD/CTSB/CLU/TGFBI/F13A1/PSAP/SPARC/LGALS3/TIMP2/EMILIN2/PF4/PLSCR1/HSP90B1/CTSS/PKM/ICAM1/SERPINB1/MEGF9/CALR/CTSH/CSTB/ANXA2/CD151	36
CC	GO:0005925	focal adhesion	35/441	418/19550	2.8066e-11	8.15786e-10	6.26316e-10	LRP1/PLAUR/ANXA1/VIM/ACTB/TNFSF13B/ZYX/SLA/ITGA5/ARHGAP26/PXN/CFL1/ITGB2/ACTN1/HSP90B1/HSPA5/SDCBP/ACTG1/ICAM1/HCK/FLNA/LCP1/RHOG/PPIB/PLEC/RAC1/TPM4/CALR/RAB10/IGF2R/SH3KBP1/GNA13/P4HB/CD44/CD151	35
[truncated: 113 more rows]

## Sheet: Plasmablast B.up
Supplementary Table 7. B cell level GO enrichment book
[truncated: 856 more rows]

[truncated: 3 more sheets: Class-switched memory B.up, Myeloid-like Plasma B.up, Age-associated B.up]
