# Supplementary material for: Single-cell transcriptomics reveals cell type–specific immune regulation associated with anti-NMDA receptor encephalitis in humans
Source: Front Immunol. 2022 Dec 2;13:1075675. doi: 10.3389/fimmu.2022.1075675 (PMC9762154; doi:10.3389/fimmu.2022.1075675)
Supplement: Supplementary file 7 [file Table_8.xlsx]

## Sheet: CD27- Memory B.up
Supplementary Table 8. B cell level KEGG enrichment book
ID	Description	GeneRatio	BgRatio	pvalue	p.adjust	qvalue	geneID	Count
hsa04659	Th17 cell differentiation	20/162	108/8142	1.89879e-14	4.61405e-12	3.73761e-12	3566/3123/3119/3122/3109/3108/3127/3117/3725/3113/50615/3111/3112/4792/3091/7048/4088/4790/4775/4089	20
hsa05321	Inflammatory bowel disease	15/162	65/8142	1.38687e-12	1.68504e-10	1.36497e-10	3566/3123/3119/3122/3109/3108/3127/3117/3725/3113/50615/3111/3112/4088/4790	15
hsa04672	Intestinal immune network for IgA production	13/162	49/8142	6.67478e-12	4.01861e-10	3.25527e-10	7852/3123/3119/3122/3109/3108/3127/3117/115650/3113/3111/3112/958	13
hsa04640	Hematopoietic cell lineage	17/162	99/8142	6.98236e-12	4.01861e-10	3.25527e-10	2208/3566/951/3123/3119/3122/3109/933/3108/3127/931/3117/3113/1604/3111/3112/930	17
hsa05310	Asthma	11/162	31/8142	8.26874e-12	4.01861e-10	3.25527e-10	3123/3119/3122/3109/3108/3127/3117/3113/3111/3112/958	11
hsa05140	Leishmaniasis	15/162	77/8142	1.92065e-11	7.77861e-10	6.30107e-10	3123/3119/3122/653361/3109/3108/3127/3117/3725/3113/3111/3112/4792/5579/4790	15
hsa05330	Allograft rejection	11/162	38/8142	1.04207e-10	3.61746e-09	2.93033e-09	3123/3119/3122/3109/3108/3127/3117/3113/3111/3112/958	11
hsa04658	Th1 and Th2 cell differentiation	15/162	92/8142	2.75759e-10	8.37617e-09	6.78511e-09	3566/3123/3119/3122/3109/3108/3127/3117/3725/3113/3111/3112/4792/4790/4775	15
hsa05416	Viral myocarditis	12/162	60/8142	1.56833e-09	4.23448e-08	3.43014e-08	3123/3119/3122/3109/3108/3127/3117/3113/1604/3111/3112/958	12
hsa05145	Toxoplasmosis	15/162	112/8142	4.68712e-09	1.12724e-07	9.13123e-08	3123/3119/3122/3109/330/3108/3127/3117/3113/3111/3112/4792/958/4261/4790	15
hsa05320	Autoimmune thyroid disease	11/162	53/8142	5.10275e-09	1.12724e-07	9.13123e-08	3123/3119/3122/3109/3108/3127/3117/3113/3111/3112/958	11
hsa05332	Graft-versus-host disease	10/162	42/8142	6.26427e-09	1.26851e-07	1.02756e-07	3123/3119/3122/3109/3108/3127/3117/3113/3111/3112	10
hsa04940	Type I diabetes mellitus	10/162	43/8142	8.024e-09	1.49987e-07	1.21497e-07	3123/3119/3122/3109/3108/3127/3117/3113/3111/3112	10
hsa05166	Human T-cell leukemia virus 1 infection	20/162	222/8142	1.34386e-08	2.33256e-07	1.88949e-07	3123/3119/3122/3109/3108/3127/3117/115650/3725/3113/3111/3112/4792/958/5925/7048/4088/4790/4775/4089	20
hsa04612	Antigen processing and presentation	12/162	78/8142	3.57273e-08	5.78782e-07	4.68842e-07	3123/972/3119/3122/3109/3108/3127/3117/3113/3111/3112/4261	12
hsa04662	B cell receptor signaling pathway	12/162	82/8142	6.36269e-08	9.66334e-07	7.82778e-07	973/933/971/4067/974/3725/10451/930/4792/5579/4790/4775	12
hsa05169	Epstein-Barr virus infection	18/162	202/8142	8.91943e-08	1.27495e-06	1.03278e-06	2208/3123/3119/3122/3109/3108/4067/3127/3117/3725/3113/3111/3112/930/4792/958/5925/4790	18
hsa04514	Cell adhesion molecules	14/162	149/8142	1.38164e-06	1.86521e-05	1.51091e-05	3123/3119/3122/3109/933/6402/3108/3127/3117/26047/3113/3111/3112/958	14
hsa05323	Rheumatoid arthritis	11/162	93/8142	2.0552e-06	2.62849e-05	2.1292e-05	3123/3119/3122/3109/3108/3127/3117/3725/3113/3111/3112	11
hsa05164	Influenza A	14/162	171/8142	7.07261e-06	8.59322e-05	6.96093e-05	3123/3119/3122/3109/3108/3127/3117/3113/3111/3112/4792/4261/5579/4790	14
hsa04145	Phagosome	13/162	152/8142	9.47786e-06	0.000109672	8.88401e-05	3123/3119/3122/653361/3109/3108/3127/3117/3113/8417/3111/3112/7846	13
hsa05152	Tuberculosis	14/162	180/8142	1.27762e-05	0.000141118	0.000114313	3123/972/3119/3122/3109/817/3108/3127/3117/3113/3111/3112/4261/4790	14
hsa05150	Staphylococcus aureus infection	10/162	96/8142	1.90799e-05	0.000201583	0.000163293	3123/3119/3122/3109/3108/3127/3117/3113/3111/3112	10
hsa05322	Systemic lupus erythematosus	11/162	136/8142	7.86086e-05	0.000795912	0.000644728	3123/3119/3122/3109/3108/3127/3117/3113/3111/3112/958	11
hsa04218	Cellular senescence	11/162	156/8142	0.000266753	0.00259284	0.00210033	3708/2308/677/678/5925/7048/4088/22800/1875/4790/4775	11
hsa04933	AGE-RAGE signaling pathway in diabetic complications	8/162	100/8142	0.000814735	0.00761464	0.00616824	2308/3725/5581/7048/5579/4088/4790/4089	8
hsa05340	Primary immunodeficiency	5/162	38/8142	0.000865292	0.00778763	0.00630837	973/115650/930/958/4261	5
hsa05417	Lipid and atherosclerosis	12/162	215/8142	0.00116926	0.0101475	0.00821998	653361/817/4067/3708/3725/10451/4792/958/9619/9451/4790/4775	12
hsa05202	Transcriptional misregulation in cancer	11/162	193/8142	0.0015826	0.0132611	0.0107422	4208/5966/330/2308/5079/958/7048/4299/3087/4790/64332	11
hsa04137	Mitophagy - animal	6/162	72/8142	0.00299096	0.0242268	0.0196249	3725/9451/3091/22800/9958/9101	6
hsa05220	Chronic myeloid leukemia	6/162	76/8142	0.00392177	0.0307416	0.0249022	4792/5925/7048/4088/4790/4089	6
hsa04064	NF-kappa B signaling pathway	7/162	104/8142	0.00458237	0.0327505	0.0265295	330/4067/115650/4792/958/5579/4790	7
hsa04625	C-type lectin receptor signaling pathway	7/162	104/8142	0.00458237	0.0327505	0.0265295	3708/3725/4792/22800/4790/3659/4775	7
hsa04660	T cell receptor signaling pathway	7/162	104/8142	0.00458237	0.0327505	0.0265295	8440/3725/10451/4792/1326/4790/4775	7
hsa04062	Chemokine signaling pathway	10/162	192/8142	0.00489485	0.033349	0.0270143	7852/653361/4067/1236/10451/4792/643/59345/5579/4790	10
hsa05161	Hepatitis B	9/162	162/8142	0.00494059	0.033349	0.0270143	3725/4792/5925/7048/5579/4088/4790/4775/4089	9
hsa04928	Parathyroid hormone synthesis, secretion and action	7/162	106/8142	0.00508654	0.0334062	0.0270607	4208/3727/5142/3708/4326/5579/2768	7
hsa05167	Kaposi sarcoma-associated herpesvirus infection	10/162	194/8142	0.00526207	0.0336496	0.0272578	4067/3708/3725/4792/59345/3091/5925/9976/4790/4775	10
hsa04210	Apoptosis	8/162	136/8142	0.00564834	0.0351935	0.0285085	330/3708/3725/4792/9451/7846/4790/5366	8
hsa04668	TNF signaling pathway	7/162	112/8142	0.00685094	0.0416195	0.0337138	330/3725/4792/3726/1326/4790/3659	7
hsa05210	Colorectal cancer	6/162	86/8142	0.00717198	0.0425071	0.0344329	3725/7048/4088/26060/5366/4089	6
hsa05168	Herpes simplex virus 1 infection	18/162	495/8142	0.00934131	0.0540462	0.0437801	3123/972/3119/3122/3109/330/3108/3127/3117/3113/3111/3112/6672/4792/51427/9451/4790/170959	18
hsa04380	Osteoclast differentiation	7/162	128/8142	0.0137508	0.0777083	0.0629476	653361/3727/3725/4792/3726/7048/4790	7
hsa04010	MAPK signaling pathway	12/162	294/8142	0.0141555	0.0781769	0.0633272	4208/3727/3725/1843/7048/5579/22800/1326/4790/2768/4775/9448	12
hsa05212	Pancreatic cancer	5/162	76/8142	0.0174297	0.0941202	0.0762421	5925/7048/4088/4790/4089	5
hsa04371	Apelin signaling pathway	7/162	139/8142	0.020739	0.109556	0.0887457	4208/3708/5581/59345/4088/22800/4089	7
hsa05170	Human immunodeficiency virus 1 infection	9/162	212/8142	0.0254595	0.131631	0.106628	7852/3708/3725/4792/59345/5579/162/4790/4775	9
hsa04730	Long-term depression	4/162	60/8142	0.0311167	0.157528	0.127606	4067/3708/5579/2768	4
hsa05235	PD-L1 expression and PD-1 checkpoint pathway in cancer	5/162	89/8142	0.0319451	0.158422	0.128329	3725/4792/3091/4790/4775	5
hsa04921	Oxytocin signaling pathway	7/162	154/8142	0.0338061	0.164297	0.133089	4208/817/3708/3725/5579/57118/4775	7
hsa05163	Human cytomegalovirus infection	9/162	225/8142	0.0354109	0.168722	0.136673	7852/3708/4792/59345/5925/5579/4790/2768/4775	9
hsa00230	Purine metabolism	6/162	128/8142	0.0421663	0.197046	0.159617	132/5142/56985/50484/4907/5150	6
hsa04666	Fc gamma R-mediated phagocytosis	5/162	97/8142	0.0437889	0.197142	0.159695	653361/4067/10451/5581/5579	5
hsa00564	Glycerophospholipid metabolism	5/162	98/8142	0.0454319	0.197142	0.159695	84513/55326/8527/56994/56985	5
hsa04925	Aldosterone synthesis and secretion	5/162	98/8142	0.0454319	0.197142	0.159695	817/3708/5581/5579/57118	5
hsa05231	Choline metabolism in cancer	5/162	98/8142	0.0454319	0.197142	0.159695	3725/8527/56994/3091/5579	5
hsa05120	Epithelial cell signaling in Helicobacter pylori infection	4/162	70/8142	0.0503342	0.212021	0.171747	4067/3725/4792/4790	4
hsa05203	Viral carcinogenesis	8/162	204/8142	0.0506058	0.212021	0.171747	5966/4067/3725/6672/4792/5925/4790/5366	8
hsa04620	Toll-like receptor signaling pathway	5/162	104/8142	0.0560579	0.230883	0.187026	3725/4792/958/1326/4790	5
hsa04115	p53 signaling pathway	4/162	73/8142	0.0571261	0.231361	0.187414	27244/4194/50484/5366	4
hsa05214	Glioma	4/162	75/8142	0.0619142	0.246642	0.199792	817/5925/5579/57118	4
hsa04931	Insulin resistance	5/162	108/8142	0.0638748	0.248344	0.201171	2308/4792/5581/5579/4790	5
hsa05133	Pertussis	4/162	76/8142	0.0643855	0.248344	0.201171	3725/3394/4790/3659	4
hsa04670	Leukocyte transendothelial migration	5/162	114/8142	0.0766929	0.291193	0.235881	7852/653361/399/10451/5579	5
hsa04071	Sphingolipid signaling pathway	5/162	119/8142	0.0883607	0.327264	0.2651	5581/5579/4790/2768/8560	5
hsa04012	ErbB signaling pathway	4/162	85/8142	0.0888866	0.327264	0.2651	8440/817/3725/5579	4
hsa04211	Longevity regulating pathway	4/162	89/8142	0.101029	0.36103	0.292452	2308/27244/26060/4790	4
hsa04727	GABAergic synapse	4/162	89/8142	0.101029	0.36103	0.292452	59345/81539/5579/66008	4
hsa05032	Morphine addiction	4/162	91/8142	0.107374	0.378143	0.306315	5142/59345/5579/5150	4
hsa05222	Small cell lung cancer	4/162	92/8142	0.110613	0.379794	0.307652	330/4792/5925/4790	4
hsa04912	GnRH signaling pathway	4/162	93/8142	0.113895	0.379794	0.307652	817/3708/3725/5579	4
hsa04926	Relaxin signaling pathway	5/162	129/8142	0.114286	0.379794	0.307652	3725/4792/59345/7048/4790	5
hsa04310	Wnt signaling pathway	6/162	167/8142	0.115677	0.379794	0.307652	817/3725/5579/4088/4775/4089	6
hsa04350	TGF-beta signaling pathway	4/162	94/8142	0.11722	0.379794	0.307652	7048/4088/1875/4089	4
hsa04657	IL-17 signaling pathway	4/162	94/8142	0.11722	0.379794	0.307652	3727/3725/4792/4790	4
hsa00561	Glycerolipid metabolism	3/162	61/8142	0.121087	0.387119	0.313586	84513/55326/8527	3
hsa04142	Lysosome	5/162	132/8142	0.122706	0.387119	0.313586	7805/4126/162/23062/1657	5
hsa04144	Endocytosis	8/162	251/8142	0.127332	0.387119	0.313586	7852/64744/6643/7048/4088/9135/79720/9101	8
hsa04713	Circadian entrainment	4/162	97/8142	0.127447	0.387119	0.313586	817/3708/59345/5579	4
hsa05215	Prostate cancer	4/162	97/8142	0.127447	0.387119	0.313586	2308/4792/5925/4790	4
hsa04750	Inflammatory mediator regulation of TRP channels	4/162	98/8142	0.130937	0.39281	0.318196	817/3708/5581/5579	4
hsa04215	Apoptosis - multiple species	2/162	32/8142	0.132618	0.393003	0.318352	330/5366	2
hsa05135	Yersinia infection	5/162	137/8142	0.137362	0.402156	0.325767	3725/10451/4792/4790/4775	5
hsa03410	Base excision repair	2/162	33/8142	0.139415	0.403308	0.3267	57804/79661	2
hsa05418	Fluid shear stress and atherosclerosis	5/162	139/8142	0.143434	0.410052	0.332162	4208/653361/3725/1843/4790	5
hsa05142	Chagas disease	4/162	102/8142	0.145284	0.410513	0.332536	3725/4792/7048/4790	4
hsa04720	Long-term potentiation	3/162	67/8142	0.148317	0.412898	0.334468	817/3708/5579	3
hsa04140	Autophagy - animal	5/162	141/8142	0.149621	0.412898	0.334468	3708/9451/3091/22800/7405	5
hsa04024	cAMP signaling pathway	7/162	221/8142	0.151226	0.412898	0.334468	817/5142/3725/10451/4792/22800/4790	7
hsa05031	Amphetamine addiction	3/162	69/8142	0.157802	0.423312	0.342904	817/3725/5579	3
hsa00512	Mucin type O-glycan biosynthesis	2/162	36/8142	0.160229	0.423312	0.342904	2650/6482	2
hsa04621	NOD-like receptor signaling pathway	6/162	184/8142	0.160266	0.423312	0.342904	10628/330/3708/3725/4792/4790	6
hsa04520	Adherens junction	3/162	71/8142	0.16747	0.437583	0.354464	7048/4088/4089	3
hsa04066	HIF-1 signaling pathway	4/162	109/8142	0.171775	0.444057	0.359708	817/3091/5579/4790	4
hsa04725	Cholinergic synapse	4/162	113/8142	0.187619	0.47991	0.388751	817/3708/59345/5579	4
hsa04724	Glutamatergic synapse	4/162	114/8142	0.191653	0.481872	0.39034	3708/59345/81539/5579	4
hsa04971	Gastric acid secretion	3/162	76/8142	0.192352	0.481872	0.39034	817/3708/5579	3
hsa04726	Serotonergic synapse	4/162	115/8142	0.195714	0.485291	0.39311	3708/1843/59345/5579	4
hsa05130	Pathogenic Escherichia coli infection	6/162	197/8142	0.198681	0.487671	0.395038	8440/3725/4792/7846/4790/2768	6
hsa04020	Calcium signaling pathway	7/162	240/8142	0.201398	0.488063	0.395355	7852/817/3708/57620/5579/80228/57118	7
hsa04390	Hippo signaling pathway	5/162	157/8142	0.202857	0.488063	0.395355	330/7048/4088/60485/4089	5
hsa03018	RNA degradation	3/162	79/8142	0.207705	0.494827	0.400835	694/84186/1656	3
hsa04722	Neurotrophin signaling pathway	4/162	119/8142	0.212218	0.50067	0.405567	817/3725/4792/4790	4
hsa05415	Diabetic cardiomyopathy	6/162	203/8142	0.217482	0.508155	0.411631	653361/817/7048/5579/4088/4790	6
hsa04919	Thyroid hormone signaling pathway	4/162	121/8142	0.220614	0.510565	0.413583	2308/90390/3091/5579	4
hsa05205	Proteoglycans in cancer	6/162	205/8142	0.223882	0.511183	0.414083	817/3708/10451/3091/5579/22800	6
hsa02010	ABC transporters	2/162	45/8142	0.22529	0.511183	0.414083	5244/9619	2
hsa05132	Salmonella infection	7/162	249/8142	0.227192	0.511183	0.414083	399/330/51429/3725/4792/7846/4790	7
hsa04060	Cytokine-cytokine receptor interaction	8/162	295/8142	0.233815	0.520644	0.421747	3566/7852/115650/1236/50615/958/643/7048	8
hsa04022	cGMP-PKG signaling pathway	5/162	167/8142	0.238965	0.520644	0.421747	4208/3708/5581/2768/4775	5
hsa01232	Nucleotide metabolism	3/162	85/8142	0.239169	0.520644	0.421747	132/50484/4907	3
hsa04110	Cell cycle	4/162	126/8142	0.241977	0.520644	0.421747	5925/4088/1875/4089	4
hsa05225	Hepatocellular carcinoma	5/162	168/8142	0.242672	0.520644	0.421747	5925/7048/5579/4088/4089	5
hsa00533	Glycosaminoglycan biosynthesis - keratan sulfate	1/162	14/8142	0.245418	0.520644	0.421747	6482	1
hsa04530	Tight junction	5/162	169/8142	0.246395	0.520644	0.421747	8531/3725/5581/123720/7846	5
hsa05030	Cocaine addiction	2/162	49/8142	0.254867	0.529764	0.429135	3725/4790	2
hsa04540	Gap junction	3/162	88/8142	0.2552	0.529764	0.429135	3708/5579/7846	3
hsa00603	Glycosphingolipid biosynthesis - globo and isoglobo series	1/162	15/8142	0.260458	0.529764	0.429135	6482	1
hsa00604	Glycosphingolipid biosynthesis - ganglio series	1/162	15/8142	0.260458	0.529764	0.429135	6482	1
hsa00510	N-Glycan biosynthesis	2/162	50/8142	0.262282	0.529764	0.429135	4249/6480	2
hsa04068	FoxO signaling pathway	4/162	131/8142	0.263792	0.529764	0.429135	2308/7048/4088/4089	4
hsa04728	Dopaminergic synapse	4/162	132/8142	0.268201	0.534203	0.432731	817/3708/59345/5579	4
hsa04270	Vascular smooth muscle contraction	4/162	134/8142	0.277058	0.547359	0.443388	3708/5581/5579/2768	4
hsa04360	Axon guidance	5/162	182/8142	0.296	0.577184	0.467548	7852/8440/817/85464/4775	5
hsa05162	Measles	4/162	139/8142	0.299401	0.577184	0.467548	3725/4792/9451/4790	4
hsa00511	Other glycan degradation	1/162	18/8142	0.303812	0.577184	0.467548	4126	1
hsa03015	mRNA surveillance pathway	3/162	97/8142	0.304031	0.577184	0.467548	10914/5411/8731	3
hsa04070	Phosphatidylinositol signaling system	3/162	97/8142	0.304031	0.577184	0.467548	3708/8527/5579	3
hsa04936	Alcoholic liver disease	4/162	142/8142	0.312914	0.58487	0.473774	2308/4792/6434/4790	4
hsa05134	Legionellosis	2/162	57/8142	0.314073	0.58487	0.473774	4792/4790	2
hsa05171	Coronavirus disease - COVID-19	6/162	232/8142	0.315301	0.58487	0.473774	6142/3725/4792/5579/4790/6231	6
hsa04061	Viral protein interaction with cytokine and cytokine receptor	3/162	100/8142	0.320439	0.587263	0.475712	7852/1236/643	3
hsa00240	Pyrimidine metabolism	2/162	58/8142	0.321424	0.587263	0.475712	50484/4907	2
hsa00100	Steroid biosynthesis	1/162	20/8142	0.331302	0.600795	0.486674	120227	1
hsa04072	Phospholipase D signaling pathway	4/162	148/8142	0.340092	0.612166	0.495885	55326/8527/22800/2768	4
hsa05226	Gastric cancer	4/162	149/8142	0.344634	0.614771	0.497995	5925/7048/4088/4089	4
hsa00310	Lysine degradation	2/162	63/8142	0.357851	0.614771	0.497995	55904/7799	2
hsa03250	Viral life cycle - HIV-1	2/162	63/8142	0.357851	0.614771	0.497995	7852/27125	2
hsa04623	Cytosolic DNA-sensing pathway	2/162	63/8142	0.357851	0.614771	0.497995	4792/4790	2
hsa04922	Glucagon signaling pathway	3/162	107/8142	0.358719	0.614771	0.497995	817/3708/2308	3
hsa04929	GnRH secretion	2/162	64/8142	0.365057	0.614771	0.497995	3708/5579	2
hsa05131	Shigellosis	6/162	247/8142	0.368583	0.614771	0.497995	3708/2308/3725/4792/5581/4790	6
hsa03060	Protein export	1/162	23/8142	0.370527	0.614771	0.497995	7095	1
hsa03430	Mismatch repair	1/162	23/8142	0.370527	0.614771	0.497995	57804	1
hsa04614	Renin-angiotensin system	1/162	23/8142	0.370527	0.614771	0.497995	4012	1
hsa04510	Focal adhesion	5/162	201/8142	0.37095	0.614771	0.497995	330/3725/10451/5579/64098	5
hsa04934	Cushing syndrome	4/162	155/8142	0.371898	0.614771	0.497995	817/3708/5925/9101	4
hsa05160	Hepatitis C	4/162	157/8142	0.380977	0.625523	0.506705	4792/9451/5925/4790	4
hsa04664	Fc epsilon RI signaling pathway	2/162	68/8142	0.39356	0.639007	0.517627	4067/10451	2
hsa04920	Adipocytokine signaling pathway	2/162	69/8142	0.400597	0.639007	0.517627	4792/4790	2
hsa05211	Renal cell carcinoma	2/162	69/8142	0.400597	0.639007	0.517627	3725/3091	2
hsa04015	Rap1 signaling pathway	5/162	210/8142	0.406702	0.639007	0.517627	10451/26037/5579/23094/8631	5
hsa04950	Maturity onset diabetes of the young	1/162	26/8142	0.407465	0.639007	0.517627	3087	1
hsa04622	RIG-I-like receptor signaling pathway	2/162	70/8142	0.407597	0.639007	0.517627	4792/4790	2
hsa04917	Prolactin signaling pathway	2/162	70/8142	0.407597	0.639007	0.517627	4790/3659	2
hsa00062	Fatty acid elongation	1/162	27/8142	0.419292	0.647208	0.524271	60481	1
hsa01040	Biosynthesis of unsaturated fatty acids	1/162	27/8142	0.419292	0.647208	0.524271	60481	1
hsa05223	Non-small cell lung cancer	2/162	72/8142	0.421477	0.647208	0.524271	5925/5579	2
hsa04935	Growth hormone synthesis, secretion and action	3/162	119/8142	0.423482	0.647208	0.524271	3708/3726/5579	3
hsa01524	Platinum drug resistance	2/162	73/8142	0.428355	0.650342	0.526809	330/5366	2
hsa00650	Butanoate metabolism	1/162	28/8142	0.430885	0.650342	0.526809	6296	1
hsa04810	Regulation of actin cytoskeleton	5/162	218/8142	0.438287	0.655282	0.530811	7852/10451/85464/22800/2768	5
hsa04918	Thyroid hormone synthesis	2/162	75/8142	0.441982	0.655282	0.530811	3708/5579	2
hsa04392	Hippo signaling pathway - multiple species	1/162	29/8142	0.442248	0.655282	0.530811	60485	1
hsa01523	Antifolate resistance	1/162	30/8142	0.453385	0.667712	0.54088	4790	1
hsa05208	Chemical carcinogenesis - reactive oxygen species	5/162	223/8142	0.457849	0.670225	0.542915	653361/3725/4792/3091/4790	5
hsa04130	SNARE interactions in vesicular transport	1/162	33/8142	0.485488	0.706428	0.572242	8417	1
hsa04014	Ras signaling pathway	5/162	232/8142	0.492563	0.712457	0.577125	5966/59345/5579/22800/4790	5
hsa04911	Insulin secretion	2/162	86/8142	0.513559	0.732859	0.593652	817/5579	2
hsa00760	Nicotinate and nicotinamide metabolism	1/162	36/8142	0.515716	0.732859	0.593652	4907	1
hsa03030	DNA replication	1/162	36/8142	0.515716	0.732859	0.593652	57804	1
hsa04960	Aldosterone-regulated sodium reabsorption	1/162	37/8142	0.525394	0.737982	0.597802	5579	1
hsa05143	African trypanosomiasis	1/162	37/8142	0.525394	0.737982	0.597802	5579	1
hsa04550	Signaling pathways regulating pluripotency of stem cells	3/162	143/8142	0.545	0.761121	0.616546	6498/4088/4089	3
hsa04970	Salivary secretion	2/162	92/8142	0.549995	0.763708	0.618641	3708/5579	2
hsa03440	Homologous recombination	1/162	41/8142	0.562223	0.769694	0.62349	57804	1
hsa05219	Bladder cancer	1/162	41/8142	0.562223	0.769694	0.62349	5925	1
hsa03040	Spliceosome	3/162	147/8142	0.563808	0.769694	0.62349	6434/10772/6100	3
hsa04723	Retrograde endocannabinoid signaling	3/162	148/8142	0.568437	0.77082	0.624403	3708/59345/5579	3
hsa00380	Tryptophan metabolism	1/162	42/8142	0.570978	0.77082	0.624403	8564	1
hsa01522	Endocrine resistance	2/162	98/8142	0.584488	0.782321	0.633719	3725/5925	2
hsa04932	Non-alcoholic fatty liver disease	3/162	155/8142	0.599987	0.782321	0.633719	3725/9451/4790	3
hsa04916	Melanogenesis	2/162	101/8142	0.600994	0.782321	0.633719	817/5579	2
hsa04930	Type II diabetes mellitus	1/162	46/8142	0.60429	0.782321	0.633719	5581	1
hsa04972	Pancreatic secretion	2/162	102/8142	0.606386	0.782321	0.633719	3708/5579	2
hsa05146	Amoebiasis	2/162	102/8142	0.606386	0.782321	0.633719	5579/4790	2
hsa00514	Other types of O-glycan biosynthesis	1/162	47/8142	0.612208	0.782321	0.633719	6480	1
hsa03420	Nucleotide excision repair	1/162	47/8142	0.612208	0.782321	0.633719	57804	1
hsa04973	Carbohydrate digestion and absorption	1/162	47/8142	0.612208	0.782321	0.633719	5579	1
hsa05207	Chemical carcinogenesis - receptor activation	4/162	212/8142	0.613144	0.782321	0.633719	3725/5925/5579/4790	4
hsa05012	Parkinson disease	5/162	266/8142	0.614911	0.782321	0.633719	817/3708/1843/9451/7846	5
hsa00565	Ether lipid metabolism	1/162	49/8142	0.627575	0.794274	0.643402	56994	1
hsa05144	Malaria	1/162	50/8142	0.63503	0.798627	0.646928	958	1
hsa03013	Nucleocytoplasmic transport	2/162	108/8142	0.637587	0.798627	0.646928	4927/5411	2
hsa00600	Sphingolipid metabolism	1/162	53/8142	0.656516	0.813946	0.659337	8560	1
hsa04961	Endocrine and other factor-regulated calcium reabsorption	1/162	53/8142	0.656516	0.813946	0.659337	5579	1
hsa04340	Hedgehog signaling pathway	1/162	56/8142	0.676745	0.834767	0.676203	1456	1
hsa01212	Fatty acid metabolism	1/162	57/8142	0.683221	0.837014	0.678023	60481	1
hsa00480	Glutathione metabolism	1/162	58/8142	0.689569	0.837014	0.678023	50484	1
hsa04152	AMPK signaling pathway	2/162	120/8142	0.694151	0.837014	0.678023	2308/23216	2
hsa04330	Notch signaling pathway	1/162	59/8142	0.69579	0.837014	0.678023	1840	1
hsa04370	VEGF signaling pathway	1/162	59/8142	0.69579	0.837014	0.678023	5579	1
hsa00590	Arachidonic acid metabolism	1/162	61/8142	0.707862	0.846018	0.685316	4048	1
hsa04611	Platelet activation	2/162	124/8142	0.711327	0.846018	0.685316	4067/3708	2
hsa04213	Longevity regulating pathway - multiple species	1/162	62/8142	0.713719	0.846018	0.685316	2308	1
hsa04927	Cortisol synthesis and secretion	1/162	65/8142	0.730597	0.857786	0.694849	3708	1
hsa04613	Neutrophil extracellular trap formation	3/162	190/8142	0.734242	0.857786	0.694849	653361/5579/4790	3
hsa04114	Oocyte meiosis	2/162	131/8142	0.739451	0.857786	0.694849	817/3708	2
hsa04650	Natural killer cell mediated cytotoxicity	2/162	131/8142	0.739451	0.857786	0.694849	10451/5579	2
hsa05221	Acute myeloid leukemia	1/162	67/8142	0.741296	0.857786	0.694849	4790	1
hsa05206	MicroRNAs in cancer	5/162	310/8142	0.744851	0.857814	0.694872	27086/5581/4194/5579/4790	5
hsa04924	Renin secretion	1/162	69/8142	0.751573	0.861473	0.697836	3708	1
hsa05230	Central carbon metabolism in cancer	1/162	70/8142	0.756558	0.863116	0.699167	3091	1
hsa04915	Estrogen signaling pathway	2/162	138/8142	0.765219	0.86602	0.70152	3708/3725	2
hsa05218	Melanoma	1/162	72/8142	0.766232	0.86602	0.70152	5925	1
hsa04120	Ubiquitin mediated proteolysis	2/162	142/8142	0.778934	0.87196	0.706331	330/7325	2
hsa03320	PPAR signaling pathway	1/162	75/8142	0.780031	0.87196	0.706331	1622	1
hsa05017	Spinocerebellar ataxia	2/162	143/8142	0.782252	0.87196	0.706331	3708/5579	2
hsa05224	Breast cancer	2/162	147/8142	0.795095	0.877048	0.710453	3725/5925	2
hsa01521	EGFR tyrosine kinase inhibitor resistance	1/162	79/8142	0.797179	0.877048	0.710453	5579	1
hsa05020	Prion disease	4/162	273/8142	0.798113	0.877048	0.710453	653361/3708/9451/7846	4
hsa00983	Drug metabolism - other enzymes	1/162	80/8142	0.801254	0.877048	0.710453	50484	1
hsa04610	Complement and coagulation cascades	1/162	85/8142	0.82044	0.890984	0.721741	1604	1
hsa03010	Ribosome	2/162	158/8142	0.827036	0.890984	0.721741	6142/6231	2
hsa04260	Cardiac muscle contraction	1/162	87/8142	0.827589	0.890984	0.721741	84679	1
hsa04217	Necroptosis	2/162	159/8142	0.829708	0.890984	0.721741	817/330	2
hsa04976	Bile secretion	1/162	89/8142	0.834454	0.890984	0.721741	5244	1
hsa04630	JAK-STAT signaling pathway	2/162	162/8142	0.837502	0.890984	0.721741	3566/50615	2
hsa04151	PI3K-Akt signaling pathway	5/162	354/8142	0.839651	0.890984	0.721741	8115/3566/930/59345/4790	5
hsa04141	Protein processing in endoplasmic reticulum	2/162	171/8142	0.858994	0.907546	0.735158	7095/9451	2
hsa04974	Protein digestion and absorption	1/162	103/8142	0.875475	0.920954	0.746018	1310	1
hsa05165	Human papillomavirus infection	4/162	331/8142	0.901054	0.943776	0.764506	2308/5925/4790/3659	4
hsa05022	Pathways of neurodegeneration - multiple diseases	6/162	476/8142	0.918623	0.958049	0.776067	817/3708/9451/5579/7846/4790	6
hsa04910	Insulin signaling pathway	1/162	137/8142	0.937765	0.973833	0.788853	2308	1
hsa05010	Alzheimer disease	4/162	384/8142	0.951577	0.977939	0.792179	3708/9451/7846/4790	4
hsa04261	Adrenergic signaling in cardiomyocytes	1/162	150/8142	0.9523	0.977939	0.792179	817	1
hsa01240	Biosynthesis of cofactors	1/162	153/8142	0.955143	0.977939	0.792179	8564	1
hsa04150	mTOR signaling pathway	1/162	156/8142	0.957817	0.977939	0.792179	5579	1
hsa05034	Alcoholism	1/162	187/8142	0.97768	0.990657	0.802481	59345	1
hsa05014	Amyotrophic lateral sclerosis	3/162	364/8142	0.978426	0.990657	0.802481	9451/4927/7846	3
hsa05016	Huntington disease	2/162	306/8142	0.985875	0.994056	0.805235	3708/7846	2
hsa04080	Neuroactive ligand-receptor interaction	2/162	362/8142	0.994909	0.99902	0.809256	2908/27334	2
hsa04740	Olfactory transduction	1/162	439/8142	0.999885	0.999885	0.809957	817	1

## Sheet: CD27+ Memory B.up
Supplementary Table 8. B cell level KEGG enrichment book
ID	Description	GeneRatio	BgRatio	pvalue	p.adjust	qvalue	geneID	Count
hsa03010	Ribosome	21/141	158/8142	2.22889e-13	4.79211e-11	3.98854e-11	6208/6176/6222/6210/6181/6202/6234/9045/6206/6147/6188/6187/6230/6194/23521/6217/6157/6124/6224/6235/64968	21
hsa05171	Coronavirus disease - COVID-19	21/141	232/8142	3.86304e-10	4.15277e-08	3.4564e-08	6208/6176/6222/6210/6181/6202/6234/9045/6206/6147/6188/6187/6230/6194/23521/6217/6157/6124/6224/6235/6850	21
hsa04145	Phagosome	15/141	152/8142	4.72762e-08	3.38813e-06	2.81999e-06	3688/3105/3115/71/60/3113/4689/203068/3107/2213/3106/200576/7277/11151/8992	15
hsa05132	Salmonella infection	18/141	249/8142	2.50842e-07	1.34828e-05	1.12219e-05	302/2597/79026/6188/71/60/5216/203068/81873/8655/29108/10095/10627/2316/6281/7277/10109/388	18
hsa05416	Viral myocarditis	9/141	60/8142	7.57437e-07	3.25698e-05	2.71083e-05	3105/942/3115/71/60/5880/3113/3107/3106	9
hsa04666	Fc gamma R-mediated phagocytosis	10/141	97/8142	6.13887e-06	0.000219976	0.000183089	4082/5880/7408/2934/81873/2213/10095/3055/6850/10109	10
hsa04810	Regulation of actin cytoskeleton	14/141	218/8142	2.29111e-05	0.000695222	0.000578643	3688/71/60/5880/5216/2934/81873/3695/10095/200576/10627/10109/7430/5499	14
hsa04670	Leukocyte transendothelial migration	10/141	114/8142	2.58687e-05	0.000695222	0.000578643	3688/71/60/5880/7408/4689/4267/10627/2771/7430	10
hsa05130	Pathogenic Escherichia coli infection	13/141	197/8142	3.42649e-05	0.000818551	0.000681291	3688/2597/5777/6188/71/60/203068/81873/29108/10095/7277/10109/7430	13
hsa05330	Allograft rejection	6/141	38/8142	4.24117e-05	0.000911852	0.000758947	3105/942/3115/3113/3107/3106	6
hsa05332	Graft-versus-host disease	6/141	42/8142	7.61328e-05	0.00148805	0.00123852	3105/942/3115/3113/3107/3106	6
hsa04940	Type I diabetes mellitus	6/141	43/8142	8.72298e-05	0.00156287	0.0013008	3105/942/3115/3113/3107/3106	6
hsa04530	Tight junction	11/141	169/8142	0.000158872	0.00262751	0.00218691	3688/911/71/60/7408/81873/10095/10627/7277/10109/7430	11
hsa04510	Focal adhesion	12/141	201/8142	0.000180502	0.00277199	0.00230716	3688/71/60/5880/7408/1285/1286/3695/824/10627/2316/5499	12
hsa04611	Platelet activation	9/141	124/8142	0.000284757	0.00382978	0.00318758	3688/71/60/7408/10627/6850/2771/5499/54518	9
hsa05320	Autoimmune thyroid disease	6/141	53/8142	0.000285007	0.00382978	0.00318758	3105/942/3115/3113/3107/3106	6
hsa04612	Antigen processing and presentation	7/141	78/8142	0.000381333	0.00482274	0.00401403	567/3105/3312/3115/3113/3107/3106	7
hsa04514	Cell adhesion molecules	9/141	149/8142	0.00108653	0.012978	0.0108017	3688/3105/942/3115/3113/3107/3695/3106/4267	9
hsa05131	Shigellosis	12/141	247/8142	0.00115671	0.013089	0.0108942	3688/7316/71/60/5216/81873/824/29108/10095/7334/10627/10109	12
hsa04672	Intestinal immune network for IgA production	5/141	49/8142	0.00149963	0.016121	0.0134178	23495/942/3115/3113/3695	5
hsa05100	Bacterial invasion of epithelial cells	6/141	77/8142	0.00209655	0.020489	0.0170533	3688/71/60/81873/10095/10109	6
hsa05140	Leishmaniasis	6/141	77/8142	0.00209655	0.020489	0.0170533	3688/1915/5777/3115/3113/4689	6
hsa05135	Yersinia infection	8/141	137/8142	0.00253718	0.0237171	0.0197401	3688/71/60/5880/81873/29108/10095/10109	8
hsa05323	Rheumatoid arthritis	6/141	93/8142	0.00538242	0.0481284	0.0400579	54/4050/942/3115/3113/8992	6
hsa04218	Cellular senescence	8/141	156/8142	0.00559633	0.0481284	0.0400579	3105/293/805/3107/3106/824/5499/28996	8
hsa04650	Natural killer cell mediated cytotoxicity	7/141	131/8142	0.00755348	0.0602293	0.0501296	3105/5777/5880/3107/3106/6850/962	7
hsa04520	Adherens junction	5/141	71/8142	0.00756368	0.0602293	0.0501296	5777/71/60/5880/5770	5
hsa04210	Apoptosis	7/141	136/8142	0.00920093	0.07065	0.0588029	597/71/60/1522/824/1512/7277	7
hsa04971	Gastric acid secretion	5/141	76/8142	0.0100224	0.0743038	0.061844	71/60/805/2771/7430	5
hsa04015	Rap1 signaling pathway	9/141	210/8142	0.0105752	0.0757888	0.0630801	3688/71/60/5880/7408/805/5216/2771/54518	9
hsa05145	Toxoplasmosis	6/141	112/8142	0.0129508	0.08982	0.0747584	3688/3312/3115/3113/2771/240	6
hsa05134	Legionellosis	4/141	57/8142	0.0167584	0.112596	0.093715	1915/3312/1937/29108	4
hsa05167	Kaposi sarcoma-associated herpesvirus infection	8/141	194/8142	0.0192535	0.124559	0.103672	3105/7316/942/805/3107/3106/3055/6850	8
hsa05410	Hypertrophic cardiomyopathy	5/141	90/8142	0.0196976	0.124559	0.103672	3688/71/60/3695/7170	5
hsa05169	Epstein-Barr virus infection	8/141	202/8142	0.0238719	0.146642	0.122052	567/3105/7431/3115/3113/3107/3106/6850	8
hsa05414	Dilated cardiomyopathy	5/141	96/8142	0.0252516	0.149858	0.124729	3688/71/60/3695/7170	5
hsa05205	Proteoglycans in cancer	8/141	205/8142	0.0257896	0.149858	0.124729	3688/5777/6194/71/60/2316/7430/5499	8
hsa04640	Hematopoietic cell lineage	5/141	99/8142	0.0283705	0.160517	0.1336	100133941/911/3115/3113/931	5
hsa05170	Human immunodeficiency virus 1 infection	8/141	212/8142	0.0306785	0.169125	0.140765	567/3105/7465/5880/805/3107/3106/2771	8
hsa05152	Tuberculosis	7/141	180/8142	0.0365735	0.196583	0.163618	4046/3115/805/3113/2213/6850/11151	7
hsa05166	Human T-cell leukemia virus 1 infection	8/141	222/8142	0.0387185	0.203036	0.168989	567/3105/293/3115/3113/3107/1958/3106	8
hsa01230	Biosynthesis of amino acids	4/141	75/8142	0.0407224	0.20846	0.173504	2597/5315/7167/7086	4
hsa05133	Pertussis	4/141	76/8142	0.0424279	0.21214	0.176567	3688/805/29108/2771	4
hsa05412	Arrhythmogenic right ventricular cardiomyopathy	4/141	77/8142	0.0441734	0.215847	0.179653	3688/71/60/3695	4
hsa01200	Carbon metabolism	5/141	115/8142	0.0490575	0.234386	0.195083	2597/5315/7167/7086/25796	5
hsa04921	Oxytocin signaling pathway	6/141	154/8142	0.0508002	0.237436	0.197621	1938/71/60/805/2771/5499	6
hsa04662	B cell receptor signaling pathway	4/141	82/8142	0.0534984	0.244727	0.203689	5777/5880/2213/6850	4
hsa05110	Vibrio cholerae infection	3/141	50/8142	0.0552347	0.247405	0.205919	71/60/8992	3
hsa05203	Viral carcinogenesis	7/141	204/8142	0.0636923	0.279466	0.232603	3105/5315/2934/3107/3106/7533/6850	7
hsa04512	ECM-receptor interaction	4/141	88/8142	0.0659905	0.283759	0.236176	3688/1285/1286/3695	4
hsa05222	Small cell lung cancer	4/141	92/8142	0.0750914	0.31502	0.262196	3688/1285/1286/9618	4
hsa05164	Influenza A	6/141	171/8142	0.076191	0.31502	0.262196	293/3115/71/60/3113/29108	6
hsa04910	Insulin signaling pathway	5/141	137/8142	0.0889865	0.360983	0.300451	6194/805/2872/5499/5770	5
hsa00030	Pentose phosphate pathway	2/141	30/8142	0.0945823	0.373019	0.310469	7086/25796	2
hsa05163	Human cytomegalovirus infection	7/141	225/8142	0.0954236	0.373019	0.310469	567/3105/5880/805/3107/3106/2771	7
hsa05310	Asthma	2/141	31/8142	0.0999992	0.381206	0.317283	3115/3113	2
hsa05020	Prion disease	8/141	273/8142	0.101064	0.381206	0.317283	3312/293/5880/4689/203068/1958/7277/6647	8
hsa04064	NF-kappa B signaling pathway	4/141	104/8142	0.105924	0.385994	0.321268	4050/597/7329/6850	4
hsa04625	C-type lectin receptor signaling pathway	4/141	104/8142	0.105924	0.385994	0.321268	4046/805/29108/6850	4
hsa00010	Glycolysis / Gluconeogenesis	3/141	67/8142	0.109707	0.393117	0.327196	2597/5315/7167	3
hsa04613	Neutrophil extracellular trap formation	6/141	190/8142	0.111728	0.393209	0.327273	293/71/60/5880/4689/6850	6
hsa04664	Fc epsilon RI signaling pathway	3/141	68/8142	0.11339	0.393209	0.327273	5880/6850/240	3
hsa05165	Human papillomavirus infection	9/141	331/8142	0.120055	0.409712	0.341009	3688/3105/5315/1285/3107/1286/3695/3106/8992	9
hsa04137	Mitophagy - animal	3/141	72/8142	0.128581	0.431952	0.359519	7316/54543/7942	3
hsa04390	Hippo signaling pathway	5/141	157/8142	0.136314	0.450885	0.375278	71/60/166824/7533/5499	5
hsa04144	Endocytosis	7/141	251/8142	0.14487	0.471925	0.39279	3105/3312/81873/3107/3106/10095/10109	7
hsa04022	cGMP-PKG signaling pathway	5/141	167/8142	0.163457	0.524526	0.43657	293/7408/805/2771/5499	5
hsa05012	Parkinson disease	7/141	266/8142	0.178062	0.562992	0.468585	293/7316/805/203068/2771/7277/6647	7
hsa04380	Osteoclast differentiation	4/141	128/8142	0.181299	0.564916	0.470187	54/4689/2213/6850	4
hsa04142	Lysosome	4/141	132/8142	0.195299	0.591819	0.492578	54/1522/135112/1512	4
hsa04540	Gap junction	3/141	88/8142	0.195438	0.591819	0.492578	203068/2771/7277	3
hsa04360	Axon guidance	5/141	182/8142	0.207798	0.620508	0.516457	3688/5880/10509/10627/2771	5
hsa04371	Apelin signaling pathway	4/141	139/8142	0.220561	0.640818	0.533362	6194/805/1958/2771	4
hsa05418	Fluid shear stress and atherosclerosis	4/141	139/8142	0.220561	0.640818	0.533362	71/60/5880/805	4
hsa05150	Staphylococcus aureus infection	3/141	96/8142	0.231565	0.66382	0.552506	3115/3113/2213	3
hsa05202	Transcriptional misregulation in cancer	5/141	193/8142	0.242571	0.68622	0.57115	8938/942/597/3695/5218	5
hsa04933	AGE-RAGE signaling pathway in diabetic complications	3/141	100/8142	0.250075	0.697056	0.580169	1285/1958/1286	3
hsa05146	Amoebiasis	3/141	102/8142	0.259414	0.697056	0.580169	911/1285/1286	3
hsa04261	Adrenergic signaling in cardiomyocytes	4/141	150/8142	0.261846	0.697056	0.580169	805/7170/2771/5499	4
hsa04974	Protein digestion and absorption	3/141	103/8142	0.264101	0.697056	0.580169	1285/1286/3783	3
hsa00240	Pyrimidine metabolism	2/141	58/8142	0.265854	0.697056	0.580169	4831/30833	2
hsa00480	Glutathione metabolism	2/141	58/8142	0.265854	0.697056	0.580169	4953/373156	2
hsa05415	Diabetic cardiomyopathy	5/141	203/8142	0.275445	0.704222	0.586133	2597/293/5880/4689/5499	5
hsa00590	Arachidonic acid metabolism	2/141	61/8142	0.285195	0.704222	0.586133	10728/240	2
hsa04659	Th17 cell differentiation	3/141	108/8142	0.287683	0.704222	0.586133	3115/10148/3113	3
hsa04213	Longevity regulating pathway - multiple species	2/141	62/8142	0.291634	0.704222	0.586133	3312/6647	2
hsa04066	HIF-1 signaling pathway	3/141	109/8142	0.292422	0.704222	0.586133	2597/6194/2872	3
hsa00532	Glycosaminoglycan biosynthesis - chondroitin sulfate / dermatan sulfate	1/141	20/8142	0.29517	0.704222	0.586133	55790	1
hsa04217	Necroptosis	4/141	159/8142	0.296659	0.704222	0.586133	293/5478/824/29108	4
hsa03250	Viral life cycle - HIV-1	2/141	63/8142	0.298066	0.704222	0.586133	6598/5478	2
hsa04623	Cytosolic DNA-sensing pathway	2/141	63/8142	0.298066	0.704222	0.586133	9447/29108	2
hsa05321	Inflammatory bowel disease	2/141	65/8142	0.310902	0.726564	0.604729	3115/3113	2
hsa04720	Long-term potentiation	2/141	67/8142	0.32369	0.745907	0.620828	805/5499	2
hsa04614	Renin-angiotensin system	1/141	23/8142	0.331249	0.745907	0.620828	3816	1
hsa04924	Renin secretion	2/141	69/8142	0.33642	0.745907	0.620828	805/2771	2
hsa05031	Amphetamine addiction	2/141	69/8142	0.33642	0.745907	0.620828	805/5499	2
hsa04024	cAMP signaling pathway	5/141	221/8142	0.336615	0.745907	0.620828	5880/805/5348/2771/5499	5
hsa04071	Sphingolipid signaling pathway	3/141	119/8142	0.339995	0.745907	0.620828	5880/81537/2771	3
hsa00562	Inositol phosphate metabolism	2/141	73/8142	0.361657	0.785417	0.653713	200576/7167	2
hsa04966	Collecting duct acid secretion	1/141	27/8142	0.376516	0.80951	0.673766	8992	1
hsa04926	Relaxin signaling pathway	3/141	129/8142	0.387387	0.81087	0.674898	1285/1286/2771	3
hsa04114	Oocyte meiosis	3/141	131/8142	0.396786	0.81087	0.674898	805/7533/5499	3
hsa04392	Hippo signaling pathway - multiple species	1/141	29/8142	0.397996	0.81087	0.674898	166824	1
hsa04744	Phototransduction	1/141	29/8142	0.397996	0.81087	0.674898	805	1
hsa04010	MAPK signaling pathway	6/141	294/8142	0.400429	0.81087	0.674898	3312/5880/11184/2316/2872/1844	6
hsa04728	Dopaminergic synapse	3/141	132/8142	0.401471	0.81087	0.674898	805/2771/5499	3
hsa04060	Cytokine-cytokine receptor interaction	6/141	295/8142	0.403549	0.81087	0.674898	23495/939/4050/970/10148/2833	6
hsa04270	Vascular smooth muscle contraction	3/141	134/8142	0.410813	0.813727	0.677276	94274/805/5499	3
hsa04151	PI3K-Akt signaling pathway	7/141	354/8142	0.415204	0.813727	0.677276	3688/6194/1285/1286/3695/7533/6850	7
hsa04146	Peroxisome	2/141	82/8142	0.417031	0.813727	0.677276	6647/373156	2
hsa05322	Systemic lupus erythematosus	3/141	136/8142	0.42011	0.813727	0.677276	942/3115/3113	3
hsa04062	Chemokine signaling pathway	4/141	192/8142	0.426609	0.816925	0.679937	5880/3055/2833/2771	4
hsa04915	Estrogen signaling pathway	3/141	138/8142	0.42936	0.816925	0.679937	3312/805/2771	3
hsa01232	Nucleotide metabolism	2/141	85/8142	0.434964	0.820318	0.682762	4831/30833	2
hsa00051	Fructose and mannose metabolism	1/141	33/8142	0.438775	0.820318	0.682762	7167	1
hsa05014	Amyotrophic lateral sclerosis	7/141	364/8142	0.443803	0.822565	0.684632	400916/71/60/5216/203068/7277/6647	7
hsa04120	Ubiquitin mediated proteolysis	3/141	142/8142	0.447702	0.8227	0.684744	7316/7329/7334	3
hsa00760	Nicotinate and nicotinamide metabolism	1/141	36/8142	0.467548	0.847224	0.705156	30833	1
hsa04658	Th1 and Th2 cell differentiation	2/141	92/8142	0.475624	0.847224	0.705156	3115/3113	2
hsa04970	Salivary secretion	2/141	92/8142	0.475624	0.847224	0.705156	805/3783	2
hsa05216	Thyroid cancer	1/141	37/8142	0.47681	0.847224	0.705156	7170	1
hsa04912	GnRH signaling pathway	2/141	93/8142	0.481289	0.848174	0.705946	805/1958	2
hsa05340	Primary immunodeficiency	1/141	38/8142	0.485912	0.849358	0.706932	23495	1
hsa05010	Alzheimer disease	7/141	384/8142	0.500224	0.85634	0.712743	2597/293/805/203068/25825/824/7277	7
hsa04070	Phosphatidylinositol signaling system	2/141	97/8142	0.503573	0.85634	0.712743	805/200576	2
hsa04713	Circadian entrainment	2/141	97/8142	0.503573	0.85634	0.712743	805/2771	2
hsa04750	Inflammatory mediator regulation of TRP channels	2/141	98/8142	0.509047	0.85634	0.712743	805/5499	2
hsa05417	Lipid and atherosclerosis	4/141	215/8142	0.513991	0.85634	0.712743	3312/805/4689/29108	4
hsa00380	Tryptophan metabolism	1/141	42/8142	0.520773	0.85634	0.712743	8942	1
hsa04916	Melanogenesis	2/141	101/8142	0.525235	0.85634	0.712743	805/2771	2
hsa04962	Vasopressin-regulated water reabsorption	1/141	44/8142	0.537313	0.85634	0.712743	8655	1
hsa04620	Toll-like receptor signaling pathway	2/141	104/8142	0.541064	0.85634	0.712743	942/3663	2
hsa04928	Parathyroid hormone synthesis, secretion and action	2/141	106/8142	0.551414	0.85634	0.712743	1958/2771	2
hsa03050	Proteasome	1/141	46/8142	0.553286	0.85634	0.712743	5698	1
hsa04930	Type II diabetes mellitus	1/141	46/8142	0.553286	0.85634	0.712743	5315	1
hsa04310	Wnt signaling pathway	3/141	167/8142	0.556124	0.85634	0.712743	5880/23002/7090	3
hsa04922	Glucagon signaling pathway	2/141	107/8142	0.556527	0.85634	0.712743	5315/805	2
hsa05225	Hepatocellular carcinoma	3/141	168/8142	0.560198	0.85634	0.712743	6598/71/60	3
hsa00620	Pyruvate metabolism	1/141	47/8142	0.561066	0.85634	0.712743	5315	1
hsa03013	Nucleocytoplasmic transport	2/141	108/8142	0.5616	0.85634	0.712743	1915/7329	2
hsa04931	Insulin resistance	2/141	108/8142	0.5616	0.85634	0.712743	5499/5770	2
hsa04714	Thermogenesis	4/141	232/8142	0.574548	0.860336	0.716069	6194/6598/71/60	4
hsa00520	Amino sugar and nucleotide sugar metabolism	1/141	49/8142	0.576225	0.860336	0.716069	1727	1
hsa05030	Cocaine addiction	1/141	49/8142	0.576225	0.860336	0.716069	2771	1
hsa00330	Arginine and proline metabolism	1/141	51/8142	0.590863	0.870107	0.724202	4953	1
hsa04913	Ovarian steroidogenesis	1/141	51/8142	0.590863	0.870107	0.724202	240	1
hsa04726	Serotonergic synapse	2/141	115/8142	0.59595	0.871627	0.725467	2771/240	2
hsa00600	Sphingolipid metabolism	1/141	53/8142	0.605	0.872986	0.726598	81537	1
hsa04961	Endocrine and other factor-regulated calcium reabsorption	1/141	53/8142	0.605	0.872986	0.726598	3816	1
hsa04919	Thyroid hormone signaling pathway	2/141	121/8142	0.623772	0.88404	0.735798	71/60	2
hsa04923	Regulation of lipolysis in adipocytes	1/141	56/8142	0.6253	0.88404	0.735798	2771	1
hsa05206	MicroRNAs in cancer	5/141	310/8142	0.627825	0.88404	0.735798	4082/7431/6768/7329/7430	5
hsa05168	Herpes simplex virus 1 infection	8/141	495/8142	0.631755	0.88404	0.735798	567/3105/3115/3113/3107/3106/6850/5499	8
hsa05034	Alcoholism	3/141	187/8142	0.633219	0.88404	0.735798	805/2771/5499	3
hsa04330	Notch signaling pathway	1/141	59/8142	0.644564	0.884401	0.736099	7090	1
hsa04370	VEGF signaling pathway	1/141	59/8142	0.644564	0.884401	0.736099	5880	1
hsa04110	Cell cycle	2/141	126/8142	0.645819	0.884401	0.736099	7465/7533	2
hsa04730	Long-term depression	1/141	60/8142	0.650765	0.884812	0.736441	2771	1
hsa00230	Purine metabolism	2/141	128/8142	0.654349	0.884812	0.736441	4831/30833	2
hsa04929	GnRH secretion	1/141	64/8142	0.67451	0.906372	0.754386	3783	1
hsa05221	Acute myeloid leukemia	1/141	67/8142	0.69126	0.916344	0.762685	597	1
hsa05162	Measles	2/141	139/8142	0.698384	0.916344	0.762685	3312/2213	2
hsa05204	Chemical carcinogenesis - DNA adducts	1/141	69/8142	0.701949	0.916344	0.762685	373156	1
hsa05120	Epithelial cell signaling in Helicobacter pylori infection	1/141	70/8142	0.707154	0.916344	0.762685	8992	1
hsa05230	Central carbon metabolism in cancer	1/141	70/8142	0.707154	0.916344	0.762685	5315	1
hsa00982	Drug metabolism - cytochrome P450	1/141	72/8142	0.717296	0.916344	0.762685	373156	1
hsa04115	p53 signaling pathway	1/141	73/8142	0.722236	0.916344	0.762685	3732	1
hsa05022	Pathways of neurodegeneration - multiple diseases	7/141	476/8142	0.725402	0.916344	0.762685	293/7316/805/203068/824/7277/6647	7
hsa03320	PPAR signaling pathway	1/141	75/8142	0.731859	0.916344	0.762685	7316	1
hsa05214	Glioma	1/141	75/8142	0.731859	0.916344	0.762685	805	1
hsa05212	Pancreatic cancer	1/141	76/8142	0.736546	0.916344	0.762685	5880	1
hsa00980	Metabolism of xenobiotics by cytochrome P450	1/141	78/8142	0.745677	0.916344	0.762685	373156	1
hsa04721	Synaptic vesicle cycle	1/141	78/8142	0.745677	0.916344	0.762685	8992	1
hsa05208	Chemical carcinogenesis - reactive oxygen species	3/141	223/8142	0.747521	0.916344	0.762685	293/6647/5770	3
hsa01240	Biosynthesis of cofactors	2/141	153/8142	0.74765	0.916344	0.762685	8942/4831	2
hsa01521	EGFR tyrosine kinase inhibitor resistance	1/141	79/8142	0.750123	0.916344	0.762685	6194	1
hsa00983	Drug metabolism - other enzymes	1/141	80/8142	0.754493	0.916475	0.762794	4831	1
hsa04911	Insulin secretion	1/141	86/8142	0.779163	0.919052	0.764939	3783	1
hsa05210	Colorectal cancer	1/141	86/8142	0.779163	0.919052	0.764939	5880	1
hsa05016	Huntington disease	4/141	306/8142	0.782394	0.919052	0.764939	293/203068/7277/6647	4
hsa04260	Cardiac muscle contraction	1/141	87/8142	0.783028	0.919052	0.764939	7170	1
hsa04727	GABAergic synapse	1/141	89/8142	0.790558	0.919052	0.764939	2771	1
hsa05235	PD-L1 expression and PD-1 checkpoint pathway in cancer	1/141	89/8142	0.790558	0.919052	0.764939	5777	1
hsa04020	Calcium signaling pathway	3/141	240/8142	0.79078	0.919052	0.764939	293/805/10800	3
hsa05032	Morphine addiction	1/141	91/8142	0.797828	0.919052	0.764939	2771	1
hsa04141	Protein processing in endoplasmic reticulum	2/141	171/8142	0.800777	0.919052	0.764939	3312/824	2
hsa04350	TGF-beta signaling pathway	1/141	94/8142	0.808267	0.919052	0.764939	3399	1
hsa04657	IL-17 signaling pathway	1/141	94/8142	0.808267	0.919052	0.764939	9618	1
hsa03015	mRNA surveillance pathway	1/141	97/8142	0.81817	0.919052	0.764939	5499	1
hsa04925	Aldosterone synthesis and secretion	1/141	98/8142	0.821357	0.919052	0.764939	805	1
hsa05231	Choline metabolism in cancer	1/141	98/8142	0.821357	0.919052	0.764939	5880	1
hsa04061	Viral protein interaction with cytokine and cytokine receptor	1/141	100/8142	0.827565	0.919052	0.764939	2833	1
hsa04621	NOD-like receptor signaling pathway	2/141	184/8142	0.832781	0.919052	0.764939	9447/29108	2
hsa04914	Progesterone-mediated oocyte maturation	1/141	102/8142	0.833559	0.919052	0.764939	2771	1
hsa05142	Chagas disease	1/141	102/8142	0.833559	0.919052	0.764939	2771	1
hsa04660	T cell receptor signaling pathway	1/141	104/8142	0.839346	0.920711	0.76632	5777	1
hsa04725	Cholinergic synapse	1/141	113/8142	0.863011	0.939721	0.782142	2771	1
hsa04724	Glutamatergic synapse	1/141	114/8142	0.865417	0.939721	0.782142	2771	1
hsa04722	Neurotrophin signaling pathway	1/141	119/8142	0.876831	0.940219	0.782557	805	1
hsa04935	Growth hormone synthesis, secretion and action	1/141	119/8142	0.876831	0.940219	0.782557	2771	1
hsa04152	AMPK signaling pathway	1/141	120/8142	0.878995	0.940219	0.782557	1938	1
hsa05207	Chemical carcinogenesis - receptor activation	2/141	212/8142	0.886554	0.943609	0.785378	10728/2771	2
hsa00190	Oxidative phosphorylation	1/141	134/8142	0.905617	0.950573	0.791174	8992	1
hsa04014	Ras signaling pathway	2/141	232/8142	0.914687	0.950573	0.791174	5880/805	2
hsa04550	Signaling pathways regulating pluripotency of stem cells	1/141	143/8142	0.919569	0.950573	0.791174	3399	1
hsa05017	Spinocerebellar ataxia	1/141	143/8142	0.919569	0.950573	0.791174	293	1
hsa03040	Spliceosome	1/141	147/8142	0.925092	0.950573	0.791174	3312	1
hsa04072	Phospholipase D signaling pathway	1/141	148/8142	0.926414	0.950573	0.791174	6850	1
hsa04723	Retrograde endocannabinoid signaling	1/141	148/8142	0.926414	0.950573	0.791174	2771	1
hsa04934	Cushing syndrome	1/141	155/8142	0.935035	0.950573	0.791174	2771	1
hsa04150	mTOR signaling pathway	1/141	156/8142	0.936182	0.950573	0.791174	6194	1
hsa05160	Hepatitis C	1/141	157/8142	0.937309	0.950573	0.791174	7533	1
hsa04630	JAK-STAT signaling pathway	1/141	162/8142	0.942653	0.951504	0.79195	5777	1
hsa04080	Neuroactive ligand-receptor interaction	1/141	362/8142	0.99845	0.999624	0.832	10800	1
hsa04740	Olfactory transduction	1/141	439/8142	0.999624	0.999624	0.832	805	1

## Sheet: Germinal center B.up
Supplementary Table 8. B cell level KEGG enrichment book
ID	Description	GeneRatio	BgRatio	pvalue	p.adjust	qvalue	geneID	Count
hsa04660	T cell receptor signaling pathway	22/161	104/8142	3.70306e-17	9.10953e-15	6.93837e-15	916/915/917/3932/3702/27040/919/7535/3937/940/920/959/925/29851/5588/926/2534/5335/10125/5295/9402/5788	22
hsa05340	Primary immunodeficiency	12/161	38/8142	4.11254e-12	5.05843e-10	3.8528e-10	3575/916/915/3932/7535/920/959/925/29851/926/5788/3561	12
hsa04658	Th1 and Th2 cell differentiation	16/161	92/8142	2.22772e-11	1.82673e-09	1.39135e-09	916/915/917/3932/27040/919/7535/920/2625/5588/6775/5335/84441/6772/6777/3561	16
hsa04659	Th17 cell differentiation	16/161	108/8142	2.73937e-10	1.68471e-08	1.28318e-08	916/915/917/3932/27040/919/7535/920/2625/6095/5588/5335/3572/6772/6777/3561	16
hsa05235	PD-L1 expression and PD-1 checkpoint pathway in cancer	14/161	89/8142	1.67883e-09	8.25984e-08	6.29119e-08	916/915/917/3932/27040/919/7535/940/920/5588/5335/10125/5295/6772	14
hsa04514	Cell adhesion molecules	16/161	149/8142	3.27686e-08	1.34351e-06	1.0233e-06	914/923/6404/940/920/3655/959/925/29851/926/6693/3683/5788/3689/2734/4267	16
hsa04640	Hematopoietic cell lineage	13/161	99/8142	6.1854e-08	2.17373e-06	1.65564e-06	3575/916/915/924/917/914/921/920/2323/3655/925/926/960	13
hsa04650	Natural killer cell mediated cytotoxicity	14/161	131/8142	2.62843e-07	8.08241e-06	6.15605e-06	3932/27040/919/7535/3937/5578/10870/4068/2534/5335/5551/5295/3683/3689	14
hsa04670	Leukocyte transendothelial migration	13/161	114/8142	3.35384e-07	9.16715e-06	6.98226e-06	3702/87/5578/7294/5335/5829/5295/3683/3689/10627/71/103910/4267	13
hsa05135	Yersinia infection	12/161	137/8142	1.55939e-05	0.00038361	0.000292181	3932/27040/7535/3937/920/925/926/5335/5829/5295/71/9138	12
hsa04070	Phosphatidylinositol signaling system	10/161	97/8142	1.98154e-05	0.000443145	0.000337526	8821/5578/5335/8525/1606/3631/5295/3707/801/808	10
hsa05170	Human immunodeficiency virus 1 infection	14/161	212/8142	7.37409e-05	0.00151169	0.00115139	916/915/917/919/920/25939/5578/5335/5829/567/5295/801/472/808	14
hsa05162	Measles	11/161	139/8142	9.06116e-05	0.00171465	0.00130598	916/915/917/940/894/5295/6772/6777/3312/7128/3561	11
hsa05166	Human T-cell leukemia virus 1 infection	14/161	222/8142	0.000120925	0.00212482	0.00161839	916/915/917/3932/920/2113/567/894/5295/3683/6777/3689/472/3561	14
hsa05416	Viral myocarditis	7/161	60/8142	0.00016614	0.0027247	0.0020753	940/959/2534/5551/3683/3689/71	7
hsa05171	Coronavirus disease - COVID-19	14/161	232/8142	0.000192402	0.00295164	0.00224815	5578/5335/3572/5295/6206/6208/6188/6210/9045/6772/6189/6191/6169/6231	14
hsa04064	NF-kappa B signaling pathway	9/161	104/8142	0.000203975	0.00295164	0.00224815	3932/27040/7535/959/5588/5335/7128/472/1540	9
hsa04015	Rap1 signaling pathway	13/161	210/8142	0.000255257	0.00348852	0.00265707	27040/3937/5578/5335/8631/5295/51466/3683/801/3689/71/808/5216	13
hsa04810	Regulation of actin cytoskeleton	13/161	218/8142	0.000367262	0.00475508	0.00362175	87/3655/5829/5295/7114/3683/3689/10627/71/4627/9138/103910/5216	13
hsa04510	Focal adhesion	12/161	201/8142	0.000612767	0.00750282	0.0057146	87/3655/5578/2534/5829/894/5295/7791/10627/71/103910/2316	12
hsa05169	Epstein-Barr virus infection	12/161	202/8142	0.000640485	0.00750282	0.0057146	916/915/917/919/567/894/5295/7431/6772/3683/7128/960	12
hsa04750	Inflammatory mediator regulation of TRP channels	8/161	98/8142	0.000683978	0.00764812	0.00582527	5583/5578/5588/5335/5732/5295/801/808	8
hsa04370	VEGF signaling pathway	6/161	59/8142	0.00103234	0.0110416	0.00840992	5578/5335/5829/9047/5295/3315	6
hsa05131	Shigellosis	13/161	247/8142	0.00118688	0.0121655	0.00926598	87/5588/5335/5829/5295/6352/472/10627/71/960/9267/103910/5216	13
hsa05132	Salmonella infection	13/161	249/8142	0.00127728	0.0125684	0.00957286	6932/51176/6188/6281/5788/9648/10627/71/9267/103910/5216/2316/79026	13
hsa04664	Fc epsilon RI signaling pathway	6/161	68/8142	0.00216746	0.0205075	0.0156198	27040/3937/5578/2534/5335/5295	6
hsa05144	Malaria	5/161	50/8142	0.00293624	0.0267524	0.0203763	959/3820/3683/3689/2995	5
hsa04611	Platelet activation	8/161	124/8142	0.00310646	0.0272925	0.0207876	3937/2534/10125/5295/10627/71/9138/103910	8
hsa05214	Glioma	6/161	75/8142	0.00356094	0.0302066	0.0230071	814/5578/5335/5295/801/808	6
hsa04380	Osteoclast differentiation	8/161	128/8142	0.00377559	0.0309599	0.0235809	3932/814/3937/55423/2534/5295/6772/1540	8
hsa03010	Ribosome	9/161	158/8142	0.00402697	0.0319559	0.0243396	6206/6208/6188/6210/9045/6189/6191/6169/6231	9
hsa04630	JAK-STAT signaling pathway	9/161	162/8142	0.00474511	0.036478	0.0277838	3575/6775/3572/894/5292/5295/6772/6777/3561	9
hsa04014	Ras signaling pathway	11/161	232/8142	0.00620029	0.0462203	0.0352042	27040/7535/2323/5578/5335/22821/2113/10125/5295/801/808	11
hsa05321	Inflammatory bowel disease	5/161	65/8142	0.00903647	0.0653815	0.0497985	2625/6095/6775/6772/3561	5
hsa05417	Lipid and atherosclerosis	10/161	215/8142	0.0101398	0.0699669	0.053291	959/5578/5335/5295/6352/3312/801/2081/808/9138	10
hsa05221	Acute myeloid leukemia	5/161	67/8142	0.0102391	0.0699669	0.053291	6932/51176/5292/5295/6777	5
hsa04218	Cellular senescence	8/161	156/8142	0.0120567	0.0801608	0.0610553	2113/894/5295/5934/801/472/808/678	8
hsa04925	Aldosterone synthesis and secretion	6/161	98/8142	0.0128612	0.0817778	0.0622869	814/5578/476/493/801/808	6
hsa04520	Adherens junction	5/161	71/8142	0.0129648	0.0817778	0.0622869	6932/51176/87/2534/71	5
hsa04062	Chemokine signaling pathway	9/161	192/8142	0.0137771	0.0846369	0.0644645	3702/5335/5829/5295/409/6772/6777/6352/1236	9
hsa04933	AGE-RAGE signaling pathway in diabetic complications	6/161	100/8142	0.0141061	0.0846369	0.0644645	5578/5335/5292/5295/6772/6777	6
hsa05142	Chagas disease	6/161	102/8142	0.0154329	0.0903925	0.0688484	916/915/917/919/5295/6352	6
hsa05110	Vibrio cholerae infection	4/161	50/8142	0.0167535	0.0930031	0.0708367	5578/5335/155066/71	4
hsa04270	Vascular smooth muscle contraction	7/161	134/8142	0.016786	0.0930031	0.0708367	5583/5578/5588/801/808/4627/9138	7
hsa04971	Gastric acid secretion	5/161	76/8142	0.0170128	0.0930031	0.0708367	5578/476/801/71/808	5
hsa04210	Apoptosis	7/161	136/8142	0.0180689	0.0966293	0.0735987	1521/5551/5295/472/6709/71/2081	7
hsa04612	Antigen processing and presentation	5/161	78/8142	0.0188427	0.0986236	0.0751177	920/925/926/567/3312	5
hsa04072	Phospholipase D signaling pathway	7/161	148/8142	0.0272431	0.139252	0.106063	5578/2534/5335/8525/1606/5295/9267	7
hsa04360	Axon guidance	8/161	182/8142	0.0277372	0.139252	0.106063	5578/2534/5335/10507/5295/3983/10627/103910	8
hsa05165	Human papillomavirus infection	12/161	331/8142	0.0308756	0.151908	0.115702	6932/3655/5829/894/5295/5934/155066/9368/84441/5527/6772/472	12
hsa04060	Cytokine-cytokine receptor interaction	11/161	295/8142	0.0318677	0.153715	0.117079	9235/3575/920/959/8718/944/3572/939/6352/1236/3561	11
hsa04919	Thyroid hormone signaling pathway	6/161	121/8142	0.0325498	0.153985	0.117285	5578/5335/5295/476/6772/71	6
hsa05163	Human cytomegalovirus infection	9/161	225/8142	0.0342327	0.155797	0.118664	5578/5732/5829/567/5295/6352/801/808/9138	9
hsa04970	Salivary secretion	5/161	92/8142	0.0353077	0.155797	0.118664	5578/476/493/801/808	5
hsa03250	Viral life cycle - HIV-1	4/161	63/8142	0.0356321	0.155797	0.118664	920/25939/256987/4300	4
hsa04960	Aldosterone-regulated sodium reabsorption	3/161	37/8142	0.0360993	0.155797	0.118664	5578/5295/476	3
hsa05216	Thyroid cancer	3/161	37/8142	0.0360993	0.155797	0.118664	6932/51176/7175	3
hsa05323	Rheumatoid arthritis	5/161	93/8142	0.0367405	0.15583	0.11869	940/155066/3683/6352/3689	5
hsa05167	Kaposi sarcoma-associated herpesvirus infection	8/161	194/8142	0.0383793	0.158429	0.120669	6932/51176/5335/3572/5295/6772/801/808	8
hsa05330	Allograft rejection	3/161	38/8142	0.0386413	0.158429	0.120669	940/959/5551	3
hsa04666	Fc gamma R-mediated phagocytosis	5/161	97/8142	0.042827	0.171356	0.130515	27040/5578/5335/5295/5788	5
hsa04720	Long-term potentiation	4/161	67/8142	0.0431873	0.171356	0.130515	814/5578/801/808	4
hsa05231	Choline metabolism in cancer	5/161	98/8142	0.044438	0.17352	0.132163	5578/5335/8525/1606/5295	5
hsa04068	FoxO signaling pathway	6/161	131/8142	0.0451824	0.17367	0.132277	3575/894/5295/5934/1901/472	6
hsa04924	Renin secretion	4/161	69/8142	0.0472779	0.176217	0.134218	5140/5732/801/808	4
hsa05031	Amphetamine addiction	4/161	69/8142	0.0472779	0.176217	0.134218	814/5578/801/808	4
hsa04917	Prolactin signaling pathway	4/161	70/8142	0.0494012	0.179028	0.136358	894/5295/6772/6777	4
hsa04916	Melanogenesis	5/161	101/8142	0.0494874	0.179028	0.136358	6932/51176/5578/801/808	5
hsa05205	Proteoglycans in cancer	8/161	205/8142	0.0502869	0.179284	0.136553	5578/5335/5829/5295/71/960/9138/2316	8
hsa05146	Amoebiasis	5/161	102/8142	0.0512428	0.180082	0.137161	87/5578/5295/3315/3689	5
hsa05223	Non-small cell lung cancer	4/161	72/8142	0.0538037	0.186418	0.141987	5578/5335/5295/6777	4
hsa04625	C-type lectin receptor signaling pathway	5/161	104/8142	0.0548622	0.187446	0.14277	5295/6772/801/1540/808	5
hsa00562	Inositol phosphate metabolism	4/161	73/8142	0.0560824	0.18899	0.143946	8821/5335/3631/3707	4
hsa04928	Parathyroid hormone synthesis, secretion and action	5/161	106/8142	0.0586264	0.194893	0.148442	2625/5578/9368/409/9138	5
hsa05412	Arrhythmogenic right ventricular cardiomyopathy	4/161	77/8142	0.0657091	0.215526	0.164157	6932/51176/3655/71	4
hsa04024	cAMP signaling pathway	8/161	221/8142	0.0715145	0.23088	0.175852	814/5140/5732/5295/476/493/801/808	8
hsa04672	Intestinal immune network for IgA production	3/161	49/8142	0.0722674	0.23088	0.175852	940/959/29851	3
hsa04261	Adrenergic signaling in cardiomyocytes	6/161	150/8142	0.076671	0.241809	0.184176	5578/476/493/5527/801/808	6
hsa04613	Neutrophil extracellular trap formation	7/161	190/8142	0.0824623	0.249877	0.190321	6404/5578/5335/5295/3683/3689/71	7
hsa04071	Sphingolipid signaling pathway	5/161	119/8142	0.0865946	0.249877	0.190321	5578/2534/5295/5527/1901	5
hsa04722	Neurotrophin signaling pathway	5/161	119/8142	0.0865946	0.249877	0.190321	814/5335/5295/801/808	5
hsa04935	Growth hormone synthesis, secretion and action	5/161	119/8142	0.0865946	0.249877	0.190321	5578/5335/5295/6772/6777	5
hsa04961	Endocrine and other factor-regulated calcium reabsorption	3/161	53/8142	0.0868889	0.249877	0.190321	5578/476/493	3
hsa05320	Autoimmune thyroid disease	3/161	53/8142	0.0868889	0.249877	0.190321	940/959/5551	3
hsa05206	MicroRNAs in cancer	10/161	310/8142	0.0869773	0.249877	0.190321	5578/5335/894/5292/5295/994/7431/1786/472/960	10
hsa04012	ErbB signaling pathway	4/161	85/8142	0.0873554	0.249877	0.190321	5578/5335/5295/6777	4
hsa04390	Hippo signaling pathway	6/161	157/8142	0.0907755	0.256676	0.1955	6932/51176/3398/894/3689/71	6
hsa05130	Pathogenic Escherichia coli infection	7/161	197/8142	0.0954349	0.266784	0.203199	2534/9368/6188/71/4627/9138/9267	7
hsa00062	Fatty acid elongation	2/161	27/8142	0.0989171	0.273411	0.208246	117145/9524	2
hsa04110	Cell cycle	5/161	126/8142	0.104099	0.284538	0.216722	894/994/8556/5934/472	5
hsa05213	Endometrial cancer	3/161	58/8142	0.106757	0.288595	0.219811	6932/51176/5295	3
hsa05203	Viral carcinogenesis	7/161	204/8142	0.109481	0.292742	0.22297	87/5829/3572/894/5295/5934/6777	7
hsa04744	Phototransduction	2/161	29/8142	0.111578	0.295141	0.224797	801/808	2
hsa04978	Mineral absorption	3/161	60/8142	0.115159	0.299309	0.227972	476/493/3163	3
hsa05225	Hepatocellular carcinoma	6/161	168/8142	0.115587	0.299309	0.227972	6932/51176/5578/5335/5295/71	6
hsa04530	Tight junction	6/161	169/8142	0.117998	0.302211	0.230182	87/9368/10627/71/4627/103910	6
hsa00561	Glycerolipid metabolism	3/161	61/8142	0.119452	0.302211	0.230182	8525/1606/9663	3
hsa04728	Dopaminergic synapse	5/161	132/8142	0.120393	0.302211	0.230182	5578/409/5527/801/808	5
hsa05164	Influenza A	6/161	171/8142	0.122895	0.304557	0.231969	5578/3337/5295/6772/6352/71	6
hsa04213	Longevity regulating pathway - multiple species	3/161	62/8142	0.123804	0.304557	0.231969	5295/3312/6647	3
hsa04929	GnRH secretion	3/161	64/8142	0.132676	0.323152	0.246132	5578/5295/409	3
hsa04061	Viral protein interaction with cytokine and cytokine receptor	4/161	100/8142	0.135832	0.327594	0.249515	3572/6352/1236/3561	4
hsa05120	Epithelial cell signaling in Helicobacter pylori infection	3/161	70/8142	0.160535	0.381571	0.290628	5335/155066/6352	3
hsa04922	Glucagon signaling pathway	4/161	107/8142	0.161515	0.381571	0.290628	5140/3945/801/808	4
hsa04151	PI3K-Akt signaling pathway	10/161	354/8142	0.162866	0.381571	0.290628	3575/2323/3655/5578/117145/894/5295/5934/5527/3561	10
hsa04066	HIF-1 signaling pathway	4/161	109/8142	0.169161	0.392582	0.299014	5578/3945/5335/5295	4
hsa05145	Toxoplasmosis	4/161	112/8142	0.180865	0.41582	0.316713	3655/959/6772/3312	4
hsa05202	Transcriptional misregulation in cancer	6/161	193/8142	0.182934	0.416684	0.317372	64919/4300/3398/894/51274/472	6
hsa04725	Cholinergic synapse	4/161	113/8142	0.184825	0.417129	0.31771	814/5578/2534/5295	4
hsa04921	Oxytocin signaling pathway	5/161	154/8142	0.189143	0.421042	0.320691	814/5578/801/71/808	5
hsa05133	Pertussis	3/161	76/8142	0.189982	0.421042	0.320691	801/3689/808	3
hsa05100	Bacterial invasion of epithelial cells	3/161	77/8142	0.19502	0.428349	0.326256	5829/5295/71	3
hsa04020	Calcium signaling pathway	7/161	240/8142	0.197261	0.429436	0.327084	814/5578/5335/3707/493/801/808	7
hsa05332	Graft-versus-host disease	2/161	42/8142	0.201404	0.434608	0.331024	940/5551	2
hsa01521	EGFR tyrosine kinase inhibitor resistance	3/161	79/8142	0.205194	0.437811	0.333463	5578/5335/5295	3
hsa04217	Necroptosis	5/161	159/8142	0.206447	0.437811	0.333463	6775/6772/6777/7128/1540	5
hsa04940	Type I diabetes mellitus	2/161	43/8142	0.208659	0.438719	0.334155	940/5551	2
hsa05161	Hepatitis B	5/161	162/8142	0.217076	0.452548	0.344688	5578/6775/5295/6772/6777	5
hsa04146	Peroxisome	3/161	82/8142	0.220676	0.456187	0.347459	2053/373156/6647	3
hsa04010	MAPK signaling pathway	8/161	294/8142	0.226182	0.463672	0.353161	2323/5578/10125/994/3315/409/3312/2316	8
hsa04022	cGMP-PKG signaling pathway	5/161	167/8142	0.23516	0.478093	0.364144	5140/476/493/801/808	5
hsa04973	Carbohydrate digestion and absorption	2/161	47/8142	0.237912	0.479724	0.365387	5295/476	2
hsa05210	Colorectal cancer	3/161	86/8142	0.241667	0.483335	0.368137	6932/51176/5295	3
hsa00270	Cysteine and methionine metabolism	2/161	51/8142	0.267363	0.528094	0.402228	3945/1786	2
hsa05032	Morphine addiction	3/161	91/8142	0.26834	0.528094	0.402228	5578/5140/409	3
hsa05012	Parkinson disease	7/161	266/8142	0.273605	0.534181	0.406864	5335/4725/801/6647/2081/808/7381	7
hsa04912	GnRH signaling pathway	3/161	93/8142	0.279109	0.540637	0.411782	5578/801/808	3
hsa04910	Insulin signaling pathway	4/161	137/8142	0.286654	0.541891	0.412737	5140/5295/801/808	4
hsa04915	Estrogen signaling pathway	4/161	138/8142	0.291097	0.541891	0.412737	5295/3312/801/808	4
hsa05150	Staphylococcus aureus infection	3/161	96/8142	0.295337	0.541891	0.412737	6404/3683/3689	3
hsa05020	Prion disease	7/161	273/8142	0.295429	0.541891	0.412737	2534/5295/4725/6352/3312/6647/7381	7
hsa04371	Apelin signaling pathway	4/161	139/8142	0.29555	0.541891	0.412737	814/5140/801/808	4
hsa05418	Fluid shear stress and atherosclerosis	4/161	139/8142	0.29555	0.541891	0.412737	5295/801/71/808	4
hsa04621	NOD-like receptor signaling pathway	5/161	184/8142	0.299362	0.541891	0.412737	2634/115362/6772/6352/7128	5
hsa04713	Circadian entrainment	3/161	97/8142	0.300761	0.541891	0.412737	5578/801/808	3
hsa05215	Prostate cancer	3/161	97/8142	0.300761	0.541891	0.412737	6932/51176/5295	3
hsa04340	Hedgehog signaling pathway	2/161	56/8142	0.304153	0.541891	0.412737	894/409	2
hsa04923	Regulation of lipolysis in adipocytes	2/161	56/8142	0.304153	0.541891	0.412737	5140/5295	2
hsa00564	Glycerophospholipid metabolism	3/161	98/8142	0.306191	0.541891	0.412737	8525/1606/9663	3
hsa05134	Legionellosis	2/161	57/8142	0.31148	0.543008	0.413588	3312/3689	2
hsa04550	Signaling pathways regulating pluripotency of stem cells	4/161	143/8142	0.313444	0.543008	0.413588	6932/3398/3572/5295	4
hsa05017	Spinocerebellar ataxia	4/161	143/8142	0.313444	0.543008	0.413588	6095/5578/5295/2081	4
hsa04914	Progesterone-mediated oocyte maturation	3/161	102/8142	0.32794	0.560231	0.426705	5140/5295/994	3
hsa04972	Pancreatic secretion	3/161	102/8142	0.32794	0.560231	0.426705	5578/476/493	3
hsa04620	Toll-like receptor signaling pathway	3/161	104/8142	0.338817	0.574821	0.437819	5295/6772/6352	3
hsa00770	Pantothenate and CoA biosynthesis	1/161	21/8142	0.342911	0.577782	0.440073	1806	1
hsa05217	Basal cell carcinoma	2/161	63/8142	0.355037	0.594144	0.452536	6932/51176	2
hsa04932	Non-alcoholic fatty liver disease	4/161	155/8142	0.367552	0.60874	0.463653	5295/4725/2081/7381	4
hsa04964	Proximal tubule bicarbonate reclamation	1/161	23/8142	0.368708	0.60874	0.463653	476	1
hsa04668	TNF signaling pathway	3/161	112/8142	0.382154	0.626733	0.477357	5295/6352/7128	3
hsa05211	Renal cell carcinoma	2/161	69/8142	0.3976	0.647746	0.493362	2113/5295	2
hsa04622	RIG-I-like receptor signaling pathway	2/161	70/8142	0.404573	0.650489	0.495452	54941/1540	2
hsa05230	Central carbon metabolism in cancer	2/161	70/8142	0.404573	0.650489	0.495452	3945/5295	2
hsa05207	Chemical carcinogenesis - receptor activation	5/161	212/8142	0.409443	0.654045	0.49816	5578/2053/5295/409/6777	5
hsa01040	Biosynthesis of unsaturated fatty acids	1/161	27/8142	0.417321	0.657943	0.501129	9524	1
hsa04966	Collecting duct acid secretion	1/161	27/8142	0.417321	0.657943	0.501129	155066	1
hsa04310	Wnt signaling pathway	4/161	167/8142	0.421474	0.657943	0.501129	6932/51176/5578/894	4
hsa01524	Platinum drug resistance	2/161	73/8142	0.425256	0.657943	0.501129	5295/472	2
hsa04115	p53 signaling pathway	2/161	73/8142	0.425256	0.657943	0.501129	894/472	2
hsa05014	Amyotrophic lateral sclerosis	8/161	364/8142	0.431606	0.663595	0.505434	10133/4725/71/6647/2081/7175/7381/5216	8
hsa04918	Thyroid hormone synthesis	2/161	75/8142	0.438837	0.670522	0.51071	5578/476	2
hsa05212	Pancreatic cancer	2/161	76/8142	0.445563	0.672445	0.512175	5295/6772	2
hsa05220	Chronic myeloid leukemia	2/161	76/8142	0.445563	0.672445	0.512175	5295/6777	2
hsa05140	Leishmaniasis	2/161	77/8142	0.452244	0.67461	0.513824	6772/3689	2
hsa05208	Chemical carcinogenesis - reactive oxygen species	5/161	223/8142	0.452482	0.67461	0.513824	2053/5295/4725/6647/7381	5
hsa00410	beta-Alanine metabolism	1/161	31/8142	0.462212	0.676811	0.5155	1806	1
hsa04710	Circadian rhythm	1/161	31/8142	0.462212	0.676811	0.5155	6095	1
hsa05310	Asthma	1/161	31/8142	0.462212	0.676811	0.5155	959	1
hsa03018	RNA degradation	2/161	79/8142	0.465469	0.677547	0.516061	10140/26986	2
hsa04926	Relaxin signaling pathway	3/161	129/8142	0.471645	0.680294	0.518153	5578/5295/409	3
hsa00640	Propanoate metabolism	1/161	32/8142	0.472887	0.680294	0.518153	3945	1
hsa05152	Tuberculosis	4/161	180/8142	0.478609	0.684397	0.521278	6772/801/3689/808	4
hsa04114	Oocyte meiosis	3/161	131/8142	0.481816	0.684397	0.521278	5527/801/808	3
hsa04662	B cell receptor signaling pathway	2/161	82/8142	0.484951	0.684397	0.521278	8519/5295	2
hsa04142	Lysosome	3/161	132/8142	0.486867	0.684397	0.521278	1521/10947/9516	3
hsa00190	Oxidative phosphorylation	3/161	134/8142	0.496899	0.69453	0.528996	155066/4725/7381	3
hsa05322	Systemic lupus erythematosus	3/161	136/8142	0.506834	0.704413	0.536523	940/87/959	3
hsa04911	Insulin secretion	2/161	86/8142	0.510237	0.705159	0.537092	5578/476	2
hsa04260	Cardiac muscle contraction	2/161	87/8142	0.516432	0.709733	0.540576	476/7381	2
hsa04512	ECM-receptor interaction	2/161	88/8142	0.522575	0.711067	0.541592	3655/960	2
hsa05143	African trypanosomiasis	1/161	37/8142	0.523184	0.711067	0.541592	5578	1
hsa04211	Longevity regulating pathway	2/161	89/8142	0.528666	0.712757	0.542879	814/5295	2
hsa04140	Autophagy - animal	3/161	141/8142	0.531219	0.712757	0.542879	5588/5295/2081	3
hsa05410	Hypertrophic cardiomyopathy	2/161	90/8142	0.534704	0.712757	0.542879	3655/71	2
hsa04936	Alcoholic liver disease	3/161	142/8142	0.536016	0.712757	0.542879	6932/51176/9663	3
hsa00513	Various types of N-glycan biosynthesis	1/161	39/8142	0.54194	0.716759	0.545927	11320	1
hsa05222	Small cell lung cancer	2/161	92/8142	0.546622	0.719086	0.547699	3655/5295	2
hsa04144	Endocytosis	5/161	251/8142	0.557383	0.725004	0.552207	26119/409/3312/9267/3561	5
hsa05224	Breast cancer	3/161	147/8142	0.559582	0.725004	0.552207	6932/51176/5295	3
hsa03440	Homologous recombination	1/161	41/8142	0.559963	0.725004	0.552207	472	1
hsa05226	Gastric cancer	3/161	149/8142	0.568806	0.728262	0.554688	6932/51176/5295	3
hsa05414	Dilated cardiomyopathy	2/161	96/8142	0.569818	0.728262	0.554688	3655/71	2
hsa05415	Diabetic cardiomyopathy	4/161	203/8142	0.573729	0.728262	0.554688	5578/5295/4725/7381	4
hsa03015	mRNA surveillance pathway	2/161	97/8142	0.575483	0.728262	0.554688	5527/26986	2
hsa00860	Porphyrin metabolism	1/161	43/8142	0.577281	0.728262	0.554688	3163	1
hsa04145	Phagosome	3/161	152/8142	0.582421	0.730997	0.556772	155066/3689/71	3
hsa04962	Vasopressin-regulated water reabsorption	1/161	44/8142	0.585684	0.731362	0.557049	360	1
hsa04150	mTOR signaling pathway	3/161	156/8142	0.60015	0.739103	0.562946	5578/5295/9663	3
hsa04930	Type II diabetes mellitus	1/161	46/8142	0.601996	0.739103	0.562946	5295	1
hsa05022	Pathways of neurodegeneration - multiple diseases	9/161	476/8142	0.604395	0.739103	0.562946	5578/5335/10133/4725/801/6647/2081/808/7381	9
hsa05160	Hepatitis C	3/161	157/8142	0.604505	0.739103	0.562946	5295/6772/3646	3
hsa04974	Protein digestion and absorption	2/161	103/8142	0.60833	0.739103	0.562946	1803/476	2
hsa00620	Pyruvate metabolism	1/161	47/8142	0.60991	0.739103	0.562946	3945	1
hsa00510	N-Glycan biosynthesis	1/161	50/8142	0.632729	0.757359	0.57685	11320	1
hsa04979	Cholesterol metabolism	1/161	50/8142	0.632729	0.757359	0.57685	26119	1
hsa04931	Insulin resistance	2/161	108/8142	0.634211	0.757359	0.57685	5588/5295	2
hsa04141	Protein processing in endoplasmic reticulum	3/161	171/8142	0.662164	0.78692	0.599366	3337/3312/2081	3
hsa01212	Fatty acid metabolism	1/161	57/8142	0.680943	0.80475	0.612946	9524	1
hsa00240	Pyrimidine metabolism	1/161	58/8142	0.687296	0.80475	0.612946	1806	1
hsa00480	Glutathione metabolism	1/161	58/8142	0.687296	0.80475	0.612946	373156	1
hsa04152	AMPK signaling pathway	2/161	120/8142	0.690875	0.80475	0.612946	5295/5527	2
hsa04330	Notch signaling pathway	1/161	59/8142	0.693524	0.80475	0.612946	84441	1
hsa04730	Long-term depression	1/161	60/8142	0.699628	0.808022	0.615438	5578	1
hsa00590	Arachidonic acid metabolism	1/161	61/8142	0.705612	0.811124	0.617801	2053	1
hsa04623	Cytosolic DNA-sensing pathway	1/161	63/8142	0.717226	0.820429	0.624888	6352	1
hsa05034	Alcoholism	3/161	187/8142	0.720376	0.820429	0.624888	814/801/808	3
hsa00230	Purine metabolism	2/161	128/8142	0.72452	0.821345	0.625586	5140/353	2
hsa00010	Glycolysis / Gluconeogenesis	1/161	67/8142	0.739106	0.834037	0.635253	3945	1
hsa04920	Adipocytokine signaling pathway	1/161	69/8142	0.749406	0.837973	0.63825	5588	1
hsa05204	Chemical carcinogenesis - DNA adducts	1/161	69/8142	0.749406	0.837973	0.63825	373156	1
hsa00982	Drug metabolism - cytochrome P450	1/161	72/8142	0.764104	0.842913	0.642013	373156	1
hsa04137	Mitophagy - animal	1/161	72/8142	0.764104	0.842913	0.642013	10133	1
hsa05218	Melanoma	1/161	72/8142	0.764104	0.842913	0.642013	5295	1
hsa05010	Alzheimer disease	6/161	384/8142	0.777948	0.854353	0.650727	5295/4725/801/2081/808/7381	6
hsa00980	Metabolism of xenobiotics by cytochrome P450	1/161	78/8142	0.790978	0.860976	0.655771	373156	1
hsa04721	Synaptic vesicle cycle	1/161	78/8142	0.790978	0.860976	0.655771	155066	1
hsa04723	Retrograde endocannabinoid signaling	2/161	148/8142	0.795363	0.861935	0.656502	5578/4725	2
hsa00983	Drug metabolism - other enzymes	1/161	80/8142	0.799241	0.862339	0.65681	1806	1
hsa04934	Cushing syndrome	2/161	155/8142	0.816095	0.871657	0.663906	6932/51176	2
hsa01232	Nucleotide metabolism	1/161	85/8142	0.818507	0.871657	0.663906	353	1
hsa04610	Complement and coagulation cascades	1/161	85/8142	0.818507	0.871657	0.663906	3689	1
hsa04540	Gap junction	1/161	88/8142	0.829173	0.875284	0.666669	5578	1
hsa04727	GABAergic synapse	1/161	89/8142	0.832587	0.875284	0.666669	5578	1
hsa04976	Bile secretion	1/161	89/8142	0.832587	0.875284	0.666669	476	1
hsa04714	Thermogenesis	3/161	232/8142	0.842748	0.880898	0.670945	4725/71/7381	3
hsa04350	TGF-beta signaling pathway	1/161	94/8142	0.84867	0.880898	0.670945	3398	1
hsa04657	IL-17 signaling pathway	1/161	94/8142	0.84867	0.880898	0.670945	7128	1
hsa01522	Endocrine resistance	1/161	98/8142	0.860423	0.886138	0.674936	5295	1
hsa05016	Huntington disease	4/161	306/8142	0.860923	0.886138	0.674936	4725/6647/2081/7381	4
hsa03013	Nucleocytoplasmic transport	1/161	108/8142	0.885986	0.908136	0.691691	7175	1
hsa04724	Glutamatergic synapse	1/161	114/8142	0.89903	0.915949	0.697642	5578	1
hsa04726	Serotonergic synapse	1/161	115/8142	0.901055	0.915949	0.697642	5578	1
hsa03040	Spliceosome	1/161	147/8142	0.948327	0.960035	0.73122	3312	1
hsa04080	Neuroactive ligand-receptor interaction	3/161	362/8142	0.976923	0.984931	0.750183	5732/3001/1901	3
hsa05168	Herpes simplex virus 1 infection	4/161	495/8142	0.990214	0.993448	0.75667	567/5295/6772/6352	4
hsa04740	Olfactory transduction	3/161	439/8142	0.993448	0.993448	0.75667	409/801/808	3

## Sheet: Plasma B.up
Supplementary Table 8. B cell level KEGG enrichment book
ID	Description	GeneRatio	BgRatio	pvalue	p.adjust	qvalue	geneID	Count
hsa04141	Protein processing in endoplasmic reticulum	63/316	171/8142	3.3448e-46	9.33199e-44	8.45002e-44	81567/7494/91319/9601/6747/3998/6238/4121/51726/10525/29927/2081/27248/3703/9871/10970/10113/64215/64374/10802/51128/7184/5611/3309/55741/51465/10130/6748/5034/6184/10952/6400/10960/6185/56681/80267/578/23480/9695/440275/10483/79139/51009/6396/6745/811/1650/821/1603/7326/10905/23471/824/201595/468/2923/10956/84447/6746/7415/3312/9709/23190	63
hsa05012	Parkinson disease	47/316	266/8142	4.6779e-19	6.52567e-17	5.90892e-17	7494/2081/836/7922/3309/51465/291/7295/5683/5693/4712/5686/7326/9377/5684/4709/5690/27089/4726/4706/5685/468/4728/4713/1349/7416/7384/11047/5687/5714/5694/4725/1537/51079/4700/5691/1347/4729/4710/4716/4694/5689/54539/7388/1337/1340/1345	47
hsa05020	Prion disease	45/316	273/8142	4.69782e-17	4.36898e-15	3.95606e-15	836/857/64764/3309/291/5683/5693/4712/5686/9377/5684/4709/5690/27089/4726/4706/5685/468/4728/4713/1349/7416/7384/11047/5687/5714/5694/4725/1537/51079/4700/5691/1347/4729/4710/4716/1535/4694/3312/5689/54539/7388/1337/1340/1345	45
hsa03060	Protein export	14/316	23/8142	7.90227e-15	5.51183e-13	4.99091e-13	90701/29927/58477/60559/3309/10952/23480/28972/9789/6729/6730/6731/6734/23478	14
hsa05010	Alzheimer disease	50/316	384/8142	1.51257e-14	8.44014e-13	7.64246e-13	7494/2081/836/7922/55062/291/488/5683/5693/3416/10313/4712/5686/824/9377/5684/4709/3028/5690/27089/4726/4706/5685/468/4728/4713/1349/7416/7384/11047/5687/5714/5694/4725/2597/1537/51079/4700/5691/1347/4729/4710/4716/4694/5689/54539/7388/1337/1340/1345	50
hsa05016	Huntington disease	44/316	306/8142	1.92638e-14	8.95765e-13	8.11106e-13	2081/836/55062/64764/291/5683/5693/4712/5686/9377/5684/4709/5690/1213/27089/4726/4706/5685/4728/4713/1349/7416/5441/7384/11047/5687/5714/5694/4725/1537/51079/4700/5691/1347/4729/4710/4716/4694/5689/54539/7388/1337/1340/1345	44
hsa05014	Amyotrophic lateral sclerosis	47/316	364/8142	1.424e-13	5.67567e-12	5.13926e-12	7494/2081/836/55062/3309/5683/5693/79139/6396/4712/5686/9377/5684/4709/5690/27089/4726/4706/5685/468/4728/4713/1349/7416/7384/11047/5687/7415/5714/5694/4725/1537/51079/4700/5691/1347/4729/4710/4716/4694/5689/54539/7388/1337/1340/71/1345	47
hsa04932	Non-alcoholic fatty liver disease	29/316	155/8142	9.35934e-13	3.26407e-11	2.95558e-11	7494/2081/836/3570/4712/9377/4709/27089/4726/4706/468/4728/4713/1349/7384/4725/1537/51079/4700/1347/4729/4710/4716/4694/54539/7388/1337/1340/1345	29
hsa00510	N-Glycan biosynthesis	17/316	50/8142	2.06827e-12	6.41165e-11	5.80568e-11	4121/3703/8703/29880/4247/6184/1798/56052/85365/6185/1650/4245/2530/1603/10905/201595/54344	17
hsa05022	Pathways of neurodegeneration - multiple diseases	52/316	476/8142	5.07853e-12	1.41691e-10	1.283e-10	7494/2081/836/55062/3309/51465/291/578/488/5683/5693/79139/4712/5686/7326/824/9377/5684/4709/3028/5690/27089/4726/4706/5685/468/4728/4713/1349/7416/7384/11047/5687/7415/5714/5694/4725/1537/51079/4700/5691/1347/4729/4710/4716/4694/5689/54539/7388/1337/1340/1345	52
hsa00190	Oxidative phosphorylation	26/316	134/8142	6.23292e-12	1.58089e-10	1.43148e-10	4712/5464/9377/4709/27089/4726/4706/4728/4713/1349/7384/4725/1537/51079/4700/1347/4729/4710/4716/533/4694/54539/7388/1337/1340/1345	26
hsa05415	Diabetic cardiomyopathy	31/316	203/8142	3.84848e-11	8.94771e-10	8.10206e-10	291/2673/488/4712/1509/9377/4709/27089/4726/4706/4728/4713/1349/7416/7384/4725/2597/1537/51079/4700/1347/4729/4710/4716/1535/4694/54539/7388/1337/1340/1345	31
hsa00513	Various types of N-glycan biosynthesis	14/316	39/8142	8.29705e-11	1.78067e-09	1.61238e-09	4121/3703/8703/4247/6184/56052/85365/6185/1650/4245/2530/1603/10905/201595	14
hsa03050	Proteasome	14/316	46/8142	1.03099e-09	2.05462e-08	1.86044e-08	5683/5693/5686/5684/5690/5721/5685/11047/5687/5714/5694/5691/51371/5689	14
hsa05208	Chemical carcinogenesis - reactive oxygen species	28/316	223/8142	3.17942e-08	5.91372e-07	5.35481e-07	291/4712/9377/4709/27089/4726/10327/4706/4728/4713/1349/7416/7384/4725/1537/51079/4700/1347/4729/4710/4716/1535/4694/54539/7388/1337/1340/1345	28
hsa04714	Thermogenesis	28/316	232/8142	7.52494e-08	1.31216e-06	1.18815e-06	656/64764/4712/9377/4709/27089/4726/4706/4728/4713/1349/25915/7384/4725/1537/51079/4700/1347/4729/4710/4716/4694/54539/7388/1337/1340/71/1345	28
hsa05017	Spinocerebellar ataxia	18/316	143/8142	9.54948e-06	0.000156724	0.000141912	7494/2081/55062/291/488/5683/5693/5686/5684/5690/5685/7416/11047/5687/5714/5694/5691/5689	18
hsa05110	Vibrio cholerae infection	9/316	50/8142	0.00010951	0.00169741	0.00153698	9601/29927/11014/10952/23480/10945/533/375/71	9
hsa04260	Cardiac muscle contraction	12/316	87/8142	0.000122856	0.00180405	0.00163355	488/9377/27089/1349/7384/1537/1347/7171/7388/1337/1340/1345	12
hsa01250	Biosynthesis of nucleotide sugars	7/316	37/8142	0.000467811	0.00652596	0.00590919	29925/54187/6675/29926/5238/2673/2762	7
hsa04723	Retrograde endocannabinoid signaling	15/316	148/8142	0.000600695	0.00798066	0.00722641	4712/4709/4726/4706/4728/4713/4725/51079/4700/4729/4710/4716/4694/2787/54539	15
hsa04142	Lysosome	13/316	132/8142	0.00178433	0.0226285	0.0204899	23457/4758/410/950/2990/8943/1509/5476/1213/967/4125/533/5660	13
hsa01230	Biosynthesis of amino acids	9/316	75/8142	0.00234663	0.0284656	0.0257753	29968/5831/26227/3418/440/50/2597/5223/7167	9
hsa00520	Amino sugar and nucleotide sugar metabolism	7/316	49/8142	0.00262097	0.0304688	0.0275892	29925/54187/6675/29926/5238/2673/2762	7
hsa01200	Carbon metabolism	11/316	115/8142	0.00492404	0.0549523	0.0497587	29968/2731/2653/26227/3418/26275/38/50/2597/5223/7167	11
hsa05134	Legionellosis	7/316	57/8142	0.00619596	0.0664874	0.0602037	836/51128/56681/7415/3329/3312/375	7
hsa04210	Apoptosis	11/316	136/8142	0.0164783	0.169014	0.153041	2081/836/1439/578/1509/824/8717/8837/468/4170/71	11
hsa01232	Nucleotide metabolism	8/316	85/8142	0.016962	0.169014	0.153041	100/7298/4830/7083/6241/953/2987/4831	8
hsa05230	Central carbon metabolism in cancer	7/316	70/8142	0.0183529	0.171377	0.15518	6510/8140/3418/5163/3939/5223/2744	7
hsa00260	Glycine, serine and threonine metabolism	5/316	40/8142	0.0184276	0.171377	0.15518	29968/2731/2653/26227/5223	5
hsa00240	Pyrimidine metabolism	6/316	58/8142	0.0242316	0.211269	0.191302	7298/4830/7083/6241/953/4831	6
hsa00480	Glutathione metabolism	6/316	58/8142	0.0242316	0.211269	0.191302	79094/3418/51056/6241/6723/2950	6
hsa05169	Epstein-Barr virus infection	14/316	202/8142	0.0253793	0.214571	0.194291	836/578/811/894/3455/4938/953/4193/8717/6890/7431/2923/11047/5714	14
hsa00630	Glyoxylate and dicarboxylate metabolism	4/316	30/8142	0.0275251	0.225868	0.204521	2731/2653/38/50	4
hsa04612	Antigen processing and presentation	7/316	78/8142	0.0311864	0.2486	0.225105	3309/811/821/5721/6890/2923/3312	7
hsa04145	Phagosome	11/316	152/8142	0.0340958	0.264242	0.239269	29927/10952/23480/811/821/7037/6890/3688/1535/533/71	11
hsa00051	Fructose and mannose metabolism	4/316	33/8142	0.0375617	0.283235	0.256467	29925/29926/2762/7167	4
hsa05130	Pathogenic Escherichia coli infection	13/316	197/8142	0.0428001	0.314243	0.284544	9871/836/10802/4642/578/9368/10972/8717/7009/3688/2597/375/71	13
hsa00270	Cysteine and methionine metabolism	5/316	51/8142	0.0467331	0.334321	0.302725	29968/26227/4357/6723/3939	5
hsa00920	Sulfur metabolism	2/316	10/8142	0.0549952	0.383592	0.347338	4357/9061	2
hsa05132	Salmonella infection	15/316	249/8142	0.06031	0.410402	0.371615	836/7184/578/7295/302/8655/8717/5294/1785/2597/6281/83658/375/71/79026	15
hsa04115	p53 signaling pathway	6/316	73/8142	0.06334	0.420759	0.380993	836/64065/3479/6241/894/4193	6
hsa04918	Thyroid hormone synthesis	6/316	75/8142	0.0703573	0.456504	0.41336	9601/7184/64764/3309/821/468	6
hsa01240	Biosynthesis of cofactors	10/316	153/8142	0.0737749	0.4678	0.423588	10797/29925/29968/29926/8566/8836/2990/4830/10327/4831	10
hsa05100	Bacterial invasion of epithelial cells	6/316	77/8142	0.0778055	0.482394	0.436803	2549/857/1213/1785/3688/71	6
hsa00983	Drug metabolism - other enzymes	6/316	80/8142	0.0897792	0.544531	0.493067	2990/4830/7083/6241/2950/4831	6
hsa04120	Ubiquitin mediated proteolysis	9/316	142/8142	0.1005	0.584371	0.529142	51465/991/55294/7326/4193/8924/84447/27338/51529	9
hsa00533	Glycosaminoglycan biosynthesis - keratan sulfate	2/316	14/8142	0.100537	0.584371	0.529142	8703/2530	2
hsa00010	Glycolysis / Gluconeogenesis	5/316	67/8142	0.117825	0.670486	0.607118	10327/3939/2597/5223/7167	5
hsa04672	Intestinal immune network for IgA production	4/316	49/8142	0.121235	0.670486	0.607118	608/2826/3695/23495	4
hsa00230	Purine metabolism	8/316	128/8142	0.124168	0.670486	0.607118	100/4830/9061/6241/11164/953/2987/4831	8
hsa04514	Cell adhesion molecules	9/316	149/8142	0.124965	0.670486	0.607118	6693/23705/6382/6404/3695/3384/3688/2734/4267	9
hsa05410	Hypertrophic cardiomyopathy	6/316	90/8142	0.136356	0.717799	0.64996	3479/488/3695/3688/7171/71	6
hsa00511	Other glycan degradation	2/316	18/8142	0.153028	0.790643	0.715919	4758/4125	2
hsa05160	Hepatitis C	9/316	157/8142	0.156469	0.792853	0.71792	836/3949/578/440275/3455/4938/8717/7531/8837	9
hsa01210	2-Oxocarboxylic acid metabolism	2/316	19/8142	0.166868	0.792853	0.71792	3418/50	2
hsa05414	Dilated cardiomyopathy	6/316	96/8142	0.168808	0.792853	0.71792	3479/488/3695/3688/7171/71	6
hsa00250	Alanine, aspartate and glutamate metabolism	3/316	37/8142	0.172123	0.792853	0.71792	2673/440/2744	3
hsa05162	Measles	8/316	139/8142	0.172151	0.792853	0.71792	836/578/440275/894/3455/4938/8717/3312	8
hsa05215	Prostate cancer	6/316	97/8142	0.17451	0.792853	0.71792	3479/7184/64764/4193/468/2950	6
hsa01212	Fatty acid metabolism	4/316	57/8142	0.179339	0.792853	0.71792	7923/38/37/9524	4
hsa00532	Glycosaminoglycan biosynthesis - chondroitin sulfate / dermatan sulfate	2/316	20/8142	0.180912	0.792853	0.71792	79586/55501	2
hsa00670	One carbon pool by folate	2/316	20/8142	0.180912	0.792853	0.71792	10797/7298	2
hsa05340	Primary immunodeficiency	3/316	38/8142	0.181873	0.792853	0.71792	100/23495/6890	3
hsa05416	Viral myocarditis	4/316	60/8142	0.203177	0.872097	0.789675	836/857/1981/71	4
hsa00900	Terpenoid backbone biosynthesis	2/316	22/8142	0.209469	0.885481	0.801793	38/10654	2
hsa05164	Influenza A	9/316	171/8142	0.219718	0.914944	0.828473	836/5611/291/578/3455/4938/8717/7416/71	9
hsa04962	Vasopressin-regulated water reabsorption	3/316	44/8142	0.242981	0.996936	0.902715	360/64764/8655	3
hsa04066	HIF-1 signaling pathway	6/316	109/8142	0.248376	0.998745	0.904353	3479/3570/5163/7037/3939/2597	6
hsa05163	Human cytomegalovirus infection	11/316	225/8142	0.257742	0.998745	0.904353	836/3570/64764/578/811/4193/8717/6890/468/2923/2787	11
hsa05203	Viral carcinogenesis	10/316	204/8142	0.26873	0.998745	0.904353	836/64764/578/991/894/4193/27044/8717/7531/468	10
hsa00514	Other types of O-glycan biosynthesis	3/316	47/8142	0.274693	0.998745	0.904353	8703/29071/8473	3
hsa00620	Pyruvate metabolism	3/316	47/8142	0.274693	0.998745	0.904353	38/10327/3939	3
hsa00280	Valine, leucine and isoleucine degradation	3/316	48/8142	0.285364	0.998745	0.904353	26275/38/3028	3
hsa05418	Fluid shear stress and atherosclerosis	7/316	139/8142	0.294725	0.998745	0.904353	857/6382/7184/7295/2950/1535/71	7
hsa04979	Cholesterol metabolism	3/316	50/8142	0.306796	0.998745	0.904353	3949/4043/7416	3
hsa01524	Platinum drug resistance	4/316	73/8142	0.314473	0.998745	0.904353	836/578/4193/2950	4
hsa00330	Arginine and proline metabolism	3/316	51/8142	0.317539	0.998745	0.904353	5831/51056/6723	3
hsa05417	Lipid and atherosclerosis	10/316	215/8142	0.323988	0.998745	0.904353	7494/2081/836/3949/7184/3309/468/3329/1535/3312	10
hsa00020	Citrate cycle (TCA cycle)	2/316	30/8142	0.325683	0.998745	0.904353	3418/50	2
hsa00053	Ascorbate and aldarate metabolism	2/316	30/8142	0.325683	0.998745	0.904353	2990/10327	2
hsa01523	Antifolate resistance	2/316	30/8142	0.325683	0.998745	0.904353	7298/8836	2
hsa00600	Sphingolipid metabolism	3/316	53/8142	0.339034	0.998745	0.904353	4758/410/5660	3
hsa05412	Arrhythmogenic right ventricular cardiomyopathy	4/316	77/8142	0.350044	0.998745	0.904353	488/3695/3688/71	4
hsa00640	Propanoate metabolism	2/316	32/8142	0.354323	0.998745	0.904353	26275/3939	2
hsa04215	Apoptosis - multiple species	2/316	32/8142	0.354323	0.998745	0.904353	836/578	2
hsa05166	Human T-cell leukemia virus 1 infection	10/316	222/8142	0.360335	0.998745	0.904353	64764/291/991/9232/811/821/894/468/7416/51529	10
hsa04110	Cell cycle	6/316	126/8142	0.364161	0.998745	0.904353	991/9232/894/4193/7531/51529	6
hsa01521	EGFR tyrosine kinase inhibitor resistance	4/316	79/8142	0.367864	0.998745	0.904353	2549/3479/2621/3570	4
hsa00040	Pentose and glucuronate interconversions	2/316	34/8142	0.382523	0.998745	0.904353	2990/10327	2
hsa04146	Peroxisome	4/316	82/8142	0.394534	0.998745	0.904353	3418/10654/5052/25824	4
hsa05205	Proteoglycans in cancer	9/316	205/8142	0.401051	0.998745	0.904353	836/2549/3479/857/6382/4193/967/3688/71	9
hsa04218	Cellular senescence	7/316	156/8142	0.40263	0.998745	0.904353	291/28996/4605/894/4193/824/7416	7
hsa00512	Mucin type O-glycan biosynthesis	2/316	36/8142	0.410186	0.998745	0.904353	29071/27090	2
hsa00760	Nicotinate and nicotinamide metabolism	2/316	36/8142	0.410186	0.998745	0.904353	952/54981	2
hsa04217	Necroptosis	7/316	159/8142	0.421873	0.998745	0.904353	81030/291/3455/824/8717/8837/7416	7
hsa05216	Thyroid cancer	2/316	37/8142	0.42379	0.998745	0.904353	578/10342	2
hsa05170	Human immunodeficiency virus 1 infection	9/316	212/8142	0.440203	0.998745	0.904353	836/9582/578/811/8717/60489/6890/2923/2787	9
hsa04668	TNF signaling pathway	5/316	112/8142	0.44033	0.998745	0.904353	836/64764/8717/8837/468	5
hsa05145	Toxoplasmosis	5/316	112/8142	0.44033	0.998745	0.904353	836/3949/5294/3688/3312	5
hsa03250	Viral life cycle - HIV-1	3/316	63/8142	0.444722	0.998745	0.904353	22936/9582/60489	3
hsa00604	Glycosphingolipid biosynthesis - ganglio series	1/316	15/8142	0.448044	0.998745	0.904353	27090	1
hsa04927	Cortisol synthesis and secretion	3/316	65/8142	0.465145	0.998745	0.904353	3949/64764/468	3
hsa00360	Phenylalanine metabolism	1/316	16/8142	0.469505	0.998745	0.904353	4282	1
hsa05202	Transcriptional misregulation in cancer	8/316	193/8142	0.476203	0.998745	0.904353	3479/3248/860/578/2530/3695/894/4193	8
hsa04216	Ferroptosis	2/316	41/8142	0.476493	0.998745	0.904353	6520/7037	2
hsa00450	Selenocompound metabolism	1/316	17/8142	0.490135	0.998745	0.904353	9061	1
hsa00071	Fatty acid degradation	2/316	43/8142	0.501728	0.998745	0.904353	38/37	2
hsa00061	Fatty acid biosynthesis	1/316	18/8142	0.509965	0.998745	0.904353	7923	1
hsa04151	PI3K-Akt signaling pathway	14/316	354/8142	0.510956	0.998745	0.904353	3479/3570/7184/64764/3695/894/3455/4193/7531/5294/468/3688/4170/2787	14
hsa04144	Endocytosis	10/316	251/8142	0.512671	0.998745	0.904353	857/3949/26286/378/4193/1213/1785/7037/3312/375	10
hsa02010	ABC transporters	2/316	45/8142	0.526168	0.998745	0.904353	23457/6890	2
hsa00531	Glycosaminoglycan degradation	1/316	19/8142	0.529026	0.998745	0.904353	2990	1
hsa05218	Melanoma	3/316	72/8142	0.533786	0.998745	0.904353	3479/578/4193	3
hsa04640	Hematopoietic cell lineage	4/316	99/8142	0.539532	0.998745	0.904353	952/966/3570/7037	4
hsa00562	Inositol phosphate metabolism	3/316	73/8142	0.543185	0.998745	0.904353	3631/5294/7167	3
hsa05214	Glioma	3/316	75/8142	0.56165	0.998745	0.904353	3479/578/4193	3
hsa05030	Cocaine addiction	2/316	49/8142	0.57257	0.998745	0.904353	64764/468	2
hsa04114	Oocyte meiosis	5/316	131/8142	0.579365	0.998745	0.904353	3479/991/9232/7531/51529	5
hsa00220	Arginine biosynthesis	1/316	22/8142	0.581887	0.998745	0.904353	2744	1
hsa04721	Synaptic vesicle cycle	3/316	78/8142	0.588487	0.998745	0.904353	1213/1785/533	3
hsa04928	Parathyroid hormone synthesis, secretion and action	4/316	106/8142	0.594026	0.998745	0.904353	64764/860/9368/468	4
hsa04913	Ovarian steroidogenesis	2/316	51/8142	0.594506	0.998745	0.904353	3479/3949	2
hsa03018	RNA degradation	3/316	79/8142	0.597195	0.998745	0.904353	28960/8761/3329	3
hsa00515	Mannose type O-glycan biosynthesis	1/316	23/8142	0.598158	0.998745	0.904353	8703	1
hsa04614	Renin-angiotensin system	1/316	23/8142	0.598158	0.998745	0.904353	5476	1
hsa04964	Proximal tubule bicarbonate reclamation	1/316	23/8142	0.598158	0.998745	0.904353	2744	1
hsa04922	Glucagon signaling pathway	4/316	107/8142	0.601494	0.998745	0.904353	64764/468/3939/5223	4
hsa04961	Endocrine and other factor-regulated calcium reabsorption	2/316	53/8142	0.615591	0.998745	0.904353	1213/1785	2
hsa05131	Shigellosis	9/316	247/8142	0.625518	0.998745	0.904353	55062/4193/824/8717/92610/7416/3688/375/71	9
hsa04915	Estrogen signaling pathway	5/316	138/8142	0.625806	0.998745	0.904353	7184/64764/1509/468/3312	5
hsa04022	cGMP-PKG signaling pathway	6/316	167/8142	0.634772	0.998745	0.904353	64764/291/488/5294/468/7416	6
hsa00563	Glycosylphosphatidylinositol (GPI)-anchor biosynthesis	1/316	26/8142	0.643281	0.998745	0.904353	8733	1
hsa00790	Folate biosynthesis	1/316	26/8142	0.643281	0.998745	0.904353	8836	1
hsa04950	Maturity onset diabetes of the young	1/316	26/8142	0.643281	0.998745	0.904353	168620	1
hsa04725	Cholinergic synapse	4/316	113/8142	0.644532	0.998745	0.904353	64764/5294/468/2787	4
hsa04140	Autophagy - animal	5/316	141/8142	0.644745	0.998745	0.904353	2081/55062/440275/1509/8837	5
hsa04670	Leukocyte transendothelial migration	4/316	114/8142	0.651401	0.998745	0.904353	3688/1535/4267/71	4
hsa00062	Fatty acid elongation	1/316	27/8142	0.65717	0.998745	0.904353	9524	1
hsa00601	Glycosphingolipid biosynthesis - lacto and neolacto series	1/316	27/8142	0.65717	0.998745	0.904353	8703	1
hsa01040	Biosynthesis of unsaturated fatty acids	1/316	27/8142	0.65717	0.998745	0.904353	9524	1
hsa04510	Focal adhesion	7/316	201/8142	0.669174	0.998745	0.904353	3479/857/3695/894/824/3688/71	7
hsa04512	ECM-receptor interaction	3/316	88/8142	0.670044	0.998745	0.904353	6382/3695/3688	3
hsa00650	Butanoate metabolism	1/316	28/8142	0.67052	0.998745	0.904353	38	1
hsa04211	Longevity regulating pathway	3/316	89/8142	0.677514	0.998745	0.904353	3479/64764/468	3
hsa04727	GABAergic synapse	3/316	89/8142	0.677514	0.998745	0.904353	92745/2744/2787	3
hsa04722	Neurotrophin signaling pathway	4/316	119/8142	0.68441	0.998745	0.904353	2549/9500/7531/468	4
hsa04261	Adrenergic signaling in cardiomyocytes	5/316	150/8142	0.697866	0.998745	0.904353	64764/488/5294/468/7171	5
hsa05222	Small cell lung cancer	3/316	92/8142	0.699173	0.998745	0.904353	836/578/3688	3
hsa04213	Longevity regulating pathway - multiple species	2/316	62/8142	0.700101	0.998745	0.904353	3479/3312	2
hsa00410	beta-Alanine metabolism	1/316	31/8142	0.70754	0.998745	0.904353	26275	1
hsa04623	Cytosolic DNA-sensing pathway	2/316	63/8142	0.708474	0.998745	0.904353	81030/5441	2
hsa04657	IL-17 signaling pathway	3/316	94/8142	0.712991	0.998745	0.904353	836/7184/8717	3
hsa04136	Autophagy - other	1/316	32/8142	0.718934	0.998745	0.904353	55062	1
hsa04621	NOD-like receptor signaling pathway	6/316	184/8142	0.725144	0.998745	0.904353	7295/3455/4938/7531/7416/1535	6
hsa01522	Endocrine resistance	3/316	98/8142	0.739153	0.998745	0.904353	638/3479/4193	3
hsa04925	Aldosterone synthesis and secretion	3/316	98/8142	0.739153	0.998745	0.904353	3949/64764/468	3
hsa03020	RNA polymerase	1/316	34/8142	0.740411	0.998745	0.904353	5441	1
hsa05165	Human papillomavirus infection	11/316	331/8142	0.745162	0.998745	0.904353	836/64764/578/9368/3695/894/3455/4193/8717/3688/533	11
hsa04068	FoxO signaling pathway	4/316	131/8142	0.754462	0.998745	0.904353	3479/894/9454/4193	4
hsa04650	Natural killer cell mediated cytotoxicity	4/316	131/8142	0.754462	0.998745	0.904353	836/10870/3455/3384	4
hsa05031	Amphetamine addiction	2/316	69/8142	0.754695	0.998745	0.904353	64764/468	2
hsa04630	JAK-STAT signaling pathway	5/316	162/8142	0.75981	0.998745	0.904353	3570/1439/894/3455/4170	5
hsa00350	Tyrosine metabolism	1/316	36/8142	0.760253	0.998745	0.904353	4282	1
hsa00500	Starch and sucrose metabolism	1/316	36/8142	0.760253	0.998745	0.904353	2992	1
hsa05120	Epithelial cell signaling in Helicobacter pylori infection	2/316	70/8142	0.761755	0.998745	0.904353	836/533	2
hsa04974	Protein digestion and absorption	3/316	103/8142	0.769162	0.998745	0.904353	6510/80781/6520	3
hsa04960	Aldosterone-regulated sodium reabsorption	1/316	37/8142	0.769599	0.998745	0.904353	3479	1
hsa05167	Kaposi sarcoma-associated herpesvirus infection	6/316	194/8142	0.770453	0.998745	0.904353	836/578/3455/8717/5294/2787	6
hsa04137	Mitophagy - animal	2/316	72/8142	0.775349	0.998745	0.904353	10370/468	2
hsa04931	Insulin resistance	3/316	108/8142	0.796304	0.998745	0.904353	64764/2673/8473	3
hsa05133	Pertussis	2/316	76/8142	0.800517	0.998745	0.904353	836/3688	2
hsa05220	Chronic myeloid leukemia	2/316	76/8142	0.800517	0.998745	0.904353	578/4193	2
hsa03008	Ribosome biogenesis in eukaryotes	3/316	109/8142	0.801402	0.998745	0.904353	25996/26354/55505	3
hsa05219	Bladder cancer	1/316	41/8142	0.803489	0.998745	0.904353	4193	1
hsa05140	Leishmaniasis	2/316	77/8142	0.806407	0.998745	0.904353	3688/1535	2
hsa00380	Tryptophan metabolism	1/316	42/8142	0.811155	0.998745	0.904353	38	1
hsa00860	Porphyrin metabolism	1/316	43/8142	0.818522	0.998745	0.904353	2990	1
hsa04940	Type I diabetes mellitus	1/316	43/8142	0.818522	0.998745	0.904353	3329	1
hsa04975	Fat digestion and absorption	1/316	43/8142	0.818522	0.998745	0.904353	38	1
hsa04724	Glutamatergic synapse	3/316	114/8142	0.825313	0.998745	0.904353	9454/2744/2787	3
hsa03040	Spliceosome	4/316	147/8142	0.82848	0.998745	0.904353	10907/83443/3312/8683	4
hsa04072	Phospholipase D signaling pathway	4/316	148/8142	0.832423	0.998745	0.904353	2549/5294/1785/375	4
hsa05152	Tuberculosis	5/316	180/8142	0.834143	0.998745	0.904353	836/1509/8717/3329/533	5
hsa04935	Growth hormone synthesis, secretion and action	3/316	119/8142	0.846728	0.998745	0.904353	3479/64764/468	3
hsa04911	Insulin secretion	2/316	86/8142	0.852815	0.998745	0.904353	64764/468	2
hsa05210	Colorectal cancer	2/316	86/8142	0.852815	0.998745	0.904353	836/578	2
hsa04919	Thyroid hormone signaling pathway	3/316	121/8142	0.854636	0.998745	0.904353	488/4193/71	3
hsa00565	Ether lipid metabolism	1/316	49/8142	0.857083	0.998745	0.904353	23646	1
hsa04150	mTOR signaling pathway	4/316	156/8142	0.861322	0.998745	0.904353	3479/8140/6396/6520	4
hsa05144	Malaria	1/316	50/8142	0.862663	0.998745	0.904353	6382	1
hsa04390	Hippo signaling pathway	4/316	157/8142	0.864619	0.998745	0.904353	656/894/7531/71	4
hsa04611	Platelet activation	3/316	124/8142	0.865832	0.998745	0.904353	5294/3688/71	3
hsa04613	Neutrophil extracellular trap formation	5/316	190/8142	0.866627	0.998745	0.904353	291/6404/7416/1535/71	5
hsa03010	Ribosome	4/316	158/8142	0.867848	0.998745	0.904353	29093/64979/51065/6166	4
hsa04380	Osteoclast differentiation	3/316	128/8142	0.879578	0.998745	0.904353	11006/3455/1535	3
hsa04926	Relaxin signaling pathway	3/316	129/8142	0.882814	0.998745	0.904353	64764/468/2787	3
hsa04340	Hedgehog signaling pathway	1/316	56/8142	0.891867	0.998745	0.904353	894	1
hsa04728	Dopaminergic synapse	3/316	132/8142	0.892062	0.998745	0.904353	64764/468/2787	3
hsa04060	Cytokine-cytokine receptor interaction	8/316	295/8142	0.892649	0.998745	0.904353	608/2826/656/3570/1439/939/3455/23495	8
hsa03015	mRNA surveillance pathway	2/316	97/8142	0.895699	0.998745	0.904353	8761/2935	2
hsa05225	Hepatocellular carcinoma	4/316	168/8142	0.896661	0.998745	0.904353	2549/578/2950/71	4
hsa05213	Endometrial cancer	1/316	58/8142	0.900154	0.998745	0.904353	578	1
hsa04061	Viral protein interaction with cytokine and cytokine receptor	2/316	100/8142	0.905201	0.998745	0.904353	2826/3570	2
hsa04730	Long-term depression	1/316	60/8142	0.907808	0.998745	0.904353	3479	1
hsa04978	Mineral absorption	1/316	60/8142	0.907808	0.998745	0.904353	475	1
hsa04914	Progesterone-mediated oocyte maturation	2/316	102/8142	0.91108	0.998745	0.904353	3479/51529	2
hsa04972	Pancreatic secretion	2/316	102/8142	0.91108	0.998745	0.904353	952/488	2
hsa05142	Chagas disease	2/316	102/8142	0.91108	0.998745	0.904353	811/8837	2
hsa05146	Amoebiasis	2/316	102/8142	0.91108	0.998745	0.904353	836/5052	2
hsa00140	Steroid hormone biosynthesis	1/316	61/8142	0.911413	0.998745	0.904353	7923	1
hsa00561	Glycerolipid metabolism	1/316	61/8142	0.911413	0.998745	0.904353	10327	1
hsa04064	NF-kappa B signaling pathway	2/316	104/8142	0.916618	0.998745	0.904353	8717/8837	2
hsa00310	Lysine degradation	1/316	63/8142	0.918206	0.998745	0.904353	38	1
hsa05217	Basal cell carcinoma	1/316	63/8142	0.918206	0.998745	0.904353	578	1
hsa04936	Alcoholic liver disease	3/316	142/8142	0.918352	0.998745	0.904353	836/37/8717	3
hsa05206	MicroRNAs in cancer	8/316	310/8142	0.920161	0.998745	0.904353	836/578/894/4193/7431/4170/2744/3925	8
hsa04659	Th17 cell differentiation	2/316	108/8142	0.926736	0.998745	0.904353	3570/3662	2
hsa04720	Long-term potentiation	1/316	67/8142	0.930274	0.998745	0.904353	468	1
hsa05221	Acute myeloid leukemia	1/316	67/8142	0.930274	0.998745	0.904353	11040	1
hsa04920	Adipocytokine signaling pathway	1/316	69/8142	0.935624	0.998745	0.904353	8717	1
hsa05204	Chemical carcinogenesis - DNA adducts	1/316	69/8142	0.935624	0.998745	0.904353	2950	1
hsa05211	Renal cell carcinoma	1/316	69/8142	0.935624	0.998745	0.904353	2549	1
hsa04622	RIG-I-like receptor signaling pathway	1/316	70/8142	0.938144	0.998745	0.904353	8717	1
hsa04917	Prolactin signaling pathway	1/316	70/8142	0.938144	0.998745	0.904353	894	1
hsa04520	Adherens junction	1/316	71/8142	0.940566	0.998745	0.904353	71	1
hsa04726	Serotonergic synapse	2/316	115/8142	0.941716	0.998745	0.904353	836/2787	2
hsa04921	Oxytocin signaling pathway	3/316	154/8142	0.942146	0.998745	0.904353	952/5294/71	3
hsa00982	Drug metabolism - cytochrome P450	1/316	72/8142	0.942893	0.998745	0.904353	2950	1
hsa05223	Non-small cell lung cancer	1/316	72/8142	0.942893	0.998745	0.904353	578	1
hsa04934	Cushing syndrome	3/316	155/8142	0.943808	0.998745	0.904353	3949/64764/468	3
hsa04071	Sphingolipid signaling pathway	2/316	119/8142	0.948921	0.998745	0.904353	1509/8717	2
hsa03320	PPAR signaling pathway	1/316	75/8142	0.949343	0.998745	0.904353	2171	1
hsa04152	AMPK signaling pathway	2/316	120/8142	0.950586	0.998745	0.904353	3479/64764	2
hsa05171	Coronavirus disease - COVID-19	5/316	232/8142	0.950765	0.998745	0.904353	3570/3455/4938/51065/6166	5
hsa04971	Gastric acid secretion	1/316	76/8142	0.951327	0.998745	0.904353	71	1
hsa05212	Pancreatic cancer	1/316	76/8142	0.951327	0.998745	0.904353	578	1
hsa05161	Hepatitis B	3/316	162/8142	0.954257	0.998745	0.904353	836/64764/468	3
hsa00980	Metabolism of xenobiotics by cytochrome P450	1/316	78/8142	0.955066	0.998745	0.904353	2950	1
hsa04662	B cell receptor signaling pathway	1/316	82/8142	0.961707	0.998745	0.904353	11006	1
hsa04530	Tight junction	3/316	169/8142	0.962871	0.998745	0.904353	9368/3688/71	3
hsa04012	ErbB signaling pathway	1/316	85/8142	0.966037	0.998745	0.904353	2549	1
hsa04610	Complement and coagulation cascades	1/316	85/8142	0.966037	0.998745	0.904353	966	1
hsa04976	Bile secretion	1/316	89/8142	0.971061	0.998745	0.904353	3949	1
hsa05135	Yersinia infection	2/316	137/8142	0.972075	0.998745	0.904353	3688/71	2
hsa04810	Regulation of actin cytoskeleton	4/316	218/8142	0.972794	0.998745	0.904353	10788/3695/3688/71	4
hsa05032	Morphine addiction	1/316	91/8142	0.973288	0.998745	0.904353	2787	1
hsa04371	Apelin signaling pathway	2/316	139/8142	0.973911	0.998745	0.904353	5294/2787	2
hsa04970	Salivary secretion	1/316	92/8142	0.974336	0.998745	0.904353	952	1
hsa04010	MAPK signaling pathway	6/316	294/8142	0.974872	0.998745	0.904353	836/3479/8717/468/3312/3925	6
hsa04912	GnRH signaling pathway	1/316	93/8142	0.975344	0.998745	0.904353	468	1
hsa05323	Rheumatoid arthritis	1/316	93/8142	0.975344	0.998745	0.904353	533	1
hsa04350	TGF-beta signaling pathway	1/316	94/8142	0.976312	0.998745	0.904353	656	1
hsa05150	Staphylococcus aureus infection	1/316	96/8142	0.978136	0.998745	0.904353	6404	1
hsa05034	Alcoholism	3/316	187/8142	0.978552	0.998745	0.904353	64764/468/2787	3
hsa04070	Phosphatidylinositol signaling system	1/316	97/8142	0.978994	0.998745	0.904353	3631	1
hsa04666	Fc gamma R-mediated phagocytosis	1/316	97/8142	0.978994	0.998745	0.904353	1785	1
hsa04713	Circadian entrainment	1/316	97/8142	0.978994	0.998745	0.904353	2787	1
hsa00564	Glycerophospholipid metabolism	1/316	98/8142	0.979819	0.998745	0.904353	23646	1
hsa04750	Inflammatory mediator regulation of TRP channels	1/316	98/8142	0.979819	0.998745	0.904353	3479	1
hsa05231	Choline metabolism in cancer	1/316	98/8142	0.979819	0.998745	0.904353	23446	1
hsa05224	Breast cancer	2/316	147/8142	0.980158	0.998745	0.904353	3479/578	2
hsa04933	AGE-RAGE signaling pathway in diabetic complications	1/316	100/8142	0.981374	0.998745	0.904353	836	1
hsa05226	Gastric cancer	2/316	149/8142	0.981478	0.998745	0.904353	2549/578	2
hsa04062	Chemokine signaling pathway	3/316	192/8142	0.981637	0.998745	0.904353	2826/5294/2787	3
hsa04916	Melanogenesis	1/316	101/8142	0.982106	0.998745	0.904353	64764	1
hsa04620	Toll-like receptor signaling pathway	1/316	104/8142	0.984134	0.998745	0.904353	3455	1
hsa04625	C-type lectin receptor signaling pathway	1/316	104/8142	0.984134	0.998745	0.904353	4193	1
hsa04020	Calcium signaling pathway	4/316	240/8142	0.985544	0.998745	0.904353	952/291/488/7416	4
hsa03013	Nucleocytoplasmic transport	1/316	108/8142	0.986486	0.998745	0.904353	6396	1
hsa04015	Rap1 signaling pathway	3/316	210/8142	0.989598	0.998745	0.904353	3479/3688/71	3
hsa05207	Chemical carcinogenesis - receptor activation	3/316	212/8142	0.990243	0.998745	0.904353	7184/64764/468	3
hsa04360	Axon guidance	2/316	182/8142	0.994169	0.998745	0.904353	64218/3688	2
hsa05168	Herpes simplex virus 1 infection	10/316	495/8142	0.99422	0.998745	0.904353	836/578/440275/811/3455/4938/8717/6890/2923/8683	10
hsa04014	Ras signaling pathway	3/316	232/8142	0.994898	0.998745	0.904353	2549/3479/2787	3
hsa04910	Insulin signaling pathway	1/316	137/8142	0.995788	0.998745	0.904353	23433	1
hsa04550	Signaling pathways regulating pluripotency of stem cells	1/316	143/8142	0.996692	0.998745	0.904353	3479	1
hsa04024	cAMP signaling pathway	2/316	221/8142	0.99857	0.998745	0.904353	64764/488	2
hsa04310	Wnt signaling pathway	1/316	167/8142	0.998745	0.998745	0.904353	894	1

## Sheet: NRGN+ Naïve B.up
Supplementary Table 8. B cell level KEGG enrichment book
ID	Description	GeneRatio	BgRatio	pvalue	p.adjust	qvalue	geneID	Count
hsa04611	Platelet activation	11/93	124/8142	1.38792e-07	2.94238e-05	2.33754e-05	2815/3674/5742/60/2207/83706/7094/10627/2778/8773/5908	11
hsa04640	Hematopoietic cell lineage	8/93	99/8142	1.56316e-05	0.00165695	0.00131635	2815/3674/928/3115/3127/3566/2208/100133941	8
hsa04810	Regulation of actin cytoskeleton	11/93	218/8142	3.49257e-05	0.00246809	0.00196074	3674/10398/7114/7414/87/60/10095/10627/2934/55845/10092	11
hsa04510	Focal adhesion	10/93	201/8142	9.12986e-05	0.00383128	0.00304372	3674/10398/7414/87/60/3611/7094/10627/29780/5908	10
hsa05414	Dilated cardiomyopathy	7/93	96/8142	0.00010538	0.00383128	0.00304372	3674/7168/60/4000/7040/7171/2778	7
hsa05131	Shigellosis	11/93	247/8142	0.000108433	0.00383128	0.00304372	10398/6352/7414/87/60/10095/3611/7094/10627/10092/9978	11
hsa04670	Leukocyte transendothelial migration	7/93	114/8142	0.000308028	0.00932886	0.00741121	10398/7414/87/60/10627/4267/5908	7
hsa05310	Asthma	4/93	31/8142	0.000396372	0.0105038	0.00834467	2207/3115/3127/958	4
hsa05132	Salmonella infection	10/93	249/8142	0.000518419	0.0111893	0.00888921	81027/10398/60/7277/10095/8655/10627/55845/10092/8743	10
hsa05410	Hypertrophic cardiomyopathy	6/93	90/8142	0.000543892	0.0111893	0.00888921	3674/7168/60/4000/7040/7171	6
hsa05416	Viral myocarditis	5/93	60/8142	0.000580577	0.0111893	0.00888921	60/3115/3133/3127/958	5
hsa04530	Tight junction	8/93	169/8142	0.000663927	0.0117294	0.00931827	10398/87/60/7277/10095/4637/10627/10092	8
hsa05330	Allograft rejection	4/93	38/8142	0.00087484	0.0142666	0.011334	3115/3133/3127/958	4
hsa04972	Pancreatic secretion	6/93	102/8142	0.00105434	0.0159657	0.0126838	5874/760/81579/2778/8766/5908	6
hsa04962	Vasopressin-regulated water reabsorption	4/93	44/8142	0.00152709	0.0215829	0.0171463	8655/2778/397/8766	4
hsa04145	Phagosome	7/93	152/8142	0.00170468	0.0224941	0.0178702	81027/60/7277/3115/3133/3127/8992	7
hsa05100	Bacterial invasion of epithelial cells	5/93	77/8142	0.00180377	0.0224941	0.0178702	7414/60/10095/3611/10092	5
hsa04672	Intestinal immune network for IgA production	4/93	49/8142	0.00228218	0.026879	0.0213537	7040/3115/3127/958	4
hsa04015	Rap1 signaling pathway	8/93	210/8142	0.00266651	0.0297526	0.0236367	3674/60/808/7094/27040/2778/8631/5908	8
hsa05320	Autoimmune thyroid disease	4/93	53/8142	0.00304659	0.0322939	0.0256555	3115/3133/3127/958	4
hsa05323	Rheumatoid arthritis	5/93	93/8142	0.00411338	0.0415256	0.0329896	6352/7040/3115/3127/8992	5
hsa04061	Viral protein interaction with cytokine and cytokine receptor	5/93	100/8142	0.00559883	0.0539524	0.0428618	5473/5196/5197/6352/8743	5
hsa05321	Inflammatory bowel disease	4/93	65/8142	0.00634965	0.0585272	0.0464963	7040/3115/3127/3566	4
hsa04514	Cell adhesion molecules	6/93	149/8142	0.00701222	0.0606599	0.0481906	3115/3133/3127/26047/958/4267	6
hsa05130	Pathogenic Escherichia coli infection	7/93	197/8142	0.00715329	0.0606599	0.0481906	81027/60/7277/10095/55845/10092/8743	7
hsa04659	Th17 cell differentiation	5/93	108/8142	0.00772063	0.0629528	0.0500122	7040/3115/3127/27040/3566	5
hsa04971	Gastric acid secretion	4/93	76/8142	0.0109444	0.0836691	0.06647	760/60/808/2778	4
hsa04216	Ferroptosis	3/93	41/8142	0.0112411	0.0836691	0.06647	2495/8031/2879	3
hsa05412	Arrhythmogenic right ventricular cardiomyopathy	4/93	77/8142	0.0114453	0.0836691	0.06647	3674/60/4000/3728	4
hsa05332	Graft-versus-host disease	3/93	42/8142	0.0120073	0.0848516	0.0674094	3115/3133/3127	3
hsa04940	Type I diabetes mellitus	3/93	43/8142	0.0128028	0.0875547	0.0695569	3115/3133/3127	3
hsa05164	Influenza A	6/93	171/8142	0.0133088	0.0881705	0.0700461	6352/60/3115/3127/8766/8743	6
hsa04110	Cell cycle	5/93	126/8142	0.0144218	0.092649	0.073604	7040/1032/7533/1875/9978	5
hsa04270	Vascular smooth muscle contraction	5/93	134/8142	0.0183699	0.113099	0.0898503	10398/808/4637/81579/2778	5
hsa04060	Cytokine-cytokine receptor interaction	8/93	295/8142	0.0191712	0.113099	0.0898503	5473/5196/5197/6352/7040/3566/8743/958	8
hsa05110	Vibrio cholerae infection	3/93	50/8142	0.0192055	0.113099	0.0898503	60/2778/8992	3
hsa04658	Th1 and Th2 cell differentiation	4/93	92/8142	0.0207794	0.118727	0.0943214	3115/3127/27040/3566	4
hsa04062	Chemokine signaling pathway	6/93	192/8142	0.0222902	0.118727	0.0943214	5473/5196/2791/5197/6352/5908	6
hsa04350	TGF-beta signaling pathway	4/93	94/8142	0.0222938	0.118727	0.0943214	7040/3399/1875/9978	4
hsa04961	Endocrine and other factor-regulated calcium reabsorption	3/93	53/8142	0.0224013	0.118727	0.0943214	2778/8766/1173	3
hsa04144	Endocytosis	7/93	251/8142	0.0243699	0.124623	0.0990051	10095/3133/11031/8766/1173/10092/80230	7
hsa04666	Fc gamma R-mediated phagocytosis	4/93	97/8142	0.0246894	0.124623	0.0990051	10095/27040/2934/10092	4
hsa04923	Regulation of lipolysis in adipocytes	3/93	56/8142	0.0258697	0.127544	0.101326	5742/11343/2778	3
hsa00480	Glutathione metabolism	3/93	58/8142	0.0283333	0.136515	0.108453	2876/9588/2879	3
hsa05146	Amoebiasis	4/93	102/8142	0.029017	0.136702	0.108602	7414/87/7040/2778	4
hsa04921	Oxytocin signaling pathway	5/93	154/8142	0.0311913	0.143751	0.114202	10398/60/808/4637/2778	5
hsa00590	Arachidonic acid metabolism	3/93	61/8142	0.0322545	0.145488	0.115582	5742/2876/81579	3
hsa04966	Collecting duct acid secretion	2/93	27/8142	0.0376521	0.166297	0.132113	760/8992	2
hsa05145	Toxoplasmosis	4/93	112/8142	0.0389509	0.168522	0.133881	7040/3115/3127/958	4
hsa05166	Human T-cell leukemia virus 1 infection	6/93	222/8142	0.0411484	0.174469	0.138605	7040/3115/3133/7094/3127/958	6
hsa05211	Renal cell carcinoma	3/93	69/8142	0.0440197	0.182984	0.14537	7040/5908/9978	3
hsa04520	Adherens junction	3/93	71/8142	0.0472529	0.192647	0.153046	7414/87/60	3
hsa05152	Tuberculosis	5/93	180/8142	0.0547218	0.218887	0.173893	2207/7040/808/3115/3127	5
hsa05140	Leishmaniasis	3/93	77/8142	0.057632	0.226259	0.179749	7040/3115/3127	3
hsa04612	Antigen processing and presentation	3/93	78/8142	0.0594589	0.229187	0.182075	3115/3133/3127	3
hsa04650	Natural killer cell mediated cytotoxicity	4/93	131/8142	0.0625718	0.236879	0.188186	2207/3133/27040/8743	4
hsa04662	B cell receptor signaling pathway	3/93	82/8142	0.0670355	0.24666	0.195956	973/974/27071	3
hsa05340	Primary immunodeficiency	2/93	38/8142	0.0696047	0.24666	0.195956	973/958	2
hsa04210	Apoptosis	4/93	136/8142	0.0698095	0.24666	0.195956	60/7277/4000/8743	4
hsa05322	Systemic lupus erythematosus	4/93	136/8142	0.0698095	0.24666	0.195956	87/3115/3127/958	4
hsa05135	Yersinia infection	4/93	137/8142	0.071307	0.247821	0.196879	60/10095/27040/10092	4
hsa04540	Gap junction	3/93	88/8142	0.0791817	0.27075	0.215095	81027/7277/2778	3
hsa05169	Epstein-Barr virus infection	5/93	202/8142	0.0809498	0.272402	0.216407	3115/3133/3127/2208/958	5
hsa05203	Viral carcinogenesis	5/93	204/8142	0.0836189	0.276988	0.22005	87/3133/5315/2934/7533	5
hsa04975	Fat digestion and absorption	2/93	43/8142	0.0862325	0.281251	0.223437	81579/10554	2
hsa04970	Salivary secretion	3/93	92/8142	0.0877761	0.281948	0.22399	1471/808/2778	3
hsa04261	Adrenergic signaling in cardiomyocytes	4/93	150/8142	0.0922488	0.291892	0.23189	7168/808/7171/2778	4
hsa04713	Circadian entrainment	3/93	97/8142	0.0990476	0.304557	0.241952	2791/808/2778	3
hsa05417	Lipid and atherosclerosis	5/93	215/8142	0.0991245	0.304557	0.241952	6352/808/8743/958/5908	5
hsa04218	Cellular senescence	4/93	156/8142	0.102805	0.311354	0.247351	7040/808/3133/1875	4
hsa05142	Chagas disease	3/93	102/8142	0.110873	0.327543	0.260213	6352/7040/2778	3
hsa05144	Malaria	2/93	50/8142	0.111241	0.327543	0.260213	7040/958	2
hsa05163	Human cytomegalovirus infection	5/93	225/8142	0.114398	0.332225	0.263933	2791/6352/808/3133/2778	5
hsa04922	Glucagon signaling pathway	3/93	107/8142	0.123214	0.352991	0.28043	808/5315/2778	3
hsa04014	Ras signaling pathway	5/93	232/8142	0.125729	0.355395	0.282339	2791/808/81579/27040/5908	5
hsa04726	Serotonergic synapse	3/93	115/8142	0.14394	0.401516	0.31898	2791/5742/2778	3
hsa00561	Glycerolipid metabolism	2/93	61/8142	0.153652	0.420501	0.334063	11343/10554	2
hsa04722	Neurotrophin signaling pathway	3/93	119/8142	0.154713	0.420501	0.334063	808/397/5908	3
hsa00910	Nitrogen metabolism	1/93	17/8142	0.177568	0.45069	0.358045	760	1
hsa04720	Long-term potentiation	2/93	67/8142	0.177936	0.45069	0.358045	808/5908	2
hsa05202	Transcriptional misregulation in cancer	4/93	193/8142	0.178695	0.45069	0.358045	3728/4149/4066/958	4
hsa04664	Fc epsilon RI signaling pathway	2/93	68/8142	0.182042	0.45069	0.358045	2207/27040	2
hsa04926	Relaxin signaling pathway	3/93	129/8142	0.182684	0.45069	0.358045	2791/7040/2778	3
hsa04924	Renin secretion	2/93	69/8142	0.186162	0.45069	0.358045	808/2778	2
hsa05031	Amphetamine addiction	2/93	69/8142	0.186162	0.45069	0.358045	808/2778	2
hsa05012	Parkinson disease	5/93	266/8142	0.187478	0.45069	0.358045	81027/6622/7277/808/2778	5
hsa04068	FoxO signaling pathway	3/93	131/8142	0.188436	0.45069	0.358045	7040/1032/8743	3
hsa04114	Oocyte meiosis	3/93	131/8142	0.188436	0.45069	0.358045	808/7533/9978	3
hsa05120	Epithelial cell signaling in Helicobacter pylori infection	2/93	70/8142	0.190295	0.45069	0.358045	6352/8992	2
hsa04728	Dopaminergic synapse	3/93	132/8142	0.191331	0.45069	0.358045	2791/808/2778	3
hsa01230	Biosynthesis of amino acids	2/93	75/8142	0.211136	0.483031	0.383739	5315/6888	2
hsa04918	Thyroid hormone synthesis	2/93	75/8142	0.211136	0.483031	0.383739	2876/2778	2
hsa05418	Fluid shear stress and atherosclerosis	3/93	139/8142	0.211896	0.483031	0.383739	3674/60/808	3
hsa05170	Human immunodeficiency virus 1 infection	4/93	212/8142	0.223418	0.49932	0.396679	2791/808/3133/9978	4
hsa04721	Synaptic vesicle cycle	2/93	78/8142	0.223752	0.49932	0.396679	8992/1173	2
hsa03430	Mismatch repair	1/93	23/8142	0.232474	0.502904	0.399526	27030	1
hsa04614	Renin-angiotensin system	1/93	23/8142	0.232474	0.502904	0.399526	5476	1
hsa04964	Proximal tubule bicarbonate reclamation	1/93	23/8142	0.232474	0.502904	0.399526	760	1
hsa04072	Phospholipase D signaling pathway	3/93	148/8142	0.239005	0.511809	0.406601	2207/2778/10554	3
hsa04024	cAMP signaling pathway	4/93	221/8142	0.245573	0.520614	0.413596	10398/808/2778/5908	4
hsa00592	alpha-Linolenic acid metabolism	1/93	25/8142	0.249958	0.524665	0.416814	81579	1
hsa04610	Complement and coagulation cascades	2/93	85/8142	0.253386	0.526646	0.418388	1191/2162	2
hsa04260	Cardiac muscle contraction	2/93	87/8142	0.261881	0.538437	0.427755	7168/7171	2
hsa04512	ECM-receptor interaction	2/93	88/8142	0.26613	0.538437	0.427755	2815/3674	2
hsa04390	Hippo signaling pathway	3/93	157/8142	0.266679	0.538437	0.427755	60/7040/7533	3
hsa04976	Bile secretion	2/93	89/8142	0.270379	0.540757	0.429599	760/2778	2
hsa05032	Morphine addiction	2/93	91/8142	0.278875	0.546868	0.434453	2791/2778	2
hsa05222	Small cell lung cancer	2/93	92/8142	0.283122	0.546868	0.434453	3674/4149	2
hsa00591	Linoleic acid metabolism	1/93	29/8142	0.283752	0.546868	0.434453	81579	1
hsa04744	Phototransduction	1/93	29/8142	0.283752	0.546868	0.434453	808	1
hsa04912	GnRH signaling pathway	2/93	93/8142	0.287367	0.548845	0.436024	808/2778	2
hsa00030	Pentose phosphate pathway	1/93	30/8142	0.291963	0.552644	0.439042	6888	1
hsa04710	Circadian rhythm	1/93	31/8142	0.30008	0.558053	0.443339	9978	1
hsa05150	Staphylococcus aureus infection	2/93	96/8142	0.300085	0.558053	0.443339	3115/3127	2
hsa00564	Glycerophospholipid metabolism	2/93	98/8142	0.308545	0.559074	0.44415	81579/10554	2
hsa04750	Inflammatory mediator regulation of TRP channels	2/93	98/8142	0.308545	0.559074	0.44415	808/2778	2
hsa04925	Aldosterone synthesis and secretion	2/93	98/8142	0.308545	0.559074	0.44415	808/2778	2
hsa04130	SNARE interactions in vesicular transport	1/93	33/8142	0.316039	0.5678	0.451082	8773	1
hsa04916	Melanogenesis	2/93	101/8142	0.3212	0.570689	0.453378	808/2778	2
hsa05165	Human papillomavirus infection	5/93	331/8142	0.3272	0.570689	0.453378	3674/3133/5315/2778/8992	5
hsa04064	NF-kappa B signaling pathway	2/93	104/8142	0.333799	0.570689	0.453378	27040/958	2
hsa04620	Toll-like receptor signaling pathway	2/93	104/8142	0.333799	0.570689	0.453378	6352/958	2
hsa04625	C-type lectin receptor signaling pathway	2/93	104/8142	0.333799	0.570689	0.453378	2207/808	2
hsa04660	T cell receptor signaling pathway	2/93	104/8142	0.333799	0.570689	0.453378	9402/27040	2
hsa04360	Axon guidance	3/93	182/8142	0.344973	0.583649	0.463674	10398/3611/10627	3
hsa05216	Thyroid cancer	1/93	37/8142	0.346886	0.583649	0.463674	8031	1
hsa04066	HIF-1 signaling pathway	2/93	109/8142	0.35465	0.592014	0.470319	7076/9978	2
hsa05034	Alcoholism	3/93	187/8142	0.360661	0.594568	0.472348	2791/808/2778	3
hsa00513	Various types of N-glycan biosynthesis	1/93	39/8142	0.361789	0.594568	0.472348	11282	1
hsa04724	Glutamatergic synapse	2/93	114/8142	0.375275	0.60976	0.484417	2791/2778	2
hsa01200	Carbon metabolism	2/93	115/8142	0.37937	0.60976	0.484417	5315/6888	2
hsa04151	PI3K-Akt signaling pathway	5/93	354/8142	0.379814	0.60976	0.484417	3674/2791/8115/3566/7533	5
hsa05167	Kaposi sarcoma-associated herpesvirus infection	3/93	194/8142	0.382538	0.60976	0.484417	2791/808/3133	3
hsa04930	Type II diabetes mellitus	1/93	46/8142	0.411349	0.650791	0.517014	5315	1
hsa00620	Pyruvate metabolism	1/93	47/8142	0.418111	0.651761	0.517784	5315	1
hsa03420	Nucleotide excision repair	1/93	47/8142	0.418111	0.651761	0.517784	9978	1
hsa00520	Amino sugar and nucleotide sugar metabolism	1/93	49/8142	0.431405	0.65797	0.522717	1727	1
hsa00565	Ether lipid metabolism	1/93	49/8142	0.431405	0.65797	0.522717	81579	1
hsa05030	Cocaine addiction	1/93	49/8142	0.431405	0.65797	0.522717	2778	1
hsa00510	N-Glycan biosynthesis	1/93	50/8142	0.437939	0.663165	0.526844	11282	1
hsa04913	Ovarian steroidogenesis	1/93	51/8142	0.444399	0.668174	0.530823	2778	1
hsa05016	Huntington disease	4/93	306/8142	0.464955	0.69122	0.549132	81027/7277/2876/1173	4
hsa04910	Insulin signaling pathway	2/93	137/8142	0.466248	0.69122	0.549132	5577/808	2
hsa04915	Estrogen signaling pathway	2/93	138/8142	0.470032	0.691991	0.549745	808/2778	2
hsa04371	Apelin signaling pathway	2/93	139/8142	0.4738	0.692729	0.550331	2791/808	2
hsa00240	Pyrimidine metabolism	1/93	58/8142	0.487605	0.703213	0.55866	51251	1
hsa05213	Endometrial cancer	1/93	58/8142	0.487605	0.703213	0.55866	3611	1
hsa04714	Thermogenesis	3/93	232/8142	0.49727	0.705717	0.560649	11343/60/2778	3
hsa04730	Long-term depression	1/93	60/8142	0.499328	0.705717	0.560649	2778	1
hsa04978	Mineral absorption	1/93	60/8142	0.499328	0.705717	0.560649	2495	1
hsa04723	Retrograde endocannabinoid signaling	2/93	148/8142	0.506988	0.71091	0.564774	2791/11343	2
hsa05226	Gastric cancer	2/93	149/8142	0.510592	0.71091	0.564774	7040/3728	2
hsa03250	Viral life cycle - HIV-1	1/93	63/8142	0.516415	0.71091	0.564774	6827	1
hsa04623	Cytosolic DNA-sensing pathway	1/93	63/8142	0.516415	0.71091	0.564774	6352	1
hsa04927	Cortisol synthesis and secretion	1/93	65/8142	0.527485	0.71774	0.5702	2778	1
hsa04932	Non-alcoholic fatty liver disease	2/93	155/8142	0.53186	0.71774	0.5702	7040/51094	2
hsa04934	Cushing syndrome	2/93	155/8142	0.53186	0.71774	0.5702	2778/5908	2
hsa00010	Glycolysis / Gluconeogenesis	1/93	67/8142	0.538305	0.71774	0.5702	5315	1
hsa05221	Acute myeloid leukemia	1/93	67/8142	0.538305	0.71774	0.5702	3728	1
hsa04217	Necroptosis	2/93	159/8142	0.545692	0.722747	0.574179	2495/8743	2
hsa04920	Adipocytokine signaling pathway	1/93	69/8142	0.548879	0.722747	0.574179	51094	1
hsa05230	Central carbon metabolism in cancer	1/93	70/8142	0.554076	0.725087	0.576037	5315	1
hsa04022	cGMP-PKG signaling pathway	2/93	167/8142	0.572505	0.732637	0.582035	10398/808	2
hsa05225	Hepatocellular carcinoma	2/93	168/8142	0.575776	0.732637	0.582035	60/7040	2
hsa03320	PPAR signaling pathway	1/93	75/8142	0.579185	0.732637	0.582035	3611	1
hsa05214	Glioma	1/93	75/8142	0.579185	0.732637	0.582035	808	1
hsa05133	Pertussis	1/93	76/8142	0.584036	0.732637	0.582035	808	1
hsa05212	Pancreatic cancer	1/93	76/8142	0.584036	0.732637	0.582035	7040	1
hsa05220	Chronic myeloid leukemia	1/93	76/8142	0.584036	0.732637	0.582035	7040	1
hsa05014	Amyotrophic lateral sclerosis	4/93	364/8142	0.602913	0.751868	0.597313	81027/60/7277/2876	4
hsa05020	Prion disease	3/93	273/8142	0.608247	0.754084	0.599073	81027/6352/7277	3
hsa01232	Nucleotide metabolism	1/93	85/8142	0.625282	0.760113	0.603863	51251	1
hsa04911	Insulin secretion	1/93	86/8142	0.629607	0.760113	0.603863	2778	1
hsa05210	Colorectal cancer	1/93	86/8142	0.629607	0.760113	0.603863	7040	1
hsa05022	Pathways of neurodegeneration - multiple diseases	5/93	476/8142	0.640749	0.760113	0.603863	81027/6622/7277/808/2876	5
hsa04211	Longevity regulating pathway	1/93	89/8142	0.642289	0.760113	0.603863	51094	1
hsa04727	GABAergic synapse	1/93	89/8142	0.642289	0.760113	0.603863	2791	1
hsa05235	PD-L1 expression and PD-1 checkpoint pathway in cancer	1/93	89/8142	0.642289	0.760113	0.603863	27040	1
hsa04613	Neutrophil extracellular trap formation	2/93	190/8142	0.643184	0.760113	0.603863	3674/60	2
hsa05010	Alzheimer disease	4/93	384/8142	0.645379	0.760113	0.603863	81027/6622/7277/808	4
hsa04010	MAPK signaling pathway	3/93	294/8142	0.658532	0.771319	0.612766	7040/4149/5908	3
hsa04070	Phosphatidylinositol signaling system	1/93	97/8142	0.674045	0.785151	0.623755	808	1
hsa01522	Endocrine resistance	1/93	98/8142	0.677813	0.785225	0.623813	2778	1
hsa05205	Proteoglycans in cancer	2/93	205/8142	0.684185	0.785225	0.623813	60/7040	2
hsa04933	AGE-RAGE signaling pathway in diabetic complications	1/93	100/8142	0.68522	0.785225	0.623813	7040	1
hsa04928	Parathyroid hormone synthesis, secretion and action	1/93	106/8142	0.706446	0.805196	0.639679	2778	1
hsa04668	TNF signaling pathway	1/93	112/8142	0.726255	0.822543	0.65346	6352	1
hsa04725	Cholinergic synapse	1/93	113/8142	0.729425	0.822543	0.65346	2791	1
hsa04071	Sphingolipid signaling pathway	1/93	119/8142	0.747699	0.832006	0.660978	2207	1
hsa04935	Growth hormone synthesis, secretion and action	1/93	119/8142	0.747699	0.832006	0.660978	2778	1
hsa04152	AMPK signaling pathway	1/93	120/8142	0.750624	0.832006	0.660978	51094	1
hsa04919	Thyroid hormone signaling pathway	1/93	121/8142	0.753515	0.832006	0.660978	60	1
hsa04020	Calcium signaling pathway	2/93	240/8142	0.765083	0.840402	0.667648	808/2778	2
hsa04380	Osteoclast differentiation	1/93	128/8142	0.772844	0.844552	0.670945	7040	1
hsa04142	Lysosome	1/93	132/8142	0.783208	0.851488	0.676455	5476	1
hsa00190	Oxidative phosphorylation	1/93	134/8142	0.788214	0.852558	0.677305	8992	1
hsa04120	Ubiquitin mediated proteolysis	1/93	142/8142	0.807116	0.862231	0.68499	9978	1
hsa04936	Alcoholic liver disease	1/93	142/8142	0.807116	0.862231	0.68499	51094	1
hsa04550	Signaling pathways regulating pluripotency of stem cells	1/93	143/8142	0.809359	0.862231	0.68499	3399	1
hsa05168	Herpes simplex virus 1 infection	4/93	495/8142	0.825439	0.874966	0.695107	6352/3115/3133/3127	4
hsa04150	mTOR signaling pathway	1/93	156/8142	0.836265	0.879665	0.69884	55004	1
hsa05160	Hepatitis C	1/93	157/8142	0.838172	0.879665	0.69884	7533	1
hsa04630	JAK-STAT signaling pathway	1/93	162/8142	0.847381	0.880612	0.699592	3566	1
hsa05161	Hepatitis B	1/93	162/8142	0.847381	0.880612	0.699592	7040	1
hsa04310	Wnt signaling pathway	1/93	167/8142	0.856071	0.885303	0.703319	9978	1
hsa04141	Protein processing in endoplasmic reticulum	1/93	171/8142	0.86267	0.887796	0.7053	9978	1
hsa04621	NOD-like receptor signaling pathway	1/93	184/8142	0.882115	0.903423	0.717714	6352	1
hsa05415	Diabetic cardiomyopathy	1/93	203/8142	0.905736	0.923154	0.733389	7040	1
hsa05207	Chemical carcinogenesis - receptor activation	1/93	212/8142	0.915225	0.928362	0.737527	2778	1
hsa05171	Coronavirus disease - COVID-19	1/93	232/8142	0.933061	0.941948	0.74832	2162	1
hsa05206	MicroRNAs in cancer	1/93	310/8142	0.973511	0.978125	0.77706	7168	1
hsa04740	Olfactory transduction	1/93	439/8142	0.994399	0.994399	0.789989	808	1

## Sheet: NRGN- Naïve B.up
Supplementary Table 8. B cell level KEGG enrichment book
ID	Description	GeneRatio	BgRatio	pvalue	p.adjust	qvalue	geneID	Count
hsa04640	Hematopoietic cell lineage	7/29	99/8142	3.97757e-08	4.89241e-06	3.68448e-06	951/3122/3119/3108/2208/3566/3127	7
hsa04658	Th1 and Th2 cell differentiation	6/29	92/8142	6.80397e-07	2.79743e-05	2.10675e-05	3122/3119/3108/3566/3127/2353	6
hsa04672	Intestinal immune network for IgA production	5/29	49/8142	6.82299e-07	2.79743e-05	2.10675e-05	7852/3122/3119/3108/3127	5
hsa04659	Th17 cell differentiation	6/29	108/8142	1.75601e-06	5.39972e-05	4.06654e-05	3122/3119/3108/3566/3127/2353	6
hsa05321	Inflammatory bowel disease	5/29	65/8142	2.84115e-06	6.98924e-05	5.26361e-05	3122/3119/3108/3566/3127	5
hsa05310	Asthma	4/29	31/8142	3.82176e-06	7.83461e-05	5.90027e-05	3122/3119/3108/3127	4
hsa05140	Leishmaniasis	5/29	77/8142	6.59791e-06	0.000115935	8.73107e-05	3122/3119/3108/3127/2353	5
hsa05330	Allograft rejection	4/29	38/8142	8.81253e-06	0.000135493	0.00010204	3122/3119/3108/3127	4
hsa05332	Graft-versus-host disease	4/29	42/8142	1.32321e-05	0.000179006	0.00013481	3122/3119/3108/3127	4
hsa04940	Type I diabetes mellitus	4/29	43/8142	1.45534e-05	0.000179006	0.00013481	3122/3119/3108/3127	4
hsa05323	Rheumatoid arthritis	5/29	93/8142	1.66835e-05	0.000186551	0.000140492	3122/3119/3108/3127/2353	5
hsa05150	Staphylococcus aureus infection	5/29	96/8142	1.94769e-05	0.000199638	0.000150348	3122/3119/3108/3127/3858	5
hsa05320	Autoimmune thyroid disease	4/29	53/8142	3.36927e-05	0.000318785	0.000240078	3122/3119/3108/3127	4
hsa05145	Toxoplasmosis	5/29	112/8142	4.10918e-05	0.000361021	0.000271885	3122/3119/3108/3127/330	5
hsa05416	Viral myocarditis	4/29	60/8142	5.51497e-05	0.000452227	0.000340574	3122/3119/3108/3127	4
hsa04612	Antigen processing and presentation	4/29	78/8142	0.000154335	0.00118645	0.000893521	3122/3119/3108/3127	4
hsa05152	Tuberculosis	5/29	180/8142	0.000385486	0.0027891	0.00210048	3122/3119/3108/817/3127	5
hsa05169	Epstein-Barr virus infection	5/29	202/8142	0.000653777	0.00446748	0.00336447	3122/3119/3108/2208/3127	5
hsa05166	Human T-cell leukemia virus 1 infection	5/29	222/8142	0.00100207	0.00648708	0.00488544	3122/3119/3108/3127/2353	5
hsa05322	Systemic lupus erythematosus	4/29	136/8142	0.00127904	0.00786611	0.00592399	3122/3119/3108/3127	4
hsa04514	Cell adhesion molecules	4/29	149/8142	0.00179182	0.0104949	0.00790377	3122/3119/3108/3127	4
hsa04145	Phagosome	4/29	152/8142	0.00192784	0.0107784	0.00811723	3122/3119/3108/3127	4
hsa05164	Influenza A	4/29	171/8142	0.00296029	0.0158311	0.0119224	3122/3119/3108/3127	4
hsa04928	Parathyroid hormone synthesis, secretion and action	3/29	106/8142	0.00612814	0.0314067	0.0236525	4208/2768/2353	3
hsa05168	Herpes simplex virus 1 infection	6/29	495/8142	0.00701232	0.0345006	0.0259825	3122/3119/3108/3127/10929/330	6
hsa05418	Fluid shear stress and atherosclerosis	3/29	139/8142	0.0128625	0.0608496	0.0458259	4208/1843/2353	3
hsa04921	Oxytocin signaling pathway	3/29	154/8142	0.0169162	0.0770627	0.0580361	4208/817/2353	3
hsa04010	MAPK signaling pathway	4/29	294/8142	0.0194123	0.0852756	0.0642213	4208/1843/2768/2353	4
hsa05031	Amphetamine addiction	2/29	69/8142	0.0248007	0.105189	0.0792183	817/2353	2
hsa04360	Axon guidance	3/29	182/8142	0.0262093	0.107458	0.0809271	7852/817/8440	3
hsa05130	Pathogenic Escherichia coli infection	3/29	197/8142	0.0321207	0.127447	0.0959803	2768/2353/8440	3
hsa04662	B cell receptor signaling pathway	2/29	82/8142	0.0341258	0.131171	0.0987853	974/2353	2
hsa04012	ErbB signaling pathway	2/29	85/8142	0.0364455	0.135842	0.102303	817/8440	2
hsa04713	Circadian entrainment	2/29	97/8142	0.0463074	0.165767	0.12484	817/2353	2
hsa05231	Choline metabolism in cancer	2/29	98/8142	0.0471696	0.165767	0.12484	56994/2353	2
hsa04660	T cell receptor signaling pathway	2/29	104/8142	0.052466	0.179259	0.135	2353/8440	2
hsa05132	Salmonella infection	3/29	249/8142	0.0575624	0.191356	0.144111	51429/2353/330	3
hsa04668	TNF signaling pathway	2/29	112/8142	0.0598434	0.191722	0.144386	2353/330	2
hsa04725	Cholinergic synapse	2/29	113/8142	0.0607899	0.191722	0.144386	817/2353	2
hsa00100	Steroid biosynthesis	1/29	20/8142	0.0689537	0.212033	0.159682	120227	1
hsa04728	Dopaminergic synapse	2/29	132/8142	0.0797166	0.23915	0.180104	817/2353	2
hsa04210	Apoptosis	2/29	136/8142	0.0839135	0.245747	0.185072	2353/330	2
hsa04915	Estrogen signaling pathway	2/29	138/8142	0.0860375	0.246107	0.185344	2353/3858	2
hsa03040	Spliceosome	2/29	147/8142	0.0957964	0.267794	0.201677	10929/10286	2
hsa04215	Apoptosis - multiple species	1/29	32/8142	0.108098	0.292209	0.220064	330	1
hsa04217	Necroptosis	2/29	159/8142	0.109282	0.292209	0.220064	817/330	2
hsa04022	cGMP-PKG signaling pathway	2/29	167/8142	0.118543	0.31023	0.233635	4208/2768	2
hsa04621	NOD-like receptor signaling pathway	2/29	184/8142	0.138853	0.355811	0.267962	10628/330	2
hsa05202	Transcriptional misregulation in cancer	2/29	193/8142	0.149908	0.3763	0.283392	4208/330	2
hsa00565	Ether lipid metabolism	1/29	49/8142	0.160843	0.395673	0.297982	56994	1
hsa05170	Human immunodeficiency virus 1 infection	2/29	212/8142	0.173811	0.419191	0.315693	7852/2353	2
hsa05417	Lipid and atherosclerosis	2/29	215/8142	0.177645	0.420199	0.316453	817/2353	2
hsa04810	Regulation of actin cytoskeleton	2/29	218/8142	0.181494	0.421203	0.317209	7852/2768	2
hsa04024	cAMP signaling pathway	2/29	221/8142	0.185357	0.422201	0.317961	817/2353	2
hsa05163	Human cytomegalovirus infection	2/29	225/8142	0.190527	0.424686	0.319832	7852/2768	2
hsa04730	Long-term depression	1/29	60/8142	0.193353	0.424686	0.319832	2768	1
hsa03250	Viral life cycle - HIV-1	1/29	63/8142	0.202006	0.435908	0.328283	7852	1
hsa04020	Calcium signaling pathway	2/29	240/8142	0.210094	0.444894	0.335051	7852/817	2
hsa04720	Long-term potentiation	1/29	67/8142	0.213405	0.444894	0.335051	817	1
hsa04917	Prolactin signaling pathway	1/29	70/8142	0.22185	0.451275	0.339857	2353	1
hsa01524	Platinum drug resistance	1/29	73/8142	0.230208	0.451275	0.339857	330	1
hsa04115	p53 signaling pathway	1/29	73/8142	0.230208	0.451275	0.339857	27244	1
hsa05214	Glioma	1/29	75/8142	0.235731	0.451275	0.339857	817	1
hsa04971	Gastric acid secretion	1/29	76/8142	0.238479	0.451275	0.339857	817	1
hsa05133	Pertussis	1/29	76/8142	0.238479	0.451275	0.339857	2353	1
hsa05012	Parkinson disease	2/29	266/8142	0.244496	0.452831	0.341028	817/1843	2
hsa03018	RNA degradation	1/29	79/8142	0.246664	0.452831	0.341028	694	1
hsa04911	Insulin secretion	1/29	86/8142	0.265434	0.456345	0.343674	817	1
hsa05210	Colorectal cancer	1/29	86/8142	0.265434	0.456345	0.343674	2353	1
hsa04211	Longevity regulating pathway	1/29	89/8142	0.27334	0.456345	0.343674	27244	1
hsa05235	PD-L1 expression and PD-1 checkpoint pathway in cancer	1/29	89/8142	0.27334	0.456345	0.343674	2353	1
hsa05222	Small cell lung cancer	1/29	92/8142	0.281163	0.456345	0.343674	330	1
hsa04060	Cytokine-cytokine receptor interaction	2/29	295/8142	0.283211	0.456345	0.343674	7852/3566	2
hsa04912	GnRH signaling pathway	1/29	93/8142	0.283752	0.456345	0.343674	817	1
hsa04657	IL-17 signaling pathway	1/29	94/8142	0.286333	0.456345	0.343674	2353	1
hsa00564	Glycerophospholipid metabolism	1/29	98/8142	0.296566	0.456345	0.343674	56994	1
hsa01522	Endocrine resistance	1/29	98/8142	0.296566	0.456345	0.343674	2353	1
hsa04750	Inflammatory mediator regulation of TRP channels	1/29	98/8142	0.296566	0.456345	0.343674	817	1
hsa04925	Aldosterone synthesis and secretion	1/29	98/8142	0.296566	0.456345	0.343674	817	1
hsa04061	Viral protein interaction with cytokine and cytokine receptor	1/29	100/8142	0.301629	0.456345	0.343674	7852	1
hsa04916	Melanogenesis	1/29	101/8142	0.304147	0.456345	0.343674	817	1
hsa05142	Chagas disease	1/29	102/8142	0.306657	0.456345	0.343674	2353	1
hsa04064	NF-kappa B signaling pathway	1/29	104/8142	0.31165	0.456345	0.343674	330	1
hsa04620	Toll-like receptor signaling pathway	1/29	104/8142	0.31165	0.456345	0.343674	2353	1
hsa04922	Glucagon signaling pathway	1/29	107/8142	0.319074	0.461719	0.347722	817	1
hsa04066	HIF-1 signaling pathway	1/29	109/8142	0.323981	0.463368	0.348964	817	1
hsa04670	Leukocyte transendothelial migration	1/29	114/8142	0.336099	0.470383	0.354246	7852	1
hsa04726	Serotonergic synapse	1/29	115/8142	0.338497	0.470383	0.354246	1843	1
hsa04071	Sphingolipid signaling pathway	1/29	119/8142	0.348007	0.470383	0.354246	2768	1
hsa04722	Neurotrophin signaling pathway	1/29	119/8142	0.348007	0.470383	0.354246	817	1
hsa04935	Growth hormone synthesis, secretion and action	1/29	119/8142	0.348007	0.470383	0.354246	2353	1
hsa04151	PI3K-Akt signaling pathway	2/29	354/8142	0.36144	0.48323	0.363922	8115/3566	2
hsa04380	Osteoclast differentiation	1/29	128/8142	0.368923	0.484139	0.364606	2353	1
hsa04926	Relaxin signaling pathway	1/29	129/8142	0.371207	0.484139	0.364606	2353	1
hsa04114	Oocyte meiosis	1/29	131/8142	0.37575	0.484139	0.364606	817	1
hsa04142	Lysosome	1/29	132/8142	0.37801	0.484139	0.364606	7805	1
hsa04270	Vascular smooth muscle contraction	1/29	134/8142	0.382506	0.484139	0.364606	2768	1
hsa05135	Yersinia infection	1/29	137/8142	0.389191	0.484139	0.364606	2353	1
hsa04371	Apelin signaling pathway	1/29	139/8142	0.393609	0.484139	0.364606	4208	1
hsa05162	Measles	1/29	139/8142	0.393609	0.484139	0.364606	2353	1
hsa04120	Ubiquitin mediated proteolysis	1/29	142/8142	0.400178	0.487345	0.367021	330	1
hsa05224	Breast cancer	1/29	147/8142	0.410974	0.492006	0.370531	2353	1
hsa04072	Phospholipase D signaling pathway	1/29	148/8142	0.41311	0.492006	0.370531	2768	1
hsa04261	Adrenergic signaling in cardiomyocytes	1/29	150/8142	0.417361	0.492006	0.370531	817	1
hsa04932	Non-alcoholic fatty liver disease	1/29	155/8142	0.427858	0.492006	0.370531	2353	1
hsa04934	Cushing syndrome	1/29	155/8142	0.427858	0.492006	0.370531	817	1
hsa04218	Cellular senescence	1/29	156/8142	0.429936	0.492006	0.370531	678	1
hsa04390	Hippo signaling pathway	1/29	157/8142	0.432006	0.492006	0.370531	330	1
hsa04630	JAK-STAT signaling pathway	1/29	162/8142	0.442248	0.494513	0.372419	3566	1
hsa05161	Hepatitis B	1/29	162/8142	0.442248	0.494513	0.372419	2353	1
hsa04310	Wnt signaling pathway	1/29	167/8142	0.452311	0.50121	0.377462	817	1
hsa04062	Chemokine signaling pathway	1/29	192/8142	0.500057	0.548273	0.412906	7852	1
hsa05167	Kaposi sarcoma-associated herpesvirus infection	1/29	194/8142	0.503698	0.548273	0.412906	2353	1
hsa04510	Focal adhesion	1/29	201/8142	0.516241	0.554847	0.417856	330	1
hsa05415	Diabetic cardiomyopathy	1/29	203/8142	0.519768	0.554847	0.417856	817	1
hsa05205	Proteoglycans in cancer	1/29	205/8142	0.52327	0.554847	0.417856	817	1
hsa05207	Chemical carcinogenesis - receptor activation	1/29	212/8142	0.535335	0.562788	0.423837	2353	1
hsa05208	Chemical carcinogenesis - reactive oxygen species	1/29	223/8142	0.5537	0.577162	0.434662	2353	1
hsa05171	Coronavirus disease - COVID-19	1/29	232/8142	0.568203	0.587302	0.442299	2353	1
hsa04144	Endocytosis	1/29	251/8142	0.597341	0.612275	0.461106	7852	1
hsa05206	MicroRNAs in cancer	1/29	310/8142	0.676223	0.6874	0.517682	27086	1
hsa04740	Olfactory transduction	1/29	439/8142	0.800153	0.806711	0.607536	817	1
hsa05022	Pathways of neurodegeneration - multiple diseases	1/29	476/8142	0.826242	0.826242	0.622244	817	1

## Sheet: CD14+ Atypical B.up
Supplementary Table 8. B cell level KEGG enrichment book
ID	Description	GeneRatio	BgRatio	pvalue	p.adjust	qvalue	geneID	Count
hsa04380	Osteoclast differentiation	20/255	128/8142	2.28125e-09	6.27344e-07	4.85066e-07	7305/353514/126014/11025/2212/140885/10288/6688/2355/2353/7132/4688/3937/3459/9846/1432/3460/5879/9021/4689	20
hsa04145	Phagosome	21/255	152/8142	8.80654e-09	1.2109e-06	9.36274e-07	7057/929/64581/7097/2212/60/3678/4688/3107/3689/3684/1520/10312/71/533/526/5879/5878/811/4689/535	21
hsa05152	Tuberculosis	21/255	180/8142	1.76702e-07	1.61977e-05	1.25241e-05	929/64581/2207/7097/2212/1051/1509/3687/7132/3689/3684/1520/3459/10312/1432/533/1263/3460/5878/637/535	21
hsa04142	Lysosome	17/255	132/8142	6.73012e-07	4.62696e-05	3.57759e-05	6556/23312/1509/1508/968/5660/967/57192/1520/10312/427/5476/533/6448/1512/3482/535	17
hsa04978	Mineral absorption	11/255	60/8142	2.01652e-06	0.000110909	8.57553e-05	4502/4495/4501/4493/4496/4499/4489/4494/3162/2512/2495	11
hsa05418	Fluid shear stress and atherosclerosis	16/255	139/8142	6.43925e-06	0.000269961	0.000208735	7850/3162/4257/60/2353/7132/4688/7184/2950/71/3383/1432/7295/5879/5175/9446	16
hsa04066	HIF-1 signaling pathway	14/255	109/8142	6.87173e-06	0.000269961	0.000208735	7076/3162/3101/4055/5209/2597/226/3099/3570/3459/3091/2023/3460/3939	14
hsa04670	Leukocyte transendothelial migration	14/255	114/8142	1.1651e-05	0.000400502	0.00030967	60/4688/5829/3689/3684/87/71/3383/1432/3702/5879/5175/2771/4689	14
hsa04062	Chemokine signaling pathway	18/255	192/8142	3.01995e-05	0.00088883	0.000687248	3576/5473/1230/5196/409/2268/5829/6352/3055/58191/3702/5879/6351/5330/23533/2771/2787/2782	18
hsa04216	Ferroptosis	8/255	41/8142	3.23211e-05	0.00088883	0.000687248	3162/2512/2495/2180/6303/7417/81631/112483	8
hsa05142	Chagas disease	12/255	102/8142	7.58547e-05	0.00189637	0.00146628	3576/7097/2769/2353/7132/6352/3459/1432/3460/5330/811/2771	12
hsa04613	Neutrophil extracellular trap formation	17/255	190/8142	9.05868e-05	0.00207595	0.00160513	2357/728/64581/366/7097/2212/60/4688/3689/3684/71/1432/5879/7417/5330/4689/79792	17
hsa05132	Salmonella infection	20/255	249/8142	0.000100194	0.00211948	0.00163879	929/3576/4671/7097/2597/6281/114548/60/2353/7132/7184/71/2316/391/1432/7295/5879/5878/302/79792	20
hsa05133	Pertussis	10/255	76/8142	0.000117623	0.00214872	0.0016614	929/3576/114548/2353/3678/1072/3689/3684/1432/2771	10
hsa04611	Platelet activation	13/255	124/8142	0.000127249	0.00214872	0.0016614	2207/2212/60/6916/3937/71/5023/1432/5330/23533/2771/8673/10672	13
hsa05140	Leishmaniasis	10/255	77/8142	0.000131516	0.00214872	0.0016614	7097/2212/2353/4688/3689/3684/3459/1432/3460/4689	10
hsa05417	Lipid and atherosclerosis	18/255	215/8142	0.00013283	0.00214872	0.0016614	929/3576/7097/114548/6256/2353/7132/4688/6648/6352/7184/3309/3383/1432/5879/5330/4689/637	18
hsa05323	Rheumatoid arthritis	11/255	93/8142	0.000143887	0.00219827	0.00169972	3576/7097/10673/2353/6352/3689/10312/3383/533/526/535	11
hsa00010	Glycolysis / Gluconeogenesis	9/255	67/8142	0.000219771	0.0031809	0.00245949	3101/2597/226/3099/5315/217/2023/7167/3939	9
hsa05163	Human cytomegalovirus infection	18/255	225/8142	0.000235135	0.0032331	0.00249985	3576/9586/1230/7132/5829/3570/3107/6352/1432/5879/6351/5330/811/2771/2787/10672/2782/637	18
hsa05131	Shigellosis	19/255	247/8142	0.000262193	0.00343347	0.00265478	929/3101/3576/4671/114548/60/7132/3678/3099/5829/6352/87/55062/71/1432/5879/5330/81631/960	19
hsa04610	Complement and coagulation cascades	10/255	85/8142	0.000301189	0.00376486	0.00291101	728/5055/5265/5329/1675/3687/1191/2162/3689/3684	10
hsa05146	Amoebiasis	11/255	102/8142	0.00032803	0.00392209	0.00303259	929/7850/3576/7097/2769/3689/3684/87/912/5878/5330	11
hsa04932	Non-alcoholic fatty liver disease	14/255	155/8142	0.000343464	0.00392829	0.00303738	3576/6256/2353/7132/3570/1432/5879/27089/4695/9167/9021/55967/4725/637	14
hsa04060	Cytokine-cytokine receptor interaction	21/255	295/8142	0.000362327	0.00392829	0.00303738	1441/7850/3576/5473/4055/1230/7133/10673/7132/5196/3570/23765/3556/6352/3459/9235/58191/3575/84957/3460/6351	21
hsa05167	Kaposi sarcoma-associated herpesvirus infection	16/255	194/8142	0.000371402	0.00392829	0.00303738	3576/1230/2353/7132/3107/3459/3091/3383/3055/1432/5879/23533/81631/2787/2782/637	16
hsa04621	NOD-like receptor signaling pathway	15/255	184/8142	0.000637881	0.00649694	0.00502347	3576/10135/4671/114548/1508/23710/6352/11337/2634/1432/7295/7417/5330/81631/79792	15
hsa04650	Natural killer cell mediated cytotoxicity	12/255	131/8142	0.00079791	0.00783662	0.00605932	7305/2207/3937/10870/6452/3107/3689/3459/3383/3460/5879/637	12
hsa05110	Vibrio cholerae infection	7/255	50/8142	0.000859324	0.00787714	0.00609065	60/10312/71/533/526/10945/535	7
hsa05144	Malaria	7/255	50/8142	0.000859324	0.00787714	0.00609065	7057/4035/3576/7097/3689/3383/5175	7
hsa05170	Human immunodeficiency virus 1 infection	16/255	212/8142	0.000981557	0.00870736	0.00673258	200315/7097/7133/2353/7132/5829/1072/3107/1432/5879/811/2771/25939/2787/2782/637	16
hsa04640	Hematopoietic cell lineage	10/255	99/8142	0.00102208	0.00878348	0.00679144	929/1441/7850/290/3678/3570/3684/912/3575/960	10
hsa04061	Viral protein interaction with cytokine and cytokine receptor	10/255	100/8142	0.00110502	0.00920853	0.00712009	3576/5473/4055/1230/7133/7132/5196/3570/6352/6351	10
hsa05135	Yersinia infection	12/255	137/8142	0.00118454	0.00955324	0.00738662	3576/2212/114548/60/2353/3678/3937/5829/71/391/1432/5879	12
hsa04071	Sphingolipid signaling pathway	11/255	119/8142	0.00121587	0.00955324	0.00738662	2207/1509/7132/9846/427/1432/5879/5330/2771/10672/637	11
hsa05130	Pathogenic Escherichia coli infection	15/255	197/8142	0.00128619	0.00982504	0.00759678	3576/4671/2212/2597/114548/60/4542/2353/7132/64005/71/1432/5879/10972/10672	15
hsa05120	Epithelial cell signaling in Helicobacter pylori infection	8/255	70/8142	0.0014596	0.0108484	0.00838803	3576/6352/10312/1432/533/526/5879/535	8
hsa04140	Autophagy - animal	12/255	141/8142	0.00152013	0.0110009	0.00850597	1509/1508/23710/54541/11337/55062/3091/81671/81631/8673/8408/203228	12
hsa05208	Chemical carcinogenesis - reactive oxygen species	16/255	223/8142	0.00167022	0.0117772	0.00910619	1545/3162/4257/2353/4688/6648/3091/1432/5879/27089/7417/9446/4695/9167/55967/4725	16
hsa00480	Glutathione metabolism	7/255	58/8142	0.00209176	0.0143808	0.0111193	2876/4257/290/5226/2950/9446/9588	7
hsa01230	Biosynthesis of amino acids	8/255	75/8142	0.00228094	0.0150876	0.0116658	2597/2752/226/7086/5315/2023/7167/6888	8
hsa05014	Amyotrophic lateral sclerosis	22/255	364/8142	0.00230428	0.0150876	0.0116658	2876/7133/60/7132/3309/55062/71/1432/5879/5713/27089/4695/9167/81631/6428/55967/5687/8408/203228/4725/637/5689	22
hsa05416	Viral myocarditis	7/255	60/8142	0.00254817	0.0162964	0.0126005	60/3107/3689/71/3383/5879/637	7
hsa01200	Carbon metabolism	10/255	115/8142	0.00316062	0.0197539	0.0152738	3101/2597/5226/226/3099/7086/5315/2023/7167/6888	10
hsa00051	Fructose and mannose metabolism	5/255	33/8142	0.00335248	0.0204874	0.0158409	3101/5209/226/3099/7167	5
hsa04210	Apoptosis	11/255	136/8142	0.00352278	0.0210601	0.0162838	1509/1508/60/2353/7132/1520/71/4170/597/1512/637	11
hsa04064	NF-kappa B signaling pathway	9/255	104/8142	0.00517873	0.0303011	0.023429	929/3576/4055/10673/7132/3383/6351/597/7706	9
hsa05164	Influenza A	12/255	171/8142	0.00735162	0.0421187	0.0325664	3576/114548/60/7132/6352/3459/71/3383/3460/9021/7706/637	12
hsa04668	TNF signaling pathway	9/255	112/8142	0.00835036	0.0466489	0.0360692	9586/1051/7133/2353/7132/6352/3383/1432/9021	9
hsa05134	Legionellosis	6/255	57/8142	0.00848161	0.0466489	0.0360692	929/3576/4671/7097/3689/3684	6
hsa04657	IL-17 signaling pathway	8/255	94/8142	0.00906012	0.0488536	0.0377739	6280/6279/3576/1051/2353/23765/7184/1432	8
hsa05166	Human T-cell leukemia virus 1 infection	14/255	222/8142	0.00986149	0.0521521	0.0403243	7850/9586/2114/4055/6688/706/2353/7132/3107/3689/3383/4214/7417/811	14
hsa05415	Diabetic cardiomyopathy	13/255	203/8142	0.0112409	0.0583253	0.0450974	2597/1509/4688/1432/5879/27089/7417/5330/4695/9167/55967/4689/4725	13
hsa05020	Prion disease	16/255	273/8142	0.0117171	0.0596706	0.0461376	9586/4688/6352/3309/1432/5879/5713/27089/7417/4695/9167/55967/5687/4689/4725/5689	16
hsa05205	Proteoglycans in cancer	13/255	205/8142	0.0121335	0.0606673	0.0469083	7057/5329/7097/60/3678/967/5829/3091/71/2316/1432/5879/960	13
hsa00983	Drug metabolism - other enzymes	7/255	80/8142	0.0123756	0.060773	0.04699	978/4257/7378/1890/2950/9446/3614	7
hsa00030	Pentose phosphate pathway	4/255	30/8142	0.0135704	0.0654711	0.0506226	5226/226/7086/6888	4
hsa05022	Pathways of neurodegeneration - multiple diseases	24/255	476/8142	0.0139283	0.0660393	0.0510619	2876/7133/7132/3309/55062/1432/6310/5879/5713/27089/7417/5330/1452/4695/9167/81631/23401/55967/5687/8408/203228/4725/637/5689	24
hsa04620	Toll-like receptor signaling pathway	8/255	104/8142	0.0160771	0.0749355	0.0579405	929/3576/7097/2353/6352/1432/5879/6351	8
hsa04928	Parathyroid hormone synthesis, secretion and action	8/255	106/8142	0.017853	0.0818264	0.0632686	9935/9586/6256/2353/409/5330/2771/10672	8
hsa04926	Relaxin signaling pathway	9/255	129/8142	0.0197494	0.0876708	0.0677875	9586/2769/2353/409/1432/5330/2771/2787/2782	9
hsa04659	Th17 cell differentiation	8/255	108/8142	0.0197658	0.0876708	0.0677875	6256/2353/3570/3556/3459/3091/1432/3460	8
hsa05230	Central carbon metabolism in cancer	6/255	70/8142	0.0219305	0.0957284	0.0740178	3101/3099/5315/3091/9123/3939	6
hsa00190	Oxidative phosphorylation	9/255	134/8142	0.0246031	0.10345	0.0799883	10312/533/526/27089/4695/9167/55967/4725/535	9
hsa05169	Epstein-Barr virus infection	12/255	202/8142	0.0247562	0.10345	0.0799883	7097/7431/3107/8819/3383/1432/3516/5879/5713/811/637/960	12
hsa04137	Mitophagy - animal	6/255	72/8142	0.024828	0.10345	0.0799883	23710/11337/3091/81631/9958/8408	6
hsa04217	Necroptosis	10/255	159/8142	0.0275051	0.112894	0.0872902	2512/2495/5836/114548/2752/7132/3459/3460/7417/637	10
hsa05150	Staphylococcus aureus infection	7/255	96/8142	0.0305884	0.122156	0.094452	2357/728/1675/2212/3689/3684/3383	7
hsa05016	Huntington disease	16/255	306/8142	0.0306501	0.122156	0.094452	2876/9586/6648/55062/5713/27089/7417/5330/4695/9167/55967/5434/5687/8408/4725/5689	16
hsa05100	Bacterial invasion of epithelial cells	6/255	77/8142	0.0331601	0.130272	0.100727	60/3678/5829/71/391/5879	6
hsa03060	Protein export	3/255	23/8142	0.0338552	0.131129	0.10139	3309/23478/6731	3
hsa05017	Spinocerebellar ataxia	9/255	143/8142	0.0353808	0.135135	0.104487	55062/6310/3516/5713/7417/5330/5687/8408/5689	9
hsa05202	Transcriptional misregulation in cancer	11/255	193/8142	0.0398914	0.150276	0.116194	929/7850/3576/1051/6688/6256/1848/3684/3398/604/597	11
hsa04966	Collecting duct acid secretion	3/255	27/8142	0.0510645	0.189767	0.146729	10312/526/535	3
hsa04930	Type II diabetes mellitus	4/255	46/8142	0.0549628	0.19914	0.153976	3101/3099/5315/9021	4
hsa04728	Dopaminergic synapse	8/255	132/8142	0.0550351	0.19914	0.153976	9586/2353/409/1432/5330/2771/2787/2782	8
hsa05010	Alzheimer disease	18/255	384/8142	0.0564172	0.20149	0.155793	4035/2597/7132/55062/5713/27089/7417/5330/1452/4695/9167/23401/55967/5687/8408/4725/637/5689	18
hsa05221	Acute myeloid leukemia	5/255	67/8142	0.0581922	0.205165	0.158634	929/6688/1848/3684/597	5
hsa04727	GABAergic synapse	6/255	89/8142	0.0599391	0.206041	0.159312	2752/23710/11337/2771/2787/2782	6
hsa05235	PD-L1 expression and PD-1 checkpoint pathway in cancer	6/255	89/8142	0.0599391	0.206041	0.159312	7097/2353/3459/3091/1432/3460	6
hsa04664	Fc epsilon RI signaling pathway	5/255	68/8142	0.0612812	0.20623	0.159458	2207/3937/9846/1432/5879	5
hsa05145	Toxoplasmosis	7/255	112/8142	0.0614939	0.20623	0.159458	7097/7132/3459/1432/3460/23533/2771	7
hsa04725	Cholinergic synapse	7/255	113/8142	0.0638921	0.208552	0.161254	9586/2353/5330/23533/2771/2787/2782	7
hsa04920	Adipocytokine signaling pathway	5/255	69/8142	0.0644616	0.208552	0.161254	2180/7133/6256/7132/9021	5
hsa05204	Chemical carcinogenesis - DNA adducts	5/255	69/8142	0.0644616	0.208552	0.161254	1545/6817/4257/2950/9446	5
hsa04015	Rap1 signaling pathway	11/255	210/8142	0.0655093	0.209477	0.161969	7057/2357/60/3937/3689/3684/71/1432/5879/5330/2771	11
hsa04979	Cholesterol metabolism	4/255	50/8142	0.0705284	0.222935	0.172374	4035/1593/706/7417	4
hsa04136	Autophagy - other	3/255	32/8142	0.0773754	0.241798	0.18696	23710/11337/55062	3
hsa04935	Growth hormone synthesis, secretion and action	7/255	119/8142	0.0794636	0.245002	0.189437	9586/2353/1432/4214/5330/2771/9021	7
hsa04810	Regulation of actin cytoskeleton	11/255	218/8142	0.0806069	0.245002	0.189437	3687/60/3678/5829/1072/3689/3684/87/71/5879/10672	11
hsa05225	Hepatocellular carcinoma	9/255	168/8142	0.0810733	0.245002	0.189437	3162/4257/6604/60/2950/71/9446/1452/23401	9
hsa04713	Circadian entrainment	6/255	97/8142	0.0833362	0.249103	0.192608	2353/5187/5330/2771/2787/2782	6
hsa03320	PPAR signaling pathway	5/255	75/8142	0.0854435	0.249968	0.193277	123/1593/2180/6256/2710	5
hsa04918	Thyroid hormone synthesis	5/255	75/8142	0.0854435	0.249968	0.193277	2876/9586/7184/3309/5330	5
hsa04151	PI3K-Akt signaling pathway	16/255	354/8142	0.0891329	0.255669	0.197685	7057/1441/2069/9586/7097/6256/3678/3570/54541/7184/3575/5879/4170/23533/2787/2782	16
hsa04971	Gastric acid secretion	5/255	76/8142	0.0892518	0.255669	0.197685	3274/60/71/5330/2771	5
hsa04723	Retrograde endocannabinoid signaling	8/255	148/8142	0.0928764	0.263309	0.203592	1432/5330/4695/2771/55967/2787/4725/2782	8
hsa04612	Antigen processing and presentation	5/255	78/8142	0.0971284	0.272554	0.21074	1508/3107/3309/1520/811	5
hsa00500	Starch and sucrose metabolism	3/255	36/8142	0.10187	0.282971	0.218795	3101/5836/3099	3
hsa04921	Oxytocin signaling pathway	8/255	154/8142	0.11016	0.301647	0.233235	60/2353/4637/5997/71/5330/23533/2771	8
hsa04714	Thermogenesis	11/255	232/8142	0.111884	0.301647	0.233235	2180/9586/6604/60/71/1432/27089/4695/9167/55967/4725	11
hsa05171	Coronavirus disease - COVID-19	11/255	232/8142	0.111884	0.301647	0.233235	728/3576/7097/1675/2212/114548/2162/2353/7132/3570/1432	11
hsa04662	B cell receptor signaling pathway	5/255	82/8142	0.113894	0.304086	0.235121	353514/11025/10288/2353/5879	5
hsa04068	FoxO signaling pathway	7/255	131/8142	0.116626	0.308387	0.238446	6648/23710/11337/604/1432/3575/1263	7
hsa00532	Glycosaminoglycan biosynthesis - chondroitin sulfate / dermatan sulfate	2/255	20/8142	0.128444	0.333777	0.258078	51363/55454	2
hsa05207	Chemical carcinogenesis - receptor activation	10/255	212/8142	0.128656	0.333777	0.258078	1545/9586/4257/6256/2353/409/7184/604/9446/2771	10
hsa05012	Parkinson disease	12/255	266/8142	0.130185	0.334588	0.258706	3309/7295/5713/27089/7417/4695/2771/9167/55967/5687/4725/5689	12
hsa05219	Bladder cancer	3/255	41/8142	0.136159	0.346702	0.268072	7057/3576/1890	3
hsa04915	Estrogen signaling pathway	7/255	138/8142	0.141852	0.357883	0.276717	9586/1509/2353/2289/7184/5330/2771	7
hsa04371	Apelin signaling pathway	7/255	139/8142	0.145656	0.36414	0.281555	5330/23533/2771/81631/2787/10672/2782	7
hsa05410	Hypertrophic cardiomyopathy	5/255	90/8142	0.151204	0.374604	0.289646	60/3678/71/7171/2010	5
hsa04936	Alcoholic liver disease	7/255	142/8142	0.157358	0.386369	0.298743	929/728/3576/7132/23765/217/1432	7
hsa04614	Renin-angiotensin system	2/255	23/8142	0.161136	0.388984	0.300765	290/5476	2
hsa04658	Th1 and Th2 cell differentiation	5/255	92/8142	0.161252	0.388984	0.300765	2353/3459/1432/3460/3516	5
hsa04141	Protein processing in endoplasmic reticulum	8/255	171/8142	0.167797	0.401254	0.310252	81567/7184/3309/91319/811/10970/573/5034	8
hsa03050	Proteasome	3/255	46/8142	0.17377	0.410521	0.317417	5713/5687/5689	3
hsa04622	RIG-I-like receptor signaling pathway	4/255	70/8142	0.175867	0.410521	0.317417	3576/1432/4214/7706	4
hsa04510	Focal adhesion	9/255	201/8142	0.17912	0.410521	0.317417	7057/60/7791/3678/5829/87/71/2316/5879	9
hsa00620	Pyruvate metabolism	3/255	47/8142	0.181618	0.410521	0.317417	5315/217/3939	3
hsa04973	Carbohydrate digestion and absorption	3/255	47/8142	0.181618	0.410521	0.317417	3101/3099/5330	3
hsa05414	Dilated cardiomyopathy	5/255	96/8142	0.182122	0.410521	0.317417	60/3678/71/7171/2010	5
hsa04520	Adherens junction	4/255	71/8142	0.182122	0.410521	0.317417	60/87/71/5879	4
hsa04666	Fc gamma R-mediated phagocytosis	5/255	97/8142	0.187491	0.419187	0.324118	2212/1072/9846/3055/5879	5
hsa01524	Platinum drug resistance	4/255	73/8142	0.194848	0.432122	0.334119	4257/2950/9446/637	4
hsa04933	AGE-RAGE signaling pathway in diabetic complications	5/255	100/8142	0.203931	0.448649	0.346898	3576/3383/1432/5879/5330	5
hsa00330	Arginine and proline metabolism	3/255	51/8142	0.213885	0.466812	0.360942	6303/217/112483	3
hsa05412	Arrhythmogenic right ventricular cardiomyopathy	4/255	77/8142	0.221073	0.478702	0.370135	60/3678/71/2010	4
hsa04625	C-type lectin receptor signaling pathway	5/255	104/8142	0.226562	0.481828	0.372552	64581/2207/114548/1432/1263	5
hsa00980	Metabolism of xenobiotics by cytochrome P450	4/255	78/8142	0.227773	0.481828	0.372552	1545/4257/2950/9446	4
hsa04721	Synaptic vesicle cycle	4/255	78/8142	0.227773	0.481828	0.372552	10312/533/526/535	4
hsa05165	Human papillomavirus infection	13/255	331/8142	0.238172	0.49998	0.386588	7057/9586/7132/3678/5829/3107/5315/10312/533/3516/526/1452/535	13
hsa04922	Glucagon signaling pathway	5/255	107/8142	0.244003	0.502798	0.388767	9586/5836/5315/5330/3939	5
hsa04630	JAK-STAT signaling pathway	7/255	162/8142	0.245	0.502798	0.388767	1441/3570/3459/3575/3460/4170/9021	7
hsa05161	Hepatitis B	7/255	162/8142	0.245	0.502798	0.388767	3576/9586/7097/2353/1432/4214/637	7
hsa00052	Galactose metabolism	2/255	31/8142	0.253287	0.515955	0.39894	3101/3099	2
hsa04215	Apoptosis - multiple species	2/255	32/8142	0.265015	0.535875	0.414342	7132/637	2
hsa04022	cGMP-PKG signaling pathway	7/255	167/8142	0.269023	0.54001	0.417539	9586/5997/7417/5330/23533/2771/10672	7
hsa00240	Pyrimidine metabolism	3/255	58/8142	0.272778	0.54358	0.420299	978/7378/1890	3
hsa01232	Nucleotide metabolism	4/255	85/8142	0.275931	0.544872	0.421298	978/7378/1890/3614	4
hsa04530	Tight junction	7/255	169/8142	0.27881	0.544872	0.421298	60/4637/87/71/912/5879/4214	7
hsa04330	Notch signaling pathway	3/255	59/8142	0.281352	0.544872	0.421298	7090/6310/3516	3
hsa04370	VEGF signaling pathway	3/255	59/8142	0.281352	0.544872	0.421298	5829/1432/5879	3
hsa04724	Glutamatergic synapse	5/255	114/8142	0.285942	0.549889	0.425178	2752/5330/2771/2787/2782	5
hsa04730	Long-term depression	3/255	60/8142	0.28995	0.55001	0.425271	5330/2771/10672	3
hsa04260	Cardiac muscle contraction	4/255	87/8142	0.290005	0.55001	0.425271	444/7171/27089/9167	4
hsa05203	Viral carcinogenesis	8/255	204/8142	0.308455	0.578944	0.447643	9586/4055/5829/3107/87/5315/3516/5879	8
hsa04010	MAPK signaling pathway	11/255	294/8142	0.315483	0.578944	0.447643	929/2069/1848/2353/7132/409/3556/2316/1432/5879/4214	11
hsa03250	Viral life cycle - HIV-1	3/255	63/8142	0.31584	0.578944	0.447643	200315/5045/25939	3
hsa04623	Cytosolic DNA-sensing pathway	3/255	63/8142	0.31584	0.578944	0.447643	6352/6351/5434	3
hsa05032	Morphine addiction	4/255	91/8142	0.318423	0.578944	0.447643	409/2771/2787/2782	4
hsa04072	Phospholipase D signaling pathway	6/255	148/8142	0.318653	0.578944	0.447643	2207/3576/9846/5330/23533/10672	6
hsa01250	Biosynthesis of nucleotide sugars	2/255	37/8142	0.323442	0.578944	0.447643	3101/3099	2
hsa05143	African trypanosomiasis	2/255	37/8142	0.323442	0.578944	0.447643	3383/5330	2
hsa04514	Cell adhesion molecules	6/255	149/8142	0.324209	0.578944	0.447643	1462/3107/3689/3684/3383/5175	6
hsa04919	Thyroid hormone signaling pathway	5/255	121/8142	0.329103	0.581339	0.449495	60/6256/3091/71/5330	5
hsa04261	Adrenergic signaling in cardiomyocytes	6/255	150/8142	0.329778	0.581339	0.449495	9586/1432/7171/5330/23533/2771	6
hsa05321	Inflammatory bowel disease	3/255	65/8142	0.333133	0.583513	0.451175	7097/3459/3460	3
hsa05215	Prostate cancer	4/255	97/8142	0.361394	0.629009	0.486353	7850/9586/7184/2950	4
hsa04924	Renin secretion	3/255	69/8142	0.367639	0.633469	0.489802	1508/5330/2771	3
hsa05231	Choline metabolism in cancer	4/255	98/8142	0.368564	0.633469	0.489802	2353/3091/5879/56261	4
hsa04917	Prolactin signaling pathway	3/255	70/8142	0.376226	0.642622	0.496879	2353/1432/9021	3
hsa00380	Tryptophan metabolism	2/255	42/8142	0.380648	0.646162	0.499617	1545/217	2
hsa04144	Endocytosis	9/255	251/8142	0.387357	0.651594	0.503816	409/3107/11031/9922/5878/10890/3482/30011/29924	9
hsa00071	Fatty acid degradation	2/255	43/8142	0.391858	0.651594	0.503816	2180/217	2
hsa00860	Porphyrin metabolism	2/255	43/8142	0.391858	0.651594	0.503816	3162/645	2
hsa00982	Drug metabolism - cytochrome P450	3/255	72/8142	0.393326	0.651594	0.503816	4257/2950/9446	3
hsa04962	Vasopressin-regulated water reabsorption	2/255	44/8142	0.402976	0.663583	0.513086	9586/5878	2
hsa04660	T cell receptor signaling pathway	4/255	104/8142	0.411408	0.673436	0.520705	2353/3937/1432/3702	4
hsa00120	Primary bile acid biosynthesis	1/255	17/8142	0.418114	0.676361	0.522966	1593	1
hsa00910	Nitrogen metabolism	1/255	17/8142	0.418114	0.676361	0.522966	2752	1
hsa04910	Insulin signaling pathway	5/255	137/8142	0.429083	0.690046	0.533548	3101/5836/3099/5577/9021	5
hsa00061	Fatty acid biosynthesis	1/255	18/8142	0.436376	0.697695	0.539462	2180	1
hsa04931	Insulin resistance	4/255	108/8142	0.439652	0.698869	0.54037	9586/5836/7132/9021	4
hsa00531	Glycosaminoglycan degradation	1/255	19/8142	0.454068	0.710062	0.549024	6448	1
hsa00520	Amino sugar and nucleotide sugar metabolism	2/255	49/8142	0.457022	0.710062	0.549024	3101/3099	2
hsa04672	Intestinal immune network for IgA production	2/255	49/8142	0.457022	0.710062	0.549024	4055/10673	2
hsa05030	Cocaine addiction	2/255	49/8142	0.457022	0.710062	0.549024	9586/2771	2
hsa00100	Steroid biosynthesis	1/255	20/8142	0.471206	0.727987	0.562883	3930	1
hsa00770	Pantothenate and CoA biosynthesis	1/255	21/8142	0.487808	0.745636	0.57653	217	1
hsa04726	Serotonergic synapse	4/255	115/8142	0.488052	0.745636	0.57653	5330/2771/2787/2782	4
hsa00600	Sphingolipid metabolism	2/255	53/8142	0.498176	0.756897	0.585237	5660/427	2
hsa00220	Arginine biosynthesis	1/255	22/8142	0.503891	0.757213	0.585481	2752	1
hsa00340	Histidine metabolism	1/255	22/8142	0.503891	0.757213	0.585481	217	1
hsa05210	Colorectal cancer	3/255	86/8142	0.508353	0.759767	0.587456	2069/2353/5879	3
hsa04722	Neurotrophin signaling pathway	4/255	119/8142	0.514946	0.76546	0.591858	11213/1432/5879/4214	4
hsa04152	AMPK signaling pathway	4/255	120/8142	0.521569	0.770416	0.59569	9586/5209/10890/8408	4
hsa04512	ECM-receptor interaction	3/255	88/8142	0.523883	0.770416	0.59569	7057/3678/960	3
hsa04340	Hedgehog signaling pathway	2/255	56/8142	0.52771	0.771916	0.59685	409/1452	2
hsa04211	Longevity regulating pathway	3/255	89/8142	0.531547	0.773415	0.598009	9586/6648/8408	3
hsa04150	mTOR signaling pathway	5/255	156/8142	0.543279	0.786325	0.607991	7132/54541/526/8408/55004	5
hsa04970	Salivary secretion	3/255	92/8142	0.554119	0.797816	0.616876	4069/1471/5330	3
hsa04912	GnRH signaling pathway	3/255	93/8142	0.561499	0.804231	0.621836	1432/4214/5330	3
hsa00561	Glycerolipid metabolism	2/255	61/8142	0.574265	0.814035	0.629417	2710/217	2
hsa00590	Arachidonic acid metabolism	2/255	61/8142	0.574265	0.814035	0.629417	2876/6916	2
hsa04750	Inflammatory mediator regulation of TRP channels	3/255	98/8142	0.597272	0.839339	0.648981	3556/1432/5330	3
hsa04929	GnRH secretion	2/255	64/8142	0.600559	0.839339	0.648981	409/5330	2
hsa04744	Phototransduction	1/255	29/8142	0.603229	0.839339	0.648981	2782	1
hsa04310	Wnt signaling pathway	5/255	167/8142	0.604324	0.839339	0.648981	7090/5879/5330/1452/23401	5
hsa04927	Cortisol synthesis and secretion	2/255	65/8142	0.609049	0.84165	0.650769	9586/5330	2
hsa00053	Ascorbate and aldarate metabolism	1/255	30/8142	0.6157	0.842376	0.65133	217	1
hsa00630	Glyoxylate and dicarboxylate metabolism	1/255	30/8142	0.6157	0.842376	0.65133	2752	1
hsa00410	beta-Alanine metabolism	1/255	31/8142	0.627781	0.844258	0.652785	217	1
hsa04710	Circadian rhythm	1/255	31/8142	0.627781	0.844258	0.652785	5187	1
hsa05310	Asthma	1/255	31/8142	0.627781	0.844258	0.652785	2207	1
hsa04020	Calcium signaling pathway	7/255	240/8142	0.630481	0.844258	0.652785	3274/2769/444/57192/5023/7417/5330	7
hsa00640	Propanoate metabolism	1/255	32/8142	0.639483	0.844258	0.652785	3939	1
hsa05206	MicroRNAs in cancer	9/255	310/8142	0.640653	0.844258	0.652785	7057/1545/3162/7431/3678/54541/9839/4170/960	9
hsa05031	Amphetamine addiction	2/255	69/8142	0.641636	0.844258	0.652785	9586/2353	2
hsa05211	Renal cell carcinoma	2/255	69/8142	0.641636	0.844258	0.652785	3091/5879	2
hsa04130	SNARE interactions in vesicular transport	1/255	33/8142	0.650818	0.852262	0.658974	8673	1
hsa03020	RNA polymerase	1/255	34/8142	0.661799	0.862534	0.666916	5434	1
hsa00562	Inositol phosphate metabolism	2/255	73/8142	0.672054	0.867675	0.670891	7167/5330	2
hsa04115	p53 signaling pathway	2/255	73/8142	0.672054	0.867675	0.670891	7057/637	2
hsa00760	Nicotinate and nicotinamide metabolism	1/255	36/8142	0.682739	0.877351	0.678373	10135	1
hsa00250	Alanine, aspartate and glutamate metabolism	1/255	37/8142	0.692719	0.881934	0.681917	2752	1
hsa05216	Thyroid cancer	1/255	37/8142	0.692719	0.881934	0.681917	6256	1
hsa05330	Allograft rejection	1/255	38/8142	0.702387	0.886039	0.68509	3107	1
hsa05340	Primary immunodeficiency	1/255	38/8142	0.702387	0.886039	0.68509	3575	1
hsa00513	Various types of N-glycan biosynthesis	1/255	39/8142	0.711752	0.893752	0.691054	4245	1
hsa04218	Cellular senescence	4/255	156/8142	0.725635	0.903743	0.698779	3576/3107/1432/7417	4
hsa04390	Hippo signaling pathway	4/255	157/8142	0.730253	0.903743	0.698779	60/3689/3398/71	4
hsa05160	Hepatitis C	4/255	157/8142	0.730253	0.903743	0.698779	6256/7132/9021/637	4
hsa04146	Peroxisome	2/255	82/8142	0.732853	0.903743	0.698779	2180/6648	2
hsa05332	Graft-versus-host disease	1/255	42/8142	0.738121	0.904529	0.699387	3107	1
hsa04014	Ras signaling pathway	6/255	232/8142	0.740069	0.904529	0.699387	2114/9846/5879/5878/2787/2782	6
hsa04940	Type I diabetes mellitus	1/255	43/8142	0.746365	0.908188	0.702216	3107	1
hsa04911	Insulin secretion	2/255	86/8142	0.75666	0.916659	0.708766	9586/5330	2
hsa04540	Gap junction	2/255	88/8142	0.767864	0.925256	0.715413	5330/2771	2
hsa04976	Bile secretion	2/255	89/8142	0.773297	0.925256	0.715413	366/6256	2
hsa00280	Valine, leucine and isoleucine degradation	1/255	48/8142	0.783866	0.925256	0.715413	217	1
hsa05168	Herpes simplex virus 1 infection	13/255	495/8142	0.784254	0.925256	0.715413	7097/5199/29992/7132/3678/3107/6352/3459/3460/811/9021/6428/637	13
hsa04270	Vascular smooth muscle contraction	3/255	134/8142	0.796335	0.925256	0.715413	4637/5330/10672	3
hsa00510	N-Glycan biosynthesis	1/255	50/8142	0.797271	0.925256	0.715413	4245	1
hsa04350	TGF-beta signaling pathway	2/255	94/8142	0.798828	0.925256	0.715413	7057/3398	2
hsa00270	Cysteine and methionine metabolism	1/255	51/8142	0.80366	0.925256	0.715413	3939	1
hsa04913	Ovarian steroidogenesis	1/255	51/8142	0.80366	0.925256	0.715413	1545	1
hsa04961	Endocrine and other factor-regulated calcium reabsorption	1/255	53/8142	0.815841	0.925256	0.715413	5330	1
hsa05320	Autoimmune thyroid disease	1/255	53/8142	0.815841	0.925256	0.715413	3107	1
hsa05162	Measles	3/255	139/8142	0.816226	0.925256	0.715413	7097/2353/637	3
hsa00564	Glycerophospholipid metabolism	2/255	98/8142	0.817392	0.925256	0.715413	79143/56261	2
hsa01522	Endocrine resistance	2/255	98/8142	0.817392	0.925256	0.715413	2353/1432	2
hsa04925	Aldosterone synthesis and secretion	2/255	98/8142	0.817392	0.925256	0.715413	9586/5330	2
hsa04120	Ubiquitin mediated proteolysis	3/255	142/8142	0.827355	0.925256	0.715413	4214/9021/7320	3
hsa04916	Melanogenesis	2/255	101/8142	0.830296	0.925256	0.715413	5330/2771	2
hsa04550	Signaling pathways regulating pluripotency of stem cells	3/255	143/8142	0.830935	0.925256	0.715413	3398/1432/3720	3
hsa04923	Regulation of lipolysis in adipocytes	1/255	56/8142	0.832716	0.925256	0.715413	2771	1
hsa04914	Progesterone-mediated oocyte maturation	2/255	102/8142	0.834412	0.925256	0.715413	1432/2771	2
hsa04972	Pancreatic secretion	2/255	102/8142	0.834412	0.925256	0.715413	5879/5330	2
hsa01212	Fatty acid metabolism	1/255	57/8142	0.837992	0.925387	0.715515	2180	1
hsa05034	Alcoholism	4/255	187/8142	0.843005	0.925387	0.715515	9586/2771/2787/2782	4
hsa05224	Breast cancer	3/255	147/8142	0.844626	0.925387	0.715515	2353/1452/23401	3
hsa05226	Gastric cancer	3/255	149/8142	0.851106	0.928786	0.718143	6256/1452/23401	3
hsa00140	Steroid hormone biosynthesis	1/255	61/8142	0.857487	0.932051	0.720668	1545	1
hsa04213	Longevity regulating pathway - multiple species	1/255	62/8142	0.861984	0.933251	0.721595	6648	1
hsa00310	Lysine degradation	1/255	63/8142	0.86634	0.933664	0.721914	217	1
hsa04934	Cushing syndrome	3/255	155/8142	0.869156	0.933664	0.721914	9586/5330/2771	3
hsa04720	Long-term potentiation	1/255	67/8142	0.882436	0.944241	0.730092	5330	1
hsa05223	Non-small cell lung cancer	1/255	72/8142	0.899867	0.95916	0.741628	6256	1
hsa05212	Pancreatic cancer	1/255	76/8142	0.911938	0.962257	0.744023	5879	1
hsa05220	Chronic myeloid leukemia	1/255	76/8142	0.911938	0.962257	0.744023	9846	1
hsa01521	EGFR tyrosine kinase inhibitor resistance	1/255	79/8142	0.920029	0.962257	0.744023	3570	1
hsa03018	RNA degradation	1/255	79/8142	0.920029	0.962257	0.744023	2023	1
hsa04024	cAMP signaling pathway	4/255	221/8142	0.920268	0.962257	0.744023	9586/2353/5879/2771	4
hsa04360	Axon guidance	3/255	182/8142	0.928593	0.964194	0.745521	1072/5879/2771	3
hsa05322	Systemic lupus erythematosus	2/255	136/8142	0.930362	0.964194	0.745521	2212/87	2
hsa04012	ErbB signaling pathway	1/255	85/8142	0.934058	0.964194	0.745521	2069	1
hsa04742	Taste transduction	1/255	86/8142	0.936145	0.964194	0.745521	5330	1
hsa05222	Small cell lung cancer	1/255	92/8142	0.947355	0.9721	0.751633	6256	1
hsa04070	Phosphatidylinositol signaling system	1/255	97/8142	0.955184	0.976489	0.755027	5330	1
hsa00230	Purine metabolism	1/255	128/8142	0.98352	0.996289	0.770336	3614	1
hsa04114	Oocyte meiosis	1/255	131/8142	0.985043	0.996289	0.770336	1432	1
hsa04080	Neuroactive ligand-receptor interaction	5/255	362/8142	0.990153	0.996289	0.770336	2357/728/3274/706/5023	5
hsa03040	Spliceosome	1/255	147/8142	0.991091	0.996289	0.770336	6428	1
hsa01240	Biosynthesis of cofactors	1/255	153/8142	0.992666	0.996289	0.770336	217	1
hsa04740	Olfactory transduction	3/255	439/8142	0.999926	0.999926	0.773149	409/5997/2782	3

## Sheet: Plasmablast B.up
Supplementary Table 8. B cell level KEGG enrichment book
ID	Description	GeneRatio	BgRatio	pvalue	p.adjust	qvalue	geneID	Count
hsa04141	Protein processing in endoplasmic reticulum	28/250	171/8142	2.14225e-13	5.56985e-11	4.21685e-11	81567/7494/7184/3309/811/2081/9601/6238/10952/5034/6748/91319/29927/3337/6184/3998/51465/6747/51726/10130/4780/2923/201595/824/10960/1650/6185/468	28
hsa04660	T cell receptor signaling pathway	19/250	104/8142	2.67001e-10	3.47102e-08	2.62786e-08	916/926/3702/915/919/7535/925/917/2353/3937/940/5588/2534/920/4792/3932/27040/5335/5295	19
hsa04640	Hematopoietic cell lineage	18/250	99/8142	8.71032e-10	7.54894e-08	5.71519e-08	3575/3553/916/929/1441/926/924/948/915/921/925/917/3655/914/920/960/952/2323	18
hsa04380	Osteoclast differentiation	20/250	128/8142	1.61275e-09	1.04829e-07	7.93642e-08	7305/3553/2214/2355/11025/814/10288/2353/3937/2534/4792/3932/9021/7040/5295/4688/6688/3459/2354/8878	20
hsa04650	Natural killer cell mediated cytotoxicity	20/250	131/8142	2.45151e-09	1.27478e-07	9.6512e-08	7305/3002/2207/2214/5551/919/7535/10870/3824/3689/3937/3107/2534/3383/3932/27040/5335/5295/3683/3459	20
hsa04659	Th17 cell differentiation	18/250	108/8142	3.76646e-09	1.63213e-07	1.23566e-07	3553/916/915/919/7535/917/2353/5588/3572/6095/920/4792/3932/27040/5335/7040/3459/196	18
hsa05235	PD-L1 expression and PD-1 checkpoint pathway in cancer	15/250	89/8142	6.702e-08	2.48932e-06	1.88462e-06	916/915/919/7535/917/2353/940/5588/920/4792/3932/27040/5335/5295/3459	15
hsa05144	Malaria	11/250	50/8142	2.37594e-07	7.7218e-06	5.84606e-06	3553/948/4035/3820/3689/7057/3383/2995/7040/3683/5175	11
hsa04658	Th1 and Th2 cell differentiation	14/250	92/8142	6.84257e-07	1.97674e-05	1.49656e-05	916/915/919/7535/917/2353/5588/920/4792/6775/3932/27040/5335/3459	14
hsa04210	Apoptosis	17/250	136/8142	7.82788e-07	2.03525e-05	1.54086e-05	3002/5551/4616/2353/71/2081/1521/4792/60/4170/1508/1509/5295/10376/1520/824/468	17
hsa04670	Leukocyte transendothelial migration	14/250	114/8142	9.29265e-06	0.000219644	0.000166289	3702/5829/3689/7294/71/3383/60/87/5335/5295/3683/4688/5175/4478	14
hsa05340	Primary immunodeficiency	8/250	38/8142	1.55393e-05	0.000316466	0.000239592	3575/916/926/915/7535/925/920/3932	8
hsa04145	Phagosome	16/250	152/8142	1.58233e-05	0.000316466	0.000239592	929/64581/2214/948/3689/71/7057/811/3107/10952/60/29927/4688/10376/1520/10383	16
hsa05135	Yersinia infection	15/250	137/8142	1.82606e-05	0.000339126	0.000256747	3553/926/7535/925/5829/2353/71/3937/920/4792/60/3932/27040/5335/5295	15
hsa05132	Salmonella infection	21/250	249/8142	2.43229e-05	0.000421597	0.000319185	3553/929/51176/6932/6281/2597/7184/2353/79026/71/4792/7295/60/2316/6993/5216/10376/4671/302/10383/10671	21
hsa05166	Human T-cell leukemia virus 1 infection	19/250	222/8142	4.90226e-05	0.000741382	0.000561289	916/915/917/3689/2353/811/3107/920/3383/4792/3932/7040/5295/706/2113/3683/896/6688/468	19
hsa04514	Cell adhesion molecules	15/250	149/8142	4.94817e-05	0.000741382	0.000561289	1462/926/925/923/3689/3655/6404/914/3107/940/920/3383/6693/3683/5175	15
hsa03060	Protein export	6/250	23/8142	5.13264e-05	0.000741382	0.000561289	3309/10952/90701/29927/60559/28972	6
hsa05142	Chagas disease	12/250	102/8142	6.2658e-05	0.000857425	0.000649144	3553/916/6352/915/919/917/2353/811/4792/7040/5295/3459	12
hsa04064	NF-kappa B signaling pathway	12/250	104/8142	7.59291e-05	0.000977666	0.000740176	6351/3553/929/7128/7535/4616/5588/3383/4792/3932/27040/5335	12
hsa05416	Viral myocarditis	9/250	60/8142	7.89653e-05	0.000977666	0.000740176	5551/3689/71/3107/940/2534/3383/60/3683	9
hsa05418	Fluid shear stress and atherosclerosis	14/250	139/8142	8.78831e-05	0.00103862	0.000786323	3553/7184/2353/71/3383/7295/60/2950/5295/801/4688/5175/4780/8878	14
hsa05417	Lipid and atherosclerosis	18/250	215/8142	0.000103232	0.00116697	0.000883494	3553/6352/929/948/7494/7184/2353/3309/2081/3383/4792/5335/5295/6648/801/4688/4780/468	18
hsa04612	Antigen processing and presentation	10/250	78/8142	0.000124675	0.00135064	0.00102255	926/925/3824/3309/811/3107/920/1508/1520/2923	10
hsa04668	TNF signaling pathway	12/250	112/8142	0.000156119	0.00162364	0.00122923	3553/6352/7128/2353/3383/1051/4792/602/9021/5295/7133/468	12
hsa05170	Human immunodeficiency virus 1 infection	17/250	212/8142	0.000269899	0.00269899	0.00204337	916/200315/915/919/25939/5829/917/2353/811/3107/920/4792/5335/5295/801/7133/2923	17
hsa04978	Mineral absorption	8/250	60/8142	0.000453738	0.00434565	0.00329003	4493/4501/4502/4495/2495/4494/2512/476	8
hsa05169	Epstein-Barr virus infection	16/250	202/8142	0.000467993	0.00434565	0.00329003	916/7431/915/7128/919/4616/917/811/3107/3383/4792/960/5295/3683/896/2923	16
hsa04657	IL-17 signaling pathway	10/250	94/8142	0.000582835	0.00522542	0.00395609	6280/6279/3553/7128/7184/2353/1051/4792/23765/2354	10
hsa05332	Graft-versus-host disease	6/250	42/8142	0.00163646	0.0141826	0.0107375	3553/3002/5551/3824/3107/940	6
hsa05140	Leishmaniasis	8/250	77/8142	0.00238462	0.0194641	0.014736	3553/2214/3689/2353/4792/7040/4688/3459	8
hsa04142	Lysosome	11/250	132/8142	0.00239558	0.0194641	0.014736	5660/6556/968/1521/9516/1508/1509/950/1520/6448/5538	11
hsa05152	Tuberculosis	13/250	180/8142	0.00356212	0.0274031	0.0207465	3553/2207/929/64581/2214/3689/1051/3687/1509/7040/801/1520/3459	13
hsa05162	Measles	11/250	139/8142	0.00358348	0.0274031	0.0207465	3553/916/915/7128/917/2353/940/4792/5295/896/4478	11
hsa05131	Shigellosis	16/250	247/8142	0.00382723	0.0284308	0.0215246	3553/6352/929/5829/71/5588/4792/60/87/960/5335/5295/5216/4671/824/8878	16
hsa05110	Vibrio cholerae infection	6/250	50/8142	0.00404186	0.0291912	0.0221002	71/9601/10952/60/5335/29927	6
hsa05221	Acute myeloid leukemia	7/250	67/8142	0.00428032	0.0300779	0.0227715	929/51176/6932/1848/5295/5292/6688	7
hsa04066	HIF-1 signaling pathway	9/250	109/8142	0.00619244	0.0423693	0.0320772	7076/2597/3945/5209/5335/5295/226/3459/3939	9
hsa00513	Various types of N-glycan biosynthesis	5/250	39/8142	0.00643217	0.0428811	0.0324646	6184/11320/201595/1650/6185	5
hsa04810	Regulation of actin cytoskeleton	14/250	218/8142	0.00716526	0.0465742	0.0352606	5829/3689/3655/71/60/221178/87/3687/4627/5295/10788/5216/3683/4478	14
hsa05323	Rheumatoid arthritis	8/250	93/8142	0.00759199	0.0481443	0.0364494	3553/6352/3689/2353/940/3383/7040/3683	8
hsa04216	Ferroptosis	5/250	41/8142	0.00796712	0.0493202	0.0373396	2495/6303/2512/2180/6520	5
hsa05150	Staphylococcus aureus infection	8/250	96/8142	0.0091412	0.0552724	0.0418459	2357/728/2214/1675/3689/6404/3383/3683	8
hsa04940	Type I diabetes mellitus	5/250	43/8142	0.00973956	0.0575519	0.0435717	3553/3002/5551/3107/940	5
hsa04015	Rap1 signaling pathway	13/250	210/8142	0.0125492	0.0725065	0.0548936	2357/3689/71/7057/3937/60/27040/5335/5295/8631/801/5216/3683	13
hsa04613	Neutrophil extracellular trap formation	12/250	190/8142	0.0139733	0.0789794	0.0597941	2357/728/64581/2214/3689/71/6404/60/5335/5295/3683/4688	12
hsa05164	Influenza A	11/250	171/8142	0.0160942	0.0861832	0.065248	3553/6352/71/3383/4792/60/9021/5295/3337/896/3459	11
hsa05210	Colorectal cancer	7/250	86/8142	0.0162164	0.0861832	0.065248	51176/6932/4616/2353/374/7040/5295	7
hsa05167	Kaposi sarcoma-associated herpesvirus infection	12/250	194/8142	0.0162422	0.0861832	0.065248	51176/6932/2353/3107/3572/3383/4792/5335/5295/801/3459/23533	12
hsa04664	Fc epsilon RI signaling pathway	6/250	68/8142	0.0176519	0.0905958	0.0685887	2207/3937/2534/27040/5335/5295	6
hsa00510	N-Glycan biosynthesis	5/250	50/8142	0.0180397	0.0905958	0.0685887	6184/11320/201595/1650/6185	5
hsa05130	Pathogenic Escherichia coli infection	12/250	197/8142	0.0181192	0.0905958	0.0685887	3553/2597/2353/71/2534/4792/60/4627/10376/4671/4542/10383	12
hsa04920	Adipocytokine signaling pathway	6/250	69/8142	0.0188527	0.0924851	0.0700191	948/5588/4792/9021/2180/7133	6
hsa04060	Cytokine-cytokine receptor interaction	16/250	295/8142	0.0193008	0.0929298	0.0703557	3575/6351/9235/3553/6352/1441/3572/944/920/7040/1236/7133/608/3459/23765/939	16
hsa04932	Non-alcoholic fatty liver disease	10/250	155/8142	0.0208593	0.0968954	0.073358	3553/7494/2353/2081/9021/7040/5295/4725/10975/468	10
hsa04510	Focal adhesion	12/250	201/8142	0.0208698	0.0968954	0.073358	5829/3655/71/7057/2534/7791/60/87/2316/5295/896/824	12
hsa04520	Adherens junction	6/250	71/8142	0.0214196	0.0973129	0.0736741	51176/6932/71/2534/60/87	6
hsa04218	Cellular senescence	10/250	156/8142	0.0217083	0.0973129	0.0736741	4616/3107/4605/7040/5295/2113/801/896/824/8878	10
hsa04918	Thyroid hormone synthesis	6/250	75/8142	0.0272409	0.118463	0.0896865	7184/3309/2876/9601/468/476	6
hsa04630	JAK-STAT signaling pathway	10/250	162/8142	0.0273376	0.118463	0.0896865	3575/1441/3572/6775/4170/9021/5295/896/5292/3459	10
hsa05330	Allograft rejection	4/250	38/8142	0.0282728	0.120507	0.0912339	3002/5551/3107/940	4
hsa05215	Prostate cancer	7/250	97/8142	0.0292762	0.122001	0.0923649	51176/6932/7184/4792/2950/5295/468	7
hsa04722	Neurotrophin signaling pathway	8/250	119/8142	0.0297807	0.122001	0.0923649	814/11213/4792/5335/5295/801/468/396	8
hsa05134	Legionellosis	5/250	57/8142	0.0300309	0.122001	0.0923649	3553/929/3689/4792/4671	5
hsa00480	Glutathione metabolism	5/250	58/8142	0.0320714	0.128285	0.097123	6241/2876/2950/373156/51056	5
hsa05225	Hepatocellular carcinoma	10/250	168/8142	0.0339413	0.13275	0.100503	51176/6932/4616/71/60/5335/7040/2950/5295/4780	10
hsa04062	Chemokine signaling pathway	11/250	192/8142	0.0342087	0.13275	0.100503	6351/6352/3702/5829/4792/5335/409/5295/1236/23533/2268	11
hsa04611	Platelet activation	8/250	124/8142	0.0367542	0.140531	0.106394	2207/71/3937/2534/60/5295/6916/23533	8
hsa04662	B cell receptor signaling pathway	6/250	82/8142	0.0397728	0.148409	0.112358	11025/8519/10288/2353/4792/5295	6
hsa04620	Toll-like receptor signaling pathway	7/250	104/8142	0.0405271	0.148409	0.112358	6351/3553/6352/929/2353/4792/5295	7
hsa04625	C-type lectin receptor signaling pathway	7/250	104/8142	0.0405271	0.148409	0.112358	3553/2207/64581/4792/602/5295/801	7
hsa04610	Complement and coagulation cascades	6/250	85/8142	0.046103	0.166483	0.126042	5265/728/5329/1675/3689/3687	6
hsa05321	Inflammatory bowel disease	5/250	65/8142	0.0487615	0.173671	0.131484	3553/6095/6775/7040/3459	5
hsa05205	Proteoglycans in cancer	11/250	205/8142	0.0508654	0.178716	0.135303	5329/5829/71/7057/60/2316/960/5335/7040/5295/4478	11
hsa04390	Hippo signaling pathway	9/250	157/8142	0.0523713	0.181554	0.137452	51176/6932/3398/3689/71/374/60/7040/896	9
hsa04621	NOD-like receptor signaling pathway	10/250	184/8142	0.0568223	0.194392	0.147171	3553/6352/7128/4792/7295/10135/1508/4671/2634/9051	10
hsa05031	Amphetamine addiction	5/250	69/8142	0.0602249	0.203357	0.153958	814/2353/801/2354/468	5
hsa05012	Parkinson disease	13/250	266/8142	0.0658238	0.219413	0.166114	7494/3309/2081/7295/5335/801/10376/51465/4780/10383/4725/10975/468	13
hsa04710	Circadian rhythm	3/250	31/8142	0.0684168	0.225169	0.170472	5187/8553/6095	3
hsa05202	Transcriptional misregulation in cancer	10/250	193/8142	0.0733324	0.23833	0.180436	3002/929/3398/4616/1848/1051/64332/64919/51274/6688	10
hsa04070	Phosphatidylinositol signaling system	6/250	97/8142	0.0774105	0.248478	0.188119	5335/5295/801/8525/3707/3631	6
hsa05320	Autoimmune thyroid disease	4/250	53/8142	0.0789493	0.249026	0.188534	3002/5551/3107/940	4
hsa05214	Glioma	5/250	75/8142	0.0800483	0.249026	0.188534	814/4616/5335/5295/801	5
hsa04750	Inflammatory mediator regulation of TRP channels	6/250	98/8142	0.0804545	0.249026	0.188534	3553/5583/5588/5335/5295/801	6
hsa05133	Pertussis	5/250	76/8142	0.0836542	0.255883	0.193726	3553/929/3689/2353/801	5
hsa05163	Human cytomegalovirus infection	11/250	225/8142	0.0859304	0.258064	0.195377	6351/3553/6352/5829/811/3107/4792/5295/801/2923/468	11
hsa04933	AGE-RAGE signaling pathway in diabetic complications	6/250	100/8142	0.0867413	0.258064	0.195377	3553/3383/5335/7040/5295/5292	6
hsa05412	Arrhythmogenic right ventricular cardiomyopathy	5/250	77/8142	0.0873448	0.258064	0.195377	51176/6932/3655/71/60	5
hsa05146	Amoebiasis	6/250	102/8142	0.0932909	0.271545	0.205582	3553/929/3689/87/7040/5295	6
hsa05014	Amyotrophic lateral sclerosis	16/250	364/8142	0.0939962	0.271545	0.205582	7494/3309/71/2876/2081/60/5216/10376/7133/10383/4725/10671/220988/10975/468/8878	16
hsa00983	Drug metabolism - other enzymes	5/250	80/8142	0.0989171	0.28262	0.213968	6241/7378/1890/2950/1806	5
hsa00240	Pyrimidine metabolism	4/250	58/8142	0.101908	0.283818	0.214874	6241/7378/1890/1806	4
hsa05213	Endometrial cancer	4/250	58/8142	0.101908	0.283818	0.214874	51176/6932/4616/5295	4
hsa04960	Aldosterone-regulated sodium reabsorption	3/250	37/8142	0.103703	0.283818	0.214874	5295/6446/476	3
hsa05216	Thyroid cancer	3/250	37/8142	0.103703	0.283818	0.214874	51176/6932/4616	3
hsa04370	VEGF signaling pathway	4/250	59/8142	0.106832	0.289337	0.219053	5829/9047/5335/5295	4
hsa04217	Necroptosis	8/250	159/8142	0.11595	0.310793	0.235297	3553/2495/7128/2512/6775/3459/824/8878	8
hsa04010	MAPK signaling pathway	13/250	294/8142	0.118759	0.315074	0.238538	3553/929/4616/2353/1848/374/2316/7040/409/3925/2323/1847/468	13
hsa03250	Viral life cycle - HIV-1	4/250	63/8142	0.127566	0.33167	0.251103	200315/25939/920/256987	4
hsa04623	Cytosolic DNA-sensing pathway	4/250	63/8142	0.127566	0.33167	0.251103	6351/3553/6352/4792	4
hsa04915	Estrogen signaling pathway	7/250	138/8142	0.131836	0.339379	0.256939	2289/7184/2353/1509/5295/801/468	7
hsa04725	Cholinergic synapse	6/250	113/8142	0.133839	0.341159	0.258287	814/2353/2534/5295/23533/468	6
hsa04140	Autophagy - animal	7/250	141/8142	0.142772	0.360396	0.27285	5588/2081/54541/1508/1509/5295/8878	7
hsa04936	Alcoholic liver disease	7/250	142/8142	0.146512	0.366281	0.277306	3553/929/728/51176/6932/4792/23765	7
hsa00010	Glycolysis / Gluconeogenesis	4/250	67/8142	0.149836	0.36987	0.280023	2597/3945/226/3939	4
hsa04962	Vasopressin-regulated water reabsorption	3/250	44/8142	0.15192	0.36987	0.280023	360/10671/396	3
hsa04970	Salivary secretion	5/250	92/8142	0.152216	0.36987	0.280023	4069/1471/952/801/476	5
hsa04115	p53 signaling pathway	4/250	73/8142	0.185747	0.44717	0.338546	6241/4616/7057/896	4
hsa04672	Intestinal immune network for IgA production	3/250	49/8142	0.189907	0.452989	0.342952	940/7040/608	3
hsa04061	Viral protein interaction with cytokine and cytokine receptor	5/250	100/8142	0.193163	0.456341	0.345489	6351/6352/3572/1236/7133	5
hsa04921	Oxytocin signaling pathway	7/250	154/8142	0.194823	0.456341	0.345489	814/2353/71/60/952/801/23533	7
hsa04979	Cholesterol metabolism	3/250	50/8142	0.19778	0.45866	0.347245	948/4035/706	3
hsa04151	PI3K-Akt signaling pathway	14/250	354/8142	0.199341	0.45866	0.347245	3575/1441/7184/3655/7057/374/54541/4170/5295/6446/896/2323/23533/468	14
hsa04971	Gastric acid secretion	4/250	76/8142	0.204664	0.459298	0.347727	71/60/801/476	4
hsa05220	Chronic myeloid leukemia	4/250	76/8142	0.204664	0.459298	0.347727	4616/4792/7040/5295	4
hsa04926	Relaxin signaling pathway	6/250	129/8142	0.204917	0.459298	0.347727	2353/4792/7040/409/5295/468	6
hsa05022	Pathways of neurodegeneration - multiple diseases	18/250	476/8142	0.210502	0.465119	0.352135	3553/7494/3309/2876/2081/5335/801/10376/51465/7133/10383/824/4725/10671/10975/468/351/8878	18
hsa05100	Bacterial invasion of epithelial cells	4/250	77/8142	0.211093	0.465119	0.352135	5829/71/60/5295	4
hsa04068	FoxO signaling pathway	6/250	131/8142	0.214642	0.468965	0.355047	3575/4616/7040/5295/6648/6446	6
hsa05020	Prion disease	11/250	273/8142	0.21796	0.472247	0.357531	3553/6352/3309/2534/5295/4688/10376/10383/4725/10975/468	11
hsa04922	Glucagon signaling pathway	5/250	107/8142	0.231792	0.498066	0.377078	3945/5140/801/468/3939	5
hsa00030	Pentose phosphate pathway	2/250	30/8142	0.234703	0.500186	0.378683	7086/226	2
hsa04931	Insulin resistance	5/250	108/8142	0.237487	0.502005	0.38006	948/5588/4792/9021/5295	5
hsa05208	Chemical carcinogenesis - reactive oxygen species	9/250	223/8142	0.246767	0.517414	0.391726	2353/4792/5295/6648/4688/4780/4725/196/10975	9
hsa00640	Propanoate metabolism	2/250	32/8142	0.257658	0.535929	0.405744	3945/3939	2
hsa05145	Toxoplasmosis	5/250	112/8142	0.260634	0.537817	0.407173	3655/4792/7040/3459/23533	5
hsa01232	Nucleotide metabolism	4/250	85/8142	0.264313	0.541113	0.409668	6241/7378/1890/271	4
hsa00051	Fructose and mannose metabolism	2/250	33/8142	0.269154	0.54672	0.413913	5209/226	2
hsa05171	Coronavirus disease - COVID-19	9/250	232/8142	0.283537	0.566218	0.428675	3553/728/1675/2353/3572/4792/5335/5295/6166	9
hsa04512	ECM-receptor interaction	4/250	88/8142	0.284902	0.566218	0.428675	948/3655/7057/960	4
hsa05415	Diabetic cardiomyopathy	8/250	203/8142	0.285493	0.566218	0.428675	948/2597/1509/7040/5295/4688/4725/10975	8
hsa05203	Viral carcinogenesis	8/250	204/8142	0.289979	0.566218	0.428675	5829/3107/3572/4792/87/5295/896/468	8
hsa05010	Alzheimer disease	14/250	384/8142	0.291407	0.566218	0.428675	3553/4035/2597/7494/2081/5295/801/10376/10383/824/4725/10975/468/351	14
hsa04211	Longevity regulating pathway	4/250	89/8142	0.29182	0.566218	0.428675	814/5295/6648/468	4
hsa05410	Hypertrophic cardiomyopathy	4/250	90/8142	0.29876	0.570826	0.432164	3655/71/60/7040	4
hsa04935	Growth hormone synthesis, secretion and action	5/250	119/8142	0.302287	0.570826	0.432164	2353/9021/5335/5295/468	5
hsa04072	Phospholipase D signaling pathway	6/250	148/8142	0.302633	0.570826	0.432164	2207/2534/5335/5295/8525/23533	6
hsa00760	Nicotinate and nicotinamide metabolism	2/250	36/8142	0.30358	0.570826	0.432164	10135/952	2
hsa05217	Basal cell carcinoma	3/250	63/8142	0.305172	0.570826	0.432164	51176/6932/4616	3
hsa05222	Small cell lung cancer	4/250	92/8142	0.312698	0.576764	0.436659	4616/3655/4792/5295	4
hsa04919	Thyroid hormone signaling pathway	5/250	121/8142	0.314387	0.576764	0.436659	71/60/5335/5295/476	5
hsa05143	African trypanosomiasis	2/250	37/8142	0.315002	0.576764	0.436659	3553/3383	2
hsa04720	Long-term potentiation	3/250	67/8142	0.339062	0.615207	0.465764	814/801/468	3
hsa05414	Dilated cardiomyopathy	4/250	96/8142	0.34073	0.615207	0.465764	3655/71/60/7040	4
hsa04666	Fc gamma R-mediated phagocytosis	4/250	97/8142	0.347757	0.615265	0.465808	2214/27040/5335/5295	4
hsa04925	Aldosterone synthesis and secretion	4/250	98/8142	0.354786	0.615265	0.465808	814/801/468/476	4
hsa05231	Choline metabolism in cancer	4/250	98/8142	0.354786	0.615265	0.465808	2353/5335/5295/8525	4
hsa04924	Renin secretion	3/250	69/8142	0.355984	0.615265	0.465808	5140/1508/801	3
hsa05204	Chemical carcinogenesis - DNA adducts	3/250	69/8142	0.355984	0.615265	0.465808	6817/2950/373156	3
hsa05211	Renal cell carcinoma	3/250	69/8142	0.355984	0.615265	0.465808	7040/5295/2113	3
hsa05219	Bladder cancer	2/250	41/8142	0.36019	0.615265	0.465808	7057/1890	2
hsa04917	Prolactin signaling pathway	3/250	70/8142	0.364426	0.615265	0.465808	2353/9021/5295	3
hsa05120	Epithelial cell signaling in Helicobacter pylori infection	3/250	70/8142	0.364426	0.615265	0.465808	6352/4792/5335	3
hsa05230	Central carbon metabolism in cancer	3/250	70/8142	0.364426	0.615265	0.465808	3945/5295/3939	3
hsa05161	Hepatitis B	6/250	162/8142	0.379321	0.631376	0.478005	2353/4792/6775/7040/5295/468	6
hsa04137	Mitophagy - animal	3/250	72/8142	0.381254	0.631376	0.478005	10370/468/8878	3
hsa05223	Non-small cell lung cancer	3/250	72/8142	0.381254	0.631376	0.478005	4616/5335/5295	3
hsa00562	Inositol phosphate metabolism	3/250	73/8142	0.389633	0.641168	0.485418	5335/3707/3631	3
hsa01230	Biosynthesis of amino acids	3/250	75/8142	0.406304	0.664397	0.503005	2597/7086/226	3
hsa04928	Parathyroid hormone synthesis, secretion and action	4/250	106/8142	0.410841	0.666106	0.504299	9935/2353/409/468	4
hsa05212	Pancreatic cancer	3/250	76/8142	0.414591	0.666106	0.504299	4616/7040/5295	3
hsa04930	Type II diabetes mellitus	2/250	46/8142	0.415035	0.666106	0.504299	9021/5295	2
hsa04530	Tight junction	6/250	169/8142	0.417986	0.66611	0.504302	71/60/87/4627/10376/4478	6
hsa04014	Ras signaling pathway	8/250	232/8142	0.420162	0.66611	0.504302	7535/22821/27040/5335/5295/2113/801/2323	8
hsa00620	Pyruvate metabolism	2/250	47/8142	0.42573	0.666805	0.504828	3945/3939	2
hsa04973	Carbohydrate digestion and absorption	2/250	47/8142	0.42573	0.666805	0.504828	5295/476	2
hsa00061	Fatty acid biosynthesis	1/250	18/8142	0.429903	0.66931	0.506725	2180	1
hsa05030	Cocaine addiction	2/250	49/8142	0.446807	0.688379	0.521162	2354/468	2
hsa00531	Glycosaminoglycan degradation	1/250	19/8142	0.447447	0.688379	0.521162	6448	1
hsa04146	Peroxisome	3/250	82/8142	0.463448	0.698483	0.528811	6648/2180/373156	3
hsa00532	Glycosaminoglycan biosynthesis - chondroitin sulfate / dermatan sulfate	1/250	20/8142	0.464452	0.698483	0.528811	79586	1
hsa00670	One carbon pool by folate	1/250	20/8142	0.464452	0.698483	0.528811	10797	1
hsa00270	Cysteine and methionine metabolism	2/250	51/8142	0.467447	0.698483	0.528811	3945/3939	2
hsa00330	Arginine and proline metabolism	2/250	51/8142	0.467447	0.698483	0.528811	6303/51056	2
hsa05224	Breast cancer	5/250	147/8142	0.472844	0.702511	0.53186	51176/6932/4616/2353/5295	5
hsa05207	Chemical carcinogenesis - receptor activation	7/250	212/8142	0.477221	0.704346	0.53325	7184/2353/409/5295/896/196/468	7
hsa00770	Pantothenate and CoA biosynthesis	1/250	21/8142	0.480937	0.704346	0.53325	1806	1
hsa05226	Gastric cancer	5/250	149/8142	0.484724	0.704346	0.53325	51176/6932/4616/7040/5295	5
hsa04012	ErbB signaling pathway	3/250	85/8142	0.487214	0.704346	0.53325	374/5335/5295	3
hsa00600	Sphingolipid metabolism	2/250	53/8142	0.487624	0.704346	0.53325	5660/64781	2
hsa04071	Sphingolipid signaling pathway	4/250	119/8142	0.49931	0.717241	0.543012	2207/2534/1509/5295	4
hsa04964	Proximal tubule bicarbonate reclamation	1/250	23/8142	0.512405	0.732007	0.554192	476	1
hsa04923	Regulation of lipolysis in adipocytes	2/250	56/8142	0.516982	0.734509	0.556086	5140/5295	2
hsa04024	cAMP signaling pathway	7/250	221/8142	0.521408	0.736773	0.557799	814/2353/5140/4792/5295/801/476	7
hsa01212	Fatty acid metabolism	2/250	57/8142	0.526517	0.739971	0.560221	2180/5538	2
hsa04350	TGF-beta signaling pathway	3/250	94/8142	0.55524	0.773159	0.585347	3398/7057/7040	3
hsa00790	Folate biosynthesis	1/250	26/8142	0.55608	0.773159	0.585347	2643	1
hsa00590	Arachidonic acid metabolism	2/250	61/8142	0.563376	0.779137	0.589873	2876/6916	2
hsa00062	Fatty acid elongation	1/250	27/8142	0.569754	0.783099	0.592872	5538	1
hsa04213	Longevity regulating pathway - multiple species	2/250	62/8142	0.572265	0.783099	0.592872	5295/6648	2
hsa04713	Circadian entrainment	3/250	97/8142	0.576697	0.785033	0.594337	5187/2353/801	3
hsa04728	Dopaminergic synapse	4/250	132/8142	0.581632	0.787627	0.5963	2353/409/801/468	4
hsa04022	cGMP-PKG signaling pathway	5/250	167/8142	0.586609	0.789665	0.597843	5140/801/23533/468/476	5
hsa04929	GnRH secretion	2/250	64/8142	0.589647	0.789665	0.597843	409/5295	2
hsa04270	Vascular smooth muscle contraction	4/250	134/8142	0.5936	0.789665	0.597843	5583/5588/4627/801	4
hsa04744	Phototransduction	1/250	29/8142	0.595856	0.789665	0.597843	801	1
hsa05016	Huntington disease	9/250	306/8142	0.601292	0.789665	0.597843	2876/2081/6648/10376/10383/4725/10671/5430/10975	9
hsa04916	Melanogenesis	3/250	101/8142	0.604284	0.789665	0.597843	51176/6932/801	3
hsa01523	Antifolate resistance	1/250	30/8142	0.60831	0.789665	0.597843	3553	1
hsa04910	Insulin signaling pathway	4/250	137/8142	0.611169	0.789665	0.597843	5140/9021/5295/801	4
hsa05206	MicroRNAs in cancer	9/250	310/8142	0.616982	0.789665	0.597843	7431/7057/54541/4170/960/5335/5295/3925/5292	9
hsa04974	Protein digestion and absorption	3/250	103/8142	0.617626	0.789665	0.597843	9056/6520/476	3
hsa00410	beta-Alanine metabolism	1/250	31/8142	0.620381	0.789665	0.597843	1806	1
hsa05310	Asthma	1/250	31/8142	0.620381	0.789665	0.597843	2207	1
hsa04371	Apelin signaling pathway	4/250	139/8142	0.62262	0.789665	0.597843	814/5140/801/23533	4
hsa04622	RIG-I-like receptor signaling pathway	2/250	70/8142	0.638627	0.806034	0.610236	54941/4792	2
hsa04550	Signaling pathways regulating pluripotency of stem cells	4/250	143/8142	0.64488	0.8061	0.610286	6932/3398/3572/5295	4
hsa05017	Spinocerebellar ataxia	4/250	143/8142	0.64488	0.8061	0.610286	7494/2081/6095/5295	4
hsa00982	Drug metabolism - cytochrome P450	2/250	72/8142	0.653904	0.80639	0.610506	2950/373156	2
hsa05218	Melanoma	2/250	72/8142	0.653904	0.80639	0.610506	4616/5295	2
hsa03020	RNA polymerase	1/250	34/8142	0.654417	0.80639	0.610506	5430	1
hsa01524	Platinum drug resistance	2/250	73/8142	0.661348	0.811088	0.614062	2950/5295	2
hsa03320	PPAR signaling pathway	2/250	75/8142	0.675852	0.824984	0.624583	948/2180	2
hsa04261	Adrenergic signaling in cardiomyocytes	4/250	150/8142	0.68172	0.828258	0.627061	801/23533/468/476	4
hsa01200	Carbon metabolism	3/250	115/8142	0.691187	0.835855	0.632813	2597/7086/226	3
hsa00980	Metabolism of xenobiotics by cytochrome P450	2/250	78/8142	0.696659	0.838571	0.634869	2950/373156	2
hsa01521	EGFR tyrosine kinase inhibitor resistance	2/250	79/8142	0.703345	0.838597	0.634889	5335/5295	2
hsa03018	RNA degradation	2/250	79/8142	0.703345	0.838597	0.634889	10140/26986	2
hsa04934	Cushing syndrome	4/250	155/8142	0.706356	0.838597	0.634889	51176/6932/196/468	4
hsa04150	mTOR signaling pathway	4/250	156/8142	0.711115	0.840409	0.636261	54541/5295/6446/6520	4
hsa04152	AMPK signaling pathway	3/250	120/8142	0.718537	0.845338	0.639993	948/5209/5295	3
hsa00071	Fatty acid degradation	1/250	43/8142	0.739339	0.86201	0.652615	2180	1
hsa04975	Fat digestion and absorption	1/250	43/8142	0.739339	0.86201	0.652615	948	1
hsa04911	Insulin secretion	2/250	86/8142	0.74679	0.864785	0.654716	468/476	2
hsa04110	Cell cycle	3/250	126/8142	0.748843	0.864785	0.654716	4616/7040/896	3
hsa04260	Cardiac muscle contraction	2/250	87/8142	0.752531	0.864785	0.654716	10975/476	2
hsa04540	Gap junction	2/250	88/8142	0.758161	0.864785	0.654716	10376/10383	2
hsa00230	Purine metabolism	3/250	128/8142	0.75835	0.864785	0.654716	6241/5140/271	3
hsa05032	Morphine addiction	2/250	91/8142	0.774391	0.879222	0.665645	5140/409	2
hsa04912	GnRH signaling pathway	2/250	93/8142	0.784678	0.887027	0.671555	801/468	2
hsa05322	Systemic lupus erythematosus	3/250	136/8142	0.793509	0.893127	0.676173	2214/940/87	3
hsa01522	Endocrine resistance	2/250	98/8142	0.808615	0.903337	0.683903	2353/5295	2
hsa04961	Endocrine and other factor-regulated calcium reabsorption	1/250	53/8142	0.809529	0.903337	0.683903	476	1
hsa04360	Axon guidance	4/250	182/8142	0.815633	0.906259	0.686115	2534/10507/5335/5295	4
hsa04914	Progesterone-mediated oocyte maturation	2/250	102/8142	0.826033	0.906875	0.686581	5140/5295	2
hsa04972	Pancreatic secretion	2/250	102/8142	0.826033	0.906875	0.686581	952/476	2
hsa04340	Hedgehog signaling pathway	1/250	56/8142	0.826651	0.906875	0.686581	409	1
hsa05034	Alcoholism	4/250	187/8142	0.831723	0.908176	0.687566	814/801/2354/468	4
hsa03040	Spliceosome	3/250	147/8142	0.834823	0.908176	0.687566	23451/6427/220988	3
hsa04714	Thermogenesis	5/250	232/8142	0.846026	0.916528	0.693889	71/60/2180/4725/10975	5
hsa00561	Glycerolipid metabolism	1/250	61/8142	0.851848	0.919006	0.695766	8525	1
hsa04020	Calcium signaling pathway	5/250	240/8142	0.865988	0.926358	0.701332	814/952/5335/801/3707	5
hsa05160	Hepatitis C	3/250	157/8142	0.866028	0.926358	0.701332	4792/9021/5295	3
hsa04927	Cortisol synthesis and secretion	1/250	65/8142	0.869351	0.926358	0.701332	468	1
hsa05165	Human papillomavirus infection	7/250	331/8142	0.888616	0.942704	0.713707	6932/5829/3655/7057/3107/5295/896	7
hsa04310	Wnt signaling pathway	3/250	167/8142	0.891943	0.942704	0.713707	51176/6932/896	3
hsa05168	Herpes simplex virus 1 infection	11/250	495/8142	0.901745	0.949205	0.718629	3553/6352/5199/811/3107/4792/9021/5295/6427/2923/3459	11
hsa00190	Oxidative phosphorylation	2/250	134/8142	0.92137	0.965952	0.731308	4725/10975	2
hsa04120	Ubiquitin mediated proteolysis	2/250	142/8142	0.935987	0.976181	0.739052	9021/51465	2
hsa04976	Bile secretion	1/250	89/8142	0.938636	0.976181	0.739052	476	1
hsa01240	Biosynthesis of cofactors	2/250	153/8142	0.95194	0.980196	0.742091	10797/2643	2
hsa03015	mRNA surveillance pathway	1/250	97/8142	0.952324	0.980196	0.742091	26986	1
hsa00564	Glycerophospholipid metabolism	1/250	98/8142	0.953806	0.980196	0.742091	8525	1
hsa04726	Serotonergic synapse	1/250	115/8142	0.973007	0.995991	0.75405	351	1
hsa04114	Oocyte meiosis	1/250	131/8142	0.983737	0.999988	0.757076	801	1
hsa04723	Retrograde endocannabinoid signaling	1/250	148/8142	0.990519	0.999988	0.757076	4725	1
hsa03010	Ribosome	1/250	158/8142	0.993101	0.999988	0.757076	6166	1
hsa04080	Neuroactive ligand-receptor interaction	4/250	362/8142	0.996459	0.999988	0.757076	2357/728/3001/706	4
hsa04144	Endocytosis	2/250	251/8142	0.996759	0.999988	0.757076	3107/409	2
hsa04740	Olfactory transduction	2/250	439/8142	0.999988	0.999988	0.757076	409/801	2

## Sheet: Class-switched memory B.up
Supplementary Table 8. B cell level KEGG enrichment book
ID	Description	GeneRatio	BgRatio	pvalue	p.adjust	qvalue	geneID	Count
hsa04650	Natural killer cell mediated cytotoxicity	16/136	131/8142	4.09529e-10	8.14239e-08	5.60716e-08	3002/2214/5551/7305/919/3107/3824/10870/2207/4068/3932/3683/7535/5335/27040/2534	16
hsa04640	Hematopoietic cell lineage	14/136	99/8142	7.60971e-10	8.14239e-08	5.60716e-08	916/929/924/3575/3553/948/290/926/915/3655/914/1441/917/3684	14
hsa04659	Th17 cell differentiation	14/136	108/8142	2.4633e-09	1.53648e-07	1.05808e-07	916/919/3553/2353/3320/915/3326/6772/917/3932/7535/5335/27040/1432	14
hsa04141	Protein processing in endoplasmic reticulum	17/136	171/8142	2.87192e-09	1.53648e-07	1.05808e-07	3303/7184/6748/91319/3320/7494/81567/3326/23480/811/9601/3309/6747/80331/3312/10808/10952	17
hsa04660	T cell receptor signaling pathway	13/136	104/8142	1.4824e-08	6.34466e-07	4.36917e-07	916/919/2353/926/915/3702/917/3932/7535/5335/27040/1432/2534	13
hsa05235	PD-L1 expression and PD-1 checkpoint pathway in cancer	12/136	89/8142	2.29664e-08	8.19137e-07	5.64088e-07	916/919/2353/915/6772/917/3932/10538/7535/5335/27040/1432	12
hsa04612	Antigen processing and presentation	11/136	78/8142	5.64039e-08	1.72435e-06	1.18745e-06	3303/3107/926/3320/567/3824/3326/811/3309/3312/5721	11
hsa05417	Lipid and atherosclerosis	17/136	215/8142	9.00397e-08	2.40856e-06	1.65863e-06	6352/3576/3303/929/7184/3553/948/2353/3320/7494/3326/6648/3309/3312/5335/1432/3329	17
hsa04658	Th1 and Th2 cell differentiation	11/136	92/8142	3.19506e-07	7.59713e-06	5.23167e-06	916/919/2353/915/6772/917/3932/7535/5335/27040/1432	11
hsa05132	Salmonella infection	17/136	249/8142	7.39946e-07	1.58349e-05	1.09045e-05	3576/929/7184/3553/2353/3320/51176/6932/60/3326/5216/2316/4671/6281/79026/197259/1432	17
hsa04657	IL-17 signaling pathway	10/136	94/8142	3.32925e-06	6.47691e-05	4.46025e-05	6279/6280/3576/7184/3553/2353/2354/3320/3326/1432	10
hsa05134	Legionellosis	8/136	57/8142	4.09017e-06	7.29414e-05	5.02302e-05	3576/3303/929/3553/4671/3684/3312/3329	8
hsa05142	Chagas disease	10/136	102/8142	7.0035e-06	0.000115288	7.93919e-05	6352/3576/916/919/3553/2353/915/811/917/1432	10
hsa04064	NF-kappa B signaling pathway	10/136	104/8142	8.34213e-06	0.000123796	8.52502e-05	3576/9560/929/3553/6351/10673/3932/7535/5335/27040	10
hsa04380	Osteoclast differentiation	11/136	128/8142	8.67726e-06	0.000123796	8.52502e-05	2214/7305/3553/2353/2354/9021/11025/6772/3932/1432/2534	11
hsa05170	Human immunodeficiency virus 1 infection	14/136	212/8142	1.10374e-05	0.000141162	9.72094e-05	916/919/3107/2353/915/567/25939/3985/811/917/5829/5335/1072/1432	14
hsa04621	NOD-like receptor signaling pathway	13/136	184/8142	1.12138e-05	0.000141162	9.72094e-05	6352/3576/3553/3320/2633/10135/2634/3326/4671/6772/115362/115361/1432	13
hsa05135	Yersinia infection	11/136	137/8142	1.66145e-05	0.000197527	0.000136025	3576/3553/2353/926/60/3932/5829/7535/5335/27040/1432	11
hsa05340	Primary immunodeficiency	6/136	38/8142	3.45959e-05	0.000389659	0.000268334	916/3575/926/915/3932/7535	6
hsa04620	Toll-like receptor signaling pathway	9/136	104/8142	5.57158e-05	0.000596159	0.000410537	6352/3576/9560/929/3553/2353/6351/6772/1432	9
hsa04670	Leukocyte transendothelial migration	9/136	114/8142	0.000114181	0.00116356	0.00080127	60/7294/3702/3683/3684/5829/87/5335/1432	9
hsa05169	Epstein-Barr virus infection	12/136	202/8142	0.00013417	0.00130511	0.000898749	916/919/3107/915/567/811/6772/7431/917/3683/894/1432	12
hsa05133	Pertussis	7/136	76/8142	0.000260293	0.00242186	0.00166778	3576/929/3553/2353/3684/1072/1432	7
hsa05162	Measles	9/136	139/8142	0.000507901	0.00441121	0.00303772	3303/916/3553/2353/915/6772/917/3312/894	9
hsa03060	Protein export	4/136	23/8142	0.000515328	0.00441121	0.00303772	90701/23480/3309/10952	4
hsa05332	Graft-versus-host disease	5/136	42/8142	0.000625423	0.00514771	0.00354491	3002/5551/3107/3553/3824	5
hsa04940	Type I diabetes mellitus	5/136	43/8142	0.000698328	0.0055349	0.00381154	3002/5551/3107/3553/3329	5
hsa05152	Tuberculosis	10/136	180/8142	0.000832893	0.00620998	0.00427642	2214/929/3553/2207/6772/1509/3684/3687/1432/3329	10
hsa05221	Acute myeloid leukemia	6/136	67/8142	0.000841539	0.00620998	0.00427642	929/51176/1848/6932/5292/3684	6
hsa04145	Phagosome	9/136	152/8142	0.0009683	0.00690721	0.00475656	2214/929/3107/948/60/23480/811/3684/10952	9
hsa04810	Regulation of actin cytoskeleton	11/136	218/8142	0.0010202	0.00704271	0.00484987	60/3655/221178/5216/3985/3683/3684/5829/87/3687/1072	11
hsa05163	Human cytomegalovirus infection	11/136	225/8142	0.00131884	0.00881971	0.00607359	6352/3576/9560/3107/3553/6351/567/5732/811/5829/1432	11
hsa05110	Vibrio cholerae infection	5/136	50/8142	0.0014001	0.00907944	0.00625244	60/23480/9601/5335/10952	5
hsa05140	Leishmaniasis	6/136	77/8142	0.00174514	0.0109841	0.00756409	2214/3553/2353/6772/3684/1432	6
hsa05131	Shigellosis	11/136	247/8142	0.00275772	0.0168615	0.0116115	6352/3576/929/3553/60/5216/4671/5829/87/5335/1432	11
hsa05416	Viral myocarditis	5/136	60/8142	0.00315974	0.0187829	0.0129346	5551/3107/60/3683/2534	5
hsa04514	Cell adhesion molecules	8/136	149/8142	0.00341022	0.019724	0.0135827	1462/3107/926/3655/914/6404/3683/3684	8
hsa05166	Human T-cell leukemia virus 1 infection	10/136	222/8142	0.00394296	0.0222051	0.0152912	916/3107/2353/915/567/811/917/3932/3683/894	10
hsa05323	Rheumatoid arthritis	6/136	93/8142	0.0045169	0.024785	0.0170679	6352/3576/3553/2353/10673/3683	6
hsa04664	Fc epsilon RI signaling pathway	5/136	68/8142	0.00542424	0.0290197	0.019984	2207/5335/27040/1432/2534	5
hsa04917	Prolactin signaling pathway	5/136	70/8142	0.00613344	0.0320136	0.0220457	2353/9021/6772/894/1432	5
hsa04933	AGE-RAGE signaling pathway in diabetic complications	6/136	100/8142	0.00642646	0.0324058	0.0223159	3576/3553/5292/6772/5335/1432	6
hsa04520	Adherens junction	5/136	71/8142	0.00651145	0.0324058	0.0223159	51176/6932/60/87/2534	5
hsa05146	Amoebiasis	6/136	102/8142	0.00706609	0.0343669	0.0236663	3576/929/3553/3315/3684/87	6
hsa04210	Apoptosis	7/136	136/8142	0.00760863	0.0361832	0.0249171	3002/1521/5551/2353/60/4170/1509	7
hsa04915	Estrogen signaling pathway	7/136	138/8142	0.00821885	0.0382355	0.0263304	3303/7184/2353/3320/3326/1509/3312	7
hsa05418	Fluid shear stress and atherosclerosis	7/136	139/8142	0.00853716	0.0388713	0.0267683	7184/3553/2353/3320/60/3326/1432	7
hsa05144	Malaria	4/136	50/8142	0.00947074	0.0422237	0.0290768	3576/3553/948/3683	4
hsa04668	TNF signaling pathway	6/136	112/8142	0.0109723	0.04792	0.0329995	6352/3553/2353/9021/197259/1432	6
hsa04613	Neutrophil extracellular trap formation	8/136	190/8142	0.0141007	0.0603508	0.0415598	2214/2357/60/6404/3683/3684/5335/1432	8
hsa04062	Chemokine signaling pathway	8/136	192/8142	0.0149396	0.0615312	0.0423727	6352/3576/9560/6351/3702/6772/5829/5335	8
hsa04932	Non-alcoholic fatty liver disease	7/136	155/8142	0.0149515	0.0615312	0.0423727	3576/3553/2353/9021/7494/1340/1432	7
hsa05202	Transcriptional misregulation in cancer	8/136	193/8142	0.0153725	0.0620699	0.0427437	3002/3576/929/1848/3398/3684/604/894	8
hsa05167	Kaposi sarcoma-associated herpesvirus infection	8/136	194/8142	0.0158144	0.0626718	0.0431581	3576/3107/2353/51176/6932/6772/5335/1432	8
hsa04370	VEGF signaling pathway	4/136	59/8142	0.0166891	0.0649358	0.0447172	3315/5829/5335/1432	4
hsa05130	Pathogenic Escherichia coli infection	8/136	197/8142	0.0171955	0.0657112	0.0452512	3576/3553/2353/60/4671/4542/1432/2534	8
hsa04630	JAK-STAT signaling pathway	7/136	162/8142	0.0186298	0.0699435	0.0481657	3575/9021/5292/4170/1441/6772/894	7
hsa04213	Longevity regulating pathway - multiple species	4/136	62/8142	0.0196913	0.0726542	0.0500324	3303/6648/3312/6647	4
hsa04623	Cytosolic DNA-sensing pathway	4/136	63/8142	0.0207614	0.075304	0.0518572	6352/9560/3553/6351	4
hsa05150	Staphylococcus aureus infection	5/136	96/8142	0.0220036	0.0777804	0.0535625	2214/2357/6404/3683/3684	5
hsa04068	FoxO signaling pathway	6/136	131/8142	0.0222162	0.0777804	0.0535625	3575/6648/114907/604/894/1432	6
hsa04666	Fc gamma R-mediated phagocytosis	5/136	97/8142	0.022898	0.0777804	0.0535625	2214/3985/5335/27040/1072	5
hsa05215	Prostate cancer	5/136	97/8142	0.022898	0.0777804	0.0535625	7184/3320/51176/6932/3326	5
hsa04750	Inflammatory mediator regulation of TRP channels	5/136	98/8142	0.0238156	0.0796334	0.0548386	3553/5583/5732/5335/1432	5
hsa04015	Rap1 signaling pathway	8/136	210/8142	0.0241973	0.0796648	0.0548602	2357/60/5216/3683/3684/5335/27040/1432	8
hsa05330	Allograft rejection	3/136	38/8142	0.0251229	0.0814591	0.0560958	3002/5551/3107	3
hsa04060	Cytokine-cytokine receptor interaction	10/136	295/8142	0.0256466	0.0819159	0.0564103	6352/3576/9235/9560/3575/3553/6351/10673/1441/608	10
hsa05120	Epithelial cell signaling in Helicobacter pylori infection	4/136	70/8142	0.0292492	0.092049	0.0633884	6352/3576/5335/1432	4
hsa04936	Alcoholic liver disease	6/136	142/8142	0.0314037	0.0973969	0.0670711	3576/929/3553/51176/6932/1432	6
hsa04066	HIF-1 signaling pathway	5/136	109/8142	0.0354951	0.108514	0.0747266	3945/7076/3939/5335/5209	5
hsa05020	Prion disease	9/136	273/8142	0.0389304	0.11587	0.0797924	6352/3303/3553/3309/1340/3312/6647/1432/2534	9
hsa05145	Toxoplasmosis	5/136	112/8142	0.0391999	0.11587	0.0797924	3303/3655/6772/3312/1432	5
hsa05412	Arrhythmogenic right ventricular cardiomyopathy	4/136	77/8142	0.0395257	0.11587	0.0797924	51176/6932/60/3655	4
hsa04935	Growth hormone synthesis, secretion and action	5/136	119/8142	0.0487347	0.140935	0.0970534	2353/9021/6772/5335/1432	5
hsa04510	Focal adhesion	7/136	201/8142	0.0510545	0.145676	0.100318	60/3655/2316/5829/87/894/2534	7
hsa04610	Complement and coagulation cascades	4/136	85/8142	0.0534936	0.150627	0.103727	1191/5265/3684/3687	4
hsa04010	MAPK signaling pathway	9/136	294/8142	0.0573568	0.159407	0.109774	3303/929/3553/2353/1848/2316/3315/3312/1432	9
hsa05320	Autoimmune thyroid disease	3/136	53/8142	0.0583395	0.16006	0.110223	3002/5551/3107	3
hsa05164	Influenza A	6/136	171/8142	0.0664191	0.17992	0.1239	6352/3576/3553/9021/60/6772	6
hsa04061	Viral protein interaction with cytokine and cytokine receptor	4/136	100/8142	0.0859498	0.229916	0.158329	6352/3576/9560/6351	4
hsa05171	Coronavirus disease - COVID-19	7/136	232/8142	0.0933196	0.246548	0.169782	3576/3553/2353/6772/6166/5335/1432	7
hsa04625	C-type lectin receptor signaling pathway	4/136	104/8142	0.0959208	0.25033	0.172387	3553/2207/6772/1432	4
hsa00640	Propanoate metabolism	2/136	32/8142	0.0993009	0.256029	0.176311	3945/3939	2
hsa04920	Adipocytokine signaling pathway	3/136	69/8142	0.108106	0.275413	0.18966	948/9021/2180	3
hsa04390	Hippo signaling pathway	5/136	157/8142	0.122153	0.307538	0.211783	51176/6932/60/3398/894	5
hsa05216	Thyroid cancer	2/136	37/8142	0.126481	0.312329	0.215082	51176/6932	2
hsa04217	Necroptosis	5/136	159/8142	0.126975	0.312329	0.215082	3553/3320/3326/6772/197259	5
hsa04918	Thyroid hormone synthesis	3/136	75/8142	0.129932	0.31597	0.217589	7184/9601/3309	3
hsa04071	Sphingolipid signaling pathway	4/136	119/8142	0.137762	0.331247	0.228109	2207/1509/1432/2534	4
hsa04216	Ferroptosis	2/136	41/8142	0.14933	0.351172	0.24183	64116/2180	2
hsa05219	Bladder cancer	2/136	41/8142	0.14933	0.351172	0.24183	3576/1890	2
hsa04611	Platelet activation	4/136	124/8142	0.153119	0.354023	0.243794	60/2207/1432/2534	4
hsa05012	Parkinson disease	7/136	266/8142	0.156762	0.354023	0.243794	64116/7494/3309/1340/6647/5335/120892	7
hsa04146	Peroxisome	3/136	82/8142	0.15716	0.354023	0.243794	2180/6648/6647	3
hsa04662	B cell receptor signaling pathway	3/136	82/8142	0.15716	0.354023	0.243794	8519/2353/11025	3
hsa05210	Colorectal cancer	3/136	86/8142	0.173451	0.386652	0.266263	2353/51176/6932	3
hsa04142	Lysosome	4/136	132/8142	0.178954	0.394805	0.271878	1521/23312/1509/6556	4
hsa00620	Pyruvate metabolism	2/136	47/8142	0.184945	0.403859	0.278113	3945/3939	2
hsa04672	Intestinal immune network for IgA production	2/136	49/8142	0.197079	0.426009	0.293366	10673/608	2
hsa00270	Cysteine and methionine metabolism	2/136	51/8142	0.209309	0.44792	0.308455	3945/3939	2
hsa04072	Phospholipase D signaling pathway	4/136	148/8142	0.234447	0.496749	0.34208	3576/2207/5335/2534	4
hsa04151	PI3K-Akt signaling pathway	8/136	354/8142	0.239487	0.502454	0.346009	7184/3575/3320/3655/3326/4170/1441/894	8
hsa04914	Progesterone-mediated oocyte maturation	3/136	102/8142	0.24257	0.50398	0.34706	3320/3326/1432	3
hsa00240	Pyrimidine metabolism	2/136	58/8142	0.252595	0.514813	0.35452	1890/7378	2
hsa05213	Endometrial cancer	2/136	58/8142	0.252595	0.514813	0.35452	51176/6932	2
hsa05205	Proteoglycans in cancer	5/136	205/8142	0.257976	0.517594	0.356435	60/2316/5829/5335/1432	5
hsa00061	Fatty acid biosynthesis	1/136	18/8142	0.261787	0.517594	0.356435	2180	1
hsa05014	Amyotrophic lateral sclerosis	8/136	364/8142	0.262966	0.517594	0.356435	7494/60/5216/3309/1340/6647/1432/10133	8
hsa04218	Cellular senescence	4/136	156/8142	0.263634	0.517594	0.356435	3576/3107/894/1432	4
hsa05207	Chemical carcinogenesis - receptor activation	5/136	212/8142	0.280385	0.545476	0.375635	7184/2353/3320/3326/604	5
hsa05217	Basal cell carcinoma	2/136	63/8142	0.283684	0.546396	0.376269	51176/6932	2
hsa05161	Hepatitis B	4/136	162/8142	0.285964	0.546396	0.376269	3576/2353/6772/1432	4
hsa05321	Inflammatory bowel disease	2/136	65/8142	0.2961	0.560756	0.386158	3553/6772	2
hsa04310	Wnt signaling pathway	4/136	167/8142	0.304784	0.569252	0.392008	51176/6932/894/27101	4
hsa00010	Glycolysis / Gluconeogenesis	2/136	67/8142	0.308486	0.569252	0.392008	3945/3939	2
hsa05225	Hepatocellular carcinoma	4/136	168/8142	0.308566	0.569252	0.392008	51176/6932/60/5335	4
hsa05208	Chemical carcinogenesis - reactive oxygen species	5/136	223/8142	0.316326	0.572559	0.394285	2353/6648/1340/6647/1432	5
hsa04722	Neurotrophin signaling pathway	3/136	119/8142	0.319901	0.572559	0.394285	11213/5335/1432	3
hsa05031	Amphetamine addiction	2/136	69/8142	0.32083	0.572559	0.394285	2353/2354	2
hsa04614	Renin-angiotensin system	1/136	23/8142	0.321557	0.572559	0.394285	290	1
hsa04622	RIG-I-like receptor signaling pathway	2/136	70/8142	0.326982	0.572559	0.394285	3576/1432	2
hsa05230	Central carbon metabolism in cancer	2/136	70/8142	0.326982	0.572559	0.394285	3945/3939	2
hsa04919	Thyroid hormone signaling pathway	3/136	121/8142	0.329088	0.572559	0.394285	60/6772/5335	3
hsa03320	PPAR signaling pathway	2/136	75/8142	0.357505	0.616985	0.424879	948/2180	2
hsa04360	Axon guidance	4/136	182/8142	0.361859	0.619503	0.426613	3985/5335/1072/2534	4
hsa05100	Bacterial invasion of epithelial cells	2/136	77/8142	0.369581	0.627701	0.432259	60/5829	2
hsa00983	Drug metabolism - other enzymes	2/136	80/8142	0.387526	0.652997	0.449678	1890/7378	2
hsa01523	Antifolate resistance	1/136	30/8142	0.397247	0.663913	0.457196	3553	1
hsa05022	Pathways of neurodegeneration - multiple diseases	9/136	476/8142	0.400209	0.663913	0.457196	3553/7494/3309/1340/6647/5335/120892/1432/10133	9
hsa05310	Asthma	1/136	31/8142	0.407352	0.670564	0.461776	2207	1
hsa01232	Nucleotide metabolism	2/136	85/8142	0.416927	0.681088	0.469022	1890/7378	2
hsa00051	Fructose and mannose metabolism	1/136	33/8142	0.427061	0.690325	0.475384	5209	1
hsa04550	Signaling pathways regulating pluripotency of stem cells	3/136	143/8142	0.429034	0.690325	0.475384	6932/3398/1432	3
hsa04512	ECM-receptor interaction	2/136	88/8142	0.43423	0.692761	0.477061	948/3655	2
hsa05415	Diabetic cardiomyopathy	4/136	203/8142	0.441391	0.692761	0.477061	948/1509/1340/1432	4
hsa05203	Viral carcinogenesis	4/136	204/8142	0.445123	0.692761	0.477061	3107/5829/87/894	4
hsa05410	Hypertrophic cardiomyopathy	2/136	90/8142	0.445613	0.692761	0.477061	60/3655	2
hsa05224	Breast cancer	3/136	147/8142	0.446734	0.692761	0.477061	2353/51176/6932	3
hsa00512	Mucin type O-glycan biosynthesis	1/136	36/8142	0.455411	0.693404	0.477504	9334	1
hsa00760	Nicotinate and nicotinamide metabolism	1/136	36/8142	0.455411	0.693404	0.477504	10135	1
hsa04970	Salivary secretion	2/136	92/8142	0.456869	0.693404	0.477504	4069/1471	2
hsa05143	African trypanosomiasis	1/136	37/8142	0.464548	0.700093	0.48211	3553	1
hsa04921	Oxytocin signaling pathway	3/136	154/8142	0.477174	0.706914	0.486808	2353/60/4637	3
hsa05165	Human papillomavirus infection	6/136	331/8142	0.478611	0.706914	0.486808	3107/6932/3655/6772/5829/894	6
hsa05414	Dilated cardiomyopathy	2/136	96/8142	0.478984	0.706914	0.486808	60/3655	2
hsa01522	Endocrine resistance	2/136	98/8142	0.489836	0.713095	0.491064	2353/1432	2
hsa05231	Choline metabolism in cancer	2/136	98/8142	0.489836	0.713095	0.491064	2353/5335	2
hsa04916	Melanogenesis	2/136	101/8142	0.505849	0.73143	0.50369	51176/6932	2
hsa00071	Fatty acid degradation	1/136	43/8142	0.51626	0.736531	0.507203	2180	1
hsa04975	Fat digestion and absorption	1/136	43/8142	0.51626	0.736531	0.507203	948	1
hsa04962	Vasopressin-regulated water reabsorption	1/136	44/8142	0.524383	0.743166	0.511772	360	1
hsa04922	Glucagon signaling pathway	2/136	107/8142	0.53689	0.743421	0.511948	3945/3939	2
hsa04530	Tight junction	3/136	169/8142	0.539649	0.743421	0.511948	60/4637/87	3
hsa03050	Proteasome	1/136	46/8142	0.540225	0.743421	0.511948	5721	1
hsa04930	Type II diabetes mellitus	1/136	46/8142	0.540225	0.743421	0.511948	9021	1
hsa04931	Insulin resistance	2/136	108/8142	0.541933	0.743421	0.511948	948/9021	2
hsa04714	Thermogenesis	4/136	232/8142	0.545785	0.743937	0.512303	60/2180/1340/1432	4
hsa05030	Cocaine addiction	1/136	49/8142	0.563011	0.76256	0.525127	2354	1
hsa04725	Cholinergic synapse	2/136	113/8142	0.56658	0.762566	0.525132	2353/2534	2
hsa04979	Cholesterol metabolism	1/136	50/8142	0.570355	0.76285	0.525327	948	1
hsa00600	Sphingolipid metabolism	1/136	53/8142	0.591658	0.786428	0.541564	9334	1
hsa05206	MicroRNAs in cancer	5/136	310/8142	0.595705	0.786918	0.541902	5292/4170/7431/5335/894	5
hsa04152	AMPK signaling pathway	2/136	120/8142	0.599471	0.787036	0.541983	948/5209	2
hsa04340	Hedgehog signaling pathway	1/136	56/8142	0.611913	0.798471	0.549857	894	1
hsa01212	Fatty acid metabolism	1/136	57/8142	0.61844	0.802098	0.552355	2180	1
hsa00480	Glutathione metabolism	1/136	58/8142	0.624858	0.80554	0.554725	290	1
hsa04926	Relaxin signaling pathway	2/136	129/8142	0.63898	0.818812	0.563865	2353/1432	2
hsa04728	Dopaminergic synapse	2/136	132/8142	0.651458	0.825004	0.568129	2353/1432	2
hsa00310	Lysine degradation	1/136	63/8142	0.655377	0.825004	0.568129	23067	1
hsa03250	Viral life cycle - HIV-1	1/136	63/8142	0.655377	0.825004	0.568129	25939	1
hsa04270	Vascular smooth muscle contraction	2/136	134/8142	0.659586	0.825447	0.568434	5583/4637	2
hsa05322	Systemic lupus erythematosus	2/136	136/8142	0.667563	0.830573	0.571964	2214/87	2
hsa04140	Autophagy - animal	2/136	141/8142	0.686852	0.84389	0.581135	1509/81671	2
hsa04924	Renin secretion	1/136	69/8142	0.688763	0.84389	0.581135	5732	1
hsa04137	Mitophagy - animal	1/136	72/8142	0.704231	0.84389	0.581135	10133	1
hsa05223	Non-small cell lung cancer	1/136	72/8142	0.704231	0.84389	0.581135	5335	1
hsa03040	Spliceosome	2/136	147/8142	0.708787	0.84389	0.581135	3303/3312	2
hsa00562	Inositol phosphate metabolism	1/136	73/8142	0.709215	0.84389	0.581135	5335	1
hsa04115	p53 signaling pathway	1/136	73/8142	0.709215	0.84389	0.581135	894	1
hsa05226	Gastric cancer	2/136	149/8142	0.715811	0.84389	0.581135	51176/6932	2
hsa05214	Glioma	1/136	75/8142	0.718935	0.84389	0.581135	5335	1
hsa04971	Gastric acid secretion	1/136	76/8142	0.723674	0.84389	0.581135	60	1
hsa05212	Pancreatic cancer	1/136	76/8142	0.723674	0.84389	0.581135	6772	1
hsa05168	Herpes simplex virus 1 infection	7/136	495/8142	0.728546	0.84389	0.581135	6352/3107/3553/9021/567/811/6772	7
hsa04934	Cushing syndrome	2/136	155/8142	0.736039	0.84389	0.581135	51176/6932	2
hsa01521	EGFR tyrosine kinase inhibitor resistance	1/136	79/8142	0.737418	0.84389	0.581135	5335	1
hsa03018	RNA degradation	1/136	79/8142	0.737418	0.84389	0.581135	3329	1
hsa05160	Hepatitis C	2/136	157/8142	0.742507	0.845194	0.582032	9021/6772	2
hsa04014	Ras signaling pathway	3/136	232/8142	0.749692	0.848858	0.584555	7535/5335/27040	3
hsa04012	ErbB signaling pathway	1/136	85/8142	0.762904	0.859271	0.591726	5335	1
hsa04260	Cardiac muscle contraction	1/136	87/8142	0.770841	0.863665	0.594752	1340	1
hsa04211	Longevity regulating pathway	1/136	89/8142	0.778515	0.867719	0.597544	6648	1
hsa05222	Small cell lung cancer	1/136	92/8142	0.789549	0.869757	0.598948	3655	1
hsa04912	GnRH signaling pathway	1/136	93/8142	0.793104	0.869757	0.598948	1432	1
hsa04144	Endocytosis	3/136	251/8142	0.795747	0.869757	0.598948	3303/3107/3312	3
hsa04350	TGF-beta signaling pathway	1/136	94/8142	0.7966	0.869757	0.598948	3398	1
hsa04070	Phosphatidylinositol signaling system	1/136	97/8142	0.80674	0.871931	0.600444	5335	1
hsa04713	Circadian entrainment	1/136	97/8142	0.80674	0.871931	0.600444	2353	1
hsa04928	Parathyroid hormone synthesis, secretion and action	1/136	106/8142	0.834244	0.897127	0.617795	2353	1
hsa04110	Cell cycle	1/136	126/8142	0.88223	0.935609	0.644296	894	1
hsa04024	cAMP signaling pathway	2/136	221/8142	0.888444	0.935609	0.644296	2353/5732	2
hsa05010	Alzheimer disease	4/136	384/8142	0.889986	0.935609	0.644296	64116/3553/7494/1340	4
hsa05016	Huntington disease	3/136	306/8142	0.891068	0.935609	0.644296	6648/1340/6647	3
hsa04114	Oocyte meiosis	1/136	131/8142	0.891889	0.935609	0.644296	1432	1
hsa00190	Oxidative phosphorylation	1/136	134/8142	0.897303	0.936697	0.645045	1340	1
hsa04910	Insulin signaling pathway	1/136	137/8142	0.902448	0.937494	0.645594	9021	1
hsa04120	Ubiquitin mediated proteolysis	1/136	142/8142	0.91046	0.938289	0.646141	9021	1
hsa05017	Spinocerebellar ataxia	1/136	143/8142	0.911982	0.938289	0.646141	7494	1
hsa04723	Retrograde endocannabinoid signaling	1/136	148/8142	0.919216	0.939502	0.646976	1432	1
hsa04261	Adrenergic signaling in cardiomyocytes	1/136	150/8142	0.921941	0.939502	0.646976	1432	1
hsa03010	Ribosome	1/136	158/8142	0.93196	0.945211	0.650908	6166	1
hsa04080	Neuroactive ligand-receptor interaction	3/136	362/8142	0.945382	0.954301	0.657167	2357/3001/5732	3
hsa05034	Alcoholism	1/136	187/8142	0.958696	0.963197	0.663293	2354	1
hsa04020	Calcium signaling pathway	1/136	240/8142	0.983489	0.983489	0.677268	5335	1

## Sheet: Myeloid-like Plasma B.up
Supplementary Table 8. B cell level KEGG enrichment book
ID	Description	GeneRatio	BgRatio	pvalue	p.adjust	qvalue	geneID	Count
hsa04660	T cell receptor signaling pathway	14/129	104/8142	7.32611e-10	1.35943e-07	9.6422e-08	916/3702/926/7535/3937/4792/917/2353/3932/915/925/5291/919/5295	14
hsa04141	Protein processing in endoplasmic reticulum	17/129	171/8142	1.25187e-09	1.35943e-07	9.6422e-08	81567/7184/10952/6748/91319/9601/7494/6747/811/3309/3998/5034/6184/2081/51465/6185/2923	17
hsa04650	Natural killer cell mediated cytotoxicity	15/129	131/8142	1.76845e-09	1.35943e-07	9.6422e-08	7305/3824/5551/7535/3107/3937/3932/3002/3689/3683/2207/5291/3383/919/5295	15
hsa05169	Epstein-Barr virus infection	18/129	202/8142	2.33378e-09	1.35943e-07	9.6422e-08	916/7128/7431/567/3107/4792/917/4616/811/915/3683/5291/3383/841/960/2923/919/5295	18
hsa04640	Hematopoietic cell lineage	13/129	99/8142	4.19879e-09	1.95664e-07	1.38781e-07	3575/916/1441/926/3678/924/917/921/915/925/914/952/960	13
hsa05142	Chagas disease	12/129	102/8142	6.02528e-08	2.33982e-06	1.6596e-06	916/6352/4792/917/2353/811/915/8837/5291/841/919/5295	12
hsa05340	Primary immunodeficiency	8/129	38/8142	1.04781e-07	3.4877e-06	2.47377e-06	3575/916/926/7535/3932/915/925/3561	8
hsa04210	Apoptosis	13/129	136/8142	2.00047e-07	5.20147e-06	3.68932e-06	5551/4792/2353/3002/4616/4170/71/1521/2081/8837/5291/841/5295	13
hsa05170	Human immunodeficiency virus 1 infection	16/129	212/8142	2.00915e-07	5.20147e-06	3.68932e-06	916/567/3107/4792/917/2353/811/915/25939/808/5291/801/841/2923/919/5295	16
hsa05166	Human T-cell leukemia virus 1 infection	16/129	222/8142	3.77557e-07	8.79708e-06	6.23963e-06	916/567/3107/4792/917/2353/3932/811/915/3689/3683/5291/2113/3383/3561/5295	16
hsa05235	PD-L1 expression and PD-1 checkpoint pathway in cancer	10/129	89/8142	1.23752e-06	2.6213e-05	1.85925e-05	916/7535/4792/917/2353/3932/915/5291/919/5295	10
hsa04668	TNF signaling pathway	11/129	112/8142	1.39048e-06	2.69984e-05	1.91495e-05	7128/6352/4792/2353/602/1051/8837/5291/3383/841/5295	11
hsa04658	Th1 and Th2 cell differentiation	10/129	92/8142	1.68579e-06	3.02145e-05	2.14306e-05	916/7535/4792/917/2353/3932/915/6775/3561/919	10
hsa04659	Th17 cell differentiation	10/129	108/8142	7.30861e-06	0.000121636	8.62746e-05	916/7535/4792/917/2353/3932/915/6095/3561/919	10
hsa05135	Yersinia infection	11/129	137/8142	1.00336e-05	0.000155855	0.000110546	926/3678/7535/3937/4792/2353/3932/925/71/5291/5295	11
hsa04612	Antigen processing and presentation	8/129	78/8142	2.95515e-05	0.000430344	0.000305236	3824/926/567/3107/811/3309/925/2923	8
hsa05417	Lipid and atherosclerosis	13/129	215/8142	3.33449e-05	0.000457022	0.000324158	6352/7184/7494/4792/2353/3309/808/2081/5291/3383/801/841/5295	13
hsa05416	Viral myocarditis	7/129	60/8142	4.09151e-05	0.000529623	0.000375653	5551/3107/3689/3683/71/3383/841	7
hsa05162	Measles	10/129	139/8142	6.64289e-05	0.000773896	0.000548912	916/7128/4792/917/2353/915/5291/841/3561/5295	10
hsa05418	Fluid shear stress and atherosclerosis	10/129	139/8142	6.64289e-05	0.000773896	0.000548912	7184/2353/71/808/5291/2948/3383/801/2946/5295	10
hsa04657	IL-17 signaling pathway	8/129	94/8142	0.000113526	0.0012596	0.000893411	6280/6279/7128/7184/4792/2353/1051/841	8
hsa04514	Cell adhesion molecules	10/129	149/8142	0.000119105	0.00126143	0.000894714	926/3107/923/3689/925/914/6693/3683/3383/6404	10
hsa05163	Human cytomegalovirus infection	12/129	225/8142	0.000223405	0.00214518	0.00152154	6352/567/3107/4792/811/808/5291/801/841/2923/5295/6351	12
hsa04064	NF-kappa B signaling pathway	8/129	104/8142	0.00023017	0.00214518	0.00152154	7128/7535/4792/3932/4616/8837/3383/6351	8
hsa04625	C-type lectin receptor signaling pathway	8/129	104/8142	0.00023017	0.00214518	0.00152154	4792/602/808/2207/5291/801/841/5295	8
hsa05167	Kaposi sarcoma-associated herpesvirus infection	11/129	194/8142	0.000242855	0.00217635	0.00154365	3107/6932/4792/2353/51176/808/5291/3383/801/841/5295	11
hsa03060	Protein export	4/129	23/8142	0.000421626	0.00363848	0.00258071	10952/90701/3309/60559	4
hsa04380	Osteoclast differentiation	8/129	128/8142	0.000930872	0.00774618	0.00549424	7305/3937/4792/2353/3932/814/5291/5295	8
hsa05214	Glioma	6/129	75/8142	0.00115962	0.00931692	0.00660834	4616/814/808/5291/801/5295	6
hsa04620	Toll-like receptor signaling pathway	7/129	104/8142	0.00126547	0.0098285	0.0069712	6352/4792/2353/5291/841/5295/6351	7
hsa04670	Leukocyte transendothelial migration	7/129	114/8142	0.00215172	0.0157409	0.0111648	3702/3689/3683/71/5291/3383/5295	7
hsa05213	Endometrial cancer	5/129	58/8142	0.00216184	0.0157409	0.0111648	6932/4616/51176/5291/5295	5
hsa05210	Colorectal cancer	6/129	86/8142	0.00235066	0.0165971	0.0117721	6932/2353/4616/51176/5291/5295	6
hsa04978	Mineral absorption	5/129	60/8142	0.00251272	0.0172195	0.0122135	4501/4502/4493/2495/4494	5
hsa05221	Acute myeloid leukemia	5/129	67/8142	0.00406931	0.0270213	0.0191658	6932/51176/5291/11040/5295	5
hsa05332	Graft-versus-host disease	4/129	42/8142	0.00422595	0.0270213	0.0191658	3824/5551/3107/3002	4
hsa05215	Prostate cancer	6/129	97/8142	0.00429094	0.0270213	0.0191658	7184/6932/4792/51176/5291/5295	6
hsa05230	Central carbon metabolism in cancer	5/129	70/8142	0.00491142	0.0301148	0.0213599	8140/3945/3418/5291/5295	5
hsa05225	Hepatocellular carcinoma	8/129	168/8142	0.00511514	0.0305597	0.0216755	6932/4616/51176/71/5291/2948/2946/5295	8
hsa01524	Platinum drug resistance	5/129	73/8142	0.00587049	0.0336001	0.023832	5291/2948/841/2946/5295	5
hsa04015	Rap1 signaling pathway	9/129	210/8142	0.00603011	0.0336001	0.023832	2357/3937/3689/3683/71/808/5291/801/5295	9
hsa05132	Salmonella infection	10/129	249/8142	0.00605667	0.0336001	0.023832	7184/2597/6932/4792/2353/51176/6281/71/5291/841	10
hsa04915	Estrogen signaling pathway	7/129	138/8142	0.00620368	0.0336153	0.0238428	7184/2353/2289/808/5291/801/5295	7
hsa05133	Pertussis	5/129	76/8142	0.00695464	0.036828	0.0261215	3678/2353/3689/808/801	5
hsa05144	Malaria	4/129	50/8142	0.00789083	0.0408569	0.0289792	3689/3820/3683/3383	4
hsa04662	B cell receptor signaling pathway	5/129	82/8142	0.00952957	0.0482693	0.0342367	8519/4792/2353/5291/5295	5
hsa04722	Neurotrophin signaling pathway	6/129	119/8142	0.0113795	0.0564132	0.040013	4792/814/808/5291/801/5295	6
hsa04218	Cellular senescence	7/129	156/8142	0.0118064	0.05731	0.0406491	3107/4616/808/5291/2113/801/5295	7
hsa04710	Circadian rhythm	3/129	31/8142	0.012637	0.0600905	0.0426212	8553/5187/6095	3
hsa04630	JAK-STAT signaling pathway	7/129	162/8142	0.014304	0.0666565	0.0472784	3575/1441/6775/4170/5291/3561/5295	7
hsa04970	Salivary secretion	5/129	92/8142	0.0151641	0.0692793	0.0491387	4069/1471/952/808/801	5
hsa05323	Rheumatoid arthritis	5/129	93/8142	0.0158278	0.0709207	0.0503029	6352/2353/3689/3683/3383	5
hsa05150	Staphylococcus aureus infection	5/129	96/8142	0.0179345	0.0788439	0.0559227	2357/3689/3683/3383/6404	5
hsa05164	Influenza A	7/129	171/8142	0.0187294	0.0808138	0.0573199	6352/4792/71/5291/3383/841/5295	7
hsa04750	Inflammatory mediator regulation of TRP channels	5/129	98/8142	0.0194374	0.082344	0.0584053	5583/808/5291/801/5295	5
hsa04960	Aldosterone-regulated sodium reabsorption	3/129	37/8142	0.0203976	0.0833795	0.0591397	6446/5291/5295	3
hsa05216	Thyroid cancer	3/129	37/8142	0.0203976	0.0833795	0.0591397	6932/4616/51176	3
hsa05330	Allograft rejection	3/129	38/8142	0.0218951	0.087958	0.0623872	5551/3107/3002	3
hsa04664	Fc epsilon RI signaling pathway	4/129	68/8142	0.0224622	0.0887065	0.0629181	3937/2207/5291/5295	4
hsa00513	Various types of N-glycan biosynthesis	3/129	39/8142	0.0234513	0.0899925	0.0638302	6184/11320/6185	3
hsa05031	Amphetamine addiction	4/129	69/8142	0.0235603	0.0899925	0.0638302	2353/814/808/801	4
hsa04216	Ferroptosis	3/129	41/8142	0.0267395	0.100489	0.071275	2180/6303/2495	3
hsa05224	Breast cancer	6/129	147/8142	0.0290647	0.106244	0.0753572	6932/2353/4616/51176/5291/5295	6
hsa04066	HIF-1 signaling pathway	5/129	109/8142	0.0291829	0.106244	0.0753572	2597/3945/7076/5291/5295	5
hsa04940	Type I diabetes mellitus	3/129	43/8142	0.0302614	0.108475	0.0769399	5551/3107/3002	3
hsa04613	Neutrophil extracellular trap formation	7/129	190/8142	0.031071	0.10969	0.0778014	2357/3689/3683/71/5291/6404/5295	7
hsa05220	Chronic myeloid leukemia	4/129	76/8142	0.032156	0.111559	0.0791268	4792/4616/5291/5295	4
hsa04145	Phagosome	6/129	152/8142	0.0334685	0.111559	0.0791268	10952/3678/3107/811/3689/71	6
hsa05100	Bacterial invasion of epithelial cells	4/129	77/8142	0.0335155	0.111559	0.0791268	3678/71/5291/5295	4
hsa05412	Arrhythmogenic right ventricular cardiomyopathy	4/129	77/8142	0.0335155	0.111559	0.0791268	3678/6932/51176/71	4
hsa04921	Oxytocin signaling pathway	6/129	154/8142	0.0353451	0.115992	0.082271	2353/952/71/814/808/801	6
hsa04932	Non-alcoholic fatty liver disease	6/129	155/8142	0.0363084	0.117498	0.0833394	7494/2353/2081/5291/841/5295	6
hsa05161	Hepatitis B	6/129	162/8142	0.0435254	0.137948	0.0978443	4792/2353/6775/5291/841/5295	6
hsa00510	N-Glycan biosynthesis	3/129	50/8142	0.0444039	0.137948	0.0978443	6184/11320/6185	3
hsa05110	Vibrio cholerae infection	3/129	50/8142	0.0444039	0.137948	0.0978443	10952/9601/71	3
hsa04611	Platelet activation	5/129	124/8142	0.0467592	0.143354	0.101679	3937/71/2207/5291/5295	5
hsa05320	Autoimmune thyroid disease	3/129	53/8142	0.0513088	0.155259	0.110123	5551/3107/3002	3
hsa04151	PI3K-Akt signaling pathway	10/129	354/8142	0.0539962	0.161296	0.114405	3575/1441/7184/3678/6446/4170/54541/5291/3561/5295	10
hsa04068	FoxO signaling pathway	5/129	131/8142	0.0567269	0.166561	0.118139	3575/4616/6446/5291/5295	5
hsa04810	Regulation of actin cytoskeleton	7/129	218/8142	0.0577273	0.166561	0.118139	3678/3689/10788/3683/71/5291/5295	7
hsa05222	Small cell lung cancer	4/129	92/8142	0.0579033	0.166561	0.118139	4792/4616/5291/5295	4
hsa04024	cAMP signaling pathway	7/129	221/8142	0.0612283	0.172006	0.122001	4792/2353/814/808/5291/801/5295	7
hsa05134	Legionellosis	3/129	57/8142	0.0612724	0.172006	0.122001	4792/3689/841	3
hsa00480	Glutathione metabolism	3/129	58/8142	0.0638946	0.177231	0.125707	3418/2948/2946	3
hsa05152	Tuberculosis	6/129	180/8142	0.0659972	0.18091	0.128316	3689/1051/808/2207/801/841	6
hsa04070	Phosphatidylinositol signaling system	4/129	97/8142	0.067684	0.181269	0.128571	808/5291/801/5295	4
hsa04713	Circadian entrainment	4/129	97/8142	0.067684	0.181269	0.128571	2353/5187/808/801	4
hsa05231	Choline metabolism in cancer	4/129	98/8142	0.0697371	0.184645	0.130966	2353/23446/5291/5295	4
hsa04140	Autophagy - animal	5/129	141/8142	0.0729341	0.190723	0.135277	54541/2081/8837/5291/5295	5
hsa05171	Coronavirus disease - COVID-19	7/129	232/8142	0.0751664	0.190723	0.135277	4792/6191/2353/6175/6166/5291/5295	7
hsa04916	Melanogenesis	4/129	101/8142	0.076087	0.190723	0.135277	6932/51176/808/801	4
hsa05017	Spinocerebellar ataxia	5/129	143/8142	0.0764512	0.190723	0.135277	7494/6095/2081/5291/5295	5
hsa04744	Phototransduction	2/129	29/8142	0.076615	0.190723	0.135277	808/801	2
hsa04623	Cytosolic DNA-sensing pathway	3/129	63/8142	0.0777625	0.190723	0.135277	6352/4792/6351	3
hsa05217	Basal cell carcinoma	3/129	63/8142	0.0777625	0.190723	0.135277	6932/4616/51176	3
hsa05321	Inflammatory bowel disease	3/129	65/8142	0.0836499	0.202156	0.143386	6775/6095/3561	3
hsa04062	Chemokine signaling pathway	6/129	192/8142	0.0841595	0.202156	0.143386	3702/6352/4792/5291/5295/6351	6
hsa05226	Gastric cancer	5/129	149/8142	0.0875449	0.208142	0.147632	6932/4616/51176/5291/5295	5
hsa04720	Long-term potentiation	3/129	67/8142	0.089723	0.211166	0.149777	814/808/801	3
hsa05130	Pathogenic Escherichia coli infection	6/129	197/8142	0.0924727	0.215462	0.152823	2597/4792/2353/4542/71/841	6
hsa05211	Renal cell carcinoma	3/129	69/8142	0.0959759	0.22141	0.157042	5291/2113/5295	3
hsa05131	Shigellosis	7/129	247/8142	0.0969633	0.221495	0.157103	6352/3678/4792/71/5291/960/5295	7
hsa04622	RIG-I-like receptor signaling pathway	3/129	70/8142	0.0991678	0.22183	0.15734	4792/54941/841	3
hsa04917	Prolactin signaling pathway	3/129	70/8142	0.0991678	0.22183	0.15734	2353/5291/5295	3
hsa04150	mTOR signaling pathway	5/129	156/8142	0.101495	0.22183	0.15734	8140/6446/54541/5291/5295	5
hsa04520	Adherens junction	3/129	71/8142	0.102402	0.22183	0.15734	6932/51176/71	3
hsa04390	Hippo signaling pathway	5/129	157/8142	0.103574	0.22183	0.15734	6932/3398/51176/3689/71	5
hsa05160	Hepatitis C	5/129	157/8142	0.103574	0.22183	0.15734	4792/8837/5291/841/5295	5
hsa04725	Cholinergic synapse	4/129	113/8142	0.104245	0.22183	0.15734	2353/814/5291/5295	4
hsa05218	Melanoma	3/129	72/8142	0.105679	0.22183	0.15734	4616/5291/5295	3
hsa05223	Non-small cell lung cancer	3/129	72/8142	0.105679	0.22183	0.15734	4616/5291/5295	3
hsa04217	Necroptosis	5/129	159/8142	0.107796	0.224254	0.15906	7128/2495/6775/8837/841	5
hsa01230	Biosynthesis of amino acids	3/129	75/8142	0.11575	0.236577	0.1678	2597/3418/7086	3
hsa04918	Thyroid hormone synthesis	3/129	75/8142	0.11575	0.236577	0.1678	7184/9601/3309	3
hsa04971	Gastric acid secretion	3/129	76/8142	0.119185	0.238905	0.169451	71/808/801	3
hsa05212	Pancreatic cancer	3/129	76/8142	0.119185	0.238905	0.169451	4616/5291/5295	3
hsa05207	Chemical carcinogenesis - receptor activation	6/129	212/8142	0.119965	0.238905	0.169451	7184/2353/5291/2948/2946/5295	6
hsa05140	Leishmaniasis	3/129	77/8142	0.122659	0.242199	0.171788	4792/2353/3689	3
hsa00983	Drug metabolism - other enzymes	3/129	80/8142	0.133296	0.260991	0.185117	7378/2948/2946	3
hsa05208	Chemical carcinogenesis - reactive oxygen species	6/129	223/8142	0.142443	0.276577	0.196172	4792/2353/5291/2948/2946/5295	6
hsa04926	Relaxin signaling pathway	4/129	129/8142	0.148016	0.285023	0.202162	4792/2353/5291/5295	4
hsa05168	Herpes simplex virus 1 infection	11/129	495/8142	0.16058	0.306682	0.217524	6352/3678/567/3107/4792/5199/811/5291/841/2923/5295	11
hsa04014	Ras signaling pathway	6/129	232/8142	0.162185	0.307228	0.217912	7535/808/5291/2113/801/5295	6
hsa04930	Type II diabetes mellitus	2/129	46/8142	0.164817	0.309696	0.219662	5291/5295	2
hsa04211	Longevity regulating pathway	3/129	89/8142	0.166977	0.311246	0.220762	814/5291/5295	3
hsa04973	Carbohydrate digestion and absorption	2/129	47/8142	0.170453	0.315202	0.223568	5291/5295	2
hsa04910	Insulin signaling pathway	4/129	137/8142	0.17219	0.315908	0.224068	808/5291/801/5295	4
hsa04060	Cytokine-cytokine receptor interaction	7/129	295/8142	0.18702	0.339489	0.240794	3575/9235/1441/6352/608/3561/6351	7
hsa04936	Alcoholic liver disease	4/129	142/8142	0.187957	0.339489	0.240794	6932/4792/51176/841	4
hsa04550	Signaling pathways regulating pluripotency of stem cells	4/129	143/8142	0.191166	0.340179	0.241283	6932/3398/5291/5295	4
hsa05202	Transcriptional misregulation in cancer	5/129	193/8142	0.191259	0.340179	0.241283	64332/3398/3002/4616/1051	5
hsa01522	Endocrine resistance	3/129	98/8142	0.202844	0.355358	0.25205	2353/5291/5295	3
hsa04925	Aldosterone synthesis and secretion	3/129	98/8142	0.202844	0.355358	0.25205	814/808/801	3
hsa04061	Viral protein interaction with cytokine and cytokine receptor	3/129	100/8142	0.211052	0.36426	0.258364	6352/3561/6351	3
hsa04933	AGE-RAGE signaling pathway in diabetic complications	3/129	100/8142	0.211052	0.36426	0.258364	5291/3383/5295	3
hsa05146	Amoebiasis	3/129	102/8142	0.219333	0.37272	0.264364	3689/5291/5295	3
hsa05206	MicroRNAs in cancer	7/129	310/8142	0.220613	0.37272	0.264364	7431/3678/4170/54541/5291/960/5295	7
hsa05203	Viral carcinogenesis	5/129	204/8142	0.222208	0.37272	0.264364	3107/4792/5291/841/5295	5
hsa04923	Regulation of lipolysis in adipocytes	2/129	56/8142	0.222352	0.37272	0.264364	5291/5295	2
hsa05205	Proteoglycans in cancer	5/129	205/8142	0.225097	0.374626	0.265716	3678/71/5291/960/5295	5
hsa04370	VEGF signaling pathway	2/129	59/8142	0.239955	0.394315	0.279682	5291/5295	2
hsa04922	Glucagon signaling pathway	3/129	107/8142	0.240312	0.394315	0.279682	3945/808/801	3
hsa04931	Insulin resistance	3/129	108/8142	0.24455	0.397975	0.282278	4792/5291/5295	3
hsa05012	Parkinson disease	6/129	266/8142	0.245959	0.397975	0.282278	7494/3309/808/2081/51465/801	6
hsa00061	Fatty acid biosynthesis	1/129	18/8142	0.250069	0.399083	0.283063	2180	1
hsa00511	Other glycan degradation	1/129	18/8142	0.250069	0.399083	0.283063	4123	1
hsa04213	Longevity regulating pathway - multiple species	2/129	62/8142	0.257626	0.408345	0.289633	5291/5295	2
hsa01210	2-Oxocarboxylic acid metabolism	1/129	19/8142	0.261977	0.411916	0.292165	3418	1
hsa05010	Alzheimer disease	8/129	384/8142	0.263414	0.411916	0.292165	2597/7494/808/2081/5291/801/841/5295	8
hsa04929	GnRH secretion	2/129	64/8142	0.269421	0.4185	0.296836	5291/5295	2
hsa00670	One carbon pool by folate	1/129	20/8142	0.273698	0.420807	0.298472	10797	1
hsa01200	Carbon metabolism	3/129	115/8142	0.274518	0.420807	0.298472	2597/3418/7086	3
hsa00010	Glycolysis / Gluconeogenesis	2/129	67/8142	0.287106	0.437227	0.310118	2597/3945	2
hsa04071	Sphingolipid signaling pathway	3/129	119/8142	0.291821	0.438673	0.311144	2207/5291/5295	3
hsa04935	Growth hormone synthesis, secretion and action	3/129	119/8142	0.291821	0.438673	0.311144	2353/5291/5295	3
hsa04920	Adipocytokine signaling pathway	2/129	69/8142	0.298874	0.440362	0.312342	2180/4792	2
hsa04924	Renin secretion	2/129	69/8142	0.298874	0.440362	0.312342	808/801	2
hsa05204	Chemical carcinogenesis - DNA adducts	2/129	69/8142	0.298874	0.440362	0.312342	2948/2946	2
hsa04919	Thyroid hormone signaling pathway	3/129	121/8142	0.300504	0.440362	0.312342	71/5291/5295	3
hsa05120	Epithelial cell signaling in Helicobacter pylori infection	2/129	70/8142	0.304748	0.443789	0.314772	6352/4792	2
hsa00982	Drug metabolism - cytochrome P450	2/129	72/8142	0.316468	0.457994	0.324848	2948/2946	2
hsa04115	p53 signaling pathway	2/129	73/8142	0.322313	0.463573	0.328805	4616/841	2
hsa04621	NOD-like receptor signaling pathway	4/129	184/8142	0.333362	0.476523	0.33799	7128/6352/4792/841	4
hsa04142	Lysosome	3/129	132/8142	0.348396	0.491977	0.348951	5660/1521/9516	3
hsa04728	Dopaminergic synapse	3/129	132/8142	0.348396	0.491977	0.348951	2353/808/801	3
hsa00980	Metabolism of xenobiotics by cytochrome P450	2/129	78/8142	0.351332	0.492321	0.349195	2948/2946	2
hsa01521	EGFR tyrosine kinase inhibitor resistance	2/129	79/8142	0.357088	0.492321	0.349195	5291/5295	2
hsa03018	RNA degradation	2/129	79/8142	0.357088	0.492321	0.349195	10140/26986	2
hsa04270	Vascular smooth muscle contraction	3/129	134/8142	0.357091	0.492321	0.349195	5583/808/801	3
hsa04146	Peroxisome	2/129	82/8142	0.374245	0.512936	0.363817	2180/3418	2
hsa04371	Apelin signaling pathway	3/129	139/8142	0.378758	0.513415	0.364157	814/808/801	3
hsa00020	Citrate cycle (TCA cycle)	1/129	30/8142	0.381205	0.513415	0.364157	3418	1
hsa00030	Pentose phosphate pathway	1/129	30/8142	0.381205	0.513415	0.364157	7086	1
hsa05310	Asthma	1/129	31/8142	0.391045	0.520878	0.369451	2207	1
hsa04012	ErbB signaling pathway	2/129	85/8142	0.391218	0.520878	0.369451	5291/5295	2
hsa04510	Focal adhesion	4/129	201/8142	0.394841	0.522716	0.370754	3678/71/5291/5295	4
hsa00640	Propanoate metabolism	1/129	32/8142	0.40073	0.524551	0.372056	3945	1
hsa04215	Apoptosis - multiple species	1/129	32/8142	0.40073	0.524551	0.372056	841	1
hsa04512	ECM-receptor interaction	2/129	88/8142	0.407985	0.531064	0.376675	3678/960	2
hsa04072	Phospholipase D signaling pathway	3/129	148/8142	0.417349	0.539428	0.382607	2207/5291/5295	3
hsa05410	Hypertrophic cardiomyopathy	2/129	90/8142	0.41904	0.539428	0.382607	3678/71	2
hsa05165	Human papillomavirus infection	6/129	331/8142	0.427978	0.547906	0.388621	3678/3107/6932/5291/841/5295	6
hsa04912	GnRH signaling pathway	2/129	93/8142	0.435427	0.554396	0.393224	808/801	2
hsa00760	Nicotinate and nicotinamide metabolism	1/129	36/8142	0.437965	0.554598	0.393367	952	1
hsa05143	African trypanosomiasis	1/129	37/8142	0.44691	0.562865	0.399231	3383	1
hsa05414	Dilated cardiomyopathy	2/129	96/8142	0.451566	0.565671	0.401221	3678/71	2
hsa04666	Fc gamma R-mediated phagocytosis	2/129	97/8142	0.456888	0.569239	0.403752	5291/5295	2
hsa03010	Ribosome	3/129	158/8142	0.4593	0.569239	0.403752	6191/6175/6166	3
hsa04914	Progesterone-mediated oocyte maturation	2/129	102/8142	0.483048	0.595504	0.422381	5291/5295	2
hsa00071	Fatty acid degradation	1/129	43/8142	0.497685	0.61032	0.43289	2180	1
hsa04962	Vasopressin-regulated water reabsorption	1/129	44/8142	0.505686	0.616884	0.437546	360	1
hsa03022	Basal transcription factors	1/129	45/8142	0.513561	0.623227	0.442045	902	1
hsa00620	Pyruvate metabolism	1/129	47/8142	0.528938	0.633606	0.449406	3945	1
hsa03420	Nucleotide excision repair	1/129	47/8142	0.528938	0.633606	0.449406	902	1
hsa04020	Calcium signaling pathway	4/129	240/8142	0.530767	0.633606	0.449406	952/814/808/801	4
hsa05145	Toxoplasmosis	2/129	112/8142	0.53299	0.633606	0.449406	4792/841	2
hsa04672	Intestinal immune network for IgA production	1/129	49/8142	0.543833	0.643213	0.456221	608	1
hsa04360	Axon guidance	3/129	182/8142	0.554168	0.650373	0.461299	64218/5291/5295	3
hsa00270	Cysteine and methionine metabolism	1/129	51/8142	0.55826	0.650373	0.461299	3945	1
hsa00330	Arginine and proline metabolism	1/129	51/8142	0.55826	0.650373	0.461299	6303	1
hsa04152	AMPK signaling pathway	2/129	120/8142	0.570534	0.657315	0.466223	5291/5295	2
hsa00600	Sphingolipid metabolism	1/129	53/8142	0.572234	0.657315	0.466223	5660	1
hsa05034	Alcoholism	3/129	187/8142	0.572682	0.657315	0.466223	814/808/801	3
hsa04110	Cell cycle	2/129	126/8142	0.597243	0.680679	0.482795	4616/902	2
hsa01212	Fatty acid metabolism	1/129	57/8142	0.598881	0.680679	0.482795	2180	1
hsa00240	Pyrimidine metabolism	1/129	58/8142	0.605281	0.684614	0.485585	7378	1
hsa04114	Oocyte meiosis	2/129	131/8142	0.618545	0.696237	0.49383	808/801	2
hsa05415	Diabetic cardiomyopathy	3/129	203/8142	0.628668	0.702084	0.497977	2597/5291/5295	3
hsa05020	Prion disease	4/129	273/8142	0.633294	0.702084	0.497977	6352/3309/5291/5295	4
hsa05022	Pathways of neurodegeneration - multiple diseases	7/129	476/8142	0.635486	0.702084	0.497977	7494/3309/808/2081/51465/801/841	7
hsa03250	Viral life cycle - HIV-1	1/129	63/8142	0.635792	0.702084	0.497977	25939	1
hsa00562	Inositol phosphate metabolism	1/129	73/8142	0.689969	0.756597	0.536642	5291	1
hsa04261	Adrenergic signaling in cardiomyocytes	2/129	150/8142	0.691653	0.756597	0.536642	808/801	2
hsa03320	PPAR signaling pathway	1/129	75/8142	0.699803	0.761936	0.540429	2180	1
hsa04934	Cushing syndrome	2/129	155/8142	0.708884	0.768233	0.544895	6932/51176	2
hsa01232	Nucleotide metabolism	1/129	85/8142	0.74452	0.794752	0.563705	7378	1
hsa04610	Complement and coagulation cascades	1/129	85/8142	0.74452	0.794752	0.563705	3689	1
hsa04022	cGMP-PKG signaling pathway	2/129	167/8142	0.746999	0.794752	0.563705	808/801	2
hsa04310	Wnt signaling pathway	2/129	167/8142	0.746999	0.794752	0.563705	6932/51176	2
hsa04350	TGF-beta signaling pathway	1/129	94/8142	0.779079	0.825115	0.585241	3398	1
hsa03015	mRNA surveillance pathway	1/129	97/8142	0.789534	0.832405	0.590411	26986	1
hsa04972	Pancreatic secretion	1/129	102/8142	0.805879	0.84581	0.59992	952	1
hsa04928	Parathyroid hormone synthesis, secretion and action	1/129	106/8142	0.818043	0.854727	0.606244	2353	1
hsa05014	Amyotrophic lateral sclerosis	4/129	364/8142	0.835236	0.868794	0.616222	7494/3309/71/2081	4
hsa04714	Thermogenesis	2/129	232/8142	0.887082	0.918622	0.651564	2180/71	2
hsa04120	Ubiquitin mediated proteolysis	1/129	142/8142	0.898516	0.926347	0.657043	51465	1
hsa04144	Endocytosis	2/129	251/8142	0.911868	0.935212	0.663331	3107/3561	2
hsa01240	Biosynthesis of cofactors	1/129	153/8142	0.915143	0.935212	0.663331	10797	1
hsa04530	Tight junction	1/129	169/8142	0.934618	0.950943	0.674488	71	1
hsa04010	MAPK signaling pathway	2/129	294/8142	0.950488	0.962886	0.68296	2353/4616	2
hsa05016	Huntington disease	2/129	306/8142	0.957993	0.966287	0.685372	2081/841	2
hsa04740	Olfactory transduction	2/129	439/8142	0.993725	0.9973	0.707369	808/801	2
hsa04080	Neuroactive ligand-receptor interaction	1/129	362/8142	0.9973	0.9973	0.707369	2357	1

[truncated: 1 more sheets: Age-associated B.up]
